# Supplementary material for: Identification of microRNAs expressed in two mosquito vectors, Aedes albopictus and Culex quinquefasciatus
Source: BMC Genomics. 2010 Feb 18;11:119. doi: 10.1186/1471-2164-11-119 (PMC2834634; doi:10.1186/1471-2164-11-119)
Supplement: Additional file 4 — Raw sequence data C710.fasta. FASTA file containing sequencing reads for C7/10 Ae. albopictus cells [file 1471-2164-11-119-S4.FAST]

>C710-312bar_0000001_x1
AAAAAAGACAAAACAAAGAAAAAA
>C710-312bar_0000002_x1
AAAAAAGTGTGATCGAACCCC
>C710-312bar_0000003_x2
AAAAAATCGGCGGGCTTGGA
>C710-312bar_0000004_x2
AAAAAATCGTAATGAAAAAGGTAAAC
>C710-312bar_0000005_x1
AAAAAATCTTGTACGACTCGTAGGCCG
>C710-312bar_0000006_x1
AAAAAATGAAGGTGCTTTAC
>C710-312bar_0000007_x1
AAAAACCCGCGAACTGATGACC
>C710-312bar_0000008_x1
AAAAACGNCGGAATTGGGGGT
>C710-312bar_0000009_x1
AAAAACTCACACAAAACACACACACACA
>C710-312bar_0000010_x1
AAAAACTGCGTTGACTGGCGAAC
>C710-312bar_0000011_x1
AAAAACTGGAGAAGAAAACACAAGCAAA
>C710-312bar_0000012_x1
AAAAAGAAGGACTCGGAA
>C710-312bar_0000013_x1
AAAAAGAAGGACTCGGAC
>C710-312bar_0000014_x1
AAAAAGAGATATCGGAAGAGTTC
>C710-312bar_0000015_x1
AAAAAGATCCTTGCGGAT
>C710-312bar_0000016_x1
AAAAAGATCGTCTAGAAAGCAAC
>C710-312bar_0000017_x1
AAAAAGATTCTTGCGGAT
>C710-312bar_0000018_x1
AAAAAGCTAACCCGGGGAACTGAAAC
>C710-312bar_0000019_x1
AAAAAGGGTGAAAAGGCGGAC
>C710-312bar_0000020_x1
AAAAAGGTTCCAAGTGGAC
>C710-312bar_0000021_x4
AAAAAGTACGTGAAACTGCCTAGGGC
>C710-312bar_0000022_x2
AAAAAGTACGTGAAACTGCCTAGGGCT
>C710-312bar_0000023_x1
AAAAAGTCATCATTTTGGAT
>C710-312bar_0000024_x1
AAAAAGTCTGTGCTGCTGCGGGC
>C710-312bar_0000025_x1
AAAAATAACGTAACGATGTCGGGAAAC
>C710-312bar_0000026_x1
AAAAATATTGATTTGTGGTGTC
>C710-312bar_0000027_x1
AAAAATCACACTGCATCGATTTTCGAC
>C710-312bar_0000028_x8
AAAAATCTCGGCCCAAACCAAACGGC
>C710-312bar_0000029_x1
AAAAATGAAAGGGGGCTGCTC
>C710-312bar_0000030_x2
AAAAATGCCTGCAAGTTGGAACTGAGGC
>C710-312bar_0000031_x1
AAAAATTATGGCCCATTACGAC
>C710-312bar_0000032_x2
AAAAATTGATGCTACTCCCGGAC
>C710-312bar_0000033_x1
AAAAATTGATGCTACTCCCGGACC
>C710-312bar_0000034_x1
AAAAATTGCGAGCGTAAAC
>C710-312bar_0000035_x3
AAAACAATAACGGAGGTGTCCAAA
>C710-312bar_0000036_x1
AAAACACAAAACTCACAACAGAAA
>C710-312bar_0000037_x1
AAAACACCCCTGGAAGATC
>C710-312bar_0000038_x2
AAAACAGGTTCAGACGGATCAGAAC
>C710-312bar_0000039_x1
AAAACATGAAAACTTCTCTGTTAAAGG
>C710-312bar_0000040_x1
AAAACATGGTCAAGAACGCCGAAC
>C710-312bar_0000041_x1
AAAACATGTACATAGCGCCCA
>C710-312bar_0000042_x1
AAAACATGTACATATCGCCCA
>C710-312bar_0000043_x2
AAAACATTAGTATGTCAAACTGAAAAC
>C710-312bar_0000044_x1
AAAACCTAGGCAGGGGATCACTAGGC
>C710-312bar_0000045_x2
AAAACCTAGGCAGGGGATCACTCGGC
>C710-312bar_0000046_x1
AAAACCTCGTCGCCAACGGAAAA
>C710-312bar_0000047_x1
AAAACCTNGGCAGGGGATCACTCGGC
>C710-312bar_0000048_x1
AAAACGCACGTACTGACAGTAAGAAAA
>C710-312bar_0000049_x1
AAAACGCCGTCGTGCCTTGAAAC
>C710-312bar_0000050_x2
AAAACGGAGCTGGAACAGGGTGAAC
>C710-312bar_0000051_x2
AAAACGGAGTAGGAAGGGCAAGTGAGG
>C710-312bar_0000052_x2
AAAACGTTGTGGTGAGGTTGTGAGGC
>C710-312bar_0000053_x1
AAAACGTTGTGTACATTGAGGAGAAA
>C710-312bar_0000054_x1
AAAACTGCGCCTGGGGGGC
>C710-312bar_0000055_x1
AAAACTGGAGAAGAAAACACAAGCAAA
>C710-312bar_0000056_x16
AAAACTGGAGAAGAAAACACAAGCAAAT
>C710-312bar_0000057_x1
AAAACTTAACACCAGCTGAAGGGGCT
>C710-312bar_0000058_x1
AAAAGAAAGCGAAGATACTGTAAC
>C710-312bar_0000059_x2
AAAAGAAAGTCGGTCGTAAAC
>C710-312bar_0000060_x1
AAAAGATCCTGGAACAGAAC
>C710-312bar_0000061_x2
AAAAGATCGACGTCGGAGACTACCGGC
>C710-312bar_0000062_x1
AAAAGATTAGTAATTACAGTAGCAC
>C710-312bar_0000063_x2
AAAAGCACGATTGACGGAGGTAAGCGAC
>C710-312bar_0000064_x2
AAAAGCAGGTCCGAAAAACGAAAGTTC
>C710-312bar_0000065_x1
AAAAGCATGAGCAGTAAC
>C710-312bar_0000066_x1
AAAAGCGGGTGTGGACTAATGTCC
>C710-312bar_0000067_x1
AAAAGCGGTATGTGTAGG
>C710-312bar_0000068_x1
AAAAGCGNGTGTGGACTAATGTCC
>C710-312bar_0000069_x1
AAAAGCGTGGGTGGACTAATGTCC
>C710-312bar_0000070_x16
AAAAGCGTGTGTGGACTAATGTCC
>C710-312bar_0000071_x5
AAAAGCGTGTGTGGACTAATGTCCC
>C710-312bar_0000072_x1
AAAAGCTACCGATGCCGGATTACAGACC
>C710-312bar_0000073_x1
AAAAGCTCAGCACGCAGGGGTGGC
>C710-312bar_0000074_x8
AAAAGCTGGCTTGATCTCGATGTTC
>C710-312bar_0000075_x2
AAAAGCTGGCTTGATCTCGATGTTCA
>C710-312bar_0000076_x1
AAAAGGAACTCCGGTAGCGCATGGC
>C710-312bar_0000077_x3
AAAAGGAAGAGTAAACAGAACGCGGAAG
>C710-312bar_0000078_x1
AAAAGGATGATGAGGACGAAGACGAA
>C710-312bar_0000079_x1
AAAAGGCGTGGCTCGAAACTGTGATC
>C710-312bar_0000080_x2
AAAAGGGCGTGTTGTGGTTCAGGC
>C710-312bar_0000081_x1
AAAAGGGCTCTAACCAGAGCAGATGGTT
>C710-312bar_0000082_x3
AAAAGGTGGATCTTTAGG
>C710-312bar_0000083_x1
AAAAGGTGGCGGCTTTGTGGAA
>C710-312bar_0000084_x3
AAAAGTACGTGAAACTGCCTAGGGC
>C710-312bar_0000085_x1
AAAAGTACGTTAAACTGCCTAGGGC
>C710-312bar_0000086_x1
AAAAGTCAAAGTTAAGTTAGGAAGAGC
>C710-312bar_0000087_x1
AAAAGTCTCCGCGGTAAGCAGT
>C710-312bar_0000088_x1
AAAAGTGCTCGCGCAAGTGAC
>C710-312bar_0000089_x1
AAAAGTGGTGCTGAAGGTAC
>C710-312bar_0000090_x1
AAAAGTTCTACAGTCCGACGATCATGC
>C710-312bar_0000091_x1
AAAAGTTTCAGCCGGATTAAA
>C710-312bar_0000092_x2
AAAATAAACATGGACGAGA
>C710-312bar_0000093_x1
AAAATAATGCTGATAGAAAT
>C710-312bar_0000094_x1
AAAATAGCATAGTCGGATTTCG
>C710-312bar_0000095_x1
AAAATATTCGATTGGTCTTACTGAAC
>C710-312bar_0000096_x1
AAAATATTCGATTGGTTTTACTGAAC
>C710-312bar_0000097_x1
AAAATCATGCATACAGTCCGACGATC
>C710-312bar_0000098_x1
AAAATCCCGAGGTGAGCAGCGGAC
>C710-312bar_0000099_x4
AAAATCGAAGACTGGGGC
>C710-312bar_0000100_x4
AAAATCGAAGACTGGGGCAC
>C710-312bar_0000101_x1
AAAATCGAAGACTGGGGCACGCAAA
>C710-312bar_0000102_x1
AAAATCGAGGTACCTTCGG
>C710-312bar_0000103_x1
AAAATCGAGGTACCTTCGGGAC
>C710-312bar_0000104_x1
AAAATCGATGTGGCTCCTGCTGAGAC
>C710-312bar_0000105_x1
AAAATCGTAAGGGGGAAAAC
>C710-312bar_0000106_x1
AAAATCTTCTTAATGCCTTTGTGAAC
>C710-312bar_0000107_x1
AAAATGAAGCATTCCTTTTTAAAA
>C710-312bar_0000108_x1
AAAATGACCACGTGGTTTATGGACAGC
>C710-312bar_0000109_x1
AAAATGACTGGCCGTGGC
>C710-312bar_0000110_x1
AAAATGATGATAAAACATAAGAGC
>C710-312bar_0000111_x1
AAAATGCAGGGAAGTTGGTCCAAGCC
>C710-312bar_0000112_x1
AAAATGCAGGGACCCCGCGGAAC
>C710-312bar_0000113_x1
AAAATGCAGGGACCGCGCGGAAC
>C710-312bar_0000114_x26
AAAATGCAGGGACCTCGCGGAAC
>C710-312bar_0000115_x1
AAAATGCTGGTCTGAAAAC
>C710-312bar_0000116_x8
AAAATGCTTTGACGCCTATGTACAC
>C710-312bar_0000117_x1
AAAATGCTTTGACGCCTATGTACACAA
>C710-312bar_0000118_x2
AAAATGGAAGGCAGGACTTGGAC
>C710-312bar_0000119_x1
AAAATGGAGCACTGAATTTGTCGGC
>C710-312bar_0000120_x3
AAAATGGGGCTGGGACTGGATGAAC
>C710-312bar_0000121_x2
AAAATGGTTTCTGCAAAAAC
>C710-312bar_0000122_x1
AAAATGTCAGGTCAAGGCGC
>C710-312bar_0000123_x2
AAAATGTCAGGTCAAGGTGC
>C710-312bar_0000124_x1
AAAATGTCGTGTATTCTGGCTGCAGAGC
>C710-312bar_0000125_x1
AAAATTAAGGGTAGTGGT
>C710-312bar_0000126_x1
AAAATTACCAGGTCCGAAC
>C710-312bar_0000127_x1
AAAATTGAAGAAGCAAAGGCTTGAAC
>C710-312bar_0000128_x1
AAAATTGATGCTACTCCCGGA
>C710-312bar_0000129_x5
AAAATTGATGCTACTCCCGGAC
>C710-312bar_0000130_x1
AAAATTGCATTTTTCGAGC
>C710-312bar_0000131_x1
AAAATTTTCTCCATCTTCCCGCAAT
>C710-312bar_0000132_x1
AAACAAAGCTTCTCGGAT
>C710-312bar_0000133_x2
AAACAAGAAATTCGAGAGGCCGTTGAAC
>C710-312bar_0000134_x1
AAACAATGGAATGGTCCCGGC
>C710-312bar_0000135_x1
AAACAATGGAATGGTCCTGGC
>C710-312bar_0000136_x1
AAACACAAAAAAGACAAAACAAAGAAA
>C710-312bar_0000137_x16
AAACACAAAAAAGACAAAACAAAGAAAA
>C710-312bar_0000138_x1
AAACACAAAATAGACAAAACAAAGAAAA
>C710-312bar_0000139_x1
AAACACAAACAAGACAAAACAAAGCCCA
>C710-312bar_0000140_x1
AAACACAAACGATGTTAACTGCGCGG
>C710-312bar_0000141_x1
AAACACATGACTGTACAGTGTACAC
>C710-312bar_0000142_x1
AAACACCAGGCAGGGGATCACTCGGC
>C710-312bar_0000143_x1
AAACACCCGCAACGACGAAC
>C710-312bar_0000144_x2
AAACACGTCTGACTCAAC
>C710-312bar_0000145_x2
AAACACTAGGCAGGGGATCACTCGGC
>C710-312bar_0000146_x6
AAACACTGAACTCGTCTGACAAGGC
>C710-312bar_0000147_x3
AAACACTGAACTCGTCTGACAAGGCTC
>C710-312bar_0000148_x2
AAACACTGAACTCGTCTGACAAGGT
>C710-312bar_0000149_x1
AAACACTTGCTGCTCCGTTCAAGACGAC
>C710-312bar_0000150_x1
AAACATTACGTGAAACTGCCTAGGTC
>C710-312bar_0000151_x3
AAACCAAGTGATGAAGTCGGG
>C710-312bar_0000152_x1
AAACCACAGCCAAGGGAACGGGC
>C710-312bar_0000153_x1
AAACCAGAGGCAGGGGATCACTCGGC
>C710-312bar_0000154_x1
AAACCAGCATGACAACGG
>C710-312bar_0000155_x1
AAACCAGTTGCTGACGTTCGGAC
>C710-312bar_0000156_x2
AAACCATAGGCAGGGGATCACTCGGC
>C710-312bar_0000157_x1
AAACCATAGGCAGGGGATCTCTCCGC
>C710-312bar_0000158_x1
AAACCCAAGGCAGGGGAGCACTCGGC
>C710-312bar_0000159_x1
AAACCCAAGGCAGGGGATCACTAGGC
>C710-312bar_0000160_x1
AAACCCAAGGCAGGGGATCACTCCGC
>C710-312bar_0000161_x1
AAACCCAAGGCAGGGGATCACTCGGC
>C710-312bar_0000162_x1
AAACCCAAGGCAGTGGATCACTCGGC
>C710-312bar_0000163_x1
AAACCCCAGGCAGGGGATCACGCGGC
>C710-312bar_0000164_x9
AAACCCCAGGCAGGGGATCACTCGGC
>C710-312bar_0000165_x1
AAACCCCATGCAGGGCATCACTCGGC
>C710-312bar_0000166_x2
AAACCCCCCATGACGAAGAGAAC
>C710-312bar_0000167_x1
AAACCCGAGGCAGGGGAACACTCGGC
>C710-312bar_0000168_x1
AAACCCGAGGCAGGGGATCACGCGGC
>C710-312bar_0000169_x18
AAACCCGAGGCAGGGGATCACTCGGC
>C710-312bar_0000170_x1
AAACCCTAAGCAGGGGATCACTCGGC
>C710-312bar_0000171_x1
AAACCCTACGCAGCGGATCACGCGGC
>C710-312bar_0000172_x1
AAACCCTACGCAGGGGATCACTCGCC
>C710-312bar_0000173_x4
AAACCCTACGCAGGGGATCACTCGGC
>C710-312bar_0000174_x1
AAACCCTAGACAGGGGATCACTCGGC
>C710-312bar_0000175_x7
AAACCCTAGCCAGGGGATCACTCGGC
>C710-312bar_0000176_x1
AAACCCTAGCCAGGGGCTCACTCGGC
>C710-312bar_0000177_x1
AAACCCTAGGAAGGGGATCACTAGGC
>C710-312bar_0000178_x5
AAACCCTAGGAAGGGGATCACTCGGC
>C710-312bar_0000179_x2
AAACCCTAGGCAAGGGATCACTCGGC
>C710-312bar_0000180_x6
AAACCCTAGGCACGGGATCACTCGGC
>C710-312bar_0000181_x1
AAACCCTAGGCAGAGGATCACTCGGC
>C710-312bar_0000182_x1
AAACCCTAGGCAGCGAATCACTCGGC
>C710-312bar_0000183_x1
AAACCCTAGGCAGCGGATCACTCCGC
>C710-312bar_0000184_x4
AAACCCTAGGCAGCGGATCACTCGGC
>C710-312bar_0000185_x3
AAACCCTAGGCAGGAGATCACTCGGC
>C710-312bar_0000186_x4
AAACCCTAGGCAGGCGATCACTCGGC
>C710-312bar_0000187_x1
AAACCCTAGGCAGGCGCTCACTCGGC
>C710-312bar_0000188_x2
AAACCCTAGGCAGGGAATCACTCGGC
>C710-312bar_0000189_x6
AAACCCTAGGCAGGGCATCACTCGGC
>C710-312bar_0000190_x1
AAACCCTAGGCAGGGGAACACTCGCC
>C710-312bar_0000191_x1
AAACCCTAGGCAGGGGACAACTCTGC
>C710-312bar_0000192_x5
AAACCCTAGGCAGGGGACCACTCGGC
>C710-312bar_0000193_x4
AAACCCTAGGCAGGGGAGCACTCGGC
>C710-312bar_0000194_x1
AAACCCTAGGCAGGGGATAACTCGGC
>C710-312bar_0000195_x3
AAACCCTAGGCAGGGGATCAATCGGC
>C710-312bar_0000196_x9
AAACCCTAGGCAGGGGATCACCCGGC
>C710-312bar_0000197_x1
AAACCCTAGGCAGGGGATCACGCGAC
>C710-312bar_0000198_x4
AAACCCTAGGCAGGGGATCACGCGGC
>C710-312bar_0000199_x1
AAACCCTAGGCAGGGGATCACTAGAC
>C710-312bar_0000200_x1
AAACCCTAGGCAGGGGATCACTAGGA
>C710-312bar_0000201_x2
AAACCCTAGGCAGGGGATCACTAGGC
>C710-312bar_0000202_x2
AAACCCTAGGCAGGGGATCACTCAGC
>C710-312bar_0000203_x14
AAACCCTAGGCAGGGGATCACTCCGC
>C710-312bar_0000204_x8
AAACCCTAGGCAGGGGATCACTCGAC
>C710-312bar_0000205_x11
AAACCCTAGGCAGGGGATCACTCGCC
>C710-312bar_0000206_x1
AAACCCTAGGCAGGGGATCACTCGCG
>C710-312bar_0000207_x3
AAACCCTAGGCAGGGGATCACTCGGA
>C710-312bar_0000208_x3191
AAACCCTAGGCAGGGGATCACTCGGC
>C710-312bar_0000209_x1
AAACCCTAGGCAGGGGATCACTCGGN
>C710-312bar_0000210_x2
AAACCCTAGGCAGGGGATCACTCGNC
>C710-312bar_0000211_x7
AAACCCTAGGCAGGGGATCACTCGTC
>C710-312bar_0000212_x1
AAACCCTAGGCAGGGGATCACTCTGA
>C710-312bar_0000213_x2
AAACCCTAGGCAGGGGATCACTCTGC
>C710-312bar_0000214_x2
AAACCCTAGGCAGGGGATCACTTGGC
>C710-312bar_0000215_x1
AAACCCTAGGCAGGGGATCCC
>C710-312bar_0000216_x8
AAACCCTAGGCAGGGGATCCCTCGGC
>C710-312bar_0000217_x1
AAACCCTAGGCAGGGGATCGCTCGGC
>C710-312bar_0000218_x4
AAACCCTAGGCAGGGGATTACTCGGC
>C710-312bar_0000219_x1
AAACCCTAGGCAGGGGCTCACTCGCC
>C710-312bar_0000220_x6
AAACCCTAGGCAGGGGCTCACTCGGC
>C710-312bar_0000221_x1
AAACCCTAGGCAGGGGCTTAACCGGC
>C710-312bar_0000222_x4
AAACCCTAGGCAGGGGGTCACTCGGC
>C710-312bar_0000223_x1
AAACCCTAGGCAGGGTATCACTCGGC
>C710-312bar_0000224_x2
AAACCCTAGGCAGGTGATCACTCGGC
>C710-312bar_0000225_x2
AAACCCTAGGCAGTGGATCACTCGGC
>C710-312bar_0000226_x2
AAACCCTAGGCATGGGATCACTCGGC
>C710-312bar_0000227_x14
AAACCCTAGGCCGGGGATCACTCGGC
>C710-312bar_0000228_x1
AAACCCTAGGCCGGGGCTCCCTCGGC
>C710-312bar_0000229_x4
AAACCCTAGGCGGGGGATCACTCGGC
>C710-312bar_0000230_x2
AAACCCTAGGCTGGGGATCACTCGGC
>C710-312bar_0000231_x1
AAACCCTAGGTAGGGGATCACTCGGC
>C710-312bar_0000232_x6
AAACCCTAGTCAGGGGATCACTCGGC
>C710-312bar_0000233_x2
AAACCCTATGCAGGGGATCACTCGGC
>C710-312bar_0000234_x1
AAACCCTATGCAGGGTATCACTCGGC
>C710-312bar_0000235_x14
AAACCCTCGGCAGGGGATCACTCGGC
>C710-312bar_0000236_x4
AAACCCTGATGGAGGACCGAAGC
>C710-312bar_0000237_x1
AAACCCTNCGCAGCGCATCACTCGGC
>C710-312bar_0000238_x1
AAACCCTNGGCAGGGGATCACTCGCC
>C710-312bar_0000239_x13
AAACCCTNGGCAGGGGATCACTCGGC
>C710-312bar_0000240_x1
AAACCGGATATGGTCTACAAAGTGGAC
>C710-312bar_0000241_x1
AAACCGTAACCTCGCGGAAGGGAC
>C710-312bar_0000242_x1
AAACCGTGAAGCGTTCCAC
>C710-312bar_0000243_x1
AAACCTAGGCAGGCGATCACTCGGC
>C710-312bar_0000244_x4
AAACCTAGGCAGGGGATCACTCGGC
>C710-312bar_0000245_x3
AAACCTGATATGTTCTACAAACTGGGC
>C710-312bar_0000246_x1
AAACCTGATATGTTCTACAAACTGGGCG
>C710-312bar_0000247_x4
AAACCTGATATGTTCTACAAAGTGGAC
>C710-312bar_0000248_x1
AAACCTGATATGTTCTACAAAGTGGGC
>C710-312bar_0000249_x4
AAACCTGATATGTTCTACCAACTGGGC
>C710-312bar_0000250_x1
AAACCTGATGTGTTCTACAAACTTGGCA
>C710-312bar_0000251_x1
AAACCTTCTTCGTCCCCCCGAGAGAC
>C710-312bar_0000252_x1
AAACCTTCTTCGTCCCCCGAGAGAC
>C710-312bar_0000253_x2
AAACGAAGCTAGAAAAGGAACGAAC
>C710-312bar_0000254_x2
AAACGAATCGTCTTACTATGACC
>C710-312bar_0000255_x1
AAACGAATTATCTGTTGCCATAAGG
>C710-312bar_0000256_x3
AAACGACAGGCTTATCAC
>C710-312bar_0000257_x1
AAACGACCAGGGTAGTACC
>C710-312bar_0000258_x1
AAACGACGAGGAGCTGACAGAAGCGG
>C710-312bar_0000259_x1
AAACGAGGGACCAAGGGTACCAAGGAT
>C710-312bar_0000260_x4
AAACGAGTGACCAAGGGTACCAAGGA
>C710-312bar_0000261_x3
AAACGAGTGACCAAGGGTACCAAGGAT
>C710-312bar_0000262_x1
AAACGATGGACTTTTTGC
>C710-312bar_0000263_x4
AAACGATGGATTCCCACCAGGTGCGGC
>C710-312bar_0000264_x1
AAACGATGGGTTCCCACCAGGTGCGGC
>C710-312bar_0000265_x1
AAACGATTGTGCGACTGTCCAATGGG
>C710-312bar_0000266_x1
AAACGCAGGGACCTCGCGGAAC
>C710-312bar_0000267_x1
AAACGCGACAATCCATGCTGGAAAGC
>C710-312bar_0000268_x1
AAACGCGACTCACGACGGAA
>C710-312bar_0000269_x2
AAACGCTGGACCGTGAGC
>C710-312bar_0000270_x1
AAACGCTGGACTTTTTGC
>C710-312bar_0000271_x1
AAACGGAAAGCGTGGAAGC
>C710-312bar_0000272_x2
AAACGGACGACATTCAGGACTATGGAC
>C710-312bar_0000273_x2
AAACGGCAGTCCGGATCTGGTATCAC
>C710-312bar_0000274_x2
AAACGGCCGAGATCGATGGACGAGGA
>C710-312bar_0000275_x1
AAACGGCCGAGGATCTAACGATTGTGGA
>C710-312bar_0000276_x1
AAACGGCTGCGGCAAGTGAGAC
>C710-312bar_0000277_x2
AAACGGGCTTAGCTGAGTCGTGTGAAAC
>C710-312bar_0000278_x1
AAACGGGTCCGTCGATTCCGTATGGAGC
>C710-312bar_0000279_x1
AAACGGTAGATGGTGAAC
>C710-312bar_0000280_x4
AAACGGTGAGCGCCCTCTGGAAC
>C710-312bar_0000281_x1
AAACGTATCGAGAGATGGAAC
>C710-312bar_0000282_x4
AAACGTATCGAGAGATGGGC
>C710-312bar_0000283_x1
AAACGTCAAAATTTCTGTGAGAA
>C710-312bar_0000284_x1
AAACGTCGCGGAGTAAAGAAAGCAAAG
>C710-312bar_0000285_x2
AAACGTGCAGAAGATTCGGAGGAC
>C710-312bar_0000286_x1
AAACGTGGCCAAGGCTGGCGAC
>C710-312bar_0000287_x4
AAACGTTGTGGTGAGGTTGTGAGGC
>C710-312bar_0000288_x1
AAACTAGAACTTGCCAAGCGAA
>C710-312bar_0000289_x2
AAACTAGGTACTTTGGCTACGGA
>C710-312bar_0000290_x1
AAACTAGGTACTTTTGCTACGGAAC
>C710-312bar_0000291_x1
AAACTCCAGGACGCAACTGGAGACG
>C710-312bar_0000292_x1
AAACTCCTGGCTGGCGGCTATAACG
>C710-312bar_0000293_x2
AAACTCGCGGCTTTAAAC
>C710-312bar_0000294_x1
AAACTCGCGGCTTTAAGAC
>C710-312bar_0000295_x1
AAACTCGGTACTTGGAACGTTCGAAC
>C710-312bar_0000296_x1
AAACTCTTTTAGGGCCAAA
>C710-312bar_0000297_x1
AAACTGACGAAACTAGAGGAT
>C710-312bar_0000298_x1
AAACTGCAAGAACCGACATCAGAA
>C710-312bar_0000299_x1
AAACTGCATCATCGAGTTTCTGTACGGC
>C710-312bar_0000300_x1
AAACTGCGCGGGATTACGGGCGAGAC
>C710-312bar_0000301_x2
AAACTGGAGAAGAAAACACAAGCAAA
>C710-312bar_0000302_x6
AAACTGGAGAAGAAAACACAAGCAAAT
>C710-312bar_0000303_x1
AAACTGTGCGGGATTACAGGCGAGAC
>C710-312bar_0000304_x1
AAACTGTGCGGGATTACGCGCGAGAC
>C710-312bar_0000305_x13
AAACTGTGCGGGATTACGGGCGAGAC
>C710-312bar_0000306_x9
AAACTGTGCGGGATTACGGGCGAGACTC
>C710-312bar_0000307_x1
AAACTGTGTTTCAGTCTGTCGGAA
>C710-312bar_0000308_x2
AAACTTAACTGTTGTGGCAGAGA
>C710-312bar_0000309_x6
AAACTTACCAGGTCCGAAC
>C710-312bar_0000310_x2
AAACTTGGTGGAGATCTGGTTC
>C710-312bar_0000311_x1
AAACTTTGTGGGAGCCAGC
>C710-312bar_0000312_x1
AAAGAAAAATTGCTAAATCAACTGAAGC
>C710-312bar_0000313_x1
AAAGAAAATCATCGTCGAAGAGGGC
>C710-312bar_0000314_x1
AAAGAAACAGTTGGTAGCAC
>C710-312bar_0000315_x1
AAAGAAACCGTGATCAAGCAACTGCAGA
>C710-312bar_0000316_x1
AAAGAAAGCTTTCGTTCTGGATCGGGA
>C710-312bar_0000317_x2
AAAGAAATCGAATGATATACTCGCTGAC
>C710-312bar_0000318_x1
AAAGAACGATCTTGAGAAC
>C710-312bar_0000319_x3
AAAGAACGGAACGAGTGGCAGAACGG
>C710-312bar_0000320_x1
AAAGAACGGCGAGCAGGTTGAGGA
>C710-312bar_0000321_x1
AAAGAACNAGGTATAGAAC
>C710-312bar_0000322_x1
AAAGAAGAAGCAGGTCGTCGGC
>C710-312bar_0000323_x1
AAAGAAGACATGGCGTTGGACAAAC
>C710-312bar_0000324_x6
AAAGAAGACTCCGATGCCGAAGACGA
>C710-312bar_0000325_x1
AAAGAAGACTCCGATGCCGAAGACGAT
>C710-312bar_0000326_x2
AAAGAAGCTCCATTAGCATGG
>C710-312bar_0000327_x1
AAAGAAGGAAGAGGACAAGAAGGAGGAC
>C710-312bar_0000328_x1
AAAGAAGGATGAAGAGGAAGCAGTCGC
>C710-312bar_0000329_x2
AAAGAATGCACGCCGAATCGTCGGAAC
>C710-312bar_0000330_x1
AAAGACAAAAATTGTTCATTAATGTTC
>C710-312bar_0000331_x1
AAAGACATAATAAGCATAACGAGCGAC
>C710-312bar_0000332_x2
AAAGACATCATTGAGAAGGTGGAGGAGC
>C710-312bar_0000333_x3
AAAGACATGGGTAGTGAGAT
>C710-312bar_0000334_x1
AAAGACCCACGCTACGGAATAAGGAC
>C710-312bar_0000335_x1
AAAGACGAAGAAGAAGAAGAAGACCA
>C710-312bar_0000336_x5
AAAGACGATGTGACATTGTGAC
>C710-312bar_0000337_x1
AAAGACGATGTGGCATTGTGAC
>C710-312bar_0000338_x2
AAAGACGTTAGAAGAAAGGAGAAGAA
>C710-312bar_0000339_x2
AAAGACTCTCATCGGCCAAGCTGCTGG
>C710-312bar_0000340_x2
AAAGACTTTGAAAATGACTCCATGAAC
>C710-312bar_0000341_x1
AAAGAGAGCGAGAGCGGAGAATGTGAC
>C710-312bar_0000342_x1
AAAGAGAGCTATCCGCCGACA
>C710-312bar_0000343_x1
AAAGAGAGCTATCCGGCGAC
>C710-312bar_0000344_x40
AAAGAGAGCTATCCGTCGAC
>C710-312bar_0000345_x5
AAAGAGAGCTATCCGTCGACA
>C710-312bar_0000346_x11
AAAGAGAGCTATCCGTCGACAG
>C710-312bar_0000347_x6
AAAGAGAGCTATCCGTCGACAGT
>C710-312bar_0000348_x2
AAAGAGAGCTATCCGTCGACAGTAG
>C710-312bar_0000349_x1
AAAGAGAGCTATCCGTCGACGGT
>C710-312bar_0000350_x1
AAAGAGAGCTATTCGTCGAC
>C710-312bar_0000351_x1
AAAGAGAGCTCTCCGTCGACA
>C710-312bar_0000352_x1
AAAGAGAGTACTTCGCGTTTACTGGGGC
>C710-312bar_0000353_x1
AAAGAGCGAGACCTGTGAAT
>C710-312bar_0000354_x1
AAAGAGCTCAGCACGCAGGGGTGGC
>C710-312bar_0000355_x1
AAAGAGGCGGACGCTGGAAGGGGAC
>C710-312bar_0000356_x1
AAAGAGGNGGACGCTGGAAGGGGAC
>C710-312bar_0000357_x1
AAAGAGTGGATGGAGCAAGGTGGC
>C710-312bar_0000358_x1
AAAGAGTTTCCACGAGGTATGTAGGAG
>C710-312bar_0000359_x1
AAAGATCAATGGCTTGGAC
>C710-312bar_0000360_x1
AAAGATCGCATAACCATGGACGGAGC
>C710-312bar_0000361_x2
AAAGATGATGAACAAAGAACCAGAAGG
>C710-312bar_0000362_x1
AAAGATGATGGTGATGTAG
>C710-312bar_0000363_x1
AAAGATGGAAGTGGCGGAAGAGAGCA
>C710-312bar_0000364_x1
AAAGATGNTGGTGATGTAG
>C710-312bar_0000365_x2
AAAGATTAGTAATTACAGTAGCAC
>C710-312bar_0000366_x2
AAAGATTCTTGGAAACTTTCGGAC
>C710-312bar_0000367_x3
AAAGCAAAATGGGTCGCGTTCGTACC
>C710-312bar_0000368_x1
AAAGCAAAGAATCAAGGAAGCCGAGC
>C710-312bar_0000369_x1
AAAGCAAGAGTAAACAGAACGCGGAAG
>C710-312bar_0000370_x1
AAAGCACATAGAGTCCGGAGAGGAAC
>C710-312bar_0000371_x1
AAAGCACTTCCACAGACTTAGATC
>C710-312bar_0000372_x1
AAAGCAGGATTGTATTTGAGC
>C710-312bar_0000373_x1
AAAGCAGGCGACCGGAAGTTGTGGT
>C710-312bar_0000374_x3
AAAGCAGGTCCGAAAAACGAAAGTTC
>C710-312bar_0000375_x2
AAAGCAGTGATTTCGAGAAAT
>C710-312bar_0000376_x1
AAAGCAGTTCCACAGTCTGAGATC
>C710-312bar_0000377_x1
AAAGCATCGACGACGTGGAC
>C710-312bar_0000378_x1
AAAGCATGAGCAGTAACAATTAC
>C710-312bar_0000379_x4
AAAGCCTAGGCAGGGGATCACTCGGC
>C710-312bar_0000380_x2
AAAGCGAATGATTAGAGG
>C710-312bar_0000381_x2
AAAGCGAATGATTAGAGGCC
>C710-312bar_0000382_x2
AAAGCGAATGATTAGGGAC
>C710-312bar_0000383_x1
AAAGCGACGAAGAGAGGTAGAAG
>C710-312bar_0000384_x2
AAAGCGACTGCTAAGGGC
>C710-312bar_0000385_x1
AAAGCGAGCGGAAGTAGA
>C710-312bar_0000386_x4
AAAGCGATGAGCGGAGAGATGGAA
>C710-312bar_0000387_x1
AAAGCGATGAGCGGAGAGATGGAAA
>C710-312bar_0000388_x2
AAAGCGGAAGCCGTAGGGGCCAC
>C710-312bar_0000389_x1
AAAGCGTCTGGCGCTCCGAAC
>C710-312bar_0000390_x1
AAAGCTCATGTTGATGAAC
>C710-312bar_0000391_x2
AAAGCTCTTCGCGGGAACTGTGATA
>C710-312bar_0000392_x1
AAAGCTGAATGTATCCCGGATTGGGT
>C710-312bar_0000393_x1
AAAGCTGCTGAACCAACAGATT
>C710-312bar_0000394_x1
AAAGCTGGAACGTGTCGAAGGAGTTGAC
>C710-312bar_0000395_x1
AAAGCTGGCATGATATCGATGTTC
>C710-312bar_0000396_x1
AAAGCTGGCCTTATCTCGAT
>C710-312bar_0000397_x1
AAAGCTGGCTTGATCTCGATGTTC
>C710-312bar_0000398_x1
AAAGCTTCAACGGAAAAGATC
>C710-312bar_0000399_x1
AAAGCTTCAACGGACAAGATC
>C710-312bar_0000400_x1
AAAGGAAACTCCGTCAAGATTGAAAC
>C710-312bar_0000401_x1
AAAGGAACAGTTTGCCTGGACGGG
>C710-312bar_0000402_x1
AAAGGAACAGTTTGCCTGTACGGT
>C710-312bar_0000403_x2
AAAGGAACCTGTACAGCGATG
>C710-312bar_0000404_x2
AAAGGAACCTGTACAGCGATGT
>C710-312bar_0000405_x3
AAAGGAACGGAGAAGAACTGCAGGCTGC
>C710-312bar_0000406_x1
AAAGGAAGAGTAAACAGAACGCGGAAG
>C710-312bar_0000407_x1
AAAGGAAGGGCACGAGCGCGTGAAC
>C710-312bar_0000408_x1
AAAGGAAGGGTATGAGCGCGTGAAC
>C710-312bar_0000409_x1
AAAGGACCCCGTCGAGGAGAGAC
>C710-312bar_0000410_x1
AAAGGACCTGAATGAAGCGGCTTAAAAA
>C710-312bar_0000411_x2
AAAGGACGACAAACGGACGACAAAC
>C710-312bar_0000412_x3
AAAGGACGACGATGAGGAACCAGAAGA
>C710-312bar_0000413_x2
AAAGGACGACGATGAGGAACCAGAAGAC
>C710-312bar_0000414_x1
AAAGGATCGAAAAAGAAGGTTGCGGA
>C710-312bar_0000415_x1
AAAGGATCGGGCAAGCAGATC
>C710-312bar_0000416_x1
AAAGGATTACCTTGATAGG
>C710-312bar_0000417_x2
AAAGGATTGGTTGATAACAAAG
>C710-312bar_0000418_x2
AAAGGCAATATCGACGGAGACTATAGAC
>C710-312bar_0000419_x2
AAAGGCCCGGATAGGAGC
>C710-312bar_0000420_x1
AAAGGCCGTCGACGACAAGCAGCT
>C710-312bar_0000421_x1
AAAGGCGCGAGGAGGTAGAGGAAGCAGA
>C710-312bar_0000422_x1
AAAGGCGGAAAAGGAAGC
>C710-312bar_0000423_x1
AAAGGCTGAAGCTCGAAGCGGAAGAC
>C710-312bar_0000424_x2
AAAGGGCGACAAGTTGGATTGCGGGAAC
>C710-312bar_0000425_x1
AAAGGGCTCGAAAGGTGCGGC
>C710-312bar_0000426_x1
AAAGGGTGTTTTTCGGAATTGCAAAC
>C710-312bar_0000427_x2
AAAGGTAACGTTGATGAAC
>C710-312bar_0000428_x1
AAAGGTAACGTTGATGAC
>C710-312bar_0000429_x1
AAAGGTCAGCTCAGTGTGGACA
>C710-312bar_0000430_x5
AAAGGTCATGTGGGGTCGTGGGC
>C710-312bar_0000431_x1
AAAGGTCATGTGGGTTCGTGGGC
>C710-312bar_0000432_x1
AAAGGTCGTGGGAAAAAAA
>C710-312bar_0000433_x2
AAAGGTGCAGGTGTAAAC
>C710-312bar_0000434_x3
AAAGGTGGACCACTTTGTGGAGC
>C710-312bar_0000435_x1
AAAGGTTCAGAATGACGAGGTGGAGC
>C710-312bar_0000436_x2
AAAGGTTGAAACTGCCTAGGGC
>C710-312bar_0000437_x1
AAAGGTTGGGAACGGAGCTTGCCACGGG
>C710-312bar_0000438_x1
AAAGTAACTGGTTGTGGG
>C710-312bar_0000439_x5
AAAGTACGTGAAACTGCCTAGGGC
>C710-312bar_0000440_x1
AAAGTACGTGAAACTGCCTAGGGCTC
>C710-312bar_0000441_x1
AAAGTACTCAAGGAAAAGGTGAACCGGC
>C710-312bar_0000442_x2
AAAGTACTTTCAACTCGTCGATCGGA
>C710-312bar_0000443_x2
AAAGTATGCAGCTGGTTAGA
>C710-312bar_0000444_x1
AAAGTATTCAAAGTCAGGGCTATACGT
>C710-312bar_0000445_x1
AAAGTATTCAAAGTCAGGGCTATATGT
>C710-312bar_0000446_x1
AAAGTATTCAATGTCAGGGCTATATGT
>C710-312bar_0000447_x1
AAAGTATTGTTTGATAACAAAG
>C710-312bar_0000448_x1
AAAGTCAGATGCGAGATTCGTGAGC
>C710-312bar_0000449_x1
AAAGTCCAGTAACTAGAAC
>C710-312bar_0000450_x2
AAAGTCCGACGATCATGC
>C710-312bar_0000451_x2
AAAGTCCGACGATCATGCTT
>C710-312bar_0000452_x1
AAAGTCCGCCGATCATGC
>C710-312bar_0000453_x1
AAAGTCGAAAACAGAATGAAGCAGATA
>C710-312bar_0000454_x1
AAAGTCGACGACGAGAAC
>C710-312bar_0000455_x2
AAAGTCGACGATGCCTGTACAAC
>C710-312bar_0000456_x2
AAAGTCGCAACGGAGCTGGC
>C710-312bar_0000457_x1
AAAGTCGTATCGAGGGTTC
>C710-312bar_0000458_x2
AAAGTCGTCCCCGCAGAC
>C710-312bar_0000459_x1
AAAGTCTACCTGTCAGGC
>C710-312bar_0000460_x1
AAAGTCTGCTGATTGCGG
>C710-312bar_0000461_x2
AAAGTCTTCGACGGGAGCGGGAGC
>C710-312bar_0000462_x8
AAAGTCTTCTCCCCTTGAAC
>C710-312bar_0000463_x1
AAAGTGAAGAAGGAGAAC
>C710-312bar_0000464_x1
AAAGTGAGATAACCCTGTGAAC
>C710-312bar_0000465_x1
AAAGTGAGTGAGAAGAGAGGGAGAAC
>C710-312bar_0000466_x3
AAAGTGATCGGACAGCGGTAC
>C710-312bar_0000467_x1
AAAGTGATTGGACAGCGGCAT
>C710-312bar_0000468_x2
AAAGTGATTGGACAGCGGCATT
>C710-312bar_0000469_x1
AAAGTGCCCGCCTACCTGAAC
>C710-312bar_0000470_x1
AAAGTGCTGCTGTTGATC
>C710-312bar_0000471_x1
AAAGTGTGGCAGCCGGCGTGGC
>C710-312bar_0000472_x1
AAAGTTAAAGATCGAGGGGTTAGTCC
>C710-312bar_0000473_x1
AAAGTTCCACTGACAGAGCACTGCTACC
>C710-312bar_0000474_x2
AAAGTTCCGTGAGACAAG
>C710-312bar_0000475_x1
AAAGTTCGTTGACCAAAGAAGACGA
>C710-312bar_0000476_x1
AAAGTTGAAGAAAATGCTGGAAAAC
>C710-312bar_0000477_x1
AAAGTTGCAAACGAAAGTTGT
>C710-312bar_0000478_x1
AAAGTTGTAGTAGATAAGCACAGCAATG
>C710-312bar_0000479_x1
AAATAACCCAGAAGATGATGAGC
>C710-312bar_0000480_x2
AAATACATAAAAGAGAACCTCGCTGG
>C710-312bar_0000481_x1
AAATACTAGACATGAGCTGGGAGAGC
>C710-312bar_0000482_x1
AAATAGCACTCAACTCCTGTATGGTAGC
>C710-312bar_0000483_x2
AAATAGTGCGCCGAAGACATCAAC
>C710-312bar_0000484_x1
AAATAGTNCGCCGAAGACATCAAC
>C710-312bar_0000485_x1
AAATATGCGGTCTAACTGGAAC
>C710-312bar_0000486_x1
AAATCAAGGAGCTTTAGAAT
>C710-312bar_0000487_x1
AAATCACACGGTACTCCAC
>C710-312bar_0000488_x1
AAATCACAGGAGTATACTTTGAGC
>C710-312bar_0000489_x1
AAATCACNCGGTACTCAAC
>C710-312bar_0000490_x3
AAATCAGCAGGAACCGAAC
>C710-312bar_0000491_x1
AAATCCGGCTCGAAGGACCA
>C710-312bar_0000492_x1
AAATCCGTGCCATGATGGACAAGAAGC
>C710-312bar_0000493_x2
AAATCCTAGGCAGGGGATCACTCGGC
>C710-312bar_0000494_x1
AAATCGAAGACTGGGGAG
>C710-312bar_0000495_x1
AAATCGAAGACTGGGGCAC
>C710-312bar_0000496_x1
AAATCGACGCCGTCGGAAC
>C710-312bar_0000497_x1
AAATCGAGGTACCTTCGGGAC
>C710-312bar_0000498_x1
AAATCGATCGGCTGGCAGGGAACGG
>C710-312bar_0000499_x3
AAATCGATGCACCACACCCGCGAAC
>C710-312bar_0000500_x1
AAATCGGGATTTTGTGACGAGT
>C710-312bar_0000501_x1
AAATCGTCCCACTCGTGT
>C710-312bar_0000502_x1
AAATCGTCGTCTGCAAAAC
>C710-312bar_0000503_x3
AAATCTATGGCCCACAAC
>C710-312bar_0000504_x1
AAATCTCGGTTTGATTAGGC
>C710-312bar_0000505_x2
AAATCTGACCACGTGGAGTGAAC
>C710-312bar_0000506_x1
AAATGAAAAATGACAGTAGGC
>C710-312bar_0000507_x1
AAATGAAACAGAACAGCAGAACG
>C710-312bar_0000508_x1
AAATGAAACGCGCGTCTCGAGC
>C710-312bar_0000509_x1
AAATGAAGACTCGCTTGAAAC
>C710-312bar_0000510_x1
AAATGAAGCAGGTCGCGCAGCAGGAGGC
>C710-312bar_0000511_x1
AAATGACCAAAATGACCA
>C710-312bar_0000512_x1
AAATGACCACGCGGTTTATGGACAGC
>C710-312bar_0000513_x6
AAATGACCACGTGGTTTATGGACAGC
>C710-312bar_0000514_x2
AAATGACCATGTGGTTTATGGACAGC
>C710-312bar_0000515_x1
AAATGACGAAGATGAGCAAGCGGAGC
>C710-312bar_0000516_x2
AAATGATGTCAGCTGGGTTC
>C710-312bar_0000517_x1
AAATGCAAACTGAAGAACGAGAAGC
>C710-312bar_0000518_x4
AAATGCACTATCTGGTACGAC
>C710-312bar_0000519_x1
AAATGCAGGAACCTCGCGGAAC
>C710-312bar_0000520_x1
AAATGCAGGGACCTCGCGG
>C710-312bar_0000521_x5
AAATGCAGGGACCTCGCGGAA
>C710-312bar_0000522_x29
AAATGCAGGGACCTCGCGGAAC
>C710-312bar_0000523_x1
AAATGCGACAGATATGCGAC
>C710-312bar_0000524_x1
AAATGCGCGTCAGAATGTGAAC
>C710-312bar_0000525_x1
AAATGCGGTGCGTTGGCTAGAC
>C710-312bar_0000526_x1
AAATGCTAGCATTTAATCT
>C710-312bar_0000527_x1
AAATGCTNGCATTTAATCT
>C710-312bar_0000528_x1
AAATGGCACAGATATGCGATTC
>C710-312bar_0000529_x1
AAATGGCCGGCGGTGAAC
>C710-312bar_0000530_x1
AAATGGGACAGATATCCGATT
>C710-312bar_0000531_x3
AAATGGGACAGATATGCGA
>C710-312bar_0000532_x5
AAATGGGACAGATATGCGAC
>C710-312bar_0000533_x5
AAATGGGACAGATATGCGAT
>C710-312bar_0000534_x2
AAATGGGACAGATATGCGATT
>C710-312bar_0000535_x32
AAATGGGACAGATATGCGATTC
>C710-312bar_0000536_x2
AAATGGGACAGATATGTGATT
>C710-312bar_0000537_x1
AAATGGGACAGCTATGCGATTC
>C710-312bar_0000538_x1
AAATGGGCCAGATATGCGATC
>C710-312bar_0000539_x7
AAATGGGGCTGGGACTGGATGAAC
>C710-312bar_0000540_x4
AAATGGGGCTGGGACTGGATGAACA
>C710-312bar_0000541_x4
AAATGGGTCCGTCGATTCCGTATGGAGC
>C710-312bar_0000542_x1
AAATGGTCCAGGAACAAGGTGAACCGGC
>C710-312bar_0000543_x1
AAATGGTCCAGGAAGAAGGTGAAC
>C710-312bar_0000544_x3
AAATGGTCCAGGAAGAAGGTGAACCGGC
>C710-312bar_0000545_x2
AAATGGTGTGTTTGTATAAC
>C710-312bar_0000546_x1
AAATGTATTGAATTGGAAAGT
>C710-312bar_0000547_x3
AAATGTCAGGTCAAGGTGC
>C710-312bar_0000548_x1
AAATGTCTGGAGCTGGACGTGGACGG
>C710-312bar_0000549_x1
AAATGTCTTTAGGGCTGTTTCGGGAT
>C710-312bar_0000550_x1
AAATGTGACAGATATGCGAC
>C710-312bar_0000551_x2
AAATGTGATATCGGCGAGTTCTGGGACA
>C710-312bar_0000552_x1
AAATGTGTGCGCCTAAAGAATC
>C710-312bar_0000553_x1
AAATGTGTTCTCGTCAATAAAGTAAGGC
>C710-312bar_0000554_x1
AAATGTGTTCTCGTCAATAAAGTACGGC
>C710-312bar_0000555_x1
AAATGTTCGCCGAAGACAGTATCAAC
>C710-312bar_0000556_x1
AAATGTTGTAAATTGGGTAGTAAAGC
>C710-312bar_0000557_x1
AAATTAAGGGTAGTGGTGC
>C710-312bar_0000558_x1
AAATTACGGAAAATGAGCGAC
>C710-312bar_0000559_x1
AAATTATGCAAAAGTTGAGCGG
>C710-312bar_0000560_x1
AAATTCTGGACACAGCAGGAACGGA
>C710-312bar_0000561_x3
AAATTGATCGGTAAAATTATGTGGC
>C710-312bar_0000562_x1
AAATTGATGGTCAATTGAATAGAAC
>C710-312bar_0000563_x2
AAATTGCAAACAACCCCGGC
>C710-312bar_0000564_x1
AAATTGCATTTGAGGGGG
>C710-312bar_0000565_x1
AAATTGGAACGATACAGAGAAGA
>C710-312bar_0000566_x1
AAATTGTTGCGGTTAAAAA
>C710-312bar_0000567_x2
AAATTGTTGCGGTTAAAAC
>C710-312bar_0000568_x1
AACAAAAAGTGGATCCAGGAGCGGCC
>C710-312bar_0000569_x1
AACAAAANGCATGCCGGAC
>C710-312bar_0000570_x1
AACAAACAAAAAGATTCTTGCGGAT
>C710-312bar_0000571_x1
AACAAACGAACCAACCAACAGAAGAAGC
>C710-312bar_0000572_x1
AACAAACTGATTGACTGGATTTTACGAC
>C710-312bar_0000573_x1
AACAAATCTTGCACGACGG
>C710-312bar_0000574_x125
AACAAATCTTGTACGACGG
>C710-312bar_0000575_x1
AACAAATCTTGTACGACGGA
>C710-312bar_0000576_x1
AACAAATCTTGTCCGACGG
>C710-312bar_0000577_x1
AACAAATNTTGTACGACGG
>C710-312bar_0000578_x4
AACAACAACAACGGACAGGACGGA
>C710-312bar_0000579_x5
AACAACAACGCTGGACCAGCAGAAGT
>C710-312bar_0000580_x2
AACAACCGACCGACGAACAACAGCCAAG
>C710-312bar_0000581_x1
AACAACCGGTCTAATTAAATTCTTTGT
>C710-312bar_0000582_x2
AACAACTGGTGGCTCGACACGGC
>C710-312bar_0000583_x2
AACAAGAGATATCGGAAGAGTTC
>C710-312bar_0000584_x1
AACAAGATGACAAGCAGCCGGAAGAACC
>C710-312bar_0000585_x1
AACAATCTCGGCCCAAACCAAACAGC
>C710-312bar_0000586_x1
AACAATGTAGATAAGGGAAGTCGGCAA
>C710-312bar_0000587_x1
AACAATTGTTCGAGGGTTCTGGTGAC
>C710-312bar_0000588_x1
AACACAAAAAAGACAAAACAAAGAAA
>C710-312bar_0000589_x3
AACACACAGAAACAAGGCAATAAGTC
>C710-312bar_0000590_x1
AACACACAGAAACAAGGCAATAAGTCCA
>C710-312bar_0000591_x1
AACACATCGACGGTATGTGAC
>C710-312bar_0000592_x1
AACACATGACGGACCGCGTGTC
>C710-312bar_0000593_x1
AACACCGAACTCGTCTGACAAGGCTC
>C710-312bar_0000594_x1
AACACCGGGCCTGGGGTTC
>C710-312bar_0000595_x2
AACACGTGGTTTAGGTTTCGGGGC
>C710-312bar_0000596_x1
AACACTAGGCAAGGGATCACTCGGC
>C710-312bar_0000597_x1
AACACTAGGCAGGGGATAAATTGGC
>C710-312bar_0000598_x7
AACACTAGGCAGGGGATCACTCGGC
>C710-312bar_0000599_x1
AACACTAGGCAGGGGATCACTCGGG
>C710-312bar_0000600_x1
AACACTGAACTCGTCTGACAAGGC
>C710-312bar_0000601_x1
AACACTGAACTCGTCTGACAAGGCTC
>C710-312bar_0000602_x1
AACACTGTCGCCGAAAGTCCAAGGGTTC
>C710-312bar_0000603_x1
AACACTGTTTACCTCTTAACGGCGG
>C710-312bar_0000604_x1
AACACTTGCTGCTCCGTTCAAGACGAC
>C710-312bar_0000605_x2
AACAGAACCAACAGAAGGGAAGA
>C710-312bar_0000606_x2
AACAGACGTAGCGGCTAGAAC
>C710-312bar_0000607_x1
AACAGAGTATGAAGGAGGTCTGTTGC
>C710-312bar_0000608_x1
AACAGAGTTGGAACTAAAC
>C710-312bar_0000609_x1
AACAGATAACAGATATGAAAC
>C710-312bar_0000610_x1
AACAGATNACAGATATGAAAC
>C710-312bar_0000611_x1
AACAGCAAAGATCACAAGGAGGCGTAAC
>C710-312bar_0000612_x3
AACAGCAAAGATCACAAGGATGCGTAAC
>C710-312bar_0000613_x1
AACAGCATCGGTGGTTCAGTGGTAGAA
>C710-312bar_0000614_x2
AACAGCATCTCAGTAAGATATTTAGAA
>C710-312bar_0000615_x1
AACAGCCAAGACAAAACGCATGCCGGAC
>C710-312bar_0000616_x1
AACAGCCAAGACAAAACGCATGCCGTAC
>C710-312bar_0000617_x1
AACAGCCAAGATCACAAGGATGCGTAAC
>C710-312bar_0000618_x2
AACAGCGATGGCGACTGAGAC
>C710-312bar_0000619_x2
AACAGCGCGATCGCTCGACGGT
>C710-312bar_0000620_x1
AACAGCGCGGCTGATCGGAAC
>C710-312bar_0000621_x2
AACAGCGTCTGATCTTTGCTGGTAAGC
>C710-312bar_0000622_x4
AACAGCTCAGCACGCAGGGGTGGC
>C710-312bar_0000623_x3
AACAGCTCGTCCCGGATCTTGTACGAC
>C710-312bar_0000624_x2
AACAGCTTGTACCGAATC
>C710-312bar_0000625_x1
AACAGGAACTCCGGAAGCGCATGGC
>C710-312bar_0000626_x2
AACAGGAACTCCGGAAGCGCATGGCTGC
>C710-312bar_0000627_x2
AACAGGAGATCGTGAGTTC
>C710-312bar_0000628_x1
AACAGGAGCTATTGGAGCTATAA
>C710-312bar_0000629_x2
AACAGGATGACAGGAGGCTGCAGA
>C710-312bar_0000630_x1
AACAGGCACCGACGTCGGCC
>C710-312bar_0000631_x1
AACAGGCATACGATGGCAAGAA
>C710-312bar_0000632_x1
AACAGGGTCTGTCCCTCCGGCAATGGAC
>C710-312bar_0000633_x1
AACAGGGTGCTGATTTAC
>C710-312bar_0000634_x1
AACAGTACGAAGAGAAGCGGGAGCAGCA
>C710-312bar_0000635_x1
AACAGTAGCAACGAATAGCAGCAGAA
>C710-312bar_0000636_x1
AACAGTCCGACGACCATGC
>C710-312bar_0000637_x9
AACAGTCCGACGATCATGC
>C710-312bar_0000638_x2
AACAGTCCGACGATCATGCA
>C710-312bar_0000639_x1
AACAGTCGCGGCACTGGTTTTTC
>C710-312bar_0000640_x2
AACAGTGGGAATCAGTGCTATGTGAAC
>C710-312bar_0000641_x1
AACAGTGGGAATCAGTGCTATGTGACC
>C710-312bar_0000642_x1
AACAGTTGAAATGGGCTGGTTTTCGGC
>C710-312bar_0000643_x2
AACAGTTGGAGGTATTTGAAC
>C710-312bar_0000644_x1
AACATCAAAGGCTGTGGTACC
>C710-312bar_0000645_x1
AACATCAACAAGCTGGACCAGAAGAAGA
>C710-312bar_0000646_x3
AACATCACTGTTAGACGAAGCAGACAGG
>C710-312bar_0000647_x1
AACATCANTGTTAGACGAAGCAGACAGG
>C710-312bar_0000648_x3
AACATCGAAAAGGAGAATTGGGT
>C710-312bar_0000649_x1
AACATCGGCGGAACCAGTTAC
>C710-312bar_0000650_x10
AACATCGGGCGCGATTAGTAC
>C710-312bar_0000651_x2
AACATCGGTTACGGATCGAACAAGCGCA
>C710-312bar_0000652_x4
AACATCGGTTACGGCTCGAAC
>C710-312bar_0000653_x1
AACATCGTCGATGTTGAAATGGCAGAG
>C710-312bar_0000654_x1
AACATCTGCGGCTGTTTTTTGGGC
>C710-312bar_0000655_x1
AACATGAAGAAATTCAAGCAAGA
>C710-312bar_0000656_x1
AACATGGATTGAGTAGTTGACAGCTGTT
>C710-312bar_0000657_x2
AACATGTACTGGGGTAGGC
>C710-312bar_0000658_x1
AACATTAGTATGTCAAACTGAAAAC
>C710-312bar_0000659_x1
AACATTGACGAGCTGAACCAGGAGGA
>C710-312bar_0000660_x1
AACATTGACGAGCTGAACCAGGCGGAA
>C710-312bar_0000661_x1
AACATTGATAAGCACCTGAAGCC
>C710-312bar_0000662_x46
AACATTGATAAGCACCTGAAGGC
>C710-312bar_0000663_x1
AACATTGATAAGCACCTGAGGGC
>C710-312bar_0000664_x1
AACATTGATACGCACCTGAAGGC
>C710-312bar_0000665_x1
AACATTGATCAGCACCTGAAGGC
>C710-312bar_0000666_x1
AACATTGNTAAGCACCTGAAGGC
>C710-312bar_0000667_x1
AACATTGTCAAGGGCGACAAGAAGAAGA
>C710-312bar_0000668_x1
AACATTTACTATCTGAACCACTATTA
>C710-312bar_0000669_x2
AACCAAGCAGCTGAACGGACT
>C710-312bar_0000670_x1
AACCAAGGGAACAGTTTCCAGAACCGG
>C710-312bar_0000671_x4
AACCAAGGGTGTTGTAGCTGC
>C710-312bar_0000672_x2
AACCACCTGACAAACCAGCTGCTGAGC
>C710-312bar_0000673_x1
AACCACCTGACAAAGCAGCTGCTGAGC
>C710-312bar_0000674_x1
AACCAGAACCAGCAGCGC
>C710-312bar_0000675_x2
AACCAGAACGATTACAAGCAG
>C710-312bar_0000676_x2
AACCAGAACGATTACAAGCAGGA
>C710-312bar_0000677_x1
AACCAGATCAACAAGCATTTAATAG
>C710-312bar_0000678_x2
AACCAGATCAACAAGCATTTAATAGAC
>C710-312bar_0000679_x2
AACCAGCAAGGCCGTTGGACC
>C710-312bar_0000680_x4
AACCAGCATGAAACACGTACTAAACAC
>C710-312bar_0000681_x1
AACCATAGGAAGGGGATAACTAGGG
>C710-312bar_0000682_x5
AACCATAGGCAGGGGATCACTCGGC
>C710-312bar_0000683_x1
AACCATAGTCAGGGGATTCATCGGC
>C710-312bar_0000684_x1
AACCCACAGGTCCGTAGA
>C710-312bar_0000685_x3
AACCCAGAGGTCCGTAGA
>C710-312bar_0000686_x1
AACCCCAGGCAGGGGACCACTCGCC
>C710-312bar_0000687_x1
AACCCCAGGCAGGGGATCACGCGGC
>C710-312bar_0000688_x13
AACCCCAGGCAGGGGATCACTCGGC
>C710-312bar_0000689_x1
AACCCCCCATGACGAAGAGAAC
>C710-312bar_0000690_x1
AACCCCGAGGCAGGGGATCACTCGGC
>C710-312bar_0000691_x1
AACCCCTAGATCCGAACTTGTG
>C710-312bar_0000692_x7
AACCCCTAGGCAGGGGATCACTCGGC
>C710-312bar_0000693_x1
AACCCGAAAGATGGTGAACTATGA
>C710-312bar_0000694_x1
AACCCGAGGCAGCGGATCACTCGGC
>C710-312bar_0000695_x1
AACCCGAGGCAGGGGAACACTCGGC
>C710-312bar_0000696_x1
AACCCGAGGCAGGGGACCACTCGGC
>C710-312bar_0000697_x1
AACCCGAGGCAGGGGATCACTCAGC
>C710-312bar_0000698_x1
AACCCGAGGCAGGGGATCACTCGAC
>C710-312bar_0000699_x1
AACCCGAGGCAGGGGATCACTCGCC
>C710-312bar_0000700_x1
AACCCGAGGCAGGGGATCACTCGGA
>C710-312bar_0000701_x50
AACCCGAGGCAGGGGATCACTCGGC
>C710-312bar_0000702_x1
AACCCGAGGCAGGGGATCACTCTGT
>C710-312bar_0000703_x2
AACCCGATCGTCGACGAAGGC
>C710-312bar_0000704_x1
AACCCGCTTGGAGTCTGC
>C710-312bar_0000705_x2
AACCCGGCGAACTGAAAC
>C710-312bar_0000706_x2
AACCCGGGCGGAAACACCA
>C710-312bar_0000707_x3
AACCCGTAGATCCGAACTTG
>C710-312bar_0000708_x2
AACCCGTAGATCCGAACTTGT
>C710-312bar_0000709_x5
AACCCGTAGATCCGAACTTGTG
>C710-312bar_0000710_x3
AACCCGTAGATCCGAACTTGTGC
>C710-312bar_0000711_x9
AACCCGTAGATCCGAACTTGTGT
>C710-312bar_0000712_x1
AACCCGTAGATCCGAACTTGTTT
>C710-312bar_0000713_x1
AACCCGTAGATCCGCACTTGTGT
>C710-312bar_0000714_x10
AACCCTACGCAGGGGATCACTCGGC
>C710-312bar_0000715_x2
AACCCTAGACAGGGGATCACTCGGC
>C710-312bar_0000716_x1
AACCCTAGCCAGGCGATCACTCGGC
>C710-312bar_0000717_x5
AACCCTAGCCAGGGGATCACTCGGC
>C710-312bar_0000718_x2
AACCCTAGGAAGGGGATCACTCGGC
>C710-312bar_0000719_x2
AACCCTAGGCAAGGGATCACTCGGC
>C710-312bar_0000720_x7
AACCCTAGGCACGGGATCACTCGGC
>C710-312bar_0000721_x1
AACCCTAGGCACGGGATCACTGGGC
>C710-312bar_0000722_x1
AACCCTAGGCAGAGGATCACTCGGC
>C710-312bar_0000723_x9
AACCCTAGGCAGCGGATCACTCGGC
>C710-312bar_0000724_x1
AACCCTAGGCAGGAGAGCACTCGGC
>C710-312bar_0000725_x1
AACCCTAGGCAGGAGATCACTCGGC
>C710-312bar_0000726_x1
AACCCTAGGCAGGCGATCACTCGCC
>C710-312bar_0000727_x14
AACCCTAGGCAGGCGATCACTCGGC
>C710-312bar_0000728_x7
AACCCTAGGCAGGGAATCACTCGGC
>C710-312bar_0000729_x1
AACCCTAGGCAGGGATCACTCGGC
>C710-312bar_0000730_x10
AACCCTAGGCAGGGCATCACTCGGC
>C710-312bar_0000731_x1
AACCCTAGGCAGGGGAACACTCGGC
>C710-312bar_0000732_x1
AACCCTAGGCAGGGGACAACTCGGC
>C710-312bar_0000733_x8
AACCCTAGGCAGGGGACCACTCGGC
>C710-312bar_0000734_x1
AACCCTAGGCAGGGGAGCACGCGGC
>C710-312bar_0000735_x5
AACCCTAGGCAGGGGAGCACTCGGC
>C710-312bar_0000736_x1
AACCCTAGGCAGGGGAGCACTCTCC
>C710-312bar_0000737_x1
AACCCTAGGCAGGGGATAACTCCGC
>C710-312bar_0000738_x6
AACCCTAGGCAGGGGATAACTCGGC
>C710-312bar_0000739_x7
AACCCTAGGCAGGGGATCAATCGGC
>C710-312bar_0000740_x1
AACCCTAGGCAGGGGATCAATCGGG
>C710-312bar_0000741_x9
AACCCTAGGCAGGGGATCACCCGGC
>C710-312bar_0000742_x7
AACCCTAGGCAGGGGATCACGCGGC
>C710-312bar_0000743_x7
AACCCTAGGCAGGGGATCACTAGGC
>C710-312bar_0000744_x3
AACCCTAGGCAGGGGATCACTCAGC
>C710-312bar_0000745_x13
AACCCTAGGCAGGGGATCACTCCGC
>C710-312bar_0000746_x5
AACCCTAGGCAGGGGATCACTCGAC
>C710-312bar_0000747_x1
AACCCTAGGCAGGGGATCACTCGCA
>C710-312bar_0000748_x17
AACCCTAGGCAGGGGATCACTCGCC
>C710-312bar_0000749_x24
AACCCTAGGCAGGGGATCACTCGGA
>C710-312bar_0000750_x5314
AACCCTAGGCAGGGGATCACTCGGC
>C710-312bar_0000751_x4
AACCCTAGGCAGGGGATCACTCGGG
>C710-312bar_0000752_x2
AACCCTAGGCAGGGGATCACTCGGN
>C710-312bar_0000753_x2
AACCCTAGGCAGGGGATCACTCGGT
>C710-312bar_0000754_x13
AACCCTAGGCAGGGGATCACTCGTC
>C710-312bar_0000755_x4
AACCCTAGGCAGGGGATCACTCTGC
>C710-312bar_0000756_x1
AACCCTAGGCAGGGGATCACTGGGC
>C710-312bar_0000757_x8
AACCCTAGGCAGGGGATCACTTGGC
>C710-312bar_0000758_x5
AACCCTAGGCAGGGGATCCCTCGGC
>C710-312bar_0000759_x1
AACCCTAGGCAGGGGATCGCTCGGC
>C710-312bar_0000760_x2
AACCCTAGGCAGGGGATGACTCGGC
>C710-312bar_0000761_x1
AACCCTAGGCAGGGGATTACTCGGC
>C710-312bar_0000762_x9
AACCCTAGGCAGGGGCTCACTCGGC
>C710-312bar_0000763_x2
AACCCTAGGCAGGGGGTCACTCGGC
>C710-312bar_0000764_x2
AACCCTAGGCAGGGGTTCACTCGGC
>C710-312bar_0000765_x14
AACCCTAGGCAGGTGATCACTCGGC
>C710-312bar_0000766_x1
AACCCTAGGCAGGTGATCACTCTGC
>C710-312bar_0000767_x1
AACCCTAGGCAGGTGATCACTTGGC
>C710-312bar_0000768_x1
AACCCTAGGCAGTGGATCACTCGGA
>C710-312bar_0000769_x4
AACCCTAGGCAGTGGATCACTCGGC
>C710-312bar_0000770_x1
AACCCTAGGCATGGCATCACTCGGC
>C710-312bar_0000771_x5
AACCCTAGGCATGGGATCACTCGGC
>C710-312bar_0000772_x19
AACCCTAGGCCGGGGATCACTCGGC
>C710-312bar_0000773_x1
AACCCTAGGCCGGGTATCACTCGGC
>C710-312bar_0000774_x1
AACCCTAGGCGGCGGATCACTCGGC
>C710-312bar_0000775_x1
AACCCTAGGCGGGGGATCACTCGGC
>C710-312bar_0000776_x1
AACCCTAGGGAGGGGATCACTCGGC
>C710-312bar_0000777_x1
AACCCTAGGTAGGGGATCACTCAGC
>C710-312bar_0000778_x1
AACCCTAGGTAGGGGATCACTCGGC
>C710-312bar_0000779_x1
AACCCTAGTCAGGCGATCACTCGGC
>C710-312bar_0000780_x8
AACCCTAGTCAGGGGATCACTCGGC
>C710-312bar_0000781_x1
AACCCTAGTCAGGGGATCACTCGTC
>C710-312bar_0000782_x1
AACCCTAGTCAGGGTATCACTCGCC
>C710-312bar_0000783_x1
AACCCTAGTCATGGGATCACTCGGC
>C710-312bar_0000784_x35
AACCCTANGCAGGGGATCACTCGGC
>C710-312bar_0000785_x1
AACCCTATGCAGGGGATCACTCTGC
>C710-312bar_0000786_x1
AACCCTATGCAGTGTATCACTCGGC
>C710-312bar_0000787_x2
AACCCTATTGTAGAACGTTTGTACGAGA
>C710-312bar_0000788_x16
AACCCTCGGCAGGGGATCACTCGGC
>C710-312bar_0000789_x1
AACCCTCGGCCGGGGATCACTCGGC
>C710-312bar_0000790_x1
AACCCTCGGCCGGGGATCCCTCGGC
>C710-312bar_0000791_x1
AACCCTGAAGTGCATGACAGAAC
>C710-312bar_0000792_x1
AACCCTGATGAGTTCTCTGTAGAAT
>C710-312bar_0000793_x8
AACCCTGATGGAGGACCGAAGC
>C710-312bar_0000794_x1
AACCCTGGCCAGGGGATCACTCGGC
>C710-312bar_0000795_x3
AACCCTGGGCAGGGGATCACTCGGC
>C710-312bar_0000796_x1
AACCCTTGGATCACGGTTGGAAA
>C710-312bar_0000797_x1
AACCCTTGGATCACGGTTGGAAAT
>C710-312bar_0000798_x7
AACCCTTGGATCACGGTTGGCAAGCGC
>C710-312bar_0000799_x2
AACCGAAATAACCCTGAATGAAGATGG
>C710-312bar_0000800_x1
AACCGAACGAAAGGCGAAGGC
>C710-312bar_0000801_x1
AACCGAAGAAAGCGACTGCTAAGGGC
>C710-312bar_0000802_x1
AACCGACAAGATAGCGTCTACGGTGGAC
>C710-312bar_0000803_x1
AACCGACCGACGAACAACAGCCAAGA
>C710-312bar_0000804_x2
AACCGACCGACGAACAACAGCCAAGAC
>C710-312bar_0000805_x4
AACCGACCGACGAACAACAGCCAAGACA
>C710-312bar_0000806_x1
AACCGACGGCGGCACAGTAAAC
>C710-312bar_0000807_x1
AACCGAGAGCAGAAGTCGTCCGTTGA
>C710-312bar_0000808_x4
AACCGAGAGCAGAAGTCGTCCGTTGAT
>C710-312bar_0000809_x1
AACCGCAACCAGAACCAGCAGCGCA
>C710-312bar_0000810_x1
AACCGCAAGCCGGGTTGGAGGTTC
>C710-312bar_0000811_x2
AACCGCATAAGGCTCAGTATAAC
>C710-312bar_0000812_x1
AACCGCGAGTTGTGGTCGAAGAC
>C710-312bar_0000813_x1
AACCGGAGCGACGGGGGAAC
>C710-312bar_0000814_x2
AACCGGATGTTGGTGGACACGCAGGAG
>C710-312bar_0000815_x5
AACCGGCTCAGAAGAAAAAGCAAGCGGC
>C710-312bar_0000816_x1
AACCGGTCGTCGACGAAC
>C710-312bar_0000817_x1
AACCGTATGAACCTGCTGAAGATGGC
>C710-312bar_0000818_x2
AACCGTCACCGCGGACAGACGAAC
>C710-312bar_0000819_x2
AACCGTGACCGATATGCTGGAAGC
>C710-312bar_0000820_x1
AACCGTGTGAATAACCGTTGAAATGGGC
>C710-312bar_0000821_x1
AACCGTGTGCATAACCGTTGAAATGGGC
>C710-312bar_0000822_x1
AACCGTTGAAATGGGCTGGTTTTCGG
>C710-312bar_0000823_x13
AACCGTTGAAATGGGCTGGTTTTCGGC
>C710-312bar_0000824_x1
AACCGTTGAACTGGGCTGGTTTTCGGC
>C710-312bar_0000825_x2
AACCTAACGAGACGGTCGACTTCTT
>C710-312bar_0000826_x1
AACCTCCTGAGCAAGCAAAACGACGG
>C710-312bar_0000827_x1
AACCTCGACGTCATCGAT
>C710-312bar_0000828_x1
AACCTCGCGGAACCTGTGC
>C710-312bar_0000829_x1
AACCTGAACCGGATGCAGAGCGG
>C710-312bar_0000830_x1
AACCTGACCAAGGAGGACGA
>C710-312bar_0000831_x3
AACCTGACCGAGTCCAAC
>C710-312bar_0000832_x1
AACCTGATTGGAGCTTATTCGTCGACC
>C710-312bar_0000833_x1
AACCTGCTCAGAAGAAAAAGCAAGCGGC
>C710-312bar_0000834_x1
AACCTGCTGGCGTTGATCGAGTTGAGC
>C710-312bar_0000835_x1
AACCTGGCCAACGGAGACAAGAAGC
>C710-312bar_0000836_x2
AACCTGGCTTGGGCGCCGATGTAGCA
>C710-312bar_0000837_x2
AACCTGGCTTGGGCGCCGATGTAGCAT
>C710-312bar_0000838_x1
AACCTGGCTTGGGCGCCGATGTAGCATC
>C710-312bar_0000839_x1
AACCTGGTCGACTCGGAT
>C710-312bar_0000840_x3
AACCTTCTCGATGACGCCTTGGGCCAAC
>C710-312bar_0000841_x1
AACCTTGATCGAGTGGTCGCTAGTCAAC
>C710-312bar_0000842_x1
AACCTTGTTGCACCCTGGATTTCGAGC
>C710-312bar_0000843_x1
AACGAAACAGGAACTCCGGAAGCGCAT
>C710-312bar_0000844_x2
AACGAAAGGTTTGGTTTGATTTGAGAC
>C710-312bar_0000845_x2
AACGAAAGTGTTCCTAGAC
>C710-312bar_0000846_x4
AACGAAAGTTAGAGGATCGAAGG
>C710-312bar_0000847_x6
AACGAAAGTTAGAGGATCGAAGGC
>C710-312bar_0000848_x1
AACGAAATGATCATTGGAGGTCGC
>C710-312bar_0000849_x10
AACGAAATGATCATTGGAGGTGGC
>C710-312bar_0000850_x2
AACGAAATGATCATTGGAGGTGGCC
>C710-312bar_0000851_x1
AACGAACCAACCAACAGAAGAA
>C710-312bar_0000852_x1
AACGAACTCAAACAGGAGCAAGTGGACG
>C710-312bar_0000853_x4
AACGAAGCGATCTTGATCCGTTGGGC
>C710-312bar_0000854_x1
AACGAAGCGATCTTGATCCGTTGGGCTG
>C710-312bar_0000855_x1
AACGAAGTCGAGGACGAGATGGAGGAC
>C710-312bar_0000856_x1
AACGAATGAACAGACGAAGAA
>C710-312bar_0000857_x1
AACGACAAGATGAACCAGGAAACGGTC
>C710-312bar_0000858_x1
AACGACAGCAGAACAAAAGGAAG
>C710-312bar_0000859_x1
AACGACCAATCGGCGGAC
>C710-312bar_0000860_x1
AACGACCCTCGAGGCCAACGAC
>C710-312bar_0000861_x3
AACGACGAGGAGCTGACAGAAGCGG
>C710-312bar_0000862_x1
AACGACGAGGAGCTGACAGAATCGG
>C710-312bar_0000863_x1
AACGACGATGATGATATGGATCAGGCC
>C710-312bar_0000864_x2
AACGACGTCCGGCAGCTGTTC
>C710-312bar_0000865_x2
AACGACGTCGCGTTCAGAGC
>C710-312bar_0000866_x2
AACGACTCATTGTAAAAC
>C710-312bar_0000867_x1
AACGACTTAGTCGGCAGCAGGCGCGCA
>C710-312bar_0000868_x1
AACGACTTGAAGAAAGGGGCGTGGAGC
>C710-312bar_0000869_x1
AACGAGAGAGACCGACCGACCGAAC
>C710-312bar_0000870_x2
AACGAGATCCACTGTGAGCCAAGCAA
>C710-312bar_0000871_x1
AACGAGCAGCAGTCGGAC
>C710-312bar_0000872_x2
AACGAGCGAGAGTGAAACCGGAAGCGG
>C710-312bar_0000873_x1
AACGAGCTCGAGCCGGCA
>C710-312bar_0000874_x1
AACGAGCTGAACCTGCCGAAGAC
>C710-312bar_0000875_x1
AACGAGCTGACCAAGCGGAG
>C710-312bar_0000876_x1
AACGAGCTGTGGGATTTGGACCGGCC
>C710-312bar_0000877_x1
AACGAGGACGAGCCCAAGATTGAAGACG
>C710-312bar_0000878_x2
AACGAGGCGGCTGAGCATAGATGGG
>C710-312bar_0000879_x5
AACGAGTGTATGGAGGGCGTGTGC
>C710-312bar_0000880_x2
AACGAGTGTATGGAGGGCGTGTGCAAA
>C710-312bar_0000881_x1
AACGAGTGTATGGAGGGCGTGTGCACA
>C710-312bar_0000882_x4
AACGATAACGGCCACTAGGACGAAGC
>C710-312bar_0000883_x1
AACGATAGGTTTACAGGCTGGGAGTTG
>C710-312bar_0000884_x4
AACGATAGGTTTACAGGCTGGGAGTTGC
>C710-312bar_0000885_x1
AACGATAGGTTTACAGTCTGGGAGTTGC
>C710-312bar_0000886_x1
AACGATCAAGTGGAGGGC
>C710-312bar_0000887_x1
AACGATCTCAAACAGGAGCAAGTGGACG
>C710-312bar_0000888_x3
AACGATCTCGCGCGTAACCGGCGGCA
>C710-312bar_0000889_x2
AACGATGAACACAACAAGCAGTACG
>C710-312bar_0000890_x1
AACGATGAGCAACACTGCAGGACAGGT
>C710-312bar_0000891_x1
AACGATGAGCCTTGCTGGAAC
>C710-312bar_0000892_x1
AACGATGGGTCGGATGATGGACC
>C710-312bar_0000893_x3
AACGATGGGTCGGATGATGGAT
>C710-312bar_0000894_x3
AACGATGTGTGCTGGATGTTGGGTAA
>C710-312bar_0000895_x1
AACGATTTGCGTGTTGATCGTGGC
>C710-312bar_0000896_x1
AACGCAACGGAAATCGTGAACAAGC
>C710-312bar_0000897_x2
AACGCAACTCATGTATGAC
>C710-312bar_0000898_x1
AACGCAAGGATTGCTGGGGGC
>C710-312bar_0000899_x1
AACGCACCGGAAGGAATTACGAAC
>C710-312bar_0000900_x1
AACGCACGAGTACGTCGGTCCTGTCAC
>C710-312bar_0000901_x1
AACGCACGTTTGCAGCTGCATCAGATC
>C710-312bar_0000902_x1
AACGCACTACTGTGGCTTTCGCGGC
>C710-312bar_0000903_x1
AACGCAGATTCCAGCGGAACGAAC
>C710-312bar_0000904_x2
AACGCAGGCGTCGAGGGTAGAAT
>C710-312bar_0000905_x1
AACGCATGAAGACCATCACTGTGGC
>C710-312bar_0000906_x1
AACGCCAACCGCTAAGCTTGACGCGAC
>C710-312bar_0000907_x4
AACGCCACTGACGTTCCGCTGCAAAAC
>C710-312bar_0000908_x4
AACGCCCCGCGGGGATGGATGTTGGAC
>C710-312bar_0000909_x1
AACGCCTGGAACTGCCAGAAGACGA
>C710-312bar_0000910_x1
AACGCGAATGATTAGAGG
>C710-312bar_0000911_x1
AACGCGCCAGTGTTTGAC
>C710-312bar_0000912_x1
AACGCGGACAATACGAACCAGGAGAAGA
>C710-312bar_0000913_x1
AACGCGGACACGTTGGGAA
>C710-312bar_0000914_x1
AACGCGGACGACTCGAAC
>C710-312bar_0000915_x1
AACGCGGCTTAGAGTTGGC
>C710-312bar_0000916_x1
AACGCGTGCGTGCGGTGT
>C710-312bar_0000917_x1
AACGCGTTAAATTGGGAGTAGGCAGAA
>C710-312bar_0000918_x2
AACGCGTTCCACAGGTTTGTCGAC
>C710-312bar_0000919_x2
AACGCGTTGGGATATGTCGTCGGAGGAC
>C710-312bar_0000920_x1
AACGCGTTTGACTGCGCGTCCAGAGAC
>C710-312bar_0000921_x1
AACGCTACGTTCGTTGGATTATGC
>C710-312bar_0000922_x5
AACGCTAGGCAGGGGATCACTCGGC
>C710-312bar_0000923_x1
AACGCTGCATTTGACGTCATGGAAGGC
>C710-312bar_0000924_x1
AACGCTGGTGCTGAAAAC
>C710-312bar_0000925_x1
AACGCTGTGGCGTCAGTGAAAC
>C710-312bar_0000926_x1
AACGCTTGCGTCGGTGTGTGGC
>C710-312bar_0000927_x1
AACGCTTGGAGTTTGAACGGCGACGGC
>C710-312bar_0000928_x1
AACGCTTGGAGTTTGAACGGTGACGGC
>C710-312bar_0000929_x1
AACGGAAAAGGAACTCCGGAAGCGCAA
>C710-312bar_0000930_x1
AACGGAAAAGGAACTCCGGAAGCGCAT
>C710-312bar_0000931_x1
AACGGAAACGCCAACGGGGC
>C710-312bar_0000932_x1
AACGGAACACGAACTCCGGAAGCGCAT
>C710-312bar_0000933_x1
AACGGAACACGAACTCCGGAAGCGCATG
>C710-312bar_0000934_x1
AACGGAACACGACCTCCCGAAGCGCA
>C710-312bar_0000935_x1
AACGGAACAGCAACTCCGGAAGCGCAT
>C710-312bar_0000936_x1
AACGGAACAGCAACTCCGGAAGCGCATG
>C710-312bar_0000937_x1
AACGGAACAGGAAATCCGGAAGCGCA
>C710-312bar_0000938_x1
AACGGAACAGGAACCCCGGAAGCGCAT
>C710-312bar_0000939_x1
AACGGAACAGGAACGCCGGAAGCGCATG
>C710-312bar_0000940_x1
AACGGAACAGGAACTCAGGAAGCGCAT
>C710-312bar_0000941_x2
AACGGAACAGGAACTCCGCAAGCGCAT
>C710-312bar_0000942_x1
AACGGAACAGGAACTCCGGAACCGCAT
>C710-312bar_0000943_x1
AACGGAACAGGAACTCCGGAAGAGCATG
>C710-312bar_0000944_x1
AACGGAACAGGAACTCCGGAAGCACAT
>C710-312bar_0000945_x1
AACGGAACAGGAACTCCGGAAGCCCAT
>C710-312bar_0000946_x1
AACGGAACAGGAACTCCGGAAGCGAAT
>C710-312bar_0000947_x10
AACGGAACAGGAACTCCGGAAGCGC
>C710-312bar_0000948_x26
AACGGAACAGGAACTCCGGAAGCGCA
>C710-312bar_0000949_x14
AACGGAACAGGAACTCCGGAAGCGCAA
>C710-312bar_0000950_x1
AACGGAACAGGAACTCCGGAAGCGCAC
>C710-312bar_0000951_x1
AACGGAACAGGAACTCCGGAAGCGCAG
>C710-312bar_0000952_x223
AACGGAACAGGAACTCCGGAAGCGCAT
>C710-312bar_0000953_x1
AACGGAACAGGAACTCCGGAAGCGCATA
>C710-312bar_0000954_x2
AACGGAACAGGAACTCCGGAAGCGCATC
>C710-312bar_0000955_x86
AACGGAACAGGAACTCCGGAAGCGCATG
>C710-312bar_0000956_x1
AACGGAACAGGAACTCCGGAAGCGCATT
>C710-312bar_0000957_x1
AACGGAACAGGAACTCCGGAAGCGCCT
>C710-312bar_0000958_x1
AACGGAACAGGAACTCCGGAAGCGCG
>C710-312bar_0000959_x2
AACGGAACAGGAACTCCGGAAGCGCT
>C710-312bar_0000960_x1
AACGGAACAGGAACTCCGGAAGCGCTT
>C710-312bar_0000961_x1
AACGGAACAGGAACTCCGGAAGCGT
>C710-312bar_0000962_x1
AACGGAACAGGAACTCCGGAATCGCATG
>C710-312bar_0000963_x1
AACGGAACAGGAACTCCGGCAGCGA
>C710-312bar_0000964_x1
AACGGAACAGGAACTCCGGCAGCGCAA
>C710-312bar_0000965_x1
AACGGAACAGGAGCTCCGGAAGCCCAT
>C710-312bar_0000966_x1
AACGGAACGTTCGATGTGAC
>C710-312bar_0000967_x1
AACGGAACGTTGGATGTGAC
>C710-312bar_0000968_x2
AACGGAACTGGATGACTGCCAGCAGA
>C710-312bar_0000969_x1
AACGGAANAGGAACTCCGGAAGCGCAT
>C710-312bar_0000970_x1
AACGGAANAGGAACTCCGGAAGCGCATT
>C710-312bar_0000971_x1
AACGGAATGGACCATAGATCGCAAC
>C710-312bar_0000972_x1
AACGGACCAGGAACTCCGGAAGCGCATG
>C710-312bar_0000973_x1
AACGGACCCCGCGGACAGACAGAAGGG
>C710-312bar_0000974_x3
AACGGACCCCGCGGACAGACAGAATGG
>C710-312bar_0000975_x1
AACGGACCGCTCTACTGCTGAAGATCGG
>C710-312bar_0000976_x1
AACGGACCGGAACAGCCACG
>C710-312bar_0000977_x2
AACGGACCTGGGCAAGCACGGA
>C710-312bar_0000978_x1
AACGGACGACATCCAGGACTACGGAC
>C710-312bar_0000979_x1
AACGGACGACCACCAACGAGTAGAAGTA
>C710-312bar_0000980_x2
AACGGAGAAATGCAAGCAACACAAGCGC
>C710-312bar_0000981_x1
AACGGAGAACTGATAAGGGC
>C710-312bar_0000982_x2
AACGGAGCTGGAACAGAG
>C710-312bar_0000983_x1
AACGGATCGTCCCTGCAGGC
>C710-312bar_0000984_x1
AACGGCAGGTTATGGCATGATACGGG
>C710-312bar_0000985_x1
AACGGCAGGTTATGGCATGATACGGGG
>C710-312bar_0000986_x1
AACGGCAGGTTATGGCATGCTACGGGGC
>C710-312bar_0000987_x1
AACGGCGAATCAGGGTTC
>C710-312bar_0000988_x1
AACGGCGAGCAGGTTGAGG
>C710-312bar_0000989_x1
AACGGCGCGAACGGATCCGGGGACA
>C710-312bar_0000990_x1
AACGGCGGAGGCAACTCTC
>C710-312bar_0000991_x1
AACGGCTTCTGTCTCACAAGCAGAA
>C710-312bar_0000992_x1
AACGGGAAGAGCTCAGCACGCAGGGG
>C710-312bar_0000993_x2
AACGGGAAGAGCTCAGCACGCAGGGGCG
>C710-312bar_0000994_x1
AACGGGAATGAACTTGACCTTGGACGGA
>C710-312bar_0000995_x1
AACGGGACAGGAACTCCGGAAGCGCAT
>C710-312bar_0000996_x1
AACGGGCATGATTAGAGGC
>C710-312bar_0000997_x1
AACGGGCCGCGAAGAAACAGCAGGAGT
>C710-312bar_0000998_x1
AACGGGCTCGGGGCAAAGA
>C710-312bar_0000999_x1
AACGGGCTTGGAAACACTAGCGGGGAA
>C710-312bar_0001000_x1
AACGGGGAGGAGCCCAGAAC
>C710-312bar_0001001_x1
AACGGGTGTGAGGAAGAGAGCGGAGG
>C710-312bar_0001002_x1
AACGGTATTTCGGCGCACCCGTAGTTC
>C710-312bar_0001003_x1
AACGGTATTTCGGTGCACCCGTAGGTC
>C710-312bar_0001004_x5
AACGGTCTCGCAGACTGCCCTTGAAC
>C710-312bar_0001005_x2
AACGGTCTTTGCTGCTGTAAGTGCTG
>C710-312bar_0001006_x1
AACGGTGAACTGACAGAGACGGCAATA
>C710-312bar_0001007_x1
AACGGTGACGTGAACTCGCGTGA
>C710-312bar_0001008_x1
AACGGTGCTCATCCGGACGACAGGGGC
>C710-312bar_0001009_x1
AACGGTGGAGTTGTGGTGAACGTGGC
>C710-312bar_0001010_x1
AACGGTGGTGAGCGTAAGGTGCTG
>C710-312bar_0001011_x1
AACGGTTAGCACTCAGGACTTTGAAT
>C710-312bar_0001012_x1
AACGGTTCACCTCGGACGACGAC
>C710-312bar_0001013_x1
AACGGTTCTCAACAATAGTGA
>C710-312bar_0001014_x1
AACGGTTGGGACATGGGC
>C710-312bar_0001015_x2
AACGGTTGGTGGAGGTGTTC
>C710-312bar_0001016_x1
AACGGTTGGTGGCGGTGTTC
>C710-312bar_0001017_x1
AACGGTTTTGTTGGGGTTGATGGATAGT
>C710-312bar_0001018_x1
AACGTAATAGCTCCGACGGCAAAACGGC
>C710-312bar_0001019_x1
AACGTACCTGGCAACAATGGCAAGCGA
>C710-312bar_0001020_x3
AACGTACTACTGTGGCTTTCGCGGC
>C710-312bar_0001021_x3
AACGTACTACTGTGGCTTTCGCGGCA
>C710-312bar_0001022_x1
AACGTAGACCCTATGCATGATTTTCAAC
>C710-312bar_0001023_x3
AACGTCAGCTGGAGCCTCCCGGAGAAGA
>C710-312bar_0001024_x2
AACGTCCGCTTGGGTTCACTAGAGGAT
>C710-312bar_0001025_x1
AACGTCGACCATGGCAGATGACTGCT
>C710-312bar_0001026_x1
AACGTCGAGTCGGTGGAGGC
>C710-312bar_0001027_x10
AACGTCGCGTGTCGTTGG
>C710-312bar_0001028_x5
AACGTCGCGTGTCGTTGGC
>C710-312bar_0001029_x9
AACGTCGCGTGTCGTTGGCAT
>C710-312bar_0001030_x12
AACGTCGCGTGTCGTTGGCC
>C710-312bar_0001031_x11
AACGTCGCGTGTCGTTGGCCT
>C710-312bar_0001032_x1
AACGTCGCGTGTCGTTGGCCTTTAAAC
>C710-312bar_0001033_x1
AACGTCGCGTGTCGTTGGCCTTTAAC
>C710-312bar_0001034_x1
AACGTCGCGTGTCGTTGGCCTTTTAAC
>C710-312bar_0001035_x1
AACGTCGGCGGAATCGAAGGAGC
>C710-312bar_0001036_x2
AACGTCGTACCCGCAGGC
>C710-312bar_0001037_x1
AACGTGAACAGCCAACAGTGAGGAAA
>C710-312bar_0001038_x1
AACGTGAAGAAACTCAAGCAAGC
>C710-312bar_0001039_x4
AACGTGAAGAAATTCAAGCAAGA
>C710-312bar_0001040_x6
AACGTGAAGAAATTCAAGCAAGC
>C710-312bar_0001041_x1
AACGTGAAGAACTGTGGCGAAC
>C710-312bar_0001042_x1
AACGTGAAGAACTTCAAGCAAGCC
>C710-312bar_0001043_x1
AACGTGAAGAAGTTCAAGCA
>C710-312bar_0001044_x1
AACGTGAATGAACTTGACCTTTGACGGA
>C710-312bar_0001045_x1
AACGTGAGAACCGGCTTC
>C710-312bar_0001046_x1
AACGTGAGCTGGGTTTACAC
>C710-312bar_0001047_x1
AACGTGAGCTGGGTTTAGA
>C710-312bar_0001048_x6
AACGTGAGCTGGGTTTAGAC
>C710-312bar_0001049_x7
AACGTGAGCTGGGTTTAGACC
>C710-312bar_0001050_x1
AACGTGCAGATCTTGGACGGAGTGGC
>C710-312bar_0001051_x1
AACGTGCGCACTTGGTTC
>C710-312bar_0001052_x1
AACGTGCNTCAATCGTCTTCGGC
>C710-312bar_0001053_x1
AACGTGCTCGCTCGGAGCGTTCTGAGC
>C710-312bar_0001054_x1
AACGTGGACAATACGAACCACGAGAAGA
>C710-312bar_0001055_x1
AACGTGGACAATACGAACCAGGAGAAG
>C710-312bar_0001056_x58
AACGTGGACAATACGAACCAGGAGAAGA
>C710-312bar_0001057_x1
AACGTGGACAATACGAACCAGGAGAAGC
>C710-312bar_0001058_x1
AACGTGGACAATACGAACCAGGAGCAGA
>C710-312bar_0001059_x1
AACGTGGACAATACGCACCAGGAGCAGA
>C710-312bar_0001060_x4
AACGTGGACCTGGACGACA
>C710-312bar_0001061_x1
AACGTGGGGAAGTGAAAC
>C710-312bar_0001062_x2
AACGTGGGTGCAGTTCACGGGACTGGGA
>C710-312bar_0001063_x3
AACGTGGNCAATACGAACCAGGAGAAGA
>C710-312bar_0001064_x1
AACGTGGTCTGCCCTAGGC
>C710-312bar_0001065_x3
AACGTGGTGAGTCAGCCGAGAGAGC
>C710-312bar_0001066_x2
AACGTGGTGGAGCTAACGGACGGCA
>C710-312bar_0001067_x1
AACGTGTATTTTCATCGGGC
>C710-312bar_0001068_x2
AACGTGTTCATCATCGGCAAGGGC
>C710-312bar_0001069_x1
AACGTTAGACGTGGTAAGCGAGAGGC
>C710-312bar_0001070_x3
AACGTTCACACAGTACGC
>C710-312bar_0001071_x2
AACGTTCACACAGTACGCTAATGAC
>C710-312bar_0001072_x1
AACGTTCATGGCTTGCACTGATTCTGAC
>C710-312bar_0001073_x8
AACGTTCTCAACAATAGTGA
>C710-312bar_0001074_x1
AACGTTGGCCGCGGGTAAGGAGCTCT
>C710-312bar_0001075_x2
AACGTTGTATTACCTTCGGAATGTTGAC
>C710-312bar_0001076_x1
AACTAACTGATCGAGCCAGACCAGAC
>C710-312bar_0001077_x1
AACTAAGNGTCCGCGTTCCCATAAC
>C710-312bar_0001078_x1
AACTACCATGACTATCTCGG
>C710-312bar_0001079_x1
AACTACTCGAACGAGGAGAAGCGGCTCA
>C710-312bar_0001080_x2
AACTAGAACTCGTGGCGGCC
>C710-312bar_0001081_x1
AACTAGATAGTCGTGACCGATGAGGC
>C710-312bar_0001082_x1
AACTAGATAGTCGTGACCGATGAGGCT
>C710-312bar_0001083_x1
AACTAGTAGACCACAGCGCGACGATC
>C710-312bar_0001084_x1
AACTAGTNGACCACAGCGCGACGATA
>C710-312bar_0001085_x1
AACTATAAACGATCACCAAGCTGGAGAC
>C710-312bar_0001086_x2
AACTCAACAGCAGTAAGTGCA
>C710-312bar_0001087_x1
AACTCAAGAACAGGACGACGAGCAGGA
>C710-312bar_0001088_x1
AACTCACCGGAACCCAGAGGGGGCAC
>C710-312bar_0001089_x2
AACTCACCGGAACCCAGAGGGGGCAT
>C710-312bar_0001090_x1
AACTCCGCTGTCGCCGCT
>C710-312bar_0001091_x1
AACTCCTTTGATGGTTGTTAATAGAAC
>C710-312bar_0001092_x1
AACTCGAACCAACTACAGATGGGGGGTC
>C710-312bar_0001093_x1
AACTCGAACCAACTACAGATGGGGTGT
>C710-312bar_0001094_x3
AACTCGAACCAACTACAGATGGGGTGTC
>C710-312bar_0001095_x1
AACTCGCAAGAACACACGCGGAAGAAG
>C710-312bar_0001096_x1
AACTCGCTCGAGCAGTGCAAC
>C710-312bar_0001097_x1
AACTCGCTGGACGAGCAGGAC
>C710-312bar_0001098_x1
AACTCGGCGTGGTGGCGGCA
>C710-312bar_0001099_x1
AACTCGGTCTTAAAAGCAGATGCGGTAC
>C710-312bar_0001100_x1
AACTCGGTGAAATAGCCGAGAGGTAAGA
>C710-312bar_0001101_x3
AACTCGGTGATCACAGCAGGCCGGCT
>C710-312bar_0001102_x1
AACTCGGTGTGAAGTGACCAAGTGAAG
>C710-312bar_0001103_x1
AACTCGTACGCGATCAAGAAGAAGGACG
>C710-312bar_0001104_x6
AACTCTAGGCAGGGGATCACTCGGC
>C710-312bar_0001105_x3
AACTCTCTGTGCCTGGGC
>C710-312bar_0001106_x1
AACTCTGAGGGCAGATTCGGA
>C710-312bar_0001107_x1
AACTCTGATCCGCGGTAGAATTCAAC
>C710-312bar_0001108_x1
AACTCTGGAGCTGCAGAATCTGC
>C710-312bar_0001109_x1
AACTCTTGGACGACGGCAGG
>C710-312bar_0001110_x3
AACTGAACCACTGACTAACTGCCTGAAC
>C710-312bar_0001111_x1
AACTGAACTGGATAGAAC
>C710-312bar_0001112_x1
AACTGAAGATAAGGACGACAAGGAGGA
>C710-312bar_0001113_x1
AACTGAAGCGCATGGCCTGC
>C710-312bar_0001114_x1
AACTGAAGCGGCAACGGAACGCGGCATT
>C710-312bar_0001115_x1
AACTGATTTGAAGGCGTAGA
>C710-312bar_0001116_x1
AACTGCAAGAACCGACATCAGA
>C710-312bar_0001117_x1
AACTGCACTATGCGATGAACGATGGCTT
>C710-312bar_0001118_x1
AACTGCACTCGGCTCGTGGATC
>C710-312bar_0001119_x1
AACTGCACTTGTCCCGGCCTGC
>C710-312bar_0001120_x1
AACTGCAGCGCATGGCCTGC
>C710-312bar_0001121_x5
AACTGCAGGACACATGAAC
>C710-312bar_0001122_x1
AACTGCAGGACACATGAACACCGCCAC
>C710-312bar_0001123_x1
AACTGCCTAGGGCTCAAGC
>C710-312bar_0001124_x1
AACTGCGACATCTCCGAGCTGGCCAAC
>C710-312bar_0001125_x1
AACTGCTGAACGGAGCAGAGCTGCA
>C710-312bar_0001126_x1
AACTGCTGCGGGATCGTGATCATAAAAC
>C710-312bar_0001127_x2
AACTGGACGATACCGAGCTAAACGGAC
>C710-312bar_0001128_x3
AACTGGACGATACCGAGCTGAACGGA
>C710-312bar_0001129_x8
AACTGGACGATACCGAGCTGAACGGAC
>C710-312bar_0001130_x1
AACTGGAGAAGAAAACACAAGCAAAT
>C710-312bar_0001131_x1
AACTGGCACCTTGTGGCGGC
>C710-312bar_0001132_x1
AACTGGCACGGCTGAGGGAA
>C710-312bar_0001133_x1
AACTGGCTCGTGAGTAGTTTGGC
>C710-312bar_0001134_x1
AACTGGCTTTGGAATCTCCCTT
>C710-312bar_0001135_x1
AACTGGGACAGATATGCGAT
>C710-312bar_0001136_x1
AACTGGGCGGGATTACGGGCGAGAC
>C710-312bar_0001137_x1
AACTGGGTTGGACTATGTGGC
>C710-312bar_0001138_x1
AACTGGTACGGACAAGGGGAATCTGA
>C710-312bar_0001139_x2
AACTGGTCGACAGCAAACCCGTTGAC
>C710-312bar_0001140_x2
AACTGGTCGCGGTCTGAGTGGT
>C710-312bar_0001141_x1
AACTGGTCGCGGTCTGAGTGGTTTC
>C710-312bar_0001142_x1
AACTGGTGGATTCCGAGGACGGT
>C710-312bar_0001143_x2
AACTGGTGGATTCCGAGGACGGTT
>C710-312bar_0001144_x1
AACTGGTTGTGGGTTGCTAGGGC
>C710-312bar_0001145_x4
AACTGGTTGTGGGTTGTTAGGGC
>C710-312bar_0001146_x1
AACTGGTTGTGGGTTGTTAGGGCCAG
>C710-312bar_0001147_x1
AACTGTCCAAAGCTCTGCCGGTAATGC
>C710-312bar_0001148_x1
AACTGTGAATATGAAACTGAAGAGGA
>C710-312bar_0001149_x1
AACTGTGATATCGGCGAGTTCTGGGACA
>C710-312bar_0001150_x1
AACTGTGCGGGATTACGGG
>C710-312bar_0001151_x1
AACTGTGCGGGATTACGGGC
>C710-312bar_0001152_x25
AACTGTGCGGGATTACGGGCGAGAC
>C710-312bar_0001153_x3
AACTGTGCGGGATTACGGGCGAGACTC
>C710-312bar_0001154_x1
AACTGTGGAAATTCTCATTGAGAGGC
>C710-312bar_0001155_x1
AACTGTGNGGGATTACGGGCGAGAC
>C710-312bar_0001156_x3
AACTGTGTCTTTGGGAAC
>C710-312bar_0001157_x1
AACTGTTCAGGACAAACAGCGGAAG
>C710-312bar_0001158_x1
AACTGTTGGCCTTGGACTGTTTTGGC
>C710-312bar_0001159_x1
AACTTACAAAATCGCCTGAGGGTGGAGC
>C710-312bar_0001160_x2
AACTTAGGGGGGGCAAGCATTGACGTA
>C710-312bar_0001161_x1
AACTTATGCGGTTTTCACGGAC
>C710-312bar_0001162_x1
AACTTCAATGACGTTGGACCACGAGC
>C710-312bar_0001163_x7
AACTTCAATGATGTTGGACCACGAGC
>C710-312bar_0001164_x1
AACTTCACTGATGTTGGACCACGAGC
>C710-312bar_0001165_x1
AACTTCGACTGGCTGAGGACCGCCATGA
>C710-312bar_0001166_x1
AACTTCGGGGCAATGCACAGA
>C710-312bar_0001167_x1
AACTTCGTTACTGAGGCTGACAAGAGAG
>C710-312bar_0001168_x1
AACTTTCCGGGTCACGGGTGAAAAC
>C710-312bar_0001169_x2
AACTTTCGGACGCTTAGCTGTGGGTC
>C710-312bar_0001170_x2
AACTTTTGCCGGTACTGGATCC
>C710-312bar_0001171_x2
AACTTTTTGTCAACGTAACC
>C710-312bar_0001172_x2
AAGAAAACGGTGCTGTGTTGC
>C710-312bar_0001173_x2
AAGAAAACTGATGTATAAC
>C710-312bar_0001174_x1
AAGAAACGTGAATGTGGACCGCCTGGAT
>C710-312bar_0001175_x1
AAGAAACTGAAACTCGATCAGAAGAGGA
>C710-312bar_0001176_x1
AAGAAACTGACGCACAAGGAGAAGAAGA
>C710-312bar_0001177_x1
AAGAAACTGTGACGACTGCAGGAGAC
>C710-312bar_0001178_x1
AAGAAAGATTGGCTTACGAAAGAGACGG
>C710-312bar_0001179_x1
AAGAAAGCGGCGATCTGTACGAC
>C710-312bar_0001180_x1
AAGAAAGGTTCTGGGCCAATGAA
>C710-312bar_0001181_x1
AAGAAATTATCGCTCGGGAAAC
>C710-312bar_0001182_x1
AAGAAATTCCAAGGATATGTACAAGGC
>C710-312bar_0001183_x1
AAGAAATTCCACCCGGAGCATT
>C710-312bar_0001184_x1
AAGAAATTGTTTTACAAAGTGGACGG
>C710-312bar_0001185_x1
AAGAACAACTTTGGCGGCGGCA
>C710-312bar_0001186_x2
AAGAACAGGCTGAGGAAC
>C710-312bar_0001187_x1
AAGAACATGATCACCGGAACG
>C710-312bar_0001188_x1
AAGAACCAGAAGAACCAGAAG
>C710-312bar_0001189_x2
AAGAACCAGCAGCAGCAGCA
>C710-312bar_0001190_x2
AAGAACCCTACCATGCGACGTATC
>C710-312bar_0001191_x1
AAGAACCGGAAGCACAAGAAGAAG
>C710-312bar_0001192_x1
AAGAACCGTGAGAAGCAGGTGGCCCA
>C710-312bar_0001193_x2
AAGAACCTGAAGCTCGGAATCCACGAG
>C710-312bar_0001194_x1
AAGAACCTGTTCAAGCTGGACGGCGAGT
>C710-312bar_0001195_x1
AAGAACGAGAACAAGCCAGAAGTAACC
>C710-312bar_0001196_x1
AAGAACGATCTTGAGAAC
>C710-312bar_0001197_x1
AAGAACGATGGGCGATACGTAC
>C710-312bar_0001198_x8
AAGAACGATGGGCGATATGTAC
>C710-312bar_0001199_x2
AAGAACGCCTACGACGAGGACGAAGAC
>C710-312bar_0001200_x1
AAGAACGCTGGGCGATATGTAC
>C710-312bar_0001201_x3
AAGAACGGAACGAGTGGCAGAACG
>C710-312bar_0001202_x2
AAGAACGGAACGAGTGGCAGAACGG
>C710-312bar_0001203_x2
AAGAACGGAACGAGTGGCAGAACGGGC
>C710-312bar_0001204_x1
AAGAACGGATGTATGGGATTC
>C710-312bar_0001205_x2
AAGAACTCCAAGATGGCGGCCAATATG
>C710-312bar_0001206_x1
AAGAACTCCGGCTGTGACC
>C710-312bar_0001207_x2
AAGAACTCCGGCTGTGACCT
>C710-312bar_0001208_x2
AAGAACTCCGGCTGTGACCTG
>C710-312bar_0001209_x4
AAGAACTCCGGCTGTGACCTGTG
>C710-312bar_0001210_x3
AAGAACTGGCACGCGAGCAAGAAGA
>C710-312bar_0001211_x1
AAGAACTGGCACGCGAGCAAGAAGAA
>C710-312bar_0001212_x3
AAGAACTGGCACGCGAGCAAGAAGAAGG
>C710-312bar_0001213_x4
AAGAACTGGTCGCGGTCTGAGTGGT
>C710-312bar_0001214_x1
AAGAACTGGTCGCGGTCTGAGTGGTT
>C710-312bar_0001215_x1
AAGAAGAAGAAGTGGTCCAAGG
>C710-312bar_0001216_x2
AAGAAGAAGCATGGTGGCAAGAAGGAGA
>C710-312bar_0001217_x1
AAGAAGAGGCGGAGCAGGAGGTGG
>C710-312bar_0001218_x2
AAGAAGATGATATTCACGTAGTAGAAAA
>C710-312bar_0001219_x1
AAGAAGATGGAACTGGAAGAC
>C710-312bar_0001220_x3
AAGAAGATTCGCGACGAGAC
>C710-312bar_0001221_x2
AAGAAGCAGATCCTCAAC
>C710-312bar_0001222_x1
AAGAAGCATGGTGGAGGTCGTCGATC
>C710-312bar_0001223_x1
AAGAAGCCCTGAACGGAGCAGAG
>C710-312bar_0001224_x1
AAGAAGCGTCGCGTTGAGTCC
>C710-312bar_0001225_x1
AAGAAGCTGACCGGACGCGAC
>C710-312bar_0001226_x1
AAGAAGCTGTCCAAGAAGAAG
>C710-312bar_0001227_x1
AAGAAGGAAGAGGACAAGAAGGAGGACG
>C710-312bar_0001228_x1
AAGAAGGACCTGTCGACGAAC
>C710-312bar_0001229_x1
AAGAAGGCTGAGGTCGAGGGC
>C710-312bar_0001230_x1
AAGAAGGCTTGTCGAGGCGTGAA
>C710-312bar_0001231_x1
AAGAAGGTCGTCGGGGGCAAAGTTC
>C710-312bar_0001232_x1
AAGAAGGTTTGCAACTGAGTGC
>C710-312bar_0001233_x1
AAGAAGTCTTGCAACCAGGTTCTGGGAA
>C710-312bar_0001234_x1
AAGAAGTGGTCCAAGGGAAAGGT
>C710-312bar_0001235_x1
AAGAAGTTGAACTCCAACAAGGCGGAAG
>C710-312bar_0001236_x3
AAGAAGTTGAGCGGCGGAACTAGCAAC
>C710-312bar_0001237_x1
AAGAAGTTGTGGAAGGCAAGCGGTGTG
>C710-312bar_0001238_x1
AAGAATATGATAGTAGGCGCAGCAC
>C710-312bar_0001239_x1
AAGAATATTGACATCGGGAAG
>C710-312bar_0001240_x1
AAGAATCAGAACCGAACGAAGAAACAC
>C710-312bar_0001241_x1
AAGAATCGAGGTACCTTCGGGAC
>C710-312bar_0001242_x1
AAGAATGAACTGGCGAAGGCGG
>C710-312bar_0001243_x2
AAGAATTAAACCGCATGAAG
>C710-312bar_0001244_x1
AAGAATTCAAGGAAGATGGAGAAC
>C710-312bar_0001245_x1
AAGACAAAACAAAGAAAAA
>C710-312bar_0001246_x1
AAGACAAATGATGAATCGA
>C710-312bar_0001247_x2
AAGACAACTTGTAGGAAATTGGACGGGC
>C710-312bar_0001248_x1
AAGACACAGAAGACACAGAAGAC
>C710-312bar_0001249_x1
AAGACACAGGAGGCACAAAAAC
>C710-312bar_0001250_x3
AAGACACATGAGGCACAAAAAC
>C710-312bar_0001251_x1
AAGACACATGAGGCACAAAC
>C710-312bar_0001252_x2
AAGACACATGAGGCACAAC
>C710-312bar_0001253_x2
AAGACACGACTGCGGAGC
>C710-312bar_0001254_x1
AAGACAGCTATCCGTCGACAGTA
>C710-312bar_0001255_x1
AAGACAGCTATCCGTCGACAGTAT
>C710-312bar_0001256_x1
AAGACAGTGAACCTGAAACCGAAGACGA
>C710-312bar_0001257_x2
AAGACAGTTGGGTGGGATC
>C710-312bar_0001258_x1
AAGACATCAGCACGCAGGGGCGGC
>C710-312bar_0001259_x1
AAGACCAAGGAGAAGCGTATGAC
>C710-312bar_0001260_x1
AAGACCGAGCCTGGGGATC
>C710-312bar_0001261_x1
AAGACCGCCGCAAAGAAGCCAAAGACC
>C710-312bar_0001262_x1
AAGACCGCGCCTGGGGTTC
>C710-312bar_0001263_x1
AAGACCGGCCCTGGGGTTCC
>C710-312bar_0001264_x1
AAGACCGGGCCTGGAGTTC
>C710-312bar_0001265_x1
AAGACCGGGCCTGGCGTTCC
>C710-312bar_0001266_x1
AAGACCGGGCCTGGGGCTC
>C710-312bar_0001267_x1
AAGACCGGGCCTGGGGGTC
>C710-312bar_0001268_x1
AAGACCGGGCCTGGGGTGC
>C710-312bar_0001269_x3
AAGACCGGGCCTGGGGTT
>C710-312bar_0001270_x100
AAGACCGGGCCTGGGGTTC
>C710-312bar_0001271_x22
AAGACCGGGCCTGGGGTTCC
>C710-312bar_0001272_x1
AAGACCGGGCCTGGGGTTCCA
>C710-312bar_0001273_x1
AAGACCGGTCCTGGGGTTCC
>C710-312bar_0001274_x1
AAGACCGNGCCTGGGGTTC
>C710-312bar_0001275_x1
AAGACCTCAGCACGCAGGGGCGGCT
>C710-312bar_0001276_x1
AAGACCTCAGCACGCAGGGGTGGC
>C710-312bar_0001277_x1
AAGACCTCAGCACGCCGGGGTGGC
>C710-312bar_0001278_x1
AAGACCTGCTCGGCGGGAAC
>C710-312bar_0001279_x1
AAGACGAACCCGGTGCGAC
>C710-312bar_0001280_x1
AAGACGAAGGAGAACCTGCGCAAGCTG
>C710-312bar_0001281_x6
AAGACGAGGTTGATGGATTGTTGATC
>C710-312bar_0001282_x2
AAGACGATCTATCTAAAGCTGTAACCGA
>C710-312bar_0001283_x4
AAGACGATGCAGGACTGCATGGGC
>C710-312bar_0001284_x1
AAGACGCATCGCTTCGAGGAC
>C710-312bar_0001285_x1
AAGACGCATCGCTTCGCGGAC
>C710-312bar_0001286_x1
AAGACGGCTACCTGTGGA
>C710-312bar_0001287_x2
AAGACGGTAGAGTGAAGGGTGCGGCA
>C710-312bar_0001288_x1
AAGACGTCGAGGATGACGAAGAGAAGAA
>C710-312bar_0001289_x2
AAGACGTTAATAAGACCGGTGGTTC
>C710-312bar_0001290_x1
AAGACTCCACCGAACGACAACAGGACG
>C710-312bar_0001291_x1
AAGACTCCCAGACGGATGCGG
>C710-312bar_0001292_x1
AAGACTCGTGATGAGAAGAGGAA
>C710-312bar_0001293_x2
AAGACTTGGATGAACACGGAATGAGACC
>C710-312bar_0001294_x1
AAGACTTTCCTTCAGCTCGTCAACTC
>C710-312bar_0001295_x1
AAGAGAAAAGTGGAAGTCGGAC
>C710-312bar_0001296_x1
AAGAGAACCCTTGGATCACGGT
>C710-312bar_0001297_x2
AAGAGAACCCTTGGATCACGGTTGG
>C710-312bar_0001298_x1
AAGAGAACCCTTGGATCACGGTTGGA
>C710-312bar_0001299_x1
AAGAGAACGTCAGTGTGTGGCAGAAC
>C710-312bar_0001300_x1
AAGAGAAGAAAGCGACTACTAAGGGC
>C710-312bar_0001301_x1
AAGAGAAGAAAGCGACTGCTAAGGGC
>C710-312bar_0001302_x1
AAGAGAATGGGAGTTGAGGAGTACGGC
>C710-312bar_0001303_x2
AAGAGACACAGAACAACGACAAGTTGAA
>C710-312bar_0001304_x1
AAGAGACCTATCCGTCGACAGT
>C710-312bar_0001305_x1
AAGAGACCTGCGGCTCATGGC
>C710-312bar_0001306_x1
AAGAGAGACGAAGACGAAGAGC
>C710-312bar_0001307_x1
AAGAGAGATGAACCGAGCGAG
>C710-312bar_0001308_x2
AAGAGAGATGAACCGAGCGAGG
>C710-312bar_0001309_x2
AAGAGAGATGAACCGAGCGAGGGG
>C710-312bar_0001310_x1
AAGAGAGCTAGACGTCGAC
>C710-312bar_0001311_x1
AAGAGAGCTATAAGCCGAA
>C710-312bar_0001312_x1
AAGAGAGCTATACGTCGACAGT
>C710-312bar_0001313_x1
AAGAGAGCTATCCATCGACAG
>C710-312bar_0001314_x1
AAGAGAGCTATCCGACGACAGC
>C710-312bar_0001315_x1
AAGAGAGCTATCCGTCGAAAG
>C710-312bar_0001316_x107
AAGAGAGCTATCCGTCGAC
>C710-312bar_0001317_x9
AAGAGAGCTATCCGTCGACA
>C710-312bar_0001318_x44
AAGAGAGCTATCCGTCGACAG
>C710-312bar_0001319_x1
AAGAGAGCTATCCGTCGACAGG
>C710-312bar_0001320_x83
AAGAGAGCTATCCGTCGACAGT
>C710-312bar_0001321_x26
AAGAGAGCTATCCGTCGACAGTA
>C710-312bar_0001322_x7
AAGAGAGCTATCCGTCGACAGTAA
>C710-312bar_0001323_x1
AAGAGAGCTATCCGTCGACAGTAAC
>C710-312bar_0001324_x1
AAGAGAGCTATCCGTCGACAGTAACT
>C710-312bar_0001325_x1
AAGAGAGCTATCCGTCGACAGTAAT
>C710-312bar_0001326_x1
AAGAGAGCTATCCGTCGACAGTAATT
>C710-312bar_0001327_x17
AAGAGAGCTATCCGTCGACAGTAC
>C710-312bar_0001328_x2
AAGAGAGCTATCCGTCGACAGTAG
>C710-312bar_0001329_x2
AAGAGAGCTATCCGTCGACAGTAGA
>C710-312bar_0001330_x9
AAGAGAGCTATCCGTCGACAGTAT
>C710-312bar_0001331_x3
AAGAGAGCTATCCGTCGACAGTATC
>C710-312bar_0001332_x1
AAGAGAGCTATCCGTCGACAGTGTACA
>C710-312bar_0001333_x1
AAGAGAGCTATCCGTCGACAGTTC
>C710-312bar_0001334_x1
AAGAGAGCTATCCGTCGCCAGTAAC
>C710-312bar_0001335_x1
AAGAGAGCTATCTGTCGACAG
>C710-312bar_0001336_x1
AAGAGAGGGAAATGTACAC
>C710-312bar_0001337_x1
AAGAGAGNTATCCGTCGACAGT
>C710-312bar_0001338_x2
AAGAGATATCGGAAGAGTTC
>C710-312bar_0001339_x1
AAGAGATCAGCACGCAGGGGCGGA
>C710-312bar_0001340_x1
AAGAGATTCGGATTCGCCCCGGGAAC
>C710-312bar_0001341_x2
AAGAGATTTGATCAAGGGTGAAGAA
>C710-312bar_0001342_x1
AAGAGATTTGATCAAGGGTGAAGAG
>C710-312bar_0001343_x2
AAGAGCAACGGCGAGACTCCGCATTT
>C710-312bar_0001344_x2
AAGAGCAAGCTTAAGCCGGAC
>C710-312bar_0001345_x2
AAGAGCGCAGCACGCAGGGGTGGC
>C710-312bar_0001346_x1
AAGAGCGCTATCCGTCGAC
>C710-312bar_0001347_x1
AAGAGCGTCAAGTGAAATGTAAC
>C710-312bar_0001348_x1
AAGAGCTAAGCACGCAGGGGTGGC
>C710-312bar_0001349_x3
AAGAGCTCAACACGCAGGGGTGGC
>C710-312bar_0001350_x1
AAGAGCTCAGAACGCAGGGGTGGC
>C710-312bar_0001351_x1
AAGAGCTCAGCACACAGGGGTGGCG
>C710-312bar_0001352_x2
AAGAGCTCAGCACCCAGGGGTGGC
>C710-312bar_0001353_x1
AAGAGCTCAGCACCCAGGGGTGGCG
>C710-312bar_0001354_x1
AAGAGCTCAGCACGCAGCAGTGGCG
>C710-312bar_0001355_x1
AAGAGCTCAGCACGCAGGAGTGGC
>C710-312bar_0001356_x1
AAGAGCTCAGCACGCAGGAGTGGCG
>C710-312bar_0001357_x1
AAGAGCTCAGCACGCAGGCGGGGCG
>C710-312bar_0001358_x1
AAGAGCTCAGCACGCAGGCGTGGC
>C710-312bar_0001359_x6
AAGAGCTCAGCACGCAGGG
>C710-312bar_0001360_x1
AAGAGCTCAGCACGCAGGGCTGGC
>C710-312bar_0001361_x4
AAGAGCTCAGCACGCAGGGG
>C710-312bar_0001362_x1
AAGAGCTCAGCACGCAGGGGCG
>C710-312bar_0001363_x2
AAGAGCTCAGCACGCAGGGGCGA
>C710-312bar_0001364_x5
AAGAGCTCAGCACGCAGGGGCGAT
>C710-312bar_0001365_x1
AAGAGCTCAGCACGCAGGGGCGATGC
>C710-312bar_0001366_x1
AAGAGCTCAGCACGCAGGGGCGATGCA
>C710-312bar_0001367_x1
AAGAGCTCAGCACGCAGGGGCGATGCAC
>C710-312bar_0001368_x1
AAGAGCTCAGCACGCAGGGGCGATGT
>C710-312bar_0001369_x1
AAGAGCTCAGCACGCAGGGGCGCTGC
>C710-312bar_0001370_x1
AAGAGCTCAGCACGCAGGGGCGG
>C710-312bar_0001371_x5
AAGAGCTCAGCACGCAGGGGCGGC
>C710-312bar_0001372_x1
AAGAGCTCAGCACGCAGGGGCGGCG
>C710-312bar_0001373_x1
AAGAGCTCAGCACGCAGGGGCGGCGC
>C710-312bar_0001374_x2
AAGAGCTCAGCACGCAGGGGGGG
>C710-312bar_0001375_x7
AAGAGCTCAGCACGCAGGGGGGGC
>C710-312bar_0001376_x1
AAGAGCTCAGCACGCAGGGGGGGCAA
>C710-312bar_0001377_x4
AAGAGCTCAGCACGCAGGGGT
>C710-312bar_0001378_x1
AAGAGCTCAGCACGCAGGGGTGAC
>C710-312bar_0001379_x1
AAGAGCTCAGCACGCAGGGGTGC
>C710-312bar_0001380_x1
AAGAGCTCAGCACGCAGGGGTGCC
>C710-312bar_0001381_x65
AAGAGCTCAGCACGCAGGGGTGG
>C710-312bar_0001382_x456
AAGAGCTCAGCACGCAGGGGTGGC
>C710-312bar_0001383_x8
AAGAGCTCAGCACGCAGGGGTGGCA
>C710-312bar_0001384_x1
AAGAGCTCAGCACGCAGGGGTGGCAA
>C710-312bar_0001385_x75
AAGAGCTCAGCACGCAGGGGTGGCG
>C710-312bar_0001386_x14
AAGAGCTCAGCACGCAGGGGTGGCGC
>C710-312bar_0001387_x1
AAGAGCTCAGCACGCAGGGGTGGCT
>C710-312bar_0001388_x3
AAGAGCTCAGCACGCAGGGGTGGT
>C710-312bar_0001389_x1
AAGAGCTCAGCACGCAGGGGTGTC
>C710-312bar_0001390_x1
AAGAGCTCAGCACGCAGGGTTGG
>C710-312bar_0001391_x3
AAGAGCTCAGCACGCAGGGTTGGC
>C710-312bar_0001392_x1
AAGAGCTCAGCACGCAGTGGTGGC
>C710-312bar_0001393_x1
AAGAGCTCAGCACGCCGGGGTGGC
>C710-312bar_0001394_x1
AAGAGCTCAGCACGCCGGGGTGGCGC
>C710-312bar_0001395_x1
AAGAGCTCAGCACGCTGGGGTGGCG
>C710-312bar_0001396_x1
AAGAGCTCAGCACTCAGGGGCGAT
>C710-312bar_0001397_x1
AAGAGCTCAGCACTCAGGGGTGG
>C710-312bar_0001398_x1
AAGAGCTCAGCATGCAGGGGTGG
>C710-312bar_0001399_x1
AAGAGCTCAGCCCGCAGGGGTGGC
>C710-312bar_0001400_x1
AAGAGCTCAGCCCGCAGGGGTGGCGCCC
>C710-312bar_0001401_x1
AAGAGCTCCGCACGCAGGGGTGGC
>C710-312bar_0001402_x1
AAGAGCTCGGCACGCAGGGGTGGC
>C710-312bar_0001403_x1
AAGAGCTGCGCGAAGGACGG
>C710-312bar_0001404_x3
AAGAGCTGCGCGAAGGACGGC
>C710-312bar_0001405_x2
AAGAGCTNAGCACGCAGGGGTGGC
>C710-312bar_0001406_x1
AAGAGCTTCAGCAAGGGAGAGGAAAA
>C710-312bar_0001407_x1
AAGAGGAAGCGTGAGGAAC
>C710-312bar_0001408_x1
AAGAGGAGAGTGCGATTTCGCAGAAC
>C710-312bar_0001409_x1
AAGAGGAGGAACAGGATGCCAAGCGAAA
>C710-312bar_0001410_x1
AAGAGGGAACTGCGGCAC
>C710-312bar_0001411_x1
AAGAGGGAACTGCGGCATT
>C710-312bar_0001412_x2
AAGAGGGAACTGCGGCTT
>C710-312bar_0001413_x1
AAGAGGGAGGATGTGTGGTAC
>C710-312bar_0001414_x3
AAGAGGGGTGGTAGCCAAC
>C710-312bar_0001415_x1
AAGAGGGGTGGTAGCCACC
>C710-312bar_0001416_x1
AAGAGGTAATGATTAACAGAAG
>C710-312bar_0001417_x2
AAGAGGTGCAGGTTTCGCTGG
>C710-312bar_0001418_x1
AAGAGGTGTCAGAAAAGCTACCACAGGG
>C710-312bar_0001419_x1
AAGAGTCTGGACAGCAGCAAGACGTC
>C710-312bar_0001420_x1
AAGAGTGCAGACGACTCGAACGACCG
>C710-312bar_0001421_x1
AAGAGTGCAGACGACTCGAACGACGG
>C710-312bar_0001422_x1
AAGAGTGCAGACGACTCGAACGTCGG
>C710-312bar_0001423_x1
AAGAGTGGAGGAAAATCTGAATACAAGC
>C710-312bar_0001424_x1
AAGAGTTGAACACAGGCGAGAT
>C710-312bar_0001425_x1
AAGAGTTGTTTTAGTGCTG
>C710-312bar_0001426_x1
AAGATAAATGGTGTTGAAC
>C710-312bar_0001427_x1
AAGATACTGGAACGCTGGTGGC
>C710-312bar_0001428_x1
AAGATATCTACTGTGAACC
>C710-312bar_0001429_x1
AAGATATCTGTGTGCTTAGTGGGC
>C710-312bar_0001430_x2
AAGATATTGGTACTAGGGTGC
>C710-312bar_0001431_x1
AAGATATTTGACCTCAAGGA
>C710-312bar_0001432_x1
AAGATCAACGGTAGCAAC
>C710-312bar_0001433_x1
AAGATCAACGGTAGCTGAAC
>C710-312bar_0001434_x1
AAGATCAACGGTAGGAAC
>C710-312bar_0001435_x1
AAGATCACCGCGAGCTGTTGCAGAACA
>C710-312bar_0001436_x1
AAGATCAGAGGGGGAGTGGAC
>C710-312bar_0001437_x1
AAGATCAGGAAGATGTTCCTAGAAGACG
>C710-312bar_0001438_x1
AAGATCATCACGGACGAGAAGGC
>C710-312bar_0001439_x1
AAGATCCGCACGCTGGAGGAGAT
>C710-312bar_0001440_x1
AAGATCGACCTGTTCCGGAT
>C710-312bar_0001441_x2
AAGATCGAGCTGTTCCGGAT
>C710-312bar_0001442_x2
AAGATCGAGTACGTGTAAC
>C710-312bar_0001443_x1
AAGATCGATGGTCCGTGAAGAAA
>C710-312bar_0001444_x1
AAGATCGCGGGCGAAGCAGCAGAGAA
>C710-312bar_0001445_x2
AAGATCGCTGGTGTATTGGTTGGAC
>C710-312bar_0001446_x2
AAGATCGGCGGTGCGAAGAAC
>C710-312bar_0001447_x1
AAGATCGGCTCTCTTGCAA
>C710-312bar_0001448_x4
AAGATCGGTCGCGGTACGTTC
>C710-312bar_0001449_x4
AAGATCGGTCGCGGTACGTTCAGC
>C710-312bar_0001450_x2
AAGATCTACGACCGGCAG
>C710-312bar_0001451_x1
AAGATCTGACTCTAGTACC
>C710-312bar_0001452_x1
AAGATGAAGATTGTAAACTAGAGACGG
>C710-312bar_0001453_x1
AAGATGAAGATTGTAAACTAGAGACGGC
>C710-312bar_0001454_x3
AAGATGATGTTGTGTAGGTGCAGGAGA
>C710-312bar_0001455_x1
AAGATGATTGGTAGCATGAAGGGAGGC
>C710-312bar_0001456_x1
AAGATGCAGGTTTGCGTCCTGGGAGAC
>C710-312bar_0001457_x1
AAGATGCGCGTCGATGTTGAC
>C710-312bar_0001458_x1
AAGATGCTGACGACGGATTTCGAGC
>C710-312bar_0001459_x1
AAGATGGAGACGGAGGAGGAGAC
>C710-312bar_0001460_x3
AAGATGGCTGGTGCAGAAGCGACTCC
>C710-312bar_0001461_x1
AAGATGGGTAAGGAAAAGAC
>C710-312bar_0001462_x1
AAGATGGTAAAAGCGGAACTGCTAGCT
>C710-312bar_0001463_x1
AAGATGGTGGTCGTTTTAC
>C710-312bar_0001464_x10
AAGATGTAGAGTCTGACGACAACGAAGA
>C710-312bar_0001465_x1
AAGATGTTCGGTCCGTGGA
>C710-312bar_0001466_x2
AAGATGTTGAAGATGAAGGC
>C710-312bar_0001467_x1
AAGATGTTGGTACAGGAC
>C710-312bar_0001468_x1
AAGATGTTGGTCGTTTTAC
>C710-312bar_0001469_x3
AAGATTAGCATGGCCCCTGCGCAAGGAT
>C710-312bar_0001470_x1
AAGATTGCAGGTTCGGGTCC
>C710-312bar_0001471_x2
AAGATTGCAGGTTCGTGTC
>C710-312bar_0001472_x2
AAGATTGCAGGTTCGTGTCC
>C710-312bar_0001473_x1
AAGATTGCCGGTTTCGTGACGCATCT
>C710-312bar_0001474_x2
AAGATTGCGACCTCGATGTTGGATAA
>C710-312bar_0001475_x1
AAGATTGTGAAGCACTCCAGAAGC
>C710-312bar_0001476_x2
AAGATTTGGATGAACACGGAATGAGAC
>C710-312bar_0001477_x1
AAGATTTGGGACTTGGCGTTGAAC
>C710-312bar_0001478_x1
AAGCAACATCGGGCGCGATTAGTAC
>C710-312bar_0001479_x3
AAGCAAGCGCGGGTAAAC
>C710-312bar_0001480_x1
AAGCAAGTGCTGGATAACTACAAGGC
>C710-312bar_0001481_x1
AAGCACACTTCCGGCGGCTCGCAGATGC
>C710-312bar_0001482_x1
AAGCACATGACCGACGCCGAGTGGAC
>C710-312bar_0001483_x1
AAGCACCGGCCTTAGCGC
>C710-312bar_0001484_x1
AAGCACGTGTCGACGATGACGGT
>C710-312bar_0001485_x1
AAGCAGTTGATCCGGGTTCGTATG
>C710-312bar_0001486_x1
AAGCATGAGGTTGTCGGT
>C710-312bar_0001487_x1
AAGCATTGTGATGGCCTCCGCA
>C710-312bar_0001488_x2
AAGCCATGCATGTCTAAGTACAAAC
>C710-312bar_0001489_x1
AAGCCATGCATTTCTAAGTACAAAC
>C710-312bar_0001490_x1
AAGCCCGGGCCTGGGGTTC
>C710-312bar_0001491_x1
AAGCCGAATCCTGTGGAAGGCGGT
>C710-312bar_0001492_x1
AAGCCGACGTGAATAGAC
>C710-312bar_0001493_x4
AAGCCGTGGGAGTTGGCC
>C710-312bar_0001494_x1
AAGCCGTTCGTCAAGATGCTGAAC
>C710-312bar_0001495_x2
AAGCCTAGGCAGGGGATCACTCGGC
>C710-312bar_0001496_x1
AAGCGAACAAAGCGACTGCTAAGGGC
>C710-312bar_0001497_x1
AAGCGAAGAAAGAGACCGCTAAGGGC
>C710-312bar_0001498_x1
AAGCGAAGAAAGCCACTGCTAAGGGC
>C710-312bar_0001499_x1
AAGCGAAGAAAGCGACTACTAAGGGC
>C710-312bar_0001500_x1
AAGCGAAGAAAGCGACTCCTAAGGGC
>C710-312bar_0001501_x1
AAGCGAAGAAAGCGACTGCGAAGGGC
>C710-312bar_0001502_x82
AAGCGAAGAAAGCGACTGCTAAGGGC
>C710-312bar_0001503_x1
AAGCGAAGAAAGCGACTGCTAATGGC
>C710-312bar_0001504_x1
AAGCGAAGGAAAGAAGTAAGCAGAG
>C710-312bar_0001505_x1
AAGCGAAGGAAAGAAGTAAGCAGAGA
>C710-312bar_0001506_x2
AAGCGAAGGAAAGAAGTAAGCAGAGAA
>C710-312bar_0001507_x1
AAGCGAAGGAAAGAAGTAAGCAGAGAAA
>C710-312bar_0001508_x1
AAGCGACATAGGCAAGTTGACCGGC
>C710-312bar_0001509_x1
AAGCGACGCACTGGGGCTCAAAGCAGA
>C710-312bar_0001510_x2
AAGCGACGCACTGGTGCTCAAAGCAGA
>C710-312bar_0001511_x1
AAGCGACGCACTGGTGCTCAAAGCAGAG
>C710-312bar_0001512_x4
AAGCGAGAATGTTGACATGAGTAGC
>C710-312bar_0001513_x2
AAGCGAGCTATCCGTCGAC
>C710-312bar_0001514_x1
AAGCGAGCTATCCGTCGACAG
>C710-312bar_0001515_x1
AAGCGAGCTATCCGTCGACAGT
>C710-312bar_0001516_x1
AAGCGATGTGGCTCCTCAGACGGTGT
>C710-312bar_0001517_x1
AAGCGATGTTCCGGCTGTAGTGC
>C710-312bar_0001518_x1
AAGCGCAAAATCATCGAC
>C710-312bar_0001519_x4
AAGCGCAAACGAGAACCCAAGGAGAAG
>C710-312bar_0001520_x5
AAGCGCAAACGAGAACCCAAGGAGAAGA
>C710-312bar_0001521_x1
AAGCGCCAGAAGACTGCCAAGATC
>C710-312bar_0001522_x1
AAGCGCTCAACACGCAGGGGTGGC
>C710-312bar_0001523_x1
AAGCGCTCAGCACGCAGGGGTGGC
>C710-312bar_0001524_x1
AAGCGCTCAGCACGCAGGGGTTGCG
>C710-312bar_0001525_x1
AAGCGCTGGAGAAACGCAAGAAGAAGGC
>C710-312bar_0001526_x1
AAGCGGAAGAATTCCATGAAGCAGAGGA
>C710-312bar_0001527_x2
AAGCGGATGGTCATGGGTTC
>C710-312bar_0001528_x1
AAGCGGATGTTTGCCTGTTTCGGGAC
>C710-312bar_0001529_x1
AAGCGGCAAAGGAAGGAACCAA
>C710-312bar_0001530_x1
AAGCGGCAAAGGAAGGACCCAA
>C710-312bar_0001531_x2
AAGCGGCGATCTGTACGAC
>C710-312bar_0001532_x1
AAGCGGCGTCGGTGGTGTAGT
>C710-312bar_0001533_x1
AAGCGGCGTTTGAGGACAACGGGC
>C710-312bar_0001534_x2
AAGCGGGCCCTGTACGAC
>C710-312bar_0001535_x1
AAGCGGTGTCGGAGTGTAC
>C710-312bar_0001536_x1
AAGCGTCGCGTTGAGTCC
>C710-312bar_0001537_x1
AAGCGTCGGGAGCCGTGTGGAT
>C710-312bar_0001538_x3
AAGCGTCGGTAGCCGTGTGGA
>C710-312bar_0001539_x2
AAGCGTCGGTAGCCGTGTGGAC
>C710-312bar_0001540_x2
AAGCGTCGGTAGTCGCGTGGA
>C710-312bar_0001541_x2
AAGCGTGCCCGAGACAAGAAGC
>C710-312bar_0001542_x1
AAGCGTGGGCCCTGTACCAGGAGACG
>C710-312bar_0001543_x1
AAGCGTGTAGGGATCCAAA
>C710-312bar_0001544_x1
AAGCGTGTTGTCTGTAAA
>C710-312bar_0001545_x1
AAGCGTTCTCAAGCTGTAAAGTGAGC
>C710-312bar_0001546_x1
AAGCTCATCTCCTGGTACGAC
>C710-312bar_0001547_x1
AAGCTCCGGCGAAGAAGC
>C710-312bar_0001548_x1
AAGCTCGAGCTGTACTAC
>C710-312bar_0001549_x2
AAGCTCTGCTCGTTGACGGC
>C710-312bar_0001550_x4
AAGCTGAAAATATTTGTATTACC
>C710-312bar_0001551_x1
AAGCTGCAGAGGAATGTTGACCGACTG
>C710-312bar_0001552_x1
AAGCTGCGAGCCGCTGAAC
>C710-312bar_0001553_x1
AAGCTGCTGTACGTCGAC
>C710-312bar_0001554_x1
AAGCTGGAGAAGAAGAAGCAGAAGC
>C710-312bar_0001555_x1
AAGCTGGAGATGAACTCGGACCTGAAGC
>C710-312bar_0001556_x1
AAGCTGGCCTGATCTCGATGTGCAGTAC
>C710-312bar_0001557_x1
AAGCTGGCTTGATCTCGATGT
>C710-312bar_0001558_x1
AAGCTGGCTTGATCTCGATGTTC
>C710-312bar_0001559_x3
AAGCTGGCTTGATCTCGATGTTCAGTAC
>C710-312bar_0001560_x1
AAGCTGGCTTGATCTCGATTCAGTAC
>C710-312bar_0001561_x2
AAGCTTCGCCATTGTAAC
>C710-312bar_0001562_x1
AAGCTTGCAAGTGACATGTGAGC
>C710-312bar_0001563_x1
AAGGAAACTCCGTCAAGATTGAAAC
>C710-312bar_0001564_x1
AAGGAAACTGAGCACGGC
>C710-312bar_0001565_x1
AAGGAAATTGAACTGGAAAAGCAAAGAA
>C710-312bar_0001566_x1
AAGGAAATTGGCTTCAGATTGTTAGGC
>C710-312bar_0001567_x1
AAGGAACAGTCGGAAGGAACAGCAGGAG
>C710-312bar_0001568_x1
AAGGAACGCGAAGAGCAAGAGAAGA
>C710-312bar_0001569_x1
AAGGAACTTCATACCGTGCTCT
>C710-312bar_0001570_x1
AAGGAAGAGAAGGTTGAGATC
>C710-312bar_0001571_x1
AAGGAAGAGGACAAGAAGGA
>C710-312bar_0001572_x3
AAGGAAGAGTAAACAGAACGCGGAAG
>C710-312bar_0001573_x1
AAGGAAGGCCTGGAACTGCCAGAAG
>C710-312bar_0001574_x3
AAGGAAGGCCTGGAACTGCCAGAAGA
>C710-312bar_0001575_x4
AAGGAAGGCCTGGAACTGCCAGAAGAC
>C710-312bar_0001576_x1
AAGGAAGGTCTGGAGCTGCCGGAAGACG
>C710-312bar_0001577_x2
AAGGAAGGTGTGCTGGCTGAGGA
>C710-312bar_0001578_x1
AAGGAATTAAAAGGAGAGAAGCGGCCC
>C710-312bar_0001579_x1
AAGGACAACAAGAAGGCTGGAGTGC
>C710-312bar_0001580_x1
AAGGACAGAGAACGTCCTGGGACGGA
>C710-312bar_0001581_x2
AAGGACAGAGAACGTCCTGGGACGGAA
>C710-312bar_0001582_x1
AAGGACATGAAGCAGCGCAAGGAGCGGC
>C710-312bar_0001583_x1
AAGGACCACGACGCTAACCCAACAGAGG
>C710-312bar_0001584_x1
AAGGACCACGACGCTAACCCAACAGCGG
>C710-312bar_0001585_x2
AAGGACGACGATGAGGAACCAGAAGA
>C710-312bar_0001586_x3
AAGGACGACGATGAGGAACCAGAAGAC
>C710-312bar_0001587_x2
AAGGACGCGGTGTTGATC
>C710-312bar_0001588_x1
AAGGACGGGAAAGGTTCGCAGAAGGA
>C710-312bar_0001589_x4
AAGGACGTCGCAGTGTTTGAGGGC
>C710-312bar_0001590_x1
AAGGACTCGGACGGACTGTGCGTGAAC
>C710-312bar_0001591_x1
AAGGACTGGAACTACCAGAAGACGA
>C710-312bar_0001592_x1
AAGGACTTGAGAACTGTCACGGTATG
>C710-312bar_0001593_x3
AAGGACTTGAGAACTGTCACGGTATGC
>C710-312bar_0001594_x4
AAGGACTTGAGAACTGTCACGGTATGCC
>C710-312bar_0001595_x1
AAGGACTTGAGAACTGTCACGGTATTCC
>C710-312bar_0001596_x2
AAGGACTTGTGGGAAAGAGGGC
>C710-312bar_0001597_x1
AAGGACTTGTGGGAAAGAGGGCT
>C710-312bar_0001598_x1
AAGGACTTTGACGAGCTGAAGCCGCTGA
>C710-312bar_0001599_x1
AAGGAGAAGAGGACAAGCTGAAG
>C710-312bar_0001600_x1
AAGGAGCACGACTCGGGCGAAGGAT
>C710-312bar_0001601_x1
AAGGAGCAGTTCGCCTGGC
>C710-312bar_0001602_x1
AAGGAGCTTCGTCTGCGTGGATAC
>C710-312bar_0001603_x4
AAGGAGGACGAGCCCAAGATTGAAGAC
>C710-312bar_0001604_x1
AAGGAGGACGAGCCCAAGATTGAAGACG
>C710-312bar_0001605_x3
AAGGAGGACGTCGTGACCA
>C710-312bar_0001606_x3
AAGGAGGCTGCTGCCAAGGAAGCGG
>C710-312bar_0001607_x1
AAGGAGTACAGTCAGAGTCCCGGCGT
>C710-312bar_0001608_x2
AAGGAGTCGGGCAAGAAGCGTGG
>C710-312bar_0001609_x2
AAGGATATACGGAGCGTGAC
>C710-312bar_0001610_x1
AAGGATATCCGTAAGTTC
>C710-312bar_0001611_x2
AAGGATCAAGTGGAGGGC
>C710-312bar_0001612_x2
AAGGATCACCGGAGCTGCAGCTGTAC
>C710-312bar_0001613_x1
AAGGATCCAAGAACCAAGCGGAGGA
>C710-312bar_0001614_x1
AAGGATCGGGCAAGCAGATCAT
>C710-312bar_0001615_x2
AAGGATCGTCACGGTGTAAACAA
>C710-312bar_0001616_x1
AAGGATCTCGGCGTGGACAC
>C710-312bar_0001617_x1
AAGGATCTGGAGGAGGAC
>C710-312bar_0001618_x1
AAGGATGAGGAAAAGAAGGAAGAGGA
>C710-312bar_0001619_x3
AAGGATGAGGATAAGGTGCCGGCGGC
>C710-312bar_0001620_x3
AAGGATGCCGTCCTGTCGAAGC
>C710-312bar_0001621_x1
AAGGATTCGAAGTATCAAAAGAAGAAC
>C710-312bar_0001622_x3
AAGGATTCGCGTGCAAGAAC
>C710-312bar_0001623_x1
AAGGATTGTGGCCAAGCGGTTT
>C710-312bar_0001624_x2
AAGGCAACAACATGAATCAGAGCGC
>C710-312bar_0001625_x7
AAGGCAACAACATGAATCAGAGCGG
>C710-312bar_0001626_x8
AAGGCAACAACATGAATCAGAGCGGC
>C710-312bar_0001627_x1
AAGGCAACAACATGAATCAGAGCGGCA
>C710-312bar_0001628_x1
AAGGCAACAACGTGAATCAGAGCGG
>C710-312bar_0001629_x1
AAGGCAGGAAGTCGAATATCTGATGGTT
>C710-312bar_0001630_x2
AAGGCATGAACTCCTGTCAAAC
>C710-312bar_0001631_x2
AAGGCATGAACTCCTGTCAAC
>C710-312bar_0001632_x1
AAGGCATGTTACCGTTGCGATTGATC
>C710-312bar_0001633_x1
AAGGCATTCCAACTGCATACGTCGAAT
>C710-312bar_0001634_x1
AAGGCCAAGGAGAACGCCGAGAAC
>C710-312bar_0001635_x1
AAGGCCACAACATGAATCAGAGCGGCA
>C710-312bar_0001636_x2
AAGGCCCGGGTTCGATTC
>C710-312bar_0001637_x1
AAGGCCTCGCGATGGCTGGAGGAAT
>C710-312bar_0001638_x1
AAGGCCTGGAACTGCCAAAAGACGA
>C710-312bar_0001639_x4
AAGGCCTGGAACTGCCAGAAGA
>C710-312bar_0001640_x3
AAGGCCTGGAACTGCCAGAAGAC
>C710-312bar_0001641_x1
AAGGCCTGGAACTGCCAGAAGACG
>C710-312bar_0001642_x28
AAGGCCTGGAACTGCCAGAAGACGA
>C710-312bar_0001643_x1
AAGGCCTGGAACTGCCAGAAGACGAA
>C710-312bar_0001644_x5
AAGGCCTGGAACTGCCAGAAGACGAG
>C710-312bar_0001645_x1
AAGGCCTGGAACTGCCAGAAGACGAGA
>C710-312bar_0001646_x2
AAGGCCTGGAACTGCCAGAAGACGAGG
>C710-312bar_0001647_x3
AAGGCCTGGAACTGCCAGAAGACGAGGA
>C710-312bar_0001648_x2
AAGGCCTGGAACTGCCAGAAGGCG
>C710-312bar_0001649_x1
AAGGCCTGGAACTTCCAGAAGACGA
>C710-312bar_0001650_x1
AAGGCCTGGCACTGCCAGAAGAC
>C710-312bar_0001651_x1
AAGGCCTNGAACTGCCAGAAGACGA
>C710-312bar_0001652_x1
AAGGCCTTCGTGTTGTAAAC
>C710-312bar_0001653_x4
AAGGCGACGCACTGGTGCTCAAAGCAGA
>C710-312bar_0001654_x1
AAGGCGATCGTTGAGTGGTGAACC
>C710-312bar_0001655_x1
AAGGCGCGAGGAGGTAGAGGAAGCAGAA
>C710-312bar_0001656_x3
AAGGCGGTCGTTGAGTGGTGAACC
>C710-312bar_0001657_x5
AAGGCGTGACACTAGTCGTGATGATGGT
>C710-312bar_0001658_x2
AAGGCGTTCGCGCGGATCAAGTCGTAC
>C710-312bar_0001659_x2
AAGGCGTTCGGCAACGTGGGC
>C710-312bar_0001660_x1
AAGGCTAAGATCAAAGTGTAGTATCTGT
>C710-312bar_0001661_x1
AAGGCTGCGGTGGAAAAGGAC
>C710-312bar_0001662_x1
AAGGCTGTGGACGAGCTGAGAC
>C710-312bar_0001663_x3
AAGGGAAAGCAACACCGTTGGAC
>C710-312bar_0001664_x1
AAGGGAAAGGTCCGCGATAAGCTGAAC
>C710-312bar_0001665_x3
AAGGGAACGGGCTTGGAA
>C710-312bar_0001666_x3
AAGGGAACGGGCTTGGAAAC
>C710-312bar_0001667_x1
AAGGGAACTGGCTTGGAA
>C710-312bar_0001668_x1
AAGGGAAGATTGTAGCCTGACGTGA
>C710-312bar_0001669_x1
AAGGGACGGTACGTGGGC
>C710-312bar_0001670_x1
AAGGGAGAGGGCGAGCGC
>C710-312bar_0001671_x1
AAGGGAGCTGCCGGAACGAAGAAGGCT
>C710-312bar_0001672_x1
AAGGGATCTCAAGACTTGTAAACGGC
>C710-312bar_0001673_x1
AAGGGATCTCAAGACTTGTAAACGGCC
>C710-312bar_0001674_x1
AAGGGATGACTGTACAAGTAGAT
>C710-312bar_0001675_x1
AAGGGATGGGCCGTCGAGC
>C710-312bar_0001676_x1
AAGGGCAAGGCCGATCGTGACGAGGC
>C710-312bar_0001677_x2
AAGGGCAAGTCCCGGCTCGGAAC
>C710-312bar_0001678_x1
AAGGGCAGATCTGCTACGCTGAAGCGC
>C710-312bar_0001679_x1
AAGGGCCATGTGACGGGTGGGC
>C710-312bar_0001680_x1
AAGGGCCGACCGGACAGCGTGGAT
>C710-312bar_0001681_x1
AAGGGCCGATCGGACAGCGTGGAT
>C710-312bar_0001682_x3
AAGGGCTCCAGGAGATGT
>C710-312bar_0001683_x2
AAGGGCTCCAGGAGATGTACACGC
>C710-312bar_0001684_x4
AAGGGCTCCAGGAGATGTACACGCTGG
>C710-312bar_0001685_x2
AAGGGCTTTCTAACATGTGCAGGCGGTA
>C710-312bar_0001686_x1
AAGGGGAAGAGAACCCTTGGATAACGG
>C710-312bar_0001687_x3
AAGGGGAAGAGAACCCTTGGATCACGG
>C710-312bar_0001688_x1
AAGGGGAAGAGACCCCTTGGATCACGG
>C710-312bar_0001689_x1
AAGGGGATATCAGTGTCTGCTTTC
>C710-312bar_0001690_x1
AAGGGGATGTAGCTCAGATGG
>C710-312bar_0001691_x1
AAGGGGGCTGGGACTGGATGAA
>C710-312bar_0001692_x1
AAGGGGTACAAGAACGGGAGGAGCATT
>C710-312bar_0001693_x1
AAGGGGTGTGACTCGCGGAGAGGGCAT
>C710-312bar_0001694_x1
AAGGGTCGATCGACGGTGGA
>C710-312bar_0001695_x1
AAGGGTCGATCGACGGTGGAC
>C710-312bar_0001696_x1
AAGGGTGAGTTGTTCCGTTGAGA
>C710-312bar_0001697_x1
AAGGGTGGACGTGGGAGAG
>C710-312bar_0001698_x2
AAGGGTTCAGGTCCCTTATCGGGC
>C710-312bar_0001699_x2
AAGGTAACGGAACAGGAACTCCGGAAG
>C710-312bar_0001700_x2
AAGGTAACGGAACAGGAACTCCGGAAGC
>C710-312bar_0001701_x1
AAGGTAAGATTGTAGCCTGACGTGA
>C710-312bar_0001702_x1
AAGGTACCAACTAGACCGTCGCTAGAC
>C710-312bar_0001703_x1
AAGGTACGCCGGGGATAACAGGC
>C710-312bar_0001704_x1
AAGGTAGCGTGGCCGAGC
>C710-312bar_0001705_x2
AAGGTATTGAGGCTTCTTCAAGTAATGA
>C710-312bar_0001706_x1
AAGGTCAACTGTGCTGCATAGGC
>C710-312bar_0001707_x1
AAGGTCAAGGAGTTCCTGGGAC
>C710-312bar_0001708_x1
AAGGTCAAGGCCGATCGTGACGAGGC
>C710-312bar_0001709_x1
AAGGTCAAGGGCAAGTGC
>C710-312bar_0001710_x2
AAGGTCAAGGTCAACCCGGACAGGGAC
>C710-312bar_0001711_x1
AAGGTCAGCGAGGAGAACAAGGAGGAGT
>C710-312bar_0001712_x1
AAGGTCANCTCAGTGTGGAC
>C710-312bar_0001713_x1
AAGGTCATGTGGGGGCGTGGGA
>C710-312bar_0001714_x18
AAGGTCATGTGGGGTCGTGGGC
>C710-312bar_0001715_x2
AAGGTCATTGGCGTGCAC
>C710-312bar_0001716_x1
AAGGTCCTACAGGATGCGGTAAGAC
>C710-312bar_0001717_x1
AAGGTCGAGAAACGTCTCAAGAAGAA
>C710-312bar_0001718_x3
AAGGTCGAGGTTAAGAAGGTGGTCA
>C710-312bar_0001719_x2
AAGGTCGAGTCGGTGGAGGC
>C710-312bar_0001720_x1
AAGGTCGCATGAGTGCCAAAACAAGAA
>C710-312bar_0001721_x2
AAGGTCGCGTATATGAAAC
>C710-312bar_0001722_x1
AAGGTCGCTCTGGTGTATGGC
>C710-312bar_0001723_x1
AAGGTCGGAGTAGACAAGGACGGT
>C710-312bar_0001724_x1
AAGGTCGTAAATTGTGCAATGGGGGC
>C710-312bar_0001725_x1
AAGGTCGTGGCAGCTGACTTCAAGGCA
>C710-312bar_0001726_x2
AAGGTCGTGTCGCTGTTTGC
>C710-312bar_0001727_x1
AAGGTCTTCCTGGGAAAGCGTCTGGTA
>C710-312bar_0001728_x1
AAGGTCTTGGTTCTGGAA
>C710-312bar_0001729_x1
AAGGTCTTGGTTCTGGAC
>C710-312bar_0001730_x2
AAGGTGAACATTTGCTAG
>C710-312bar_0001731_x2
AAGGTGACGATCATTAGAGC
>C710-312bar_0001732_x1
AAGGTGACGGACTGTCGA
>C710-312bar_0001733_x1
AAGGTGACGGACTGTCGATCGGC
>C710-312bar_0001734_x4
AAGGTGACGGACTGTCGATCGGCA
>C710-312bar_0001735_x3
AAGGTGACGGACTGTCGATCGGCAA
>C710-312bar_0001736_x1
AAGGTGACGGACTGTCGATCGGCAAC
>C710-312bar_0001737_x1
AAGGTGACGGACTGTCGCTCGGCAAC
>C710-312bar_0001738_x1
AAGGTGATGGATCGTTCGTGATCAGGGA
>C710-312bar_0001739_x1
AAGGTGATGGATCGTTCGTGCTCAGGGA
>C710-312bar_0001740_x1
AAGGTGCCGTTCAATGTGAC
>C710-312bar_0001741_x5
AAGGTGCGCGTCGATGTTGAC
>C710-312bar_0001742_x1
AAGGTGCGCGTCGATGTTGACC
>C710-312bar_0001743_x1
AAGGTGCGTGGTGTGGCC
>C710-312bar_0001744_x1
AAGGTGGACTGCTGGTTAAC
>C710-312bar_0001745_x1
AAGGTGGAGATTGAGCAGCTGAAGG
>C710-312bar_0001746_x1
AAGGTGGAGATTGAGCAGCTGAAGGAT
>C710-312bar_0001747_x1
AAGGTGGAGGATGAGGGGAACGGAA
>C710-312bar_0001748_x1
AAGGTGGCGGAATTGGTAGAC
>C710-312bar_0001749_x1
AAGGTGGTGCGCAAGGCTCTGGAGGC
>C710-312bar_0001750_x2
AAGGTGTTGGTTATGCGAAGCGGCGAGA
>C710-312bar_0001751_x2
AAGGTTAGGGTAGTGTGGGACTGAGG
>C710-312bar_0001752_x1
AAGGTTAGGGTAGTGTGGGACTGAGGC
>C710-312bar_0001753_x2
AAGGTTCAAGTGCTGTAGCCTCGGC
>C710-312bar_0001754_x3
AAGGTTCAATCTAATTAAGACATGAGAC
>C710-312bar_0001755_x1
AAGGTTCATCAAAGACAGTAAAC
>C710-312bar_0001756_x2
AAGGTTCTGATTGGCAAGGATGAGTTC
>C710-312bar_0001757_x1
AAGGTTGACGATTTGGCTGGTGA
>C710-312bar_0001758_x1
AAGGTTGAGTTGTTCCGTTGAGC
>C710-312bar_0001759_x1
AAGGTTGGTGGTCCGGGTC
>C710-312bar_0001760_x2
AAGGTTGGTGGTTCGAGTC
>C710-312bar_0001761_x1
AAGGTTGGTGGTTCGGGTC
>C710-312bar_0001762_x1
AAGTAAACTGAGCACGGC
>C710-312bar_0001763_x1
AAGTAAGGAACTGGTGAAA
>C710-312bar_0001764_x1
AAGTAAGNAACTGGTGAAA
>C710-312bar_0001765_x1
AAGTACATCATTGGACGCGAAGGCGG
>C710-312bar_0001766_x1
AAGTACGACGATGAGGAACCAGAAGAC
>C710-312bar_0001767_x4
AAGTACGTGAAACTGCCTAGGGC
>C710-312bar_0001768_x1
AAGTACGTGAAACTGCCTAGGGCTC
>C710-312bar_0001769_x1
AAGTACGTGCAACTGCCTAGGGCTC
>C710-312bar_0001770_x1
AAGTAGAAGAAGACAACAAGAGAACGT
>C710-312bar_0001771_x1
AAGTAGATAGGCTGGATGACC
>C710-312bar_0001772_x1
AAGTATCACACTGCCCTGGTCGAGCGG
>C710-312bar_0001773_x3
AAGTATCTGAAGCACAAGCAGGGA
>C710-312bar_0001774_x1
AAGTCAACTCAGAAGAAACAGGAGA
>C710-312bar_0001775_x3
AAGTCAAGAGTCAAGTAGAGGAGGCA
>C710-312bar_0001776_x1
AAGTCACATGAAGTCAAAA
>C710-312bar_0001777_x2
AAGTCACATGAAGTCAGCAAACTGTTC
>C710-312bar_0001778_x1
AAGTCAGAATCCGGGCCAGAAG
>C710-312bar_0001779_x2
AAGTCAGGATGGCCGAGC
>C710-312bar_0001780_x2
AAGTCCAGTAACTAGAGAAC
>C710-312bar_0001781_x1
AAGTCCGACGATCATGCA
>C710-312bar_0001782_x1
AAGTCGAGCGGTTCGGAGATTGTAAC
>C710-312bar_0001783_x1
AAGTCGATGTTCTCGCTGCGAAC
>C710-312bar_0001784_x1
AAGTCGCACGGAGTGAAC
>C710-312bar_0001785_x1
AAGTCGCCGCACTCGATC
>C710-312bar_0001786_x2
AAGTCGCGTGTCGTTGGCCT
>C710-312bar_0001787_x2
AAGTCGGAGACATCGTGAC
>C710-312bar_0001788_x1
AAGTCGGCGGAGGAGGAT
>C710-312bar_0001789_x2
AAGTCGGGAGCGTCGAGAGC
>C710-312bar_0001790_x1
AAGTCGGTCAAGAACATCCAGAAGATC
>C710-312bar_0001791_x1
AAGTCGGTCAAGAACATCCAGAAGATCA
>C710-312bar_0001792_x1
AAGTCGGTCGAGAGCCGCCAGCAGAACA
>C710-312bar_0001793_x3
AAGTCGGTTGCGCTGAAC
>C710-312bar_0001794_x3
AAGTCGTCCGGAGTGCAGGAAA
>C710-312bar_0001795_x1
AAGTCGTCCGGCATGGGC
>C710-312bar_0001796_x1
AAGTCGTCGCGCAGTAGAC
>C710-312bar_0001797_x1
AAGTCGTCGGAGGAGGAT
>C710-312bar_0001798_x1
AAGTCGTGTGGGGTGGAGC
>C710-312bar_0001799_x2
AAGTCTGAACCGCAGAAGTGGATGG
>C710-312bar_0001800_x1
AAGTGAATTTGCTGGTCGGA
>C710-312bar_0001801_x1
AAGTGACAGCGAGTGTGTGAC
>C710-312bar_0001802_x1
AAGTGACCACGCACGAACAGGAGGAT
>C710-312bar_0001803_x2
AAGTGACCATATCTCGAGACAGGA
>C710-312bar_0001804_x1
AAGTGACCTGTTTGGTAGTTC
>C710-312bar_0001805_x1
AAGTGAGGGATTGCTCGCGAGAAC
>C710-312bar_0001806_x1
AAGTGATGATGAAGATGAAC
>C710-312bar_0001807_x1
AAGTGATGCTGACAGAGAAGATGAA
>C710-312bar_0001808_x1
AAGTGCAACCGGATTGCGGGGC
>C710-312bar_0001809_x1
AAGTGCAATGGACCAACGGCACCGTAGA
>C710-312bar_0001810_x3
AAGTGCACGGGCTGGAAC
>C710-312bar_0001811_x1
AAGTGCCGAACCGTAACAGAAGGCGGA
>C710-312bar_0001812_x1
AAGTGCTCTGAAGACACCGAGG
>C710-312bar_0001813_x1
AAGTGCTCTGAATGTCAACGTGAAG
>C710-312bar_0001814_x1
AAGTGCTGAACGAGGAGCAGAGT
>C710-312bar_0001815_x2
AAGTGCTGAACGGAGCAGAGCTGCA
>C710-312bar_0001816_x2
AAGTGCTGAGTGAAATGTGCTGAGTTC
>C710-312bar_0001817_x1
AAGTGGAAGGCTCCGGAGAAC
>C710-312bar_0001818_x1
AAGTGGAATCGTACGCAGAAGC
>C710-312bar_0001819_x4
AAGTGGAGGTGATATGTGTAC
>C710-312bar_0001820_x1
AAGTGGATAAACTAGCGC
>C710-312bar_0001821_x1
AAGTGGCCAAGTCAACTGTGTTGC
>C710-312bar_0001822_x1
AAGTGGGACAGATATGCGATTC
>C710-312bar_0001823_x3
AAGTGGTGGAAGGCTCTGAAGC
>C710-312bar_0001824_x1
AAGTGTCAACCGGAGGACG
>C710-312bar_0001825_x1
AAGTGTCGAAAGTTCCAGGAGGCCGGC
>C710-312bar_0001826_x6
AAGTGTCGTAAACGTAAGTACCCGGC
>C710-312bar_0001827_x1
AAGTGTCTCATATGCACGACGAAC
>C710-312bar_0001828_x2
AAGTGTCTGATATGCACGACGAAC
>C710-312bar_0001829_x4
AAGTGTCTGATATGCACGACGAACAAGG
>C710-312bar_0001830_x1
AAGTGTGAATCGACGAGAC
>C710-312bar_0001831_x1
AAGTGTGAATCGACTAGAC
>C710-312bar_0001832_x1
AAGTGTGTTGCTTGGGTTGAGGC
>C710-312bar_0001833_x1
AAGTTAAGCAACATCGGGC
>C710-312bar_0001834_x1
AAGTTACCAACTAGACCGTCGCTAGAC
>C710-312bar_0001835_x1
AAGTTAGAGGATCGAAGGC
>C710-312bar_0001836_x2
AAGTTCATGTGGGCCGAGAAGGAGC
>C710-312bar_0001837_x1
AAGTTCCGGACGTCGCAGATGATGCTA
>C710-312bar_0001838_x1
AAGTTCGAAACGCTAGCAGTTAGAGC
>C710-312bar_0001839_x1
AAGTTCGATAGATTCAGTGATTGGGGAC
>C710-312bar_0001840_x1
AAGTTCGATAGATTTAGTGATTGGGGAC
>C710-312bar_0001841_x1
AAGTTCGCGGCTGGTGTTC
>C710-312bar_0001842_x1
AAGTTCGCTCGGGAGCAAGTGC
>C710-312bar_0001843_x1
AAGTTCGCTTGAGAGTGTGGAGAC
>C710-312bar_0001844_x1
AAGTTCGCTTGAGAGTGTGGAGACAAG
>C710-312bar_0001845_x1
AAGTTCGCTTGAGAGTGTGGAGCCAAG
>C710-312bar_0001846_x6
AAGTTCTACAGTCCGACGATCATGC
>C710-312bar_0001847_x1
AAGTTCTACAGTCCGACGATCATGCA
>C710-312bar_0001848_x3
AAGTTCTACAGTCGGACGATCATGC
>C710-312bar_0001849_x1
AAGTTCTGCGGCAAGGACC
>C710-312bar_0001850_x1
AAGTTGCACTACAGTTTGGA
>C710-312bar_0001851_x1
AAGTTGCACTCCAGTTTGGA
>C710-312bar_0001852_x1
AAGTTGCCCCCTATATAAC
>C710-312bar_0001853_x2
AAGTTGGAAATGGTGTGC
>C710-312bar_0001854_x2
AAGTTGGACAAGTTAGCAGCAGATT
>C710-312bar_0001855_x1
AAGTTGGCGGTTCCGAGACTGAAAAC
>C710-312bar_0001856_x1
AAGTTGGGGGCTCGAAGACG
>C710-312bar_0001857_x1
AAGTTTAAAGTTTAGGTCTGT
>C710-312bar_0001858_x1
AAGTTTCCCTCAGGATAGCTGGAGC
>C710-312bar_0001859_x2
AAGTTTGATCGATCCAATGATTTTTGAC
>C710-312bar_0001860_x1
AAGTTTGGATAGAGCAAAGGTGGTGGT
>C710-312bar_0001861_x2
AAGTTTGGCGGCGGAAGTGGA
>C710-312bar_0001862_x1
AAGTTTGTGGAAAAAGGC
>C710-312bar_0001863_x1
AATAAACGAAATAAGGCAAAGAAGGCA
>C710-312bar_0001864_x2
AATAAAGACGATGTGACATTGTGAC
>C710-312bar_0001865_x1
AATAAAGGGTAGTCGACTTACTAGTTC
>C710-312bar_0001866_x1
AATAAATGTTGATTGATGAA
>C710-312bar_0001867_x1
AATAACCTGGCCCTGTTTGG
>C710-312bar_0001868_x1
AATAACTGATGATGACTGGAAGCGGGA
>C710-312bar_0001869_x1
AATAATGCAGAAGACCGGGCCTGGGGTT
>C710-312bar_0001870_x1
AATAATGGAATATGACCTCGGT
>C710-312bar_0001871_x4
AATAATGTTCAGATTTGGCTCATGGC
>C710-312bar_0001872_x1
AATAATTACCATGAGTCAAA
>C710-312bar_0001873_x1
AATAATTCGGACTCATGGA
>C710-312bar_0001874_x2
AATAATTCGTCATTGTCCACGGC
>C710-312bar_0001875_x1
AATACAAACGTAAACACTCAATA
>C710-312bar_0001876_x1
AATACCTCAGCACTCATGTTTTGC
>C710-312bar_0001877_x1
AATACGGCACATGAGCTGGGAGGGCTCA
>C710-312bar_0001878_x2
AATACGGTTGTGAAGGGACTTGAGCGGC
>C710-312bar_0001879_x1
AATACGTACGGAATTGGGTCC
>C710-312bar_0001880_x1
AATACGTATTGAACTTAGAC
>C710-312bar_0001881_x1
AATACTGATCGGATGCGAAGGTAC
>C710-312bar_0001882_x2
AATACTGATCGGCTGCGAAGGTAC
>C710-312bar_0001883_x1
AATACTGCACATGAGCTGGGAGGGCTTA
>C710-312bar_0001884_x1
AATACTGCCAGCTGGGACTGAGGAC
>C710-312bar_0001885_x1
AATACTGTCAGGTAAAGATGCC
>C710-312bar_0001886_x15
AATACTGTCAGGTAAAGATGTC
>C710-312bar_0001887_x1
AATACTTAGATATGACATAGAAC
>C710-312bar_0001888_x2
AATAGAGCGCCGAAGACATCAAC
>C710-312bar_0001889_x1
AATAGAGGACACGCAGATGAGCGGAGC
>C710-312bar_0001890_x3
AATAGAGGACACGCAGATGAGTGGAGC
>C710-312bar_0001891_x1
AATAGCAACAACAGTAACAACGGTATC
>C710-312bar_0001892_x1
AATAGGAGCAAGCTCTGCAGAAGATGC
>C710-312bar_0001893_x1
AATAGGGCGCCGAAGACATCAAC
>C710-312bar_0001894_x2
AATAGTAACATAGCAGCAGAAGTAA
>C710-312bar_0001895_x6
AATAGTCTAGGGGTATGATTCTCGC
>C710-312bar_0001896_x1
AATAGTGAGCCGAAGACATCAAC
>C710-312bar_0001897_x1
AATAGTGCGAAGAAGACATCAAC
>C710-312bar_0001898_x1
AATAGTGCGACGAAGACACCAAC
>C710-312bar_0001899_x1
AATAGTGCGCCGAACACATCAAC
>C710-312bar_0001900_x206
AATAGTGCGCCGAAGACATCAAC
>C710-312bar_0001901_x1
AATAGTGCGCCGAAGACATCCAC
>C710-312bar_0001902_x2
AATAGTGCGCCGAAGACCTCAAC
>C710-312bar_0001903_x2
AATAGTGCGCCGACGACATCAAC
>C710-312bar_0001904_x1
AATAGTGCGCTGAAGACATCAAC
>C710-312bar_0001905_x2
AATAGTGCGTCGAAGACATCAAC
>C710-312bar_0001906_x1
AATAGTTCGCCGAAGACATCAAC
>C710-312bar_0001907_x1
AATATCAGCTGGCAATTCTGG
>C710-312bar_0001908_x1
AATATCAGCTGGTAAGTCTGG
>C710-312bar_0001909_x1
AATATCAGCTGGTAATTC
>C710-312bar_0001910_x1
AATATCAGCTGGTAATTCT
>C710-312bar_0001911_x5
AATATCAGCTGGTAATTCTG
>C710-312bar_0001912_x47
AATATCAGCTGGTAATTCTGG
>C710-312bar_0001913_x3
AATATCAGCTGGTAATTCTGGC
>C710-312bar_0001914_x16
AATATCAGCTGGTAATTCTGGG
>C710-312bar_0001915_x1
AATATCAGCTGGTAATTCTGGGA
>C710-312bar_0001916_x1
AATATCAGCTGGTAATTCTGTC
>C710-312bar_0001917_x1
AATATCAGCTGTTAATTCTGG
>C710-312bar_0001918_x1
AATATCANCTGGTAATTCTGGG
>C710-312bar_0001919_x1
AATATCGTTCGAACGGCGTGGGCAA
>C710-312bar_0001920_x1
AATATGTCAGGTCAAGGTGC
>C710-312bar_0001921_x2
AATATGTTGCGCCACAGCTATGAC
>C710-312bar_0001922_x1
AATATTACAATATGCATTACA
>C710-312bar_0001923_x1
AATATTCATTGGTTTGTAATC
>C710-312bar_0001924_x1
AATATTGCGCCTAAGACATCAAC
>C710-312bar_0001925_x1
AATCAAAAATGAAAGGGGTCTGCTCC
>C710-312bar_0001926_x1
AATCAAAAGCGTGGGTGGACTAACGGC
>C710-312bar_0001927_x2
AATCAACGACCGACGACGAACGGC
>C710-312bar_0001928_x1
AATCAACGGGGCTACTTGTGGT
>C710-312bar_0001929_x1
AATCAAGGAACTGAAGGATATCACGGCC
>C710-312bar_0001930_x1
AATCAAGGTTTTACCTGTTCGATGGGC
>C710-312bar_0001931_x1
AATCAATCAATGTAGTTACAGTAGACGG
>C710-312bar_0001932_x1
AATCAATCCACAAACTTAGAC
>C710-312bar_0001933_x1
AATCAATCCACATTAATCCTAAGTTAGA
>C710-312bar_0001934_x3
AATCAATGTAGTTACAGTAGACGGA
>C710-312bar_0001935_x1
AATCACAGGAGTATACTG
>C710-312bar_0001936_x1
AATCACAGGAGTATACTGTGAC
>C710-312bar_0001937_x1
AATCACAGGAGTATACTGTGAG
>C710-312bar_0001938_x1
AATCACAGGAGTATCCTG
>C710-312bar_0001939_x2
AATCACTGAGATGTGTGTAC
>C710-312bar_0001940_x1
AATCACTGTATCACTCTAGTAAGCGGTA
>C710-312bar_0001941_x4
AATCAGCACCTGGACAGTCTGACGGAAC
>C710-312bar_0001942_x1
AATCAGGAAGAAGAAGCAGAA
>C710-312bar_0001943_x1
AATCATCCACTTACTGAAC
>C710-312bar_0001944_x3
AATCATCGTCTCTACAAATCTTATCAA
>C710-312bar_0001945_x1
AATCATGAACAGCTTAAGCGAGAGC
>C710-312bar_0001946_x1
AATCATGATGAACAACAAAAA
>C710-312bar_0001947_x2
AATCATTACCATGAGTCAAA
>C710-312bar_0001948_x1
AATCATTGTTAGCGCTGGCTGGGA
>C710-312bar_0001949_x1
AATCATTGTTAGCGCTGGCTGTGA
>C710-312bar_0001950_x2
AATCCAACGATCCGAGTTC
>C710-312bar_0001951_x1
AATCCAANGATCCGAGTTC
>C710-312bar_0001952_x1
AATCCAGGCGGAGCTGAAGACGA
>C710-312bar_0001953_x5
AATCCCACTTCTGACACCA
>C710-312bar_0001954_x1
AATCCCATCCTCGTCGCCA
>C710-312bar_0001955_x1
AATCCCCGCAAGTGTCGCAGTACGGC
>C710-312bar_0001956_x1
AATCCCCGCAAGTGTCGGAGGACGGC
>C710-312bar_0001957_x17
AATCCCCGCAAGTGTCGGAGTACGGC
>C710-312bar_0001958_x1
AATCCCCGCAAGTGTCGGAGTACGGCA
>C710-312bar_0001959_x1
AATCCCCNCAAGTGTCGGAGTACGGC
>C710-312bar_0001960_x1
AATCCCTGGAATTGCGAAC
>C710-312bar_0001961_x1
AATCCGGACAAGAACCTACCCAGAAGCA
>C710-312bar_0001962_x1
AATCCGGCCACCGTGGTAC
>C710-312bar_0001963_x1
AATCCGGTGTTTGTCGGCGTGGGC
>C710-312bar_0001964_x1
AATCCGTCGTGCTGGGGATAGA
>C710-312bar_0001965_x1
AATCCGTTGAGGGCGTGGCC
>C710-312bar_0001966_x2
AATCCTGCGACCCGAGTTC
>C710-312bar_0001967_x6
AATCCTGCGATCCGAGTTC
>C710-312bar_0001968_x1
AATCCTGCGATCCGATTTC
>C710-312bar_0001969_x2
AATCCTGGTCACGGCAATGAC
>C710-312bar_0001970_x1
AATCCTTCGATCCGAGTTC
>C710-312bar_0001971_x1
AATCGAAAGGCGGAGGAGGAC
>C710-312bar_0001972_x2
AATCGAAATGATCCATGCGGG
>C710-312bar_0001973_x2
AATCGACAGGGAGATAAATCAC
>C710-312bar_0001974_x1
AATCGACGGATGCAGGAAGTCAATCTGA
>C710-312bar_0001975_x1
AATCGAGACTGCAGCAGCAGAAATT
>C710-312bar_0001976_x1
AATCGAGAGACTGAGGACCCTCGGCTGA
>C710-312bar_0001977_x2
AATCGAGGTACCTTCGGGA
>C710-312bar_0001978_x1
AATCGATCTGGCGCGGAGC
>C710-312bar_0001979_x1
AATCGATGGAAAACGGAT
>C710-312bar_0001980_x1
AATCGCACTTGTCCCGGCCTG
>C710-312bar_0001981_x1
AATCGCAGAACAAGGAGC
>C710-312bar_0001982_x1
AATCGCGTTGCCAGTTTGAC
>C710-312bar_0001983_x2
AATCGCTGAAGTTGACCGAAC
>C710-312bar_0001984_x2
AATCGGAAACGGAAAATTGAGACGGA
>C710-312bar_0001985_x1
AATCGGACAAAACGGCCAAGTGGAAGC
>C710-312bar_0001986_x1
AATCGGACCATTAGTTGC
>C710-312bar_0001987_x1
AATCGGAGCTCGACCAGTAGAAG
>C710-312bar_0001988_x1
AATCGGAGCTCGACCAGTAGAAGA
>C710-312bar_0001989_x1
AATCGGCGCCCGAACTGAGCAGGAGA
>C710-312bar_0001990_x1
AATCGGGCTGGGACTGGATGAA
>C710-312bar_0001991_x1
AATCGGTGATAGACGGCGGCATA
>C710-312bar_0001992_x1
AATCGTACAGATATGCGATTC
>C710-312bar_0001993_x1
AATCGTCTAGGGGTATGATTCTC
>C710-312bar_0001994_x1
AATCGTGCTGTGAACACACCAGAGACAG
>C710-312bar_0001995_x3
AATCGTGGAAATGTTGCTC
>C710-312bar_0001996_x1
AATCTCAAATTGTAACAGTGG
>C710-312bar_0001997_x1
AATCTCAGCTGGTAATTCTGG
>C710-312bar_0001998_x1
AATCTCCTCAATGCCCGGCGCGGAAC
>C710-312bar_0001999_x1
AATCTCGGTGGAAAACAAGTGCGGT
>C710-312bar_0002000_x1
AATCTCTTTGGCCTGGCATTGTACGGC
>C710-312bar_0002001_x3
AATCTGGACTTGCAGTTTC
>C710-312bar_0002002_x1
AATCTGGCCGGTGACACCAGCAAC
>C710-312bar_0002003_x2
AATCTGTCATGCAAGTAAAC
>C710-312bar_0002004_x1
AATCTTACCGGGCAGCATTAGA
>C710-312bar_0002005_x3
AATCTTGCATGGAATAATGGAATATGAC
>C710-312bar_0002006_x1
AATCTTGCCTGGAATAATGGAATATGAC
>C710-312bar_0002007_x2
AATCTTGTAAGTGTAAAAC
>C710-312bar_0002008_x1
AATGAACACGACGAGGCTGCCCAAC
>C710-312bar_0002009_x1
AATGAAGCGGAACTGGGC
>C710-312bar_0002010_x1
AATGAATAGGACATGTCTGTATTGC
>C710-312bar_0002011_x1
AATGACAACATGATGGCACTGTGGA
>C710-312bar_0002012_x2
AATGACAACATGATGGCACTGTGGT
>C710-312bar_0002013_x4
AATGACAACATGATGGCACTGTGGTGT
>C710-312bar_0002014_x1
AATGACAACATGATGGTACTGTGGTGT
>C710-312bar_0002015_x2
AATGACAGATAACCTGCTGGAGAC
>C710-312bar_0002016_x1
AATGACATCTAGTATGGGAGC
>C710-312bar_0002017_x1
AATGACATGCGCTATCTCCAGTTGAGC
>C710-312bar_0002018_x1
AATGACCACGTGGCTTATGGACAGCCC
>C710-312bar_0002019_x9
AATGACCACGTGGTTTATGGAC
>C710-312bar_0002020_x24
AATGACCACGTGGTTTATGGACAGC
>C710-312bar_0002021_x1
AATGACCACGTGGTTTATGGACAGCC
>C710-312bar_0002022_x2
AATGACCACGTGGTTTATGGACAGCCC
>C710-312bar_0002023_x2
AATGACCACGTGGTTTATGGACAGGGC
>C710-312bar_0002024_x1
AATGACCNCGTGGTTTATGGACAGC
>C710-312bar_0002025_x1
AATGACGCTGCTTGATCCGGAC
>C710-312bar_0002026_x1
AATGACGGTGAATGATGAAAC
>C710-312bar_0002027_x1
AATGACTGGGCGTAAAGGG
>C710-312bar_0002028_x1
AATGAGCCCCGGACGAGAAAGCAGAA
>C710-312bar_0002029_x2
AATGAGGAATAGATGAGGAGTAGATGA
>C710-312bar_0002030_x1
AATGAGGGACATCCGAGG
>C710-312bar_0002031_x1
AATGAGGTACATCCGAGG
>C710-312bar_0002032_x3
AATGATATTAGACTGCAATTC
>C710-312bar_0002033_x1
AATGATATTAGACTGCAATTCTGAAGGA
>C710-312bar_0002034_x1
AATGATCAAGGCAATGCACGGGGGC
>C710-312bar_0002035_x1
AATGATCTAGGGGTATGATTCTCGC
>C710-312bar_0002036_x1
AATGATCTTAGACTGCAATTCTGAAGG
>C710-312bar_0002037_x1
AATGATGAGCACGATGGTTGG
>C710-312bar_0002038_x4
AATGATGAGCACGATGGTTGGC
>C710-312bar_0002039_x2
AATGATTTGACGATGATTGGAA
>C710-312bar_0002040_x1
AATGATTTTGTAGGACTCTCGGGAAC
>C710-312bar_0002041_x2
AATGCACTACAGTCCGACGATCATGC
>C710-312bar_0002042_x1
AATGCACTACAGTCCGACGATCTCCGT
>C710-312bar_0002043_x5
AATGCACTATCTGGTACGAC
>C710-312bar_0002044_x1
AATGCACTTACCCGGGGGGCC
>C710-312bar_0002045_x3
AATGCAGAAGACCGGGCCTGGGGTTC
>C710-312bar_0002046_x1
AATGCAGAAGACCGGGCCTGGGGTTCC
>C710-312bar_0002047_x1
AATGCAGATAGGACCTATTGATC
>C710-312bar_0002048_x1
AATGCAGCTGGGATATAGTAGTACTGAC
>C710-312bar_0002049_x1
AATGCAGGGACCCCGCGGAAC
>C710-312bar_0002050_x18
AATGCAGGGACCTCGCGGAAC
>C710-312bar_0002051_x1
AATGCAGGTACCTCGCGGAAC
>C710-312bar_0002052_x1
AATGCATCGCGCGGGGCAAAC
>C710-312bar_0002053_x1
AATGCATTTACCGGGGGGGCC
>C710-312bar_0002054_x28
AATGCATTTACCTGGGGGGCC
>C710-312bar_0002055_x1
AATGCATTTACCTGTGGGGCC
>C710-312bar_0002056_x1
AATGCCAGCGATGCACCTCGGAC
>C710-312bar_0002057_x1
AATGCCCATTAATGAAACTTGGGGTTC
>C710-312bar_0002058_x1
AATGCCGGGATTCTTCGACTTTGGTC
>C710-312bar_0002059_x2
AATGCCTCGTCATCTAATTAGTG
>C710-312bar_0002060_x2
AATGCGCATTGCGACCTGGAGCAC
>C710-312bar_0002061_x2
AATGCGCATTTAGTCGGG
>C710-312bar_0002062_x2
AATGCTCGAAACAGGCGGCT
>C710-312bar_0002063_x17
AATGCTCGCCTGCCACGC
>C710-312bar_0002064_x1
AATGCTGAGAAAGGTTCGATTGAGAC
>C710-312bar_0002065_x2
AATGCTGCACACCAGTGATTTGTAAGAC
>C710-312bar_0002066_x1
AATGCTGTGCAGTACGAGAGGAAC
>C710-312bar_0002067_x4
AATGCTTGAGACGGGACCTTTTTCCTGC
>C710-312bar_0002068_x2
AATGCTTGGGTGTGTCCAAAAGTGAAC
>C710-312bar_0002069_x2
AATGGAACAACAAGCAAACGACAGTA
>C710-312bar_0002070_x1
AATGGACGATCCGGGACGTAGAAG
>C710-312bar_0002071_x2
AATGGACGGAGAACTGATAAGGGC
>C710-312bar_0002072_x2
AATGGAGAAGGCGTCGGACTTCGGATCC
>C710-312bar_0002073_x1
AATGGCAAAGAGCCTGGGAC
>C710-312bar_0002074_x1
AATGGCAACATGAATAAATCTAGGAC
>C710-312bar_0002075_x1
AATGGCAACGGCGGTGGATCT
>C710-312bar_0002076_x1
AATGGCACTGGAAGAATTC
>C710-312bar_0002077_x1
AATGGCACTGGAAGAATTCAC
>C710-312bar_0002078_x16
AATGGCACTGGAAGAATTCACGG
>C710-312bar_0002079_x9
AATGGCACTGGAAGAATTCACGGG
>C710-312bar_0002080_x1
AATGGCACTGGAAGAATTCACGGGAT
>C710-312bar_0002081_x1
AATGGCACTTGTCCCGGCCTG
>C710-312bar_0002082_x1
AATGGCAGACCTGAAGGACGTTGAA
>C710-312bar_0002083_x1
AATGGCANTGGAAGAATTCA
>C710-312bar_0002084_x3
AATGGCATGTTCCGTGCTGAGCTGAAC
>C710-312bar_0002085_x1
AATGGCATGTTCCGTGCTGAGCTGACC
>C710-312bar_0002086_x1
AATGGCCGGGACAGAGGGC
>C710-312bar_0002087_x1
AATGGCCTAGGGAAATGATTCTCGC
>C710-312bar_0002088_x2
AATGGCCTAGGGGTATGATTCTCGC
>C710-312bar_0002089_x2
AATGGCGATGGACTTGAA
>C710-312bar_0002090_x1
AATGGCGCTGGGACTGGATGAACA
>C710-312bar_0002091_x1
AATGGCTCTTCGAGAACGTTGTTAAC
>C710-312bar_0002092_x2
AATGGCTGGCCGCGGTCTGAGTGGT
>C710-312bar_0002093_x1
AATGGCTGGGACGAATTCTGAGTGG
>C710-312bar_0002094_x1
AATGGCTTGGATTGCAGCAGGAGAAGC
>C710-312bar_0002095_x2
AATGGGACAGATATGCAATTCA
>C710-312bar_0002096_x1
AATGGGACAGATATGCGATTC
>C710-312bar_0002097_x1
AATGGGACAGATATGCGATTCA
>C710-312bar_0002098_x3
AATGGGACAGATATGCGATTCG
>C710-312bar_0002099_x2
AATGGGATGCGGCGACTGAAGTTC
>C710-312bar_0002100_x2
AATGGGATTTGCTGCAAGGACTACAAGC
>C710-312bar_0002101_x2
AATGGGCGTTTCCAAACACAGCATGGT
>C710-312bar_0002102_x2
AATGGGCTAGGGGTATGATTCTCGC
>C710-312bar_0002103_x1
AATGGGGCTGGGAATGGAT
>C710-312bar_0002104_x1
AATGGGGCTGGGACTCGATGAAC
>C710-312bar_0002105_x2
AATGGGGCTGGGACTGGATG
>C710-312bar_0002106_x4
AATGGGGCTGGGACTGGATGA
>C710-312bar_0002107_x6
AATGGGGCTGGGACTGGATGAA
>C710-312bar_0002108_x55
AATGGGGCTGGGACTGGATGAAC
>C710-312bar_0002109_x5
AATGGGGCTGGGACTGGATGAACA
>C710-312bar_0002110_x4
AATGGGGCTGGGACTGGATGGAC
>C710-312bar_0002111_x1
AATGGGGCTGGGTCTGGATGAAC
>C710-312bar_0002112_x1
AATGGGGNTGGGACTGGATGAAC
>C710-312bar_0002113_x6
AATGGTACAGATATGCGATTC
>C710-312bar_0002114_x3
AATGGTACAGATATGCGATTCA
>C710-312bar_0002115_x1
AATGGTATAGGGGTATGATTCTCCC
>C710-312bar_0002116_x1
AATGGTCCGGTCGAAGGTGC
>C710-312bar_0002117_x1
AATGGTCNAGGGGTATGATTCTCGC
>C710-312bar_0002118_x1
AATGGTCTAGGCGTATGATTCTCGC
>C710-312bar_0002119_x2
AATGGTCTAGGGGAATGATTCTCGC
>C710-312bar_0002120_x1
AATGGTCTAGGGGCATGATTCTCGC
>C710-312bar_0002121_x1
AATGGTCTAGGGGGATGATTCTC
>C710-312bar_0002122_x1
AATGGTCTAGGGGTATGATCCTC
>C710-312bar_0002123_x1
AATGGTCTAGGGGTATGATTC
>C710-312bar_0002124_x18
AATGGTCTAGGGGTATGATTCTC
>C710-312bar_0002125_x2
AATGGTCTAGGGGTATGATTCTCGA
>C710-312bar_0002126_x100
AATGGTCTAGGGGTATGATTCTCGC
>C710-312bar_0002127_x1
AATGGTCTAGGGGTATGCTTCTCGC
>C710-312bar_0002128_x1
AATGGTCTAGGGGTCTGATTCTCGC
>C710-312bar_0002129_x1
AATGGTCTCGGGGTATGATTCTCGC
>C710-312bar_0002130_x1
AATGGTCTGAATTGTACC
>C710-312bar_0002131_x1
AATGGTGAACGTGTGAAC
>C710-312bar_0002132_x1
AATGGTGCTGGGCCGGGAAGAAC
>C710-312bar_0002133_x1
AATGGTTCAACGACGGAACAGACGG
>C710-312bar_0002134_x1
AATGGTTCTGTGAACAAGAC
>C710-312bar_0002135_x1
AATGGTTTAATCTTAGAC
>C710-312bar_0002136_x2
AATGGTTTATCTTATCTGTCGAGGC
>C710-312bar_0002137_x1
AATGGTTTCTGCAAAAAC
>C710-312bar_0002138_x1
AATGTACCGAACAGAAGTTGAGAGACC
>C710-312bar_0002139_x3
AATGTACCGAACAGAAGTTGAGAGAGC
>C710-312bar_0002140_x2
AATGTACCGAACAGAAGTTGAGAGAGCA
>C710-312bar_0002141_x3
AATGTACCGAACTGAAATCGAAAGAGC
>C710-312bar_0002142_x1
AATGTACGGTTGTCGTACGATCGAGGC
>C710-312bar_0002143_x1
AATGTAGATAAGGGAAGTCGGC
>C710-312bar_0002144_x1
AATGTAGATAAGGGAAGTCGGCAA
>C710-312bar_0002145_x1
AATGTAGGTAACGGAAGTCGGC
>C710-312bar_0002146_x1
AATGTCCACGTGGTTTAGGGATGGTCC
>C710-312bar_0002147_x2
AATGTGAACGCGGATAAA
>C710-312bar_0002148_x2
AATGTGAACGCGGATAAATTC
>C710-312bar_0002149_x1
AATGTGAACGGATCGCAGAACC
>C710-312bar_0002150_x2
AATGTGAACTGCAGGACACATGAA
>C710-312bar_0002151_x1
AATGTGAATCGGGTTGAAGTGGAC
>C710-312bar_0002152_x1
AATGTGACTTTGTTTTGCTTTTGTAGAC
>C710-312bar_0002153_x2
AATGTGATATCGGCGAGTTCTGGGAC
>C710-312bar_0002154_x1
AATGTGGACCGGTACGAC
>C710-312bar_0002155_x1
AATGTGGTAGACGTTGAGC
>C710-312bar_0002156_x1
AATGTGTTCTCGTCAATAAAGGAATGC
>C710-312bar_0002157_x1
AATGTGTTCTCGTCAATAAAGTAACGC
>C710-312bar_0002158_x8
AATGTGTTCTCGTCAATAAAGTAAGGC
>C710-312bar_0002159_x1
AATGTTAAACTGATTTTTGGAAAGCGGC
>C710-312bar_0002160_x2
AATGTTAAGCGGTGCAGACC
>C710-312bar_0002161_x2
AATGTTACTACAGAGAACTCCTGAAG
>C710-312bar_0002162_x1
AATGTTCACATCGGAAGAGACTAGAGC
>C710-312bar_0002163_x36
AATGTTCACATTGGAAGAGACTAGAGC
>C710-312bar_0002164_x2
AATGTTCACATTGGAAGAGACTAGAGCG
>C710-312bar_0002165_x1
AATGTTCACATTGGAAGAGACTAGCGC
>C710-312bar_0002166_x1
AATGTTCACATTGGAATAGACTAGAGC
>C710-312bar_0002167_x1
AATGTTCACCTTGGAAGAGACTAGAGC
>C710-312bar_0002168_x1
AATGTTCCCATTGGAAGAGACTAGAGC
>C710-312bar_0002169_x3
AATGTTGAACAGCAAGCACGAAAGACCA
>C710-312bar_0002170_x2
AATGTTGACATGAGGGAGGCGTAGA
>C710-312bar_0002171_x1
AATGTTGCGATTGACCAGCTGAGTGC
>C710-312bar_0002172_x1
AATTAAGGGTAGTGGTGC
>C710-312bar_0002173_x2
AATTAGCAATTGGGAGAC
>C710-312bar_0002174_x1
AATTAGTCTATGGTGGAAGGTTCGGGC
>C710-312bar_0002175_x2
AATTAGTGACGCGCATGAA
>C710-312bar_0002176_x1
AATTCAAGCAAACGCGGGTA
>C710-312bar_0002177_x1
AATTCAAGCAAGCGCGGGTAAAC
>C710-312bar_0002178_x1
AATTCAGAACTGGCACGGC
>C710-312bar_0002179_x1
AATTCCCGCAAGTGTCGGAGTACGGC
>C710-312bar_0002180_x2
AATTCCGACTGGCTGAGGAACCAACTGT
>C710-312bar_0002181_x1
AATTCCGAGGACCGATGGA
>C710-312bar_0002182_x1
AATTCCTGGTCGCAGTGGATAGTGGC
>C710-312bar_0002183_x2
AATTCGGTCAGGGGGTACTCGCAGAAG
>C710-312bar_0002184_x1
AATTCGTAGACCGTCGTAAGAC
>C710-312bar_0002185_x2
AATTCGTATTGAACTTAGAC
>C710-312bar_0002186_x1
AATTCGTGTACTTGGGCTCACTGGTGAC
>C710-312bar_0002187_x2
AATTCTGGAACGACGACAGACAGGGG
>C710-312bar_0002188_x1
AATTCTGGACACAGCAGGAACGGAA
>C710-312bar_0002189_x1
AATTCTGTAGACAAGCGAAGT
>C710-312bar_0002190_x1
AATTGAAAAAGATTACGGATGGTAAAC
>C710-312bar_0002191_x1
AATTGAACTTGTCCCGGCC
>C710-312bar_0002192_x1
AATTGAAGGCTTGTATGAATGGTTGAAA
>C710-312bar_0002193_x1
AATTGACGGGGTTTGAAGTGGGGC
>C710-312bar_0002194_x1
AATTGAGGCAATGTACCCAACTGAAAT
>C710-312bar_0002195_x2
AATTGAGGCAATGTACCGAAC
>C710-312bar_0002196_x1
AATTGAGGCAATGTACCGAACTGAAAC
>C710-312bar_0002197_x4
AATTGAGGCAATGTACCGAACTGAAAT
>C710-312bar_0002198_x1
AATTGAGGTGCGTGCTGCAAGCAC
>C710-312bar_0002199_x1
AATTGAGNCAATGTACCGAACTGAAA
>C710-312bar_0002200_x2
AATTGATCAAGAAAACCGGTGGCACC
>C710-312bar_0002201_x3
AATTGATCGGTAAAATTATGTGGA
>C710-312bar_0002202_x1
AATTGATGCTGCTGTAACCAC
>C710-312bar_0002203_x1
AATTGCAATTGTCCCGCCCTG
>C710-312bar_0002204_x1
AATTGCAATTGTCCCGGCATGC
>C710-312bar_0002205_x1
AATTGCACCTGTCCCGGCCTG
>C710-312bar_0002206_x2
AATTGCACTCGTCCCGGCCTG
>C710-312bar_0002207_x4
AATTGCACTTGCCCCGGCCTG
>C710-312bar_0002208_x1
AATTGCACTTGTACCGGCCTG
>C710-312bar_0002209_x1
AATTGCACTTGTCACTGCCTG
>C710-312bar_0002210_x1
AATTGCACTTGTCCAGGCCTG
>C710-312bar_0002211_x1
AATTGCACTTGTCCCCGCCTG
>C710-312bar_0002212_x1
AATTGCACTTGTCCCCGCCTGC
>C710-312bar_0002213_x1
AATTGCACTTGTCCCGCCC
>C710-312bar_0002214_x2
AATTGCACTTGTCCCGCCCTG
>C710-312bar_0002215_x1
AATTGCACTTGTCCCGGACTG
>C710-312bar_0002216_x34
AATTGCACTTGTCCCGGC
>C710-312bar_0002217_x1
AATTGCACTTGTCCCGGCATGC
>C710-312bar_0002218_x34
AATTGCACTTGTCCCGGCC
>C710-312bar_0002219_x1
AATTGCACTTGTCCCGGCCCGC
>C710-312bar_0002220_x6
AATTGCACTTGTCCCGGCCT
>C710-312bar_0002221_x1
AATTGCACTTGTCCCGGCCTC
>C710-312bar_0002222_x280
AATTGCACTTGTCCCGGCCTG
>C710-312bar_0002223_x114
AATTGCACTTGTCCCGGCCTGC
>C710-312bar_0002224_x1
AATTGCACTTGTCCCGGCCTGCTTTTAC
>C710-312bar_0002225_x11
AATTGCACTTGTCCCGGCCTGT
>C710-312bar_0002226_x1
AATTGCACTTGTCCCGGCCTGTA
>C710-312bar_0002227_x1
AATTGCACTTGTCCCTGCC
>C710-312bar_0002228_x1
AATTGCACTTTTCCCGGCCTG
>C710-312bar_0002229_x1
AATTGCCCTTGTCCCGGC
>C710-312bar_0002230_x1
AATTGCCCTTGTCCCGGCC
>C710-312bar_0002231_x1
AATTGCGAATCTGGAGAC
>C710-312bar_0002232_x1
AATTGCGCTGCAGAAAAAGAGGAGAGGC
>C710-312bar_0002233_x1
AATTGCGCTTGTCCCGGCCTGC
>C710-312bar_0002234_x3
AATTGCTCATGGATTATGTTC
>C710-312bar_0002235_x1
AATTGGACTTGTCCCGGCCTGC
>C710-312bar_0002236_x1
AATTGGCACTTTATGAACCAGAGACG
>C710-312bar_0002237_x1
AATTGGCACTTTATGAACCAGAGACGC
>C710-312bar_0002238_x1
AATTGGCACTTTATGAACCAGAGACGCC
>C710-312bar_0002239_x1
AATTGGCCACAGATTGTCAGTCTTGAC
>C710-312bar_0002240_x2
AATTGGCCCAGAGCAAACACCGTCGAC
>C710-312bar_0002241_x1
AATTGGCGACCAACGGGTAGT
>C710-312bar_0002242_x1
AATTGGCGGTGTATTGAC
>C710-312bar_0002243_x1
AATTGGGACTTTGCTCGAATGTACGGA
>C710-312bar_0002244_x1
AATTGGGAGTTTGCTCGAATGAACGGAC
>C710-312bar_0002245_x9
AATTGGGATTTTGCTCGAATGAACGGA
>C710-312bar_0002246_x39
AATTGGGATTTTGCTCGAATGAACGGAC
>C710-312bar_0002247_x1
AATTGGGATTTTGCTCGAATGAACTG
>C710-312bar_0002248_x1
AATTGGGATTTTGCTCGAATTAACGGAC
>C710-312bar_0002249_x2
AATTGGTTGAATCTCAGCCACTGCTGGA
>C710-312bar_0002250_x2
AATTGGTTTGAGTGGGTC
>C710-312bar_0002251_x1
AATTGTACCGTTTGTACGCGAC
>C710-312bar_0002252_x1
AATTGTACTTGTCCCGGCC
>C710-312bar_0002253_x1
AATTGTCACGGTTGGGGCGGCCAAA
>C710-312bar_0002254_x1
AATTGTGCGGGATTACGGGCGAGAC
>C710-312bar_0002255_x1
AATTTCTTCGTCCCCCCGAGAGGCTC
>C710-312bar_0002256_x1
AATTTGAAGTTGCGTGAAGGGC
>C710-312bar_0002257_x1
AATTTGACAGCTGTCCATAC
>C710-312bar_0002258_x4
AATTTGCAACGCGTGTGGGC
>C710-312bar_0002259_x1
AATTTGGATATCGGCGAACCGCAAC
>C710-312bar_0002260_x1
AATTTGGCCGGGCGGGAGGATTGAGA
>C710-312bar_0002261_x1
AATTTGTCAAGTCGGATCGGAAGAGC
>C710-312bar_0002262_x1
AATTTTACTAATCCGTAGGCTTGAAC
>C710-312bar_0002263_x1
AATTTTGAGGGGGATGTGAC
>C710-312bar_0002264_x1
AATTTTGCTGATCGTATGG
>C710-312bar_0002265_x2
AATTTTGTATGGCTGCTGCGC
>C710-312bar_0002266_x1
ACAAAAACATGTGGAATTTGACTTTAC
>C710-312bar_0002267_x1
ACAAAAAGATTCTTGCGGAT
>C710-312bar_0002268_x3
ACAAAACAAACGCATCGCTGCGCGGTC
>C710-312bar_0002269_x1
ACAAAACCGAAAGCACGCAATGTAAAC
>C710-312bar_0002270_x3
ACAAAACTCGCGGCTTTAAAC
>C710-312bar_0002271_x2
ACAAAACTCGCGGCTTTAAC
>C710-312bar_0002272_x4
ACAAAACTCGCGGCTTTAAGGC
>C710-312bar_0002273_x1
ACAAAAGAGGCTCCAACGAAGACG
>C710-312bar_0002274_x1
ACAAACCTTCTTCGTCCCCCGAGAGAC
>C710-312bar_0002275_x2
ACAAAGACATGGGTAGTGAGAT
>C710-312bar_0002276_x3
ACAAAGCATTGTGATGGCCT
>C710-312bar_0002277_x2
ACAAAGCATTGTGATGGCCTCCGCA
>C710-312bar_0002278_x1
ACAAAGCCGATCGCAGAC
>C710-312bar_0002279_x1
ACAAAGTACATGATGGCAAAGGGC
>C710-312bar_0002280_x1
ACAAAGTACATGCTGGCAAAGGGCTC
>C710-312bar_0002281_x1
ACAAAGTGGGAGGTAAAC
>C710-312bar_0002282_x2
ACAAATATGCAGTTATGCGTGTCCGAAC
>C710-312bar_0002283_x1
ACAAATTAGAGTGCTCTAAGCAGGC
>C710-312bar_0002284_x1
ACAAATTAGAGTGCTCTAATCAGGC
>C710-312bar_0002285_x1
ACAACAACAAGGACCAACAGCAGAACGG
>C710-312bar_0002286_x2
ACAACACAGTTTCCGTGGTGTAG
>C710-312bar_0002287_x1
ACAACAGAACGTATCGCACCAGAAC
>C710-312bar_0002288_x2
ACAACAGATTGGTCCGCGGCTTAAGC
>C710-312bar_0002289_x1
ACAACATCATCAAGTACCCGCTGACGAC
>C710-312bar_0002290_x1
ACAACCACCGGCCTTAGACC
>C710-312bar_0002291_x2
ACAACCATGTTACTGGGACAAGTTAGGC
>C710-312bar_0002292_x3
ACAACCGTCACCGCGGACAGACGAAC
>C710-312bar_0002293_x2
ACAACCTGGACCTGGAAGCAGATGGCA
>C710-312bar_0002294_x1
ACAACCTTCGATAGCTCA
>C710-312bar_0002295_x2
ACAACGGGAACTGGGTAGC
>C710-312bar_0002296_x2
ACAACGTGCACAAGGACATCAAGGA
>C710-312bar_0002297_x2
ACAACTGTTGGGTTCATTGCAGCACGGC
>C710-312bar_0002298_x1
ACAACTTCGACGACATGGGCC
>C710-312bar_0002299_x1
ACAAGAAGACGTGGAGCGCA
>C710-312bar_0002300_x1
ACAAGAAGAGCAAGAAAAAGTGAAC
>C710-312bar_0002301_x1
ACAAGAAGCCAGTTGTCCGG
>C710-312bar_0002302_x1
ACAAGAGAATGGCCTCGTGGAGC
>C710-312bar_0002303_x1
ACAAGATGCAGTGCGGCGACCTGGAC
>C710-312bar_0002304_x2
ACAAGCACCGGCCTTAGACC
>C710-312bar_0002305_x1
ACAAGCAGACCGGCAAAC
>C710-312bar_0002306_x1
ACAAGCGATGAAATCAGTGACAGAAAC
>C710-312bar_0002307_x2
ACAAGCGATGGTCCAGGC
>C710-312bar_0002308_x2
ACAAGCGGTGGATGATGTGGT
>C710-312bar_0002309_x1
ACAAGCTGAGAGTGGGGCGGAC
>C710-312bar_0002310_x2
ACAAGGATCAAGTGGAGGGA
>C710-312bar_0002311_x2
ACAAGGGACGCCTCGTCGCGA
>C710-312bar_0002312_x1
ACAAGGGCGAAATGAAGGGTTC
>C710-312bar_0002313_x1
ACAAGGTCAACAGGAACTGGTTCACGC
>C710-312bar_0002314_x1
ACAAGGTCAACAGGAACTGGTTCAGGC
>C710-312bar_0002315_x1
ACAAGTGCTCTGAAGACACCGAG
>C710-312bar_0002316_x1
ACAAGTTTTGATCTCCGGGAT
>C710-312bar_0002317_x6
ACAAGTTTTGATCTCCGGTAT
>C710-312bar_0002318_x1
ACAATGGGAAGTCTGCAGAC
>C710-312bar_0002319_x1
ACAATGGTCTAGGGGTATGATTCTCGC
>C710-312bar_0002320_x1
ACAATGTAGGTAAGGGAAGTCGGCAAA
>C710-312bar_0002321_x4
ACAATGTGCACAAGGACATCAAGGAGC
>C710-312bar_0002322_x1
ACAATGTGCACAAGGACATCAAGGCGC
>C710-312bar_0002323_x9
ACAATTGGGATTTTGCTCGAATGAACGG
>C710-312bar_0002324_x1
ACACAACGGACCGGATTGATGTTAGC
>C710-312bar_0002325_x2
ACACAATGGCCGAGGGTGATATGC
>C710-312bar_0002326_x1
ACACAATGTCGAGACCCGAGACGAACC
>C710-312bar_0002327_x2
ACACACACACCGCGGTTGAGAA
>C710-312bar_0002328_x1
ACACACTCACTGTCTCGTCATGATGAAC
>C710-312bar_0002329_x4
ACACAGACACAGGCTCACAGGCAGA
>C710-312bar_0002330_x1
ACACAGGTGTGATACTGGTCTGCAGGTC
>C710-312bar_0002331_x1
ACACAGTACGCTAATGAC
>C710-312bar_0002332_x1
ACACAGTACGCTAATGACATCG
>C710-312bar_0002333_x1
ACACAGTACGCTAATGACATCGAGAC
>C710-312bar_0002334_x2
ACACCAGGACTAGGATCAACAGGGCGGA
>C710-312bar_0002335_x9
ACACCAGGACTAGGCTCAACAGGGCGGA
>C710-312bar_0002336_x1
ACACCCGAGGAAGGGGCTCAATCGGC
>C710-312bar_0002337_x1
ACACCCTACGCAGCGGATCACTCCGC
>C710-312bar_0002338_x8
ACACCCTAGGCAGGGGATCACTCGGC
>C710-312bar_0002339_x1
ACACCCTATGCAGGGGCTCACTCGGC
>C710-312bar_0002340_x4
ACACCGCCCCTCTGGAGCAAC
>C710-312bar_0002341_x1
ACACCGCCTGCTGGGATGACGTCC
>C710-312bar_0002342_x1
ACACCGGGCCTGGGGTTC
>C710-312bar_0002343_x1
ACACCGTACGCCGATGACAGTAAGAC
>C710-312bar_0002344_x1
ACACCGTCGTATCGCGTGTCGAAGAA
>C710-312bar_0002345_x2
ACACCGTGGTCAAGCTAGTCGAGCAGAA
>C710-312bar_0002346_x1
ACACCTGGTGTTGTGTTGAAGCAGAAA
>C710-312bar_0002347_x1
ACACGACGACGACGGTGC
>C710-312bar_0002348_x1
ACACGATCGTGTTCATGCAGGAGAGC
>C710-312bar_0002349_x1
ACACGCAACAAATCCTGGACGATGG
>C710-312bar_0002350_x1
ACACGCAACAAATCCTGGACGATGGAGA
>C710-312bar_0002351_x1
ACACGCGAACACAGTCAGAAACGG
>C710-312bar_0002352_x1
ACACGCGAACACAGTCAGAAACGGC
>C710-312bar_0002353_x1
ACACGCGAACACAGTCAGAAACGGCGT
>C710-312bar_0002354_x1
ACACGCGAACACAGTCAGAAACGGCGTA
>C710-312bar_0002355_x3
ACACGCGAACACGTCAGAAACGGC
>C710-312bar_0002356_x1
ACACGGACAAGACCAAGCAGAT
>C710-312bar_0002357_x2
ACACGGGAGAAACTCCAAGAAG
>C710-312bar_0002358_x1
ACACGTCGAAGTTGGTCGGAGTGCGC
>C710-312bar_0002359_x1
ACACTAGCGGGGAAAGAAGAC
>C710-312bar_0002360_x1
ACACTAGGCAGGGGATCACTCGGC
>C710-312bar_0002361_x1
ACACTATCTGCGGATGAAAGTTCAA
>C710-312bar_0002362_x1
ACACTGTCACGGAGAGACGGTTTTTTA
>C710-312bar_0002363_x3
ACACTTACGTGATCCGTCACTTGAGTTC
>C710-312bar_0002364_x1
ACAGAAAAGCTTGAACGGAGTAGCAGC
>C710-312bar_0002365_x3
ACAGAACAAACAGAACAGACAGAGCGGA
>C710-312bar_0002366_x1
ACAGAACCCAGAGGACCGGGA
>C710-312bar_0002367_x2
ACAGAACCCAGAGGACCGTGA
>C710-312bar_0002368_x1
ACAGAACGTGCAGGCCGACATGAAGC
>C710-312bar_0002369_x2
ACAGAAGTCAATGTAGTTGAGGTCGGGC
>C710-312bar_0002370_x1
ACAGAAGTGTTTATTCAGC
>C710-312bar_0002371_x6
ACAGAATGGTCGTCACCGTCATGGTGC
>C710-312bar_0002372_x1
ACAGAATGTTCGTCACCGTCATGGTGC
>C710-312bar_0002373_x1
ACAGACAACAGACGTAGCGGCTAGAAC
>C710-312bar_0002374_x1
ACAGACAGCAAGCGAAAGGTGGAC
>C710-312bar_0002375_x4
ACAGACAGTAAGCGAAAGGTGGAC
>C710-312bar_0002376_x1
ACAGACAGTAAGCGCAAGGTGGAC
>C710-312bar_0002377_x1
ACAGACATGTTCAGAGCGGTTGTCGC
>C710-312bar_0002378_x1
ACAGACATTGACACAGAAAAAAACAGC
>C710-312bar_0002379_x1
ACAGACATTGACACAGAAAAAAAGAGC
>C710-312bar_0002380_x1
ACAGACCTTCGGACGGACTTGAAGAC
>C710-312bar_0002381_x1
ACAGACGACAAGAGGAGC
>C710-312bar_0002382_x1
ACAGACGGTTCGTAGCTCCAGAAGA
>C710-312bar_0002383_x2
ACAGACGTTTGGGATGTACAGGGGATGG
>C710-312bar_0002384_x1
ACAGACTAGAAGGCAAACGGCGGCA
>C710-312bar_0002385_x2
ACAGAGCTCTCCTGAAGGCCGG
>C710-312bar_0002386_x1
ACAGATCTTGGTGGTAGT
>C710-312bar_0002387_x6
ACAGATCTTGGTGGTAGTAGAA
>C710-312bar_0002388_x3
ACAGATCTTGGTGGTAGTAGAC
>C710-312bar_0002389_x7
ACAGATCTTGGTGGTAGTAGCA
>C710-312bar_0002390_x2
ACAGATGAGCGAGAGTGCGAAAAG
>C710-312bar_0002391_x1
ACAGATGGAACGCAAGCAAGCGG
>C710-312bar_0002392_x1
ACAGATTTAATCATGTTGGAAAATGGAC
>C710-312bar_0002393_x1
ACAGATTTAATGATGTTGGAAAATGGAC
>C710-312bar_0002394_x1
ACAGCAAAGATCACAAGGATGCGTAAC
>C710-312bar_0002395_x1
ACAGCAGAGAGTAACAAA
>C710-312bar_0002396_x2
ACAGCAGGACTAGGCTCAACAGGGCGGA
>C710-312bar_0002397_x2
ACAGCATATTCTACCGGGGTGCCCTGT
>C710-312bar_0002398_x1
ACAGCATCAACGGGCCAATTGAAATC
>C710-312bar_0002399_x1
ACAGCATCGATTGCAATCAGTGGAAGC
>C710-312bar_0002400_x3
ACAGCATTTCTCAAGACCAACGTGTGC
>C710-312bar_0002401_x1
ACAGCCAAGGGAACGGGCTTGGA
>C710-312bar_0002402_x2
ACAGCCAAGGGAACGGGCTTGGAAAC
>C710-312bar_0002403_x1
ACAGCCCGACGATCATGC
>C710-312bar_0002404_x1
ACAGCCTGGTCGAGATCCGAAAC
>C710-312bar_0002405_x1
ACAGCGAATCTAGCATGGACGAGAAC
>C710-312bar_0002406_x1
ACAGCGACATTGAGGATAAGGAGGAC
>C710-312bar_0002407_x2
ACAGCGACGAGGTGCGGAAC
>C710-312bar_0002408_x5
ACAGCGCGAATGTATGGC
>C710-312bar_0002409_x1
ACAGCGGACCAGAGCTCGAA
>C710-312bar_0002410_x2
ACAGCGGACCAGAGTTCA
>C710-312bar_0002411_x3
ACAGCGGACCAGAGTTCGAA
>C710-312bar_0002412_x1
ACAGCTAAGTACTAGTGCCGCAGGA
>C710-312bar_0002413_x1
ACAGCTATGACGGATTGCTGGGC
>C710-312bar_0002414_x1
ACAGCTGCACCGGCTGGACTTCCAGATC
>C710-312bar_0002415_x1
ACAGCTGGAAGATCGATG
>C710-312bar_0002416_x1
ACAGGAACACGAGCGAGAGGAT
>C710-312bar_0002417_x4
ACAGGAACTCCGGAAGCGCATGGC
>C710-312bar_0002418_x1
ACAGGAACTCCGGAAGCGCATGGCTGC
>C710-312bar_0002419_x1
ACAGGAACTCCGGAAGCGCATGGCTGCT
>C710-312bar_0002420_x1
ACAGGAACTGGAAGAAAGCAAGCAGAA
>C710-312bar_0002421_x1
ACAGGACAATAAAACCAACTGGAGGCGG
>C710-312bar_0002422_x1
ACAGGAGCAGTGGATGGTGGAC
>C710-312bar_0002423_x1
ACAGGAGTCTTTCCGGACCGGTGGAAGC
>C710-312bar_0002424_x1
ACAGGATGACCCGTACGACACGA
>C710-312bar_0002425_x1
ACAGGCAACAAATCCTGGACGATGGA
>C710-312bar_0002426_x2
ACAGGCATTCGGATGACGATC
>C710-312bar_0002427_x2
ACAGGCCGACGATCATGC
>C710-312bar_0002428_x2
ACAGGCTGAAATATTAGA
>C710-312bar_0002429_x4
ACAGGCTGGGAGTTGCGAGTTGCAGAGA
>C710-312bar_0002430_x1
ACAGGCTGTAACAACCAGAAGTGGCT
>C710-312bar_0002431_x2
ACAGGGAACGATGGCAGGCGG
>C710-312bar_0002432_x1
ACAGGGACACAAGTTGAC
>C710-312bar_0002433_x1
ACAGGGAGTGGGAGTTCCAGAAG
>C710-312bar_0002434_x3
ACAGGGATAACTGGCTTGTGGC
>C710-312bar_0002435_x3
ACAGGGTGAACTGAGCCAAGCGAAGG
>C710-312bar_0002436_x1
ACAGGTAACGTTGATGAC
>C710-312bar_0002437_x1
ACAGGTACCTGAAGTACCGC
>C710-312bar_0002438_x4
ACAGGTACCTGAAGTAGCGC
>C710-312bar_0002439_x1
ACAGGTCCCTGACGTAGCGC
>C710-312bar_0002440_x1
ACAGGTGTTTTTATCCAAGTCAGGGC
>C710-312bar_0002441_x1
ACAGTACGAAGAGAAGCGGGAGCAGCAG
>C710-312bar_0002442_x1
ACAGTACGCAGAGAAGCGGGAGCAGCAG
>C710-312bar_0002443_x1
ACAGTATCGAACAGGGCGGTAGATGGCA
>C710-312bar_0002444_x2
ACAGTCAGTCCGATGATCATGC
>C710-312bar_0002445_x1
ACAGTCCGACCATCATGC
>C710-312bar_0002446_x1
ACAGTCCGACGATCATGA
>C710-312bar_0002447_x97
ACAGTCCGACGATCATGC
>C710-312bar_0002448_x1
ACAGTCCGACGATCATGCA
>C710-312bar_0002449_x3
ACAGTCCGACGATCATGCAAA
>C710-312bar_0002450_x2
ACAGTCCGACGATCATGCC
>C710-312bar_0002451_x1
ACAGTCCGACGATCATGCTAGT
>C710-312bar_0002452_x2
ACAGTCCGACGATCATGCTAGTGA
>C710-312bar_0002453_x1
ACAGTCCGACGCTAATGC
>C710-312bar_0002454_x1
ACAGTCCGACGTCCGACGA
>C710-312bar_0002455_x2
ACAGTCCNACGATCATGC
>C710-312bar_0002456_x1
ACAGTCGTGTGTAGTTGGGGTGGGGC
>C710-312bar_0002457_x1
ACAGTGACTTGGAAGCTTGAAGCAGAA
>C710-312bar_0002458_x2
ACAGTGCAAGTCCCAGGCGAAGACGTC
>C710-312bar_0002459_x2
ACAGTGCCAGGTGCGGAG
>C710-312bar_0002460_x1
ACAGTTATGATTGGGTACCAGGGAGT
>C710-312bar_0002461_x1
ACAGTTCGAGGGAAGGATCAAGCAGA
>C710-312bar_0002462_x1
ACAGTTCGAGGGAAGGATCAAGCAGAC
>C710-312bar_0002463_x1
ACAGTTGACTCCGTAGCGC
>C710-312bar_0002464_x2
ACAGTTGACTCCGTGGCGC
>C710-312bar_0002465_x3
ACAGTTGGAACTGAACTCGCAGCAGA
>C710-312bar_0002466_x1
ACAGTTGGAACTGAACTCGCAGCAGAT
>C710-312bar_0002467_x3
ACAGTTTAATTCGAACCGGCT
>C710-312bar_0002468_x2
ACAGTTTGTGAACAAAATTGCCGGCC
>C710-312bar_0002469_x1
ACAGTTTGTGAACAACATTGCCGGCC
>C710-312bar_0002470_x1
ACATAATCAGTAGACGTTCTTGAAC
>C710-312bar_0002471_x3
ACATAGCACATGGCTGGATCGATAGG
>C710-312bar_0002472_x1
ACATAGCCAATGGCTACGACTGTCAAC
>C710-312bar_0002473_x1
ACATAGTGCAGCGCGTCGAC
>C710-312bar_0002474_x1
ACATAGTGCAGTGCGTCGAC
>C710-312bar_0002475_x1
ACATCACCATCCAATCGGACGGC
>C710-312bar_0002476_x1
ACATCACTGTTAGACGAAGCAGACAG
>C710-312bar_0002477_x3
ACATCACTGTTAGACGAAGCAGACAGG
>C710-312bar_0002478_x2
ACATCATGCTCGGCCAGCAGAGC
>C710-312bar_0002479_x1
ACATCATGCTGTAAGCGTTCGATCTGAC
>C710-312bar_0002480_x1
ACATCCAACAAATCCTGGACGATGGAG
>C710-312bar_0002481_x1
ACATCCAACGTGACTACCGCGCAGGAAC
>C710-312bar_0002482_x2
ACATCCAACGTGACTACCGCGCAGTAAC
>C710-312bar_0002483_x4
ACATCCAGGATGCAGATC
>C710-312bar_0002484_x14
ACATCCATGACCAGAAGATGAAGAGAGC
>C710-312bar_0002485_x1
ACATCGACGGGGAGGTTTGGC
>C710-312bar_0002486_x1
ACATCGGCACGATCGGGC
>C710-312bar_0002487_x1
ACATCGGGCGAGATTAGTAC
>C710-312bar_0002488_x9
ACATCGGGCGCGATTAGTAC
>C710-312bar_0002489_x1
ACATCGGGCGCGATTAGTACTTAGA
>C710-312bar_0002490_x1
ACATCGGTGCTGGTTGGC
>C710-312bar_0002491_x1
ACATCGGTGGTTCAGTGGTAGAATGC
>C710-312bar_0002492_x1
ACATCGGTGGTTCAGTGGTAGAATGCTC
>C710-312bar_0002493_x4
ACATCGTCGTATCGTGTGTC
>C710-312bar_0002494_x8
ACATCGTCGTATCGTGTGTCGAAGA
>C710-312bar_0002495_x2
ACATCGTCGTATCGTGTGTCGAAGAA
>C710-312bar_0002496_x5
ACATCGTCGTATTGTGTGTCGAAGA
>C710-312bar_0002497_x3
ACATCGTGCATCGTAAGGGTTACAAC
>C710-312bar_0002498_x4
ACATCGTGGATGCGTGAACCAGCAGAA
>C710-312bar_0002499_x1
ACATCTACAGTCCGACGATCATGC
>C710-312bar_0002500_x1
ACATCTTGAATCTCTGTGAGAGAAGGGC
>C710-312bar_0002501_x1
ACATGCAACAAAACCTGGACGATAGAGA
>C710-312bar_0002502_x1
ACATGCAACAAATACGGGACGATGGAGA
>C710-312bar_0002503_x1
ACATGCAACAAATCCTCGACGATGGA
>C710-312bar_0002504_x1
ACATGCAACAAATCCTGAACGATGGA
>C710-312bar_0002505_x1
ACATGCAACAAATCCTGGACGAACGA
>C710-312bar_0002506_x3
ACATGCAACAAATCCTGGACGACGGA
>C710-312bar_0002507_x2
ACATGCAACAAATCCTGGACGATGCA
>C710-312bar_0002508_x10
ACATGCAACAAATCCTGGACGATGG
>C710-312bar_0002509_x296
ACATGCAACAAATCCTGGACGATGGA
>C710-312bar_0002510_x11
ACATGCAACAAATCCTGGACGATGGAA
>C710-312bar_0002511_x4
ACATGCAACAAATCCTGGACGATGGAC
>C710-312bar_0002512_x29
ACATGCAACAAATCCTGGACGATGGAG
>C710-312bar_0002513_x135
ACATGCAACAAATCCTGGACGATGGAGA
>C710-312bar_0002514_x1
ACATGCAACAAATCCTGGACGATGGTGA
>C710-312bar_0002515_x2
ACATGCAACAAATCCTGGACGATGTA
>C710-312bar_0002516_x1
ACATGCAACAAATCCTGGACTATGGAGA
>C710-312bar_0002517_x1
ACATGCAACAAATCCTGGCCGATGGA
>C710-312bar_0002518_x1
ACATGCAACAAATCCTGGCCGATGGAGA
>C710-312bar_0002519_x1
ACATGCAACAAATCCTTGACGATGGA
>C710-312bar_0002520_x1
ACATGCAACAAATCTTCGACGACGGAGA
>C710-312bar_0002521_x6
ACATGCAACAAATCTTGGACGACGGA
>C710-312bar_0002522_x3
ACATGCAACAAATCTTGGACGACGGAGA
>C710-312bar_0002523_x1
ACATGCAACAAATCTTGGACGATCGA
>C710-312bar_0002524_x2
ACATGCAACAAATCTTGGACGATGGA
>C710-312bar_0002525_x1
ACATGCAACAAATCTTGGACGATGGAGA
>C710-312bar_0002526_x4
ACATGCAACAAATCTTGGCCAATGGAGA
>C710-312bar_0002527_x1
ACATGCAACAAATCTTGTACGACGGAG
>C710-312bar_0002528_x3
ACATGCAACAAATCTTGTACGACGGAGA
>C710-312bar_0002529_x1
ACATGCAACAAATCTTGTACGACTGAT
>C710-312bar_0002530_x2
ACATGCAACAACTCCTGGACGATGGA
>C710-312bar_0002531_x1
ACATGCAACACATCTTGTACGACGGAGA
>C710-312bar_0002532_x1
ACATGCAACAGATCCTGGACGATGGA
>C710-312bar_0002533_x1
ACATGCACCAAATCCTGGACGATGGAG
>C710-312bar_0002534_x2
ACATGCANCAAATCCTGGACGATGGA
>C710-312bar_0002535_x1
ACATGCANCAAATCCTGGACGATGGAA
>C710-312bar_0002536_x2
ACATGCANCAAATCCTGGACGATGGAGA
>C710-312bar_0002537_x1
ACATGGAAGAACTACAAGTGAGACG
>C710-312bar_0002538_x1
ACATGTAACAAATCCTGGACGATGGA
>C710-312bar_0002539_x1
ACATGTCGAAACTGCAAGCAGAAAGGA
>C710-312bar_0002540_x1
ACATGTGGATGATCGTGAGGC
>C710-312bar_0002541_x5
ACATTACCCAACATGTTGAACATT
>C710-312bar_0002542_x1
ACATTAGTATGTCAAACTGAAAAC
>C710-312bar_0002543_x1
ACATTCAAAACTGAGTTTGACGGAC
>C710-312bar_0002544_x1
ACATTCAAACTGACGACGACTACGCGGC
>C710-312bar_0002545_x1
ACATTCAACAAATCCTGTACGATGGAGA
>C710-312bar_0002546_x1
ACATTCACCTGCGGTTGGCCG
>C710-312bar_0002547_x1
ACATTCTCTTTTATCATTGTAGTAGGCA
>C710-312bar_0002548_x4
ACATTGACTCCGTGGTGTAGTGGATAAC
>C710-312bar_0002549_x4
ACATTGATAAGCACCTGAAGGC
>C710-312bar_0002550_x1
ACATTGATAAGCACCTGAAGGCTATGAC
>C710-312bar_0002551_x1
ACCAAACCATGCAGCGAC
>C710-312bar_0002552_x1
ACCAAATGTAAACGGCCGGAAAACGCAC
>C710-312bar_0002553_x1
ACCAAATGTAGTACCGGGTGGTCC
>C710-312bar_0002554_x1
ACCAACGTGTCAGTGTCGCTGTACCTAC
>C710-312bar_0002555_x4
ACCAACTGTTGTCACCGTGCGCGTAAAC
>C710-312bar_0002556_x2
ACCAAGAAGGGCAAAATGGAC
>C710-312bar_0002557_x1
ACCAAGACATGGGTAGTGAGAT
>C710-312bar_0002558_x2
ACCAAGCGTAATCAAAGCTGCACCAAAC
>C710-312bar_0002559_x1
ACCAAGCTGTGGTAGCCGAGGC
>C710-312bar_0002560_x1
ACCAAGGTAGCGTGGCCGAGCGG
>C710-312bar_0002561_x1
ACCAAGGTGGTCAACGAGCTGAAGGGC
>C710-312bar_0002562_x1
ACCAAGTGATGAAGTCAGGATATGAAG
>C710-312bar_0002563_x1
ACCAAGTGATGAAGTCGGG
>C710-312bar_0002564_x1
ACCAAGTGATGAAGTCGGGATATGAAG
>C710-312bar_0002565_x1
ACCAAGTGATGAGCTCGGGTTATGACGT
>C710-312bar_0002566_x1
ACCAATCCGGCAACACTGTTCGGC
>C710-312bar_0002567_x1
ACCAATGATGAATCTTCTGAGAA
>C710-312bar_0002568_x1
ACCACACGCTGAGCATAAGGAC
>C710-312bar_0002569_x1
ACCACCACATGTTCGTACTGGAAC
>C710-312bar_0002570_x1
ACCACCACCGCTTCGTCTGAGTATACC
>C710-312bar_0002571_x1
ACCACCTCTCCTCTGACAACTGCAGTG
>C710-312bar_0002572_x1
ACCACGGGCACAAGGAAATCAAGGA
>C710-312bar_0002573_x1
ACCACGTGCACCGGCTGGAGATC
>C710-312bar_0002574_x1
ACCAGAACGTGCTGAAGAC
>C710-312bar_0002575_x1
ACCAGCACCATGTCGATGTGTGGAGC
>C710-312bar_0002576_x2
ACCAGCAGCTCGGAACGGGC
>C710-312bar_0002577_x1
ACCAGCATCTCGGGTTTCGGCCTGGTAC
>C710-312bar_0002578_x1
ACCAGCATTCCGGAGGAG
>C710-312bar_0002579_x1
ACCAGCGGAATGTTGTACAACGAGC
>C710-312bar_0002580_x1
ACCAGCGGTCGTGAGTTC
>C710-312bar_0002581_x1
ACCAGCTGGAAAGCTTTAAGTGTAGCC
>C710-312bar_0002582_x1
ACCAGGAAGAAACGCTCGACGAGAC
>C710-312bar_0002583_x2
ACCAGGACTAGGATCAACAGGGCGGA
>C710-312bar_0002584_x2
ACCAGGACTAGGATCAACAGGGCGGAT
>C710-312bar_0002585_x1
ACCAGGACTAGGCTCAACAGGGCGG
>C710-312bar_0002586_x1
ACCAGGACTCGAAGGCGGA
>C710-312bar_0002587_x1
ACCAGGAGTGGAGCCTGCGGCTT
>C710-312bar_0002588_x1
ACCAGGAGTGGAGCCTGCGGCTTAAT
>C710-312bar_0002589_x1
ACCAGGGCCGAACTTATTGAGGC
>C710-312bar_0002590_x4
ACCAGGTCCGAACTTATTGAGAA
>C710-312bar_0002591_x4
ACCAGGTCCGAACTTATTGAGAC
>C710-312bar_0002592_x1
ACCAGGTCCGAACTTATTGAGG
>C710-312bar_0002593_x3
ACCAGGTCCGAACTTATTGAGGAC
>C710-312bar_0002594_x21
ACCAGGTCCGAACTTATTGAGGC
>C710-312bar_0002595_x3
ACCAGGTGCCGCTGCTGAGACC
>C710-312bar_0002596_x1
ACCAGTAGGCCGTTAAAC
>C710-312bar_0002597_x1
ACCAGTGACATGCTAGAC
>C710-312bar_0002598_x2
ACCAGTGTTGGGGCCGTGTCC
>C710-312bar_0002599_x1
ACCATAATGAAACAGCGACTGCGTGC
>C710-312bar_0002600_x1
ACCATAGGCAGGGGATCACTCGGC
>C710-312bar_0002601_x4
ACCATCAGGAATGCATGTGGTTGTCC
>C710-312bar_0002602_x1
ACCATGCACTACAGTCCGACGA
>C710-312bar_0002603_x1
ACCATGCACTACATTCCGACGA
>C710-312bar_0002604_x1
ACCATTCGCCGGTAGCAGTAGCGC
>C710-312bar_0002605_x1
ACCATTTGTCGAGTCACGAATTCTAGAC
>C710-312bar_0002606_x1
ACCCACCTTGTAACCTGCG
>C710-312bar_0002607_x3
ACCCAGGTGGCCGATAGAC
>C710-312bar_0002608_x1
ACCCCAGGCAGGGGATCACTCGGC
>C710-312bar_0002609_x1
ACCCCGCTGGATGACTGTGACGGCCTT
>C710-312bar_0002610_x1
ACCCCGCTGGATGACTGTGACGGCGTT
>C710-312bar_0002611_x1
ACCCCTAGCCAGGGGATCACTCGGC
>C710-312bar_0002612_x1
ACCCCTAGGCAGGCGATCACTCGGC
>C710-312bar_0002613_x12
ACCCCTAGGCAGGGGATCACTCGGC
>C710-312bar_0002614_x1
ACCCCTAGGCAGGGGATCACTCGGG
>C710-312bar_0002615_x1
ACCCCTAGGCCGGGGATCACTCGGC
>C710-312bar_0002616_x1
ACCCCTTGGGAACGTCGCGTG
>C710-312bar_0002617_x1
ACCCGCGATCAGGAAGGC
>C710-312bar_0002618_x4
ACCCGGGCGGAAACACCA
>C710-312bar_0002619_x1
ACCCGTAGGATTGGCTTTTACAAGGA
>C710-312bar_0002620_x1
ACCCTACGCAAAGTGCGGCACCGGAGAC
>C710-312bar_0002621_x5
ACCCTACGCAAAGTGCGGCACTGGAGAC
>C710-312bar_0002622_x1
ACCCTAGGCAGGGCATCACTCGGC
>C710-312bar_0002623_x1
ACCCTAGGCAGGGGATCACTAGGC
>C710-312bar_0002624_x157
ACCCTAGGCAGGGGATCACTCGGC
>C710-312bar_0002625_x1
ACCCTAGGCAGGGGATCACTCGTC
>C710-312bar_0002626_x1
ACCCTAGGCAGGGGCTCACTCGGC
>C710-312bar_0002627_x2
ACCCTAGGGGATCACTCGGCTCGTGGA
>C710-312bar_0002628_x1
ACCCTATGCAGGGTATCACTCGGC
>C710-312bar_0002629_x1
ACCCTCGGCAGGGGATCACTCGGC
>C710-312bar_0002630_x1
ACCCTGATGGAGGACCGAA
>C710-312bar_0002631_x7
ACCCTGATGGAGGACCGAAGC
>C710-312bar_0002632_x1
ACCCTGATGGAGGACCGAAGCAGTTC
>C710-312bar_0002633_x2
ACCCTGATGGATGACCGAAGC
>C710-312bar_0002634_x1
ACCCTGCAGCTGGTGAAAC
>C710-312bar_0002635_x1
ACCCTTCGGGCCAGTGAC
>C710-312bar_0002636_x1
ACCCTTGGATCACGGTTGGAAATAGAA
>C710-312bar_0002637_x1
ACCCTTGGTAGTTTAGGAGTTAAAC
>C710-312bar_0002638_x1
ACCCTTGTCATGAGGATTCGGTCGGAT
>C710-312bar_0002639_x1
ACCGAAAAACTCGCGGATCCTACCGAC
>C710-312bar_0002640_x1
ACCGAAGACCAGTGGAAAGGC
>C710-312bar_0002641_x1
ACCGAAGAGCGCCAAGATAGTTAGAAC
>C710-312bar_0002642_x1
ACCGAAGCCGAGTCAGTTGTCAAC
>C710-312bar_0002643_x3
ACCGAATCGTGCTCTTTGTCCTC
>C710-312bar_0002644_x1
ACCGAATTTAGACTGCCGCAC
>C710-312bar_0002645_x1
ACCGACAGGTTCAGAGTTCTACAGT
>C710-312bar_0002646_x3
ACCGACCGACGAACAACAGCCAAGACA
>C710-312bar_0002647_x7
ACCGACCGACGAACAACAGCCAAGACAA
>C710-312bar_0002648_x2
ACCGACGACGAAACGCGATGA
>C710-312bar_0002649_x2
ACCGACGAGATGCTGGAC
>C710-312bar_0002650_x1
ACCGACGGTACGACCTCGAGTGGC
>C710-312bar_0002651_x3
ACCGAGAACAGGTAGAGAC
>C710-312bar_0002652_x1
ACCGAGAACCTGTACTCCAAGCTGAAGC
>C710-312bar_0002653_x3
ACCGAGAGAGAATGCGGGACTGAGTGC
>C710-312bar_0002654_x1
ACCGAGCTGTACGATCGCTGTAAAT
>C710-312bar_0002655_x1
ACCGAGGCTATGCTGTTC
>C710-312bar_0002656_x1
ACCGAGGGCCAACTGCAGAC
>C710-312bar_0002657_x1
ACCGAGTGGAATGGAGACGGCTATCATA
>C710-312bar_0002658_x1
ACCGAGTGGAATGGAGCAGGCTA
>C710-312bar_0002659_x5
ACCGAGTGGAATGGAGGAGGCTA
>C710-312bar_0002660_x2
ACCGAGTGGAATGGAGGCGGCTAC
>C710-312bar_0002661_x1
ACCGAGTGGAATGGAGGCGGCTT
>C710-312bar_0002662_x1
ACCGAGTGGAATTCGAAGAGAAGGC
>C710-312bar_0002663_x1
ACCGATCGGACAAATCCGTCAGCAAGC
>C710-312bar_0002664_x1
ACCGATCTTGGTGGTAGTAGCA
>C710-312bar_0002665_x1
ACCGATGACGAGACTGACACGAC
>C710-312bar_0002666_x1
ACCGCAATCCGCGACGACAGAC
>C710-312bar_0002667_x1
ACCGCAGCAGGTCTCCAAGGTGAAC
>C710-312bar_0002668_x2
ACCGCAGTTTCTTATGGCCGCAGTAGGC
>C710-312bar_0002669_x1
ACCGCCAGACAGCTCCTCACCGGC
>C710-312bar_0002670_x1
ACCGCCAGAGGTCACGGGCTACGGTTC
>C710-312bar_0002671_x1
ACCGCGAATCGAAGTGAAGGTGAAC
>C710-312bar_0002672_x2
ACCGCGACATGCCGACTTGGACAGAAAC
>C710-312bar_0002673_x1
ACCGCGACATGCTGACTTGGACAGAAAC
>C710-312bar_0002674_x1
ACCGCGTTATTCGACGGGCTTTACGGAC
>C710-312bar_0002675_x1
ACCGCGTTATTCGCCTGGCTTTACGGAC
>C710-312bar_0002676_x2
ACCGCTCGGGCGGTGGCAAT
>C710-312bar_0002677_x1
ACCGCTTGGAGTTTGAACGGTGACGGC
>C710-312bar_0002678_x1
ACCGGAAATGGAACTGGCAGCAGCAAAA
>C710-312bar_0002679_x1
ACCGGAAATGGAACTGGCAGCAGCAACA
>C710-312bar_0002680_x1
ACCGGAACAGGAACTCCGGAAGCGCA
>C710-312bar_0002681_x1
ACCGGAACTGGATTGTGCTGTGAAAA
>C710-312bar_0002682_x1
ACCGGACAAGAACTAACCAAGCGTACGC
>C710-312bar_0002683_x1
ACCGGACAGAAAGCGTGGAAAAGCGGGC
>C710-312bar_0002684_x1
ACCGGATGGGAGAAAAAA
>C710-312bar_0002685_x1
ACCGGATGTTGGTGGACACGCAGGAGT
>C710-312bar_0002686_x3
ACCGGCTGAGGGCGTGACCAGAG
>C710-312bar_0002687_x2
ACCGGTAAACTGTATAGC
>C710-312bar_0002688_x1
ACCGGTACACTGTATAGC
>C710-312bar_0002689_x1
ACCGGTAGGACCGTTAGCTCGATTGGAA
>C710-312bar_0002690_x2
ACCGGTGGTGGAGGTGAAC
>C710-312bar_0002691_x1
ACCGGTGTGGATACTTTGGACACATGG
>C710-312bar_0002692_x2
ACCGGTTCTCGTCCGATCACC
>C710-312bar_0002693_x1
ACCGGTTGTTTAAGCCGGAAC
>C710-312bar_0002694_x1
ACCGTAAGCGGCACGGCACTGGATTTC
>C710-312bar_0002695_x1
ACCGTCCTTTGGATCCTCGGTTGACGGC
>C710-312bar_0002696_x2
ACCGTCGAGGTCCAGGAGGAGC
>C710-312bar_0002697_x1
ACCGTCGGCCGGGTGGGC
>C710-312bar_0002698_x1
ACCGTCTTCGATCAGAAC
>C710-312bar_0002699_x2
ACCGTGGCGAGTAAACCAGGCAAGCAG
>C710-312bar_0002700_x14
ACCGTGGCGAGTAAACCAGGCAAGCAGA
>C710-312bar_0002701_x1
ACCGTGGCGAGTAAACCAGGCACGCAG
>C710-312bar_0002702_x3
ACCGTGGCGAGTAAACCATGCAAGCAGA
>C710-312bar_0002703_x3
ACCGTGGTCAAGCTAGTCGAGC
>C710-312bar_0002704_x4
ACCGTGTAGGGATCCAAA
>C710-312bar_0002705_x1
ACCGTTCCGGCCAGGGTGC
>C710-312bar_0002706_x1
ACCGTTGAACGAGAAAGAGGC
>C710-312bar_0002707_x1
ACCGTTGAACGAGAAAGGGGC
>C710-312bar_0002708_x1
ACCGTTGACGGTAGGGCCACGGGA
>C710-312bar_0002709_x1
ACCGTTGTCAAGCTAGTGGAGCAGAA
>C710-312bar_0002710_x2
ACCGTTGTCATGAGGATTCGGTCGGAT
>C710-312bar_0002711_x1
ACCGTTTTATTGCAGTAAC
>C710-312bar_0002712_x1
ACCGTTTTCCTCCCGCTGTCTTAC
>C710-312bar_0002713_x1
ACCTAAGGGCTGGCTACTTGCAGCAGAA
>C710-312bar_0002714_x1
ACCTCAGTACTGCCAGAC
>C710-312bar_0002715_x1
ACCTCCCTTGATCTGCGCCCTGCTC
>C710-312bar_0002716_x1
ACCTCCTCGGACAGCAAC
>C710-312bar_0002717_x2
ACCTCCTTTGAGTTGATCGGATCCAGAC
>C710-312bar_0002718_x1
ACCTCGGGCCGATCGCAC
>C710-312bar_0002719_x1
ACCTCGTACCTGCCCACGATCGCGGA
>C710-312bar_0002720_x1
ACCTCGTTGGGAAGGAGGGC
>C710-312bar_0002721_x2
ACCTCGTTTCGCAGTCCGTCCGAC
>C710-312bar_0002722_x4
ACCTGAACCGGCGGCTGCACA
>C710-312bar_0002723_x1
ACCTGAGAGAGAGGAGACAGCTGGCCT
>C710-312bar_0002724_x1
ACCTGAGAGAGAGGAGACAGCTGGCTT
>C710-312bar_0002725_x1
ACCTGCAACCAATCCTGGACGATGGA
>C710-312bar_0002726_x1
ACCTGCACCCCATCCTGGACGATGGA
>C710-312bar_0002727_x1
ACCTGCATGTCCCTCGCGGCAC
>C710-312bar_0002728_x1
ACCTGGAACGAGGACGACGGAC
>C710-312bar_0002729_x2
ACCTGGACAAGGATGGCA
>C710-312bar_0002730_x2
ACCTGGATGAGCTGCTGAACGAAG
>C710-312bar_0002731_x1
ACCTGGCTTGGGCGCCGATGTAGC
>C710-312bar_0002732_x1
ACCTGGGACAGCAGTAGCAGC
>C710-312bar_0002733_x1
ACCTGGGCAAGGATTCTG
>C710-312bar_0002734_x2
ACCTGGGCAAGGATTCTGA
>C710-312bar_0002735_x2
ACCTGGTTAGGGTGGGGAC
>C710-312bar_0002736_x4
ACCTGTCGATCAAGCTGTGGGACT
>C710-312bar_0002737_x1
ACCTGTGGAAGACATGGGAAGCTGGCCT
>C710-312bar_0002738_x1
ACCTGTTTAGGAAGAGGC
>C710-312bar_0002739_x1
ACCTTCTTCGTCCCCCCCGAGGGN
>C710-312bar_0002740_x1
ACCTTGAAAATCGAAGACTGGGGCA
>C710-312bar_0002741_x1
ACCTTGACGGCGGAATTAGC
>C710-312bar_0002742_x2
ACGAAAAGCGCAAGAGGGCTGGAGAAC
>C710-312bar_0002743_x1
ACGAAAAGTCCCGGAAGGCGCTTGGAAC
>C710-312bar_0002744_x1
ACGAAAATCGGATATAAGCAGTGGTGGC
>C710-312bar_0002745_x2
ACGAAACGGACGGACGAC
>C710-312bar_0002746_x1
ACGAAAGCGACGACGAGAAGGAGATGGA
>C710-312bar_0002747_x1
ACGAAAGGGCCTGGAACAGTTTGTGAAC
>C710-312bar_0002748_x1
ACGAAAGTTAGAGGATCGAAG
>C710-312bar_0002749_x1
ACGAAAGTTAGAGGATCGAAGAC
>C710-312bar_0002750_x4
ACGAAAGTTAGAGGATCGAAGG
>C710-312bar_0002751_x1
ACGAAAGTTAGAGGATCGAAGGC
>C710-312bar_0002752_x1
ACGAAATAAGGACGTAAACGACGA
>C710-312bar_0002753_x1
ACGAACAACTGGGAAACGGCAC
>C710-312bar_0002754_x1
ACGAACAGCAGAACAAAGAAGACAGAAC
>C710-312bar_0002755_x2
ACGAACCTGTCAGCGGCA
>C710-312bar_0002756_x1
ACGAACGAGACGAACGAC
>C710-312bar_0002757_x2
ACGAACGGAGCACGTATGGACC
>C710-312bar_0002758_x1
ACGAACTCGGCCGTGGAC
>C710-312bar_0002759_x2
ACGAACTGGCTCAGGCGCTACGTGAAA
>C710-312bar_0002760_x2
ACGAAGAACAATTTTGAGCCGGCAG
>C710-312bar_0002761_x1
ACGAAGAATGGCGTTCTGAAACTGGC
>C710-312bar_0002762_x1
ACGAAGATCGCCTGGAAGCAGGAC
>C710-312bar_0002763_x1
ACGAAGCAGCTGATTGTGGGC
>C710-312bar_0002764_x1
ACGAAGCGATCTTGATCCGTTGGGC
>C710-312bar_0002765_x1
ACGAAGCTGGACGCGTTC
>C710-312bar_0002766_x1
ACGAAGTAGGAGTAAGCAAC
>C710-312bar_0002767_x1
ACGAATCCAAGCTGAAAGATGCGC
>C710-312bar_0002768_x1
ACGAATCGTACGGGGACTTCCAGAAC
>C710-312bar_0002769_x1
ACGAATGGAAGAACTGGGATGCATAGG
>C710-312bar_0002770_x2
ACGAATGGAAGAACTGGGATGCATCGG
>C710-312bar_0002771_x1
ACGACAAGCTGATCAAGGAGGGTGAC
>C710-312bar_0002772_x1
ACGACAAGGATGGTGTGATC
>C710-312bar_0002773_x2
ACGACAGCATTCGTTCTGAAATGGAAC
>C710-312bar_0002774_x1
ACGACAGCTCGGACGACGAAAC
>C710-312bar_0002775_x1
ACGACAGTCGTGGTCCACGTATTGAAC
>C710-312bar_0002776_x2
ACGACATATCGGTGATCAACAAAC
>C710-312bar_0002777_x1
ACGACATGACCGATGTTGAC
>C710-312bar_0002778_x4
ACGACATGACCGGTGTGGAC
>C710-312bar_0002779_x3
ACGACCAGTCGCAGTAGCC
>C710-312bar_0002780_x1
ACGACCATGCAAACATTCGACTCTAGC
>C710-312bar_0002781_x1
ACGACCCTGCAAACCTTCGCCTCTCTC
>C710-312bar_0002782_x1
ACGACCGACAGAAGCGTCTCTGTGTGC
>C710-312bar_0002783_x2
ACGACCTGATTGACGTTGTCTCGAC
>C710-312bar_0002784_x1
ACGACGAACAAGGGCCATGTG
>C710-312bar_0002785_x1
ACGACGAACAAGGGCCATGTGAA
>C710-312bar_0002786_x25
ACGACGAACAAGGGCCATGTGAC
>C710-312bar_0002787_x15
ACGACGAACAAGGGCCATGTGACGG
>C710-312bar_0002788_x4
ACGACGAACAAGGGCCATGTGACGGGT
>C710-312bar_0002789_x2
ACGACGAACAAGGGCCATGTGACGGGTG
>C710-312bar_0002790_x1
ACGACGAACAAGGGCCGTGTGAC
>C710-312bar_0002791_x1
ACGACGAACACGGGCCATGTGAC
>C710-312bar_0002792_x5
ACGACGAACGGACGTAGCAC
>C710-312bar_0002793_x1
ACGACGAAGAAGACCAGAAGGAGGAG
>C710-312bar_0002794_x1
ACGACGAAGAATCGGACGGAAAGGC
>C710-312bar_0002795_x1
ACGACGACGACGACGTAAAC
>C710-312bar_0002796_x1
ACGACGACGACGTGATCTGCACGAC
>C710-312bar_0002797_x2
ACGACGACGCGATCGTCTCTGTGT
>C710-312bar_0002798_x1
ACGACGACGTGTTGTGAAC
>C710-312bar_0002799_x1
ACGACGAGATCAAGGAGC
>C710-312bar_0002800_x1
ACGACGANCAAGGGCCATGTGAC
>C710-312bar_0002801_x1
ACGACGANCAAGGGCCATGTGACGG
>C710-312bar_0002802_x1
ACGACGATGAGGAACCAGAAGACA
>C710-312bar_0002803_x1
ACGACGATGAGGAACCAGAAGACAA
>C710-312bar_0002804_x5
ACGACGATGAGGAACCAGAAGACAAGG
>C710-312bar_0002805_x1
ACGACGATGAGGAACCAGAAGACAAGGG
>C710-312bar_0002806_x1
ACGACGATGAGGAACCAGAAGACANGG
>C710-312bar_0002807_x1
ACGACGATGAGGCACCAGAAGACAAGG
>C710-312bar_0002808_x1
ACGACGCACAAGGGCCATGTG
>C710-312bar_0002809_x1
ACGACGGAGAACTGATAAGGGC
>C710-312bar_0002810_x1
ACGACTAACAAGGGCCATGTGAC
>C710-312bar_0002811_x2
ACGACTACGAACGACAAAGCAGCGGC
>C710-312bar_0002812_x3
ACGACTCGATGGGATAGAC
>C710-312bar_0002813_x1
ACGACTCTCAAAGGCAAAGTAGAAACGC
>C710-312bar_0002814_x1
ACGACTGGATCGACGTGAGTGAAGAGGC
>C710-312bar_0002815_x4
ACGACTTGGATGATGAACGGGAAGACG
>C710-312bar_0002816_x1
ACGACTTGGATGATGAACGGGACGACG
>C710-312bar_0002817_x1
ACGAGAAAAGGTCAGAAATAATAGAAC
>C710-312bar_0002818_x3
ACGAGAACCAGCATGAAACACGTACTAA
>C710-312bar_0002819_x1
ACGAGACCGATAGCGAAC
>C710-312bar_0002820_x4
ACGAGACGCGGCAAGTTAC
>C710-312bar_0002821_x1
ACGAGACGCTGTACCAGAAGGCC
>C710-312bar_0002822_x15
ACGAGACTACCACTGCAGCTAGCGGC
>C710-312bar_0002823_x1
ACGAGACTACCACTGCAGCTAGCGGCC
>C710-312bar_0002824_x1
ACGAGAGCTATCCGTCGAC
>C710-312bar_0002825_x2
ACGAGAGGACCGAGACGGACTGACCTC
>C710-312bar_0002826_x1
ACGAGAGGACCGAGACGGACTGCCCTC
>C710-312bar_0002827_x1
ACGAGCACGAAGGAGACGAAGTAGAAGA
>C710-312bar_0002828_x1
ACGAGCTCAGCACGCAGGGGTGGCG
>C710-312bar_0002829_x1
ACGAGCTCGTGCCAAGCAGT
>C710-312bar_0002830_x1
ACGAGGACAAACTCTCGCGGGAGA
>C710-312bar_0002831_x1
ACGAGGACGAAGGAGACGAAGTAGAAGA
>C710-312bar_0002832_x1
ACGAGGANAAGGACAAGGAC
>C710-312bar_0002833_x2
ACGAGGTGGCCTGTCTGGAC
>C710-312bar_0002834_x1
ACGAGTCAAGACAAGCGC
>C710-312bar_0002835_x1
ACGAGTCGAACGAAGACGAGCGGGAGA
>C710-312bar_0002836_x2
ACGAGTGGCAGAACGGGCCGTAAGAC
>C710-312bar_0002837_x2
ACGATAAGGACCTGTATGAAC
>C710-312bar_0002838_x1
ACGATAATGAAACAGCGACTGCGTAC
>C710-312bar_0002839_x10
ACGATAATGAAACAGCGACTGCGTGC
>C710-312bar_0002840_x1
ACGATACAGGAGTAGAATGGCGTTGT
>C710-312bar_0002841_x3
ACGATCCACGGATGGTGAAGGC
>C710-312bar_0002842_x2
ACGATCCTAGGTTCAGCGGAAC
>C710-312bar_0002843_x1
ACGATCGATAATGGCCTGCGC
>C710-312bar_0002844_x6
ACGATCGATGTCTTGCTGTGAC
>C710-312bar_0002845_x3
ACGATCGGGAACAGATGCAAAAGAGG
>C710-312bar_0002846_x1
ACGATCGTGCGTCCCTGGAAGTTC
>C710-312bar_0002847_x1
ACGATCTTGGACGTCGAAC
>C710-312bar_0002848_x1
ACGATCTTGGACGTCGCAC
>C710-312bar_0002849_x1
ACGATGAAACGTATGAGGCTTTGAAGA
>C710-312bar_0002850_x1
ACGATGAAGCCTAGTCTGAAGGAC
>C710-312bar_0002851_x3
ACGATGAATCACGGCTGCAAGTAGAC
>C710-312bar_0002852_x1
ACGATGAGGAACTTGATGACGGCG
>C710-312bar_0002853_x1
ACGATGATCAGACATAGTGGCTAGC
>C710-312bar_0002854_x1
ACGATGATGAGAAGGAGTGTC
>C710-312bar_0002855_x2
ACGATGATGAGAAGGAGTGTCTAGC
>C710-312bar_0002856_x1
ACGATGATGAGAAGGAGTGTCTAGCC
>C710-312bar_0002857_x6
ACGATGATGAGACATAGTGGC
>C710-312bar_0002858_x3
ACGATGATGAGACATAGTGGCTAGC
>C710-312bar_0002859_x2
ACGATGATGATTACTCTGATGAGCAGAA
>C710-312bar_0002860_x4
ACGATGCACCACACCCGCGAACCGAAAC
>C710-312bar_0002861_x2
ACGATGGCTCGTACCAAGCAGA
>C710-312bar_0002862_x2
ACGATGGGTCGGATGATGGA
>C710-312bar_0002863_x1
ACGATGTCCACTGATGAAAAGCCGGCA
>C710-312bar_0002864_x1
ACGATGTCTGGCCGCGGC
>C710-312bar_0002865_x1
ACGATTCGTCGTGGCGCGTGC
>C710-312bar_0002866_x4
ACGATTTGTGCGCTGGGTGATGGTGCC
>C710-312bar_0002867_x1
ACGCAACTCCGACAAGCTAAGTAACCC
>C710-312bar_0002868_x1
ACGCACAAGCTGTGAACCACAAGCGAG
>C710-312bar_0002869_x1
ACGCACGATAGTCTTCAGCGGC
>C710-312bar_0002870_x4
ACGCACTGGTGCTCAAAGCAGAGG
>C710-312bar_0002871_x1
ACGCACTGGTGCTCAAAGCAGAGGG
>C710-312bar_0002872_x2
ACGCACTGGTGCTCAAAGCAGAGGGC
>C710-312bar_0002873_x2
ACGCACTGGTGCTCAAAGCAGAGGGCA
>C710-312bar_0002874_x3
ACGCACTGGTGCTCAAAGCAGAGGGCAA
>C710-312bar_0002875_x1
ACGCAGAACACAGAACCCAGAGGAC
>C710-312bar_0002876_x1
ACGCAGAACACAGAACCCAGAGGACCG
>C710-312bar_0002877_x3
ACGCAGAACACAGAACCCAGAGGACCGT
>C710-312bar_0002878_x1
ACGCAGAACTGATAAGGGC
>C710-312bar_0002879_x2
ACGCAGTGCCCTAGTGGACAATAGAG
>C710-312bar_0002880_x1
ACGCAGTTGGCATGATTCAGGAAAGATC
>C710-312bar_0002881_x3
ACGCATCGTTCCCTGCCGGTAAC
>C710-312bar_0002882_x1
ACGCATCNTCGAGGAGGTGGCC
>C710-312bar_0002883_x3
ACGCCAAGGATGAGGGTCTGCGCAAGGC
>C710-312bar_0002884_x1
ACGCCAGAGGATGCGTTGGTACGGAC
>C710-312bar_0002885_x2
ACGCCATGACGTATGACA
>C710-312bar_0002886_x1
ACGCCCACCGTCGAGCTGAAC
>C710-312bar_0002887_x1
ACGCCCATGAATTGATTAAC
>C710-312bar_0002888_x1
ACGCCGAACAACGATGAC
>C710-312bar_0002889_x2
ACGCCGATCTGCGAGGAC
>C710-312bar_0002890_x1
ACGCCGCTGTTGAGCTCGACGGAGAAG
>C710-312bar_0002891_x2
ACGCCGGGGTCATAGTGAAC
>C710-312bar_0002892_x1
ACGCCGTCCAGGTCTTCGGAC
>C710-312bar_0002893_x1
ACGCCGTCGCTGCTCGGGCAGAAGA
>C710-312bar_0002894_x1
ACGCCTCCGACATGGAACTTCAGACGG
>C710-312bar_0002895_x1
ACGCCTCGGAACCGTCAAC
>C710-312bar_0002896_x1
ACGCGAACACAGTCAGAAACGGC
>C710-312bar_0002897_x1
ACGCGAACACAGTCAGAAACGGCCTACC
>C710-312bar_0002898_x1
ACGCGAAGGACGTGAGTTC
>C710-312bar_0002899_x1
ACGCGAAGGTCGTGAGTTC
>C710-312bar_0002900_x1
ACGCGACGCACTGGTGCTCAAAGACGAG
>C710-312bar_0002901_x6
ACGCGACGCACTGGTGCTCAAAGCAGA
>C710-312bar_0002902_x1
ACGCGACGCACTGGTGCTCAAAGCAGAA
>C710-312bar_0002903_x13
ACGCGACGCACTGGTGCTCAAAGCAGAG
>C710-312bar_0002904_x1
ACGCGACTGAACGGACGACGACGACGG
>C710-312bar_0002905_x1
ACGCGACTGATCGAGGGTTAAGGAAA
>C710-312bar_0002906_x3
ACGCGATCGTTGACATGCTCCGGCA
>C710-312bar_0002907_x1
ACGCGCAATCTCTCCTCTCTGGAGC
>C710-312bar_0002908_x1
ACGCGCATGAATGGATTAAAA
>C710-312bar_0002909_x10
ACGCGCATGAATGGATTAAC
>C710-312bar_0002910_x7
ACGCGCATGAATGGATTAACGAGA
>C710-312bar_0002911_x1
ACGCGCATGAATGGATTAACGAGAAA
>C710-312bar_0002912_x1
ACGCGCATGAATGGATTAACGAGAGTC
>C710-312bar_0002913_x1
ACGCGCATGAATGGATTAACGAGATTC
>C710-312bar_0002914_x2
ACGCGCATGAATGGATTAACGAGATTCC
>C710-312bar_0002915_x1
ACGCGCATGAATGGATTAACGCGATTCC
>C710-312bar_0002916_x1
ACGCGGAAATGCTGAGAC
>C710-312bar_0002917_x1
ACGCGGGAGACCGGGGTTC
>C710-312bar_0002918_x1
ACGCGGTATCTCAGGACTTGGGC
>C710-312bar_0002919_x1
ACGCGGTATGCGTGTTAGCGGGC
>C710-312bar_0002920_x1
ACGCGTCTGAAGTAGGGTC
>C710-312bar_0002921_x1
ACGCGTTCTCTGTTGGACAAC
>C710-312bar_0002922_x1
ACGCTAAACGCCACACGGC
>C710-312bar_0002923_x1
ACGCTACAGATTGGGGTTTCC
>C710-312bar_0002924_x2
ACGCTACGTTCGTTGGATTATGCCTGA
>C710-312bar_0002925_x1
ACGCTACGTTCGTTGGATTATGCCTGAA
>C710-312bar_0002926_x1
ACGCTATCGTCACGAACTGGGAC
>C710-312bar_0002927_x2
ACGCTATCTACTCGTGCACGT
>C710-312bar_0002928_x5
ACGCTCAGTTCTGAAGGC
>C710-312bar_0002929_x1
ACGCTCGTGCTGGAAGAC
>C710-312bar_0002930_x1
ACGCTCTCGTTGGACGGC
>C710-312bar_0002931_x1
ACGCTGAAAACTCGGTGTGGGC
>C710-312bar_0002932_x1
ACGCTGCAGAAAAAGAGGAGAGGCAT
>C710-312bar_0002933_x1
ACGCTGCAGAAAAAGAGGAGAGGCATA
>C710-312bar_0002934_x1
ACGCTGCTGTTTGCGAAC
>C710-312bar_0002935_x1
ACGCTTCGCTGTACGGAAC
>C710-312bar_0002936_x3
ACGGAAAACGCTGACGCTGCTGAAC
>C710-312bar_0002937_x2
ACGGAAAAGATCGATATGAAGGCA
>C710-312bar_0002938_x1
ACGGAAATCACGGCGACGCTGCAAGAAC
>C710-312bar_0002939_x3
ACGGAACAGGAACTCCGGAAGCGCAT
>C710-312bar_0002940_x1
ACGGAACAGGAACTCCGGAAGCGCATG
>C710-312bar_0002941_x1
ACGGAACGAGGTCTGGCGGTACA
>C710-312bar_0002942_x1
ACGGAAGACCTCTGGTTCAGCAGGAGC
>C710-312bar_0002943_x3
ACGGAAGGAGAAACAGTAGGAGCGTGC
>C710-312bar_0002944_x1
ACGGAAGTCAAGAACCAACACTGTTA
>C710-312bar_0002945_x2
ACGGAATTGGGCAGCGAA
>C710-312bar_0002946_x2
ACGGAATTTCTGCAGTCC
>C710-312bar_0002947_x1
ACGGACACGAGACATAGAC
>C710-312bar_0002948_x1
ACGGACAGCAAACGGACACCGCGGAC
>C710-312bar_0002949_x1
ACGGACCGACGAACGACAAGC
>C710-312bar_0002950_x1
ACGGACCGCTCTACTGCTGAAG
>C710-312bar_0002951_x1
ACGGACCGCTCTACTGCTGAAGAT
>C710-312bar_0002952_x2
ACGGACCGCTCTACTGCTGAAGATC
>C710-312bar_0002953_x1
ACGGACGACAGTCTTCAGCGGCC
>C710-312bar_0002954_x1
ACGGACGAGAGTCTTCAGCGGC
>C710-312bar_0002955_x1
ACGGACGAGAGTCTTCAGCGGCC
>C710-312bar_0002956_x1
ACGGACGATACTCTTCAGCGGC
>C710-312bar_0002957_x1
ACGGACGATAGACTTCAGCGGCC
>C710-312bar_0002958_x3
ACGGACGATAGCCTTCAGCGGCC
>C710-312bar_0002959_x1
ACGGACGATAGTCCTCAGCGGCC
>C710-312bar_0002960_x1
ACGGACGATAGTCTTCAACGGCC
>C710-312bar_0002961_x1
ACGGACGATAGTCTTCAGAGGCC
>C710-312bar_0002962_x1
ACGGACGATAGTCTTCAGCGCC
>C710-312bar_0002963_x1
ACGGACGATAGTCTTCAGCGCCC
>C710-312bar_0002964_x11
ACGGACGATAGTCTTCAGCGG
>C710-312bar_0002965_x2
ACGGACGATAGTCTTCAGCGGA
>C710-312bar_0002966_x87
ACGGACGATAGTCTTCAGCGGC
>C710-312bar_0002967_x171
ACGGACGATAGTCTTCAGCGGCC
>C710-312bar_0002968_x1
ACGGACGATAGTCTTCAGCGGCT
>C710-312bar_0002969_x1
ACGGACGATAGTCTTTAGCGGC
>C710-312bar_0002970_x1
ACGGACGATCGTCTTCAGCGGC
>C710-312bar_0002971_x1
ACGGACGATCGTCTTCCGCGGCC
>C710-312bar_0002972_x1
ACGGACGNTAGTCTTCAGCGG
>C710-312bar_0002973_x1
ACGGACGNTAGTCTTCAGCGGCC
>C710-312bar_0002974_x1
ACGGACTAAAGCCACAGCAGACGCAT
>C710-312bar_0002975_x1
ACGGACTATAGTTTTCAGCGGCC
>C710-312bar_0002976_x1
ACGGACTCGGAGGTGCACC
>C710-312bar_0002977_x1
ACGGACTCGGAGGTGGACC
>C710-312bar_0002978_x3
ACGGACTGTCGATCGGCAACG
>C710-312bar_0002979_x43
ACGGAGAACTGATAAGGGC
>C710-312bar_0002980_x1
ACGGAGAACTGATACGGGC
>C710-312bar_0002981_x1
ACGGAGAACTGATCAGGGC
>C710-312bar_0002982_x1
ACGGAGAAGCGACGGAGC
>C710-312bar_0002983_x1
ACGGAGACCTGATAAGGGC
>C710-312bar_0002984_x1
ACGGAGCAGCTTGTTCATTCATGGG
>C710-312bar_0002985_x1
ACGGAGCGATCTACCTCGGTAAGGAT
>C710-312bar_0002986_x1
ACGGAGGAACGAAGTAGCAC
>C710-312bar_0002987_x1
ACGGAGGATGTCGTCCCGGCTGAAC
>C710-312bar_0002988_x2
ACGGAGGGGAGCAGTGGTAC
>C710-312bar_0002989_x3
ACGGAGGTCTGTTTTGGGTTGTGGAT
>C710-312bar_0002990_x1
ACGGAGTTGTTCGAAAGCTGATTGAC
>C710-312bar_0002991_x1
ACGGATCAGATCGTCTGGCAGAGTGGC
>C710-312bar_0002992_x2
ACGGATCCCAACATAAAAGTGGTAGAGC
>C710-312bar_0002993_x1
ACGGATCCGGACAAGAAAGCCATGATGG
>C710-312bar_0002994_x2
ACGGATGCGGAACAGTGTGAAT
>C710-312bar_0002995_x2
ACGGATGGATCTGTACGGCGAGTGTGGC
>C710-312bar_0002996_x3
ACGGATTCGGACGACGAC
>C710-312bar_0002997_x1
ACGGATTCGGTGAGCTGGC
>C710-312bar_0002998_x2
ACGGATTTTGCCATTCTCTGCGCGGC
>C710-312bar_0002999_x2
ACGGCAAGATCGGAAACCTCGGC
>C710-312bar_0003000_x1
ACGGCAGCAAATTCGACGATAAGTAGA
>C710-312bar_0003001_x1
ACGGCAGCGTCAACGACGTGGAC
>C710-312bar_0003002_x2
ACGGCAGGTTATGGCATGATACGGGG
>C710-312bar_0003003_x1
ACGGCCGAAAGCTTGAAGGCGGAA
>C710-312bar_0003004_x1
ACGGCCGAGATCGATGGAC
>C710-312bar_0003005_x2
ACGGCGATGGTGATGAAC
>C710-312bar_0003006_x1
ACGGCGGATATATGGTGAAAGTCATGA
>C710-312bar_0003007_x1
ACGGCGGCCGTAACACAGAC
>C710-312bar_0003008_x1
ACGGCGGCCGTAACACTGAC
>C710-312bar_0003009_x3
ACGGCGGCCTGATGCATC
>C710-312bar_0003010_x1
ACGGCTACCTGAAACCCTTCTCGGCAA
>C710-312bar_0003011_x1
ACGGCTCGGATCGCGAAC
>C710-312bar_0003012_x1
ACGGCTCGGGAACGGTCACTC
>C710-312bar_0003013_x2
ACGGCTGAGGGAATAAAAAAAG
>C710-312bar_0003014_x1
ACGGCTGAGGGAATCCGACTGT
>C710-312bar_0003015_x2
ACGGGAAGAGCTCAGCACGCAGGG
>C710-312bar_0003016_x1
ACGGGAATTTGCTTCAGATTGTTAGGC
>C710-312bar_0003017_x5
ACGGGAGTGATGGATCGAGCACAAGACG
>C710-312bar_0003018_x1
ACGGGATAAAGCAGGGGATCTTCGGAC
>C710-312bar_0003019_x1
ACGGGCGTCGTTGCCGTAAAC
>C710-312bar_0003020_x1
ACGGGCTTGGAAACACTAGCGGGGAC
>C710-312bar_0003021_x1
ACGGGCTTGGCAGAATCAGCGGGGAAAG
>C710-312bar_0003022_x2
ACGGGGAGGTAGTGACGAGAA
>C710-312bar_0003023_x1
ACGGGGATCTCGAGGTCAACGTGGAC
>C710-312bar_0003024_x1
ACGGGGCATCGCTGTTGAAC
>C710-312bar_0003025_x1
ACGGGGTTAGGATGAGCGAAGCGAAACA
>C710-312bar_0003026_x1
ACGGGGTTAGGATGAGCGAAGCGANACA
>C710-312bar_0003027_x1
ACGGGTCATCGCTGTTGAAC
>C710-312bar_0003028_x1
ACGGGTGAACTCTCGCTGCACGGCGCC
>C710-312bar_0003029_x1
ACGGGTGTGAGGAAGAGAGCGGAGGAA
>C710-312bar_0003030_x1
ACGGGTTAGTTGAGCGCTGGCGGAAAAA
>C710-312bar_0003031_x1
ACGGGTTGCGCCTGCAGAAC
>C710-312bar_0003032_x1
ACGGGTTGGCCCGGTATTGCA
>C710-312bar_0003033_x2
ACGGGTTGTTTAAGCCGGAAC
>C710-312bar_0003034_x1
ACGGTAACCGTAGAAGAAGCCCCGGCTA
>C710-312bar_0003035_x1
ACGGTAGGAGGATGTAGTC
>C710-312bar_0003036_x1
ACGGTATCGTCACGAACTGGGAC
>C710-312bar_0003037_x1
ACGGTCAAAATGGACGAGGC
>C710-312bar_0003038_x1
ACGGTCATTGTTTGGCGACGGAC
>C710-312bar_0003039_x1
ACGGTCCAACTGTATCCGCTGATAGAAC
>C710-312bar_0003040_x1
ACGGTCGGCACTCAGATCACCATGGCG
>C710-312bar_0003041_x1
ACGGTCGGCACTCGGATCACCATGGCG
>C710-312bar_0003042_x1
ACGGTCGGTTCGGAATGTCGGC
>C710-312bar_0003043_x1
ACGGTCGTCACCGCGTAGGAAAGAAGAC
>C710-312bar_0003044_x2
ACGGTCGTGCCCTGCAGGC
>C710-312bar_0003045_x1
ACGGTCTAGGGGTATGATTCTCGC
>C710-312bar_0003046_x1
ACGGTCTCCGGTGGGCAGAAGAAC
>C710-312bar_0003047_x1
ACGGTGACGTGAACTCGCGTGACC
>C710-312bar_0003048_x1
ACGGTGACGTGAACTCGCGTGACG
>C710-312bar_0003049_x1
ACGGTGATAGACGGCGGCATAAAATT
>C710-312bar_0003050_x1
ACGGTGCAATAGGGGATCGGCGTGTAC
>C710-312bar_0003051_x1
ACGGTGGAAGTTCGAGGAAGATGGTCTT
>C710-312bar_0003052_x1
ACGGTGGCGAGCCAGAAC
>C710-312bar_0003053_x2
ACGGTGTTACAGTTTCTGGTACGGC
>C710-312bar_0003054_x1
ACGGTTAAAACATCAAAAATGAGAGC
>C710-312bar_0003055_x2
ACGGTTAGCACTCAGGACTCTGAA
>C710-312bar_0003056_x4
ACGGTTAGCACTCAGGACTTTGAAT
>C710-312bar_0003057_x1
ACGGTTCAATCGAAGCGACTGGGGC
>C710-312bar_0003058_x1
ACGGTTCGCGGTTCGAACAGAAG
>C710-312bar_0003059_x2
ACGGTTCGGGTTTAGATC
>C710-312bar_0003060_x1
ACGGTTTATTTGTCTGAAC
>C710-312bar_0003061_x2
ACGGTTTGTTGGATTGAAATGAC
>C710-312bar_0003062_x2
ACGTACGGAAACGTACCATGGGTTC
>C710-312bar_0003063_x1
ACGTAGCCCAGTGGTAAC
>C710-312bar_0003064_x1
ACGTAGGGCCCTAGTGGACAAAAGAGC
>C710-312bar_0003065_x1
ACGTAGTGCCCTAGTGGACAACAGAGC
>C710-312bar_0003066_x1
ACGTATTCGTTTGGATTGAAAAC
>C710-312bar_0003067_x1
ACGTCAAAACGAGTAGGGC
>C710-312bar_0003068_x1
ACGTCAAGATGAGCCCCGATGA
>C710-312bar_0003069_x1
ACGTCACGGATCTGTCCGGC
>C710-312bar_0003070_x1
ACGTCAGCTGGAGCCTCCCGGAGAAGA
>C710-312bar_0003071_x1
ACGTCCGGATCGCGACGAC
>C710-312bar_0003072_x1
ACGTCCGGATCGCGAGGAC
>C710-312bar_0003073_x1
ACGTCCGGGACATGAGACTTACGG
>C710-312bar_0003074_x1
ACGTCCGGGCCATGAGACTTACGT
>C710-312bar_0003075_x1
ACGTCGAGCTCGATGATCTGGACGAAGC
>C710-312bar_0003076_x1
ACGTCGCGAGAGGTGAAAT
>C710-312bar_0003077_x1
ACGTCGCGTGAGAGCTCGGCGAGAAC
>C710-312bar_0003078_x1
ACGTCGCGTGTCGTTGGCAT
>C710-312bar_0003079_x3
ACGTCGCGTGTCGTTGGCC
>C710-312bar_0003080_x2
ACGTCGCGTGTCGTTGGCCT
>C710-312bar_0003081_x1
ACGTCGCGTGTCGTTGGCCTTAAAAA
>C710-312bar_0003082_x1
ACGTCGCNTGTCGTTGGCC
>C710-312bar_0003083_x1
ACGTCGGAGCGCAAGAGGAAGAGAAGA
>C710-312bar_0003084_x1
ACGTCGGTTCGCAAGTGGC
>C710-312bar_0003085_x1
ACGTCGTCGAGAAGAAGGAC
>C710-312bar_0003086_x1
ACGTCGTCGAGCGGAAAGAGC
>C710-312bar_0003087_x1
ACGTCGTTGCTGTAGGAC
>C710-312bar_0003088_x3
ACGTCGTTGCTGTAGGACG
>C710-312bar_0003089_x1
ACGTCTCCGGTGCACTTATTCC
>C710-312bar_0003090_x1
ACGTCTGTTGATAAGGATAGTAGGC
>C710-312bar_0003091_x1
ACGTGAAACTGCCGAGGGC
>C710-312bar_0003092_x1
ACGTGAAACTGCCTAGCGC
>C710-312bar_0003093_x15
ACGTGAAACTGCCTAGGGC
>C710-312bar_0003094_x2
ACGTGAAACTGCCTAGGGCTCA
>C710-312bar_0003095_x1
ACGTGAAACTGCCTAGTGC
>C710-312bar_0003096_x1
ACGTGAACAAGGAGAGTAAC
>C710-312bar_0003097_x1
ACGTGAANACGAGTAGGGC
>C710-312bar_0003098_x1
ACGTGAGCTGGGTTTAGAC
>C710-312bar_0003099_x2
ACGTGATATTATCACTACGGAATATTAT
>C710-312bar_0003100_x3
ACGTGATGGACATCGGTGATATCGTTC
>C710-312bar_0003101_x1
ACGTGCCAGGATGGAGGC
>C710-312bar_0003102_x2
ACGTGCGCCTGTCGGGACA
>C710-312bar_0003103_x1
ACGTGCGCGACGTCGCGAT
>C710-312bar_0003104_x1
ACGTGCTCGTGACGAAGCTCGTGAAC
>C710-312bar_0003105_x1
ACGTGGGGCTGCGCGTTC
>C710-312bar_0003106_x2
ACGTGGGTGCAGTTCACGGGACTGGGA
>C710-312bar_0003107_x1
ACGTGGTACTGATTCTGTCTAGAA
>C710-312bar_0003108_x1
ACGTGGTGTTCTAGCAGTCGG
>C710-312bar_0003109_x1
ACGTGGTTGTTTGCCGTAGCTGCAGAAG
>C710-312bar_0003110_x1
ACGTGTGGACAGCGTGAC
>C710-312bar_0003111_x1
ACGTGTGGGAATCGTCCGCTGGAGGC
>C710-312bar_0003112_x1
ACGTTACAGATCGGGGTTTCC
>C710-312bar_0003113_x1
ACGTTACAGATTGGGGGTTCC
>C710-312bar_0003114_x12
ACGTTACAGATTGGGGTTTC
>C710-312bar_0003115_x1
ACGTTACAGATTGGGGTTTCA
>C710-312bar_0003116_x84
ACGTTACAGATTGGGGTTTCC
>C710-312bar_0003117_x1
ACGTTACAGATTGGGGTTTTC
>C710-312bar_0003118_x1
ACGTTAGACTGCATTGTAAC
>C710-312bar_0003119_x1
ACGTTCACGCAATGTTCCTGTAGGC
>C710-312bar_0003120_x1
ACGTTCCGATGACGAAGAATACAGCAGT
>C710-312bar_0003121_x1
ACGTTCGCTAGATGGTGGTCTGCAAC
>C710-312bar_0003122_x5
ACGTTCGTTGGATTATGCCTGAAC
>C710-312bar_0003123_x1
ACGTTCTCAAACAATAGTGA
>C710-312bar_0003124_x7
ACGTTCTCAACAATAGTGA
>C710-312bar_0003125_x1
ACGTTCTCGGTCTGAAGA
>C710-312bar_0003126_x2
ACGTTGAGATCGCGAATGTCGGC
>C710-312bar_0003127_x1
ACGTTGCACGTGATCTGCGAAACGGC
>C710-312bar_0003128_x1
ACGTTGTGGCCATGGTAAC
>C710-312bar_0003129_x1
ACGTTGTGGCCGTGGTAAACCAGGT
>C710-312bar_0003130_x5
ACGTTGTGGCCGTGGTAAC
>C710-312bar_0003131_x1
ACGTTGTTTGGTGGTATCGGA
>C710-312bar_0003132_x1
ACGTTTCGTCCACCAACGGGC
>C710-312bar_0003133_x1
ACGTTTCGTCCACCACCGGGC
>C710-312bar_0003134_x1
ACGTTTGNGTTTCGCTGGGCGTTCCTGG
>C710-312bar_0003135_x2
ACTAAATCGCCCCGTACGAAGATGAGC
>C710-312bar_0003136_x5
ACTAAGAGGGAACTGCGGC
>C710-312bar_0003137_x7
ACTAAGAGGGAACTGCGGCA
>C710-312bar_0003138_x1
ACTAAGAGGGAACTGCGGCAT
>C710-312bar_0003139_x1
ACTAAGAGGGAACTGCGGCATA
>C710-312bar_0003140_x2
ACTAAGAGGGAACTGCGGCT
>C710-312bar_0003141_x3
ACTAAGTACTAGTGCCGCAGGA
>C710-312bar_0003142_x3
ACTAATAGCCTGATTGAC
>C710-312bar_0003143_x1
ACTACAGTCCGACCGATCATGC
>C710-312bar_0003144_x1
ACTACAGTCCGACGATCACGGCAC
>C710-312bar_0003145_x10
ACTACAGTCCGACGATCATGC
>C710-312bar_0003146_x1
ACTACAGTCCGACGATCATGCA
>C710-312bar_0003147_x1
ACTACAGTCCGACGATCATGT
>C710-312bar_0003148_x2
ACTACAGTCCGACGATCCAGAG
>C710-312bar_0003149_x1
ACTACAGTCCGACGTCATGC
>C710-312bar_0003150_x1
ACTACAGTCTTTTGAGTGCCTATA
>C710-312bar_0003151_x2
ACTACCAGAATCACTACCAAGAGAGA
>C710-312bar_0003152_x2
ACTACCATGGTTGCAACGG
>C710-312bar_0003153_x1
ACTACCCTTGCTTGCAAT
>C710-312bar_0003154_x1
ACTACCGGTAGTGTGGCTGAAAC
>C710-312bar_0003155_x1
ACTACGTAGAACAGATAAGTCC
>C710-312bar_0003156_x3
ACTACGTCGAGGGCGGAGAC
>C710-312bar_0003157_x1
ACTACGTGAGCGATTCCAATTGG
>C710-312bar_0003158_x20
ACTACGTGAGCGATTCCAATTGGAC
>C710-312bar_0003159_x9
ACTACGTGAGCGATTCCAATTGGACG
>C710-312bar_0003160_x1
ACTACGTGAGCGATTCCAATTGGGCG
>C710-312bar_0003161_x1
ACTACGTGGGCGATTCCAATTGGAC
>C710-312bar_0003162_x1
ACTACTCGAAAGAGGAGAAGCG
>C710-312bar_0003163_x1
ACTACTCGAACGAGGAGAAGCG
>C710-312bar_0003164_x3
ACTACTCGAACGAGGAGAAGCGGCTCA
>C710-312bar_0003165_x3
ACTAGCACAGATCTTGGTGGT
>C710-312bar_0003166_x1
ACTAGCACAGATCTTGGTGGTAGTAG
>C710-312bar_0003167_x2
ACTAGCATTCGGGTCAAATCAACACGGA
>C710-312bar_0003168_x1
ACTAGCGAAGCTGTTCCGAGT
>C710-312bar_0003169_x1
ACTAGCGGGGAAAGAAGAC
>C710-312bar_0003170_x5
ACTAGGCTATGGCACTTTGGAAGCGGT
>C710-312bar_0003171_x1
ACTATCAGCTGGTAATTCTGG
>C710-312bar_0003172_x2
ACTATCCTGGAACCGGCAGAG
>C710-312bar_0003173_x1
ACTATCCTGGCACCGGCAGAG
>C710-312bar_0003174_x1
ACTATTCTGAGCACGTCAGAGACGGA
>C710-312bar_0003175_x2
ACTATTTTGGCAGATTAGTGA
>C710-312bar_0003176_x1
ACTATTTTGGCAGATTAGTGCAA
>C710-312bar_0003177_x1
ACTCCAAAGTCGTGCGCGCTG
>C710-312bar_0003178_x1
ACTCCAAGATCTCGCTGCTCGGC
>C710-312bar_0003179_x2
ACTCCATGCCCAGTCCGGTCTGGATGC
>C710-312bar_0003180_x1
ACTCCGCTCGCTTCCTGTC
>C710-312bar_0003181_x1
ACTCCGTCGTGCTGGGGATAGA
>C710-312bar_0003182_x3
ACTCCGTGAGGAAAAAGGCTTTCTGAAA
>C710-312bar_0003183_x3
ACTCCTGCACTGTCGAAGAGGC
>C710-312bar_0003184_x1
ACTCGAACAAACAAGTGGAAA
>C710-312bar_0003185_x2
ACTCGAACGAGGAGAAGCGG
>C710-312bar_0003186_x3
ACTCGACATCACCTTGGCGGAAC
>C710-312bar_0003187_x1
ACTCGAGACAGCAAAGCAGAAAGATGC
>C710-312bar_0003188_x1
ACTCGCCCGGACACGTGGA
>C710-312bar_0003189_x1
ACTCGCCGCACGTGGACC
>C710-312bar_0003190_x1
ACTCGCTGATGATGAAGGGCCGCAAC
>C710-312bar_0003191_x2
ACTCGCTGCTGTACGGGTAC
>C710-312bar_0003192_x2
ACTCGGCAAGCTGGACAAC
>C710-312bar_0003193_x1
ACTCGGCTATGGCACTTTGGAAGCGGT
>C710-312bar_0003194_x1
ACTCGGCTCGTGGATCGATGAAG
>C710-312bar_0003195_x1
ACTCGGCTCGTGGATCGATGAAGA
>C710-312bar_0003196_x1
ACTCGGCTCGTGGATCGATGAAGAC
>C710-312bar_0003197_x1
ACTCGGCTCGTGGATCGATGAAGACCG
>C710-312bar_0003198_x2
ACTCGGGTGAAGGAACTAGGCA
>C710-312bar_0003199_x1
ACTCGTACTGGGTGGCGCA
>C710-312bar_0003200_x1
ACTCGTGAGCTGGCCGAGGATGGCTA
>C710-312bar_0003201_x3
ACTCGTTATGGTCGAAGGC
>C710-312bar_0003202_x2
ACTCGTTATGGTCGAAGGCG
>C710-312bar_0003203_x1
ACTCGTTTATCTTATCTGTCGAGGC
>C710-312bar_0003204_x1
ACTCTCAAAGTGGCTGGGAAAAT
>C710-312bar_0003205_x1
ACTCTCAAAGTGGCTGTGAAAA
>C710-312bar_0003206_x1
ACTCTCGATTCTAGCGGCAACAGAAGC
>C710-312bar_0003207_x2
ACTCTGCGGGATTACGGGCGAGAC
>C710-312bar_0003208_x3
ACTCTGCGTCGTTCGGAATTACC
>C710-312bar_0003209_x1
ACTCTGCTGATTGGCGCCGA
>C710-312bar_0003210_x1
ACTCTGCTGATTGTCGCCGA
>C710-312bar_0003211_x5
ACTCTGGTTCATCATCGTTGGCGGGT
>C710-312bar_0003212_x1
ACTCTGGTTCATCATCGTTGGCGGGTTC
>C710-312bar_0003213_x3
ACTCTGTAGGCGTGGGTTCGCATCCCA
>C710-312bar_0003214_x1
ACTCTTAATCTCAGGGTCGTGG
>C710-312bar_0003215_x1
ACTCTTCCACCTGCAGAAC
>C710-312bar_0003216_x1
ACTGAAAATGTATGCTGGCTG
>C710-312bar_0003217_x1
ACTGAAACAATTAAGCGCTTGTCGAC
>C710-312bar_0003218_x2
ACTGAAACTCTAGTGCCGCAT
>C710-312bar_0003219_x1
ACTGAAAGCAAGTACTGGTCTCT
>C710-312bar_0003220_x2
ACTGAACCACTGACTAACTGCCTGAAC
>C710-312bar_0003221_x4
ACTGAACCTCGGACGCAGAAG
>C710-312bar_0003222_x2
ACTGAACCTCGGACGCAGAAGA
>C710-312bar_0003223_x8
ACTGAACGGACGACGACGACGGT
>C710-312bar_0003224_x6
ACTGAACGGACGACGACGACGGTG
>C710-312bar_0003225_x17
ACTGAACGGACGACGACGACGGTGA
>C710-312bar_0003226_x1
ACTGAACGGACGACGACGACGGTGAG
>C710-312bar_0003227_x2
ACTGAACGGACGACGACGACGGTGAGA
>C710-312bar_0003228_x2
ACTGAACGGACGACGACGACGGTGAGAA
>C710-312bar_0003229_x1
ACTGAACGGACGACGACGACGGTGC
>C710-312bar_0003230_x1
ACTGAACGGACGACGACGACGGTGG
>C710-312bar_0003231_x1
ACTGAACGGACGACGACGACGGTTAGA
>C710-312bar_0003232_x2
ACTGAACTCGTCTGACAAGGCTCGGC
>C710-312bar_0003233_x1
ACTGAACTGAACGAGCAGGAGCGGA
>C710-312bar_0003234_x3
ACTGAACTGAACGAGGAGGAGCGG
>C710-312bar_0003235_x1
ACTGAACTGAACGAGGAGGAGCGGA
>C710-312bar_0003236_x1
ACTGAAGCAAGCGCGGAGTGTGCAGTGC
>C710-312bar_0003237_x1
ACTGAAGCTGACAAGAGAG
>C710-312bar_0003238_x1
ACTGAAGTAGTCGCCCAAGGATC
>C710-312bar_0003239_x1
ACTGAATCACTCTAGTAAGCGGTATCC
>C710-312bar_0003240_x2
ACTGAATGATGTCCATTGGTCCAGAC
>C710-312bar_0003241_x1
ACTGAATGGTTAATTCCGTCTGTTGAC
>C710-312bar_0003242_x1
ACTGACAATCGGGATGGCTCGTGTGAC
>C710-312bar_0003243_x1
ACTGACCACTCCGGGTGTGGC
>C710-312bar_0003244_x1
ACTGACCCTGAAGGAACCGAAC
>C710-312bar_0003245_x1
ACTGACCCTGAAGGAACGAAC
>C710-312bar_0003246_x3
ACTGACGACTGGGACGTG
>C710-312bar_0003247_x2
ACTGACTTCTTCAGCTATCTTCGG
>C710-312bar_0003248_x3
ACTGAGAGGACTGCCCATCCGA
>C710-312bar_0003249_x1
ACTGAGCAGCAGTAGCGGC
>C710-312bar_0003250_x3
ACTGAGTCGGTTGGTTGTGAG
>C710-312bar_0003251_x1
ACTGAGTGGAATGGAGAGACGGCTGT
>C710-312bar_0003252_x1
ACTGATCTCACTTGCTACTGACACGAAC
>C710-312bar_0003253_x2
ACTGATGCCAGCTGCTCGAAC
>C710-312bar_0003254_x1
ACTGATGGTACCGCTGAGACC
>C710-312bar_0003255_x1
ACTGATTTATTCGGCCTGGGAAGA
>C710-312bar_0003256_x1
ACTGCAAGCACAAAGGACACTTCAAA
>C710-312bar_0003257_x2
ACTGCAAGCAGAAAGGACACTTC
>C710-312bar_0003258_x10
ACTGCAAGCAGAAAGGACACTTCAAA
>C710-312bar_0003259_x1
ACTGCAAGCAGAAAGGACACTTCAAAA
>C710-312bar_0003260_x6
ACTGCAAGCAGAAAGGACACTTCAAAT
>C710-312bar_0003261_x2
ACTGCAAGCAGAAAGGACACTTCAAATC
>C710-312bar_0003262_x1
ACTGCAAGCAGAAAGGACACTTCACA
>C710-312bar_0003263_x1
ACTGCAANCAGAAAGGACACTTCAAA
>C710-312bar_0003264_x1
ACTGCAANCAGAAAGGACACTTCAAATC
>C710-312bar_0003265_x1
ACTGCAGTTACCTGGGGGGCC
>C710-312bar_0003266_x3
ACTGCATCATGTGCAAGTGTAGAC
>C710-312bar_0003267_x1
ACTGCATCATGTGCCAGTGTAGAC
>C710-312bar_0003268_x1
ACTGCCGCTGACGTACAGC
>C710-312bar_0003269_x2
ACTGCCTTGTCAGCATGGTGGTTGAAC
>C710-312bar_0003270_x1
ACTGCGGCACAGTGGCAC
>C710-312bar_0003271_x2
ACTGCGTCACCTAGCAACTTGAGAGGA
>C710-312bar_0003272_x1
ACTGCGTGAGCGATTCCAACTGGAAA
>C710-312bar_0003273_x1
ACTGCTATGGCCTTGTTGGATGTTGAGA
>C710-312bar_0003274_x2
ACTGCTATGGCTTTGTTGGATGTTGAGA
>C710-312bar_0003275_x1
ACTGCTGCAGGTGAAGAAC
>C710-312bar_0003276_x5
ACTGCTGTTAACTCTGCAAGCAGGT
>C710-312bar_0003277_x1
ACTGCTGTTAACTCTGCAAGCAGGTT
>C710-312bar_0003278_x2
ACTGCTGTTAACTCTGCAAGCAGGTTGA
>C710-312bar_0003279_x1
ACTGCTTGATAACGGTGCAATTGTGAAC
>C710-312bar_0003280_x1
ACTGGAACGCTGGCGGCGC
>C710-312bar_0003281_x1
ACTGGAACGCTGGCGGCGCTGCTCA
>C710-312bar_0003282_x4
ACTGGAATGCTAACCTTGTGGAACGGAG
>C710-312bar_0003283_x1
ACTGGACAAAAAATGTGGAAACGCGGG
>C710-312bar_0003284_x1
ACTGGACAGAAAATATGGAAAAG
>C710-312bar_0003285_x1
ACTGGACAGAAAATATGGAAAAGCAGGC
>C710-312bar_0003286_x32
ACTGGACAGAAAATATGGAAAAGCGG
>C710-312bar_0003287_x13
ACTGGACAGAAAATATGGAAAAGCGGG
>C710-312bar_0003288_x1
ACTGGACAGAAAATATGGAAAAGCGGGA
>C710-312bar_0003289_x46
ACTGGACAGAAAATATGGAAAAGCGGGC
>C710-312bar_0003290_x1
ACTGGACAGAAAATATGGACAAGCGG
>C710-312bar_0003291_x1
ACTGGACAGAAAATATGGCAAAGCGG
>C710-312bar_0003292_x1
ACTGGACAGAAAGTGTGGAAAAGACGGC
>C710-312bar_0003293_x1
ACTGGACAGAAAGTGTGGAAAAGCAG
>C710-312bar_0003294_x6
ACTGGACAGAAAGTGTGGAAAAGCGG
>C710-312bar_0003295_x1
ACTGGACAGAAAGTGTGGAAAAGCGGG
>C710-312bar_0003296_x8
ACTGGACAGAAAGTGTGGAAAAGCGGGC
>C710-312bar_0003297_x1
ACTGGACAGGAAATATGGAAAAGCGGGC
>C710-312bar_0003298_x2
ACTGGACCAAGGACTGATGGAGCGGGCA
>C710-312bar_0003299_x1
ACTGGACCAAGGACTGATGGAGCTGGCA
>C710-312bar_0003300_x2
ACTGGACGCTGTTCGCGGTGAAC
>C710-312bar_0003301_x1
ACTGGACGGACGAGCGGGAGGGGATGGC
>C710-312bar_0003302_x2
ACTGGACGGAGAACTGATAAGGGC
>C710-312bar_0003303_x1
ACTGGACGGATTGGTGGT
>C710-312bar_0003304_x1
ACTGGACNGAAAATATGGAAAAGCGGGC
>C710-312bar_0003305_x1
ACTGGAGAAGGAACAAGAGC
>C710-312bar_0003306_x1
ACTGGATGGTCATATCCGGCGTCAGAGC
>C710-312bar_0003307_x2
ACTGGATTGTTGCGACTATAAGAC
>C710-312bar_0003308_x2
ACTGGATTGTTGCGACTATAAGACTGGG
>C710-312bar_0003309_x2
ACTGGCACCGGCAGACATCGAGGAC
>C710-312bar_0003310_x1
ACTGGCACGGCTGAGGGAA
>C710-312bar_0003311_x1
ACTGGCACGGCTGAGGGAC
>C710-312bar_0003312_x1
ACTGGCANGATTCCGTTTGGC
>C710-312bar_0003313_x2
ACTGGCATGATTCCGTTTGG
>C710-312bar_0003314_x17
ACTGGCATGATTCCGTTTGGC
>C710-312bar_0003315_x9
ACTGGCATGATTCCGTTTGGCA
>C710-312bar_0003316_x1
ACTGGCATGCTTCCGTTTGGC
>C710-312bar_0003317_x1
ACTGGCGTCGAGTTTGAAGAAGC
>C710-312bar_0003318_x1
ACTGGGAAGTTGTGGACAAGTAC
>C710-312bar_0003319_x1
ACTGGGACTTTGAGTCACTGACAGAGC
>C710-312bar_0003320_x1
ACTGGGCGCGGTCCTGAAC
>C710-312bar_0003321_x1
ACTGGGGCTGGGACTGGATGAAC
>C710-312bar_0003322_x1
ACTGGGTTGCGGATAAGGC
>C710-312bar_0003323_x2
ACTGGTACGGACAAGGGGAA
>C710-312bar_0003324_x2
ACTGGTGATGAAGTCGAACACGGACGGC
>C710-312bar_0003325_x2
ACTGGTGCTCAAAGCAGAGG
>C710-312bar_0003326_x2
ACTGGTGCTGTGGGATGAA
>C710-312bar_0003327_x1
ACTGGTTCGACATGAGCGACGTGCT
>C710-312bar_0003328_x16
ACTGTACGGTTGTCGTACGATCGAGGC
>C710-312bar_0003329_x2
ACTGTACGTGGGAGTCGGAGGAGACG
>C710-312bar_0003330_x1
ACTGTACNGTTGTCGTACGATCGAGGC
>C710-312bar_0003331_x1
ACTGTATCATGTCGGCAGAGTAGGC
>C710-312bar_0003332_x1
ACTGTATGCCACCGAGAACAGGTAGAGA
>C710-312bar_0003333_x1
ACTGTCAGGGATGTCTTTTC
>C710-312bar_0003334_x1
ACTGTCCTCGAGCACTGAAGCG
>C710-312bar_0003335_x1
ACTGTCCTCGAGCACTGAAGCGAC
>C710-312bar_0003336_x4
ACTGTGATTTGTGCGAAGGTGTTC
>C710-312bar_0003337_x1
ACTGTGCGCGGTCCTGAAC
>C710-312bar_0003338_x3
ACTGTGCGGGATTACGGGC
>C710-312bar_0003339_x12
ACTGTGCGGGATTACGGGCGAGAC
>C710-312bar_0003340_x1
ACTGTGCGGGATTACGGGCGAGACTC
>C710-312bar_0003341_x1
ACTGTGCGTCACCCAGCAGAAGG
>C710-312bar_0003342_x1
ACTGTGGCGAGTAAACCAGGCAAGCAGA
>C710-312bar_0003343_x1
ACTGTGGTCTACAGTCCGACGATCATGC
>C710-312bar_0003344_x1
ACTGTGTGCCGGGCAGGTCCACGTTGAC
>C710-312bar_0003345_x1
ACTGTGTGCCGGTCAGGTCAATGTTGAC
>C710-312bar_0003346_x1
ACTGTGTGCCGGTCAGGTCCACGTTGAC
>C710-312bar_0003347_x20
ACTGTGTGCCGGTCAGGTCCATGTTGAC
>C710-312bar_0003348_x1
ACTGTGTGCCGGTCAGGTCCATGTTGAT
>C710-312bar_0003349_x2
ACTGTGTGCCGGTCAGGTCCCTGTTGAC
>C710-312bar_0003350_x6
ACTGTTAGACGAAGCAGACAGGAACGC
>C710-312bar_0003351_x2
ACTGTTAGACGAAGCAGACAGGAACGCA
>C710-312bar_0003352_x2
ACTGTTCAATCGAAGCTACTGGGAC
>C710-312bar_0003353_x1
ACTGTTCATTTTTGGCGCTAGGC
>C710-312bar_0003354_x1
ACTGTTCATTTTTGGCGCTAGGCC
>C710-312bar_0003355_x1
ACTGTTGGACAAGCTGAACGATGG
>C710-312bar_0003356_x1
ACTGTTGGACAAGCTGAACGATGGC
>C710-312bar_0003357_x3
ACTTACGAATTTTGCATTTCAG
>C710-312bar_0003358_x1
ACTTAGTGAAATACGCGACCTGTTGAC
>C710-312bar_0003359_x2
ACTTATAATGCCGGGGTTGTGAGT
>C710-312bar_0003360_x1
ACTTCCTCTGCCTTGGTTGTAGAAT
>C710-312bar_0003361_x1
ACTTCGGTGGCGTGGGTTC
>C710-312bar_0003362_x3
ACTTCGTCAGGGAGTGTAAATCGGC
>C710-312bar_0003363_x2
ACTTCGTCAGGGAGTGTAAATCGGCG
>C710-312bar_0003364_x1
ACTTCGTCCCCCCGAGAGGCTCTAGAC
>C710-312bar_0003365_x1
ACTTCGTCCCCCCGAGAGGCTCTAGAGC
>C710-312bar_0003366_x1
ACTTCGTCGCCCTCGTCGGC
>C710-312bar_0003367_x2
ACTTGACGTGAGCGCAACCTCCCTAGAC
>C710-312bar_0003368_x1
ACTTGAGTTGCGCGGGATTACGGGC
>C710-312bar_0003369_x4
ACTTGATTTGCGGGGGTTAGTTCCGA
>C710-312bar_0003370_x1
ACTTGCACAGCATACCCTGGAACTC
>C710-312bar_0003371_x1
ACTTGCACAGCATATCCTGGAACTC
>C710-312bar_0003372_x1
ACTTGCGTCATTTTCGGCCGTTACGTCC
>C710-312bar_0003373_x1
ACTTGCGTGCTGTTTCAC
>C710-312bar_0003374_x1
ACTTGGACTTGGCAGCAAAG
>C710-312bar_0003375_x1
ACTTGGAGCTTTGAGACGAGTTCGGCG
>C710-312bar_0003376_x2
ACTTGGAGTTGGACTTGGAC
>C710-312bar_0003377_x3
ACTTGGAGTTGGACTTGGACTTGA
>C710-312bar_0003378_x2
ACTTGGCACTTGGAAGGAGC
>C710-312bar_0003379_x2
ACTTGGTTCGGCTTAGCC
>C710-312bar_0003380_x1
ACTTGTGGATGACGAAAGGAGTAAGTC
>C710-312bar_0003381_x1
ACTTTAGAGATGTGTTCCAATAGAC
>C710-312bar_0003382_x2
ACTTTGAAGGGCGACATGAA
>C710-312bar_0003383_x1
ACTTTGACGATGTTGACAACGAGC
>C710-312bar_0003384_x2
ACTTTGACGATGTTGACAACGAGCAGAC
>C710-312bar_0003385_x1
ACTTTGCGGGATTACGGGCTATAC
>C710-312bar_0003386_x1
ACTTTGCTAGCTGGCAGGAC
>C710-312bar_0003387_x1
ACTTTGGGGGATTGTGGGAGGCGGCTA
>C710-312bar_0003388_x1
ACTTTGGTATTCTAGCTGTAGA
>C710-312bar_0003389_x1
ACTTTGTGCGAACCCGCGGTGGAAAC
>C710-312bar_0003390_x1
ACTTTGTGTGCGCGTCGTGTTC
>C710-312bar_0003391_x1
AGAAAAAGAAGAACAAACAGCAGCAGT
>C710-312bar_0003392_x2
AGAAAAAGGAAGATGAACCAATGGAAAC
>C710-312bar_0003393_x1
AGAAAACGACCAAGGACAAAGTGCTGGC
>C710-312bar_0003394_x3
AGAAAATGGGGCTGGGACTGGATGAAC
>C710-312bar_0003395_x1
AGAAACAACCTAGAAGACC
>C710-312bar_0003396_x1
AGAAACAGCTTATAGAAC
>C710-312bar_0003397_x1
AGAAACATCACTGTCAGACGAAGCAGA
>C710-312bar_0003398_x1
AGAAACATCACTGTTAGACGAAGCAGA
>C710-312bar_0003399_x2
AGAAACCGAAAGCGAAGAAGAGGAAGA
>C710-312bar_0003400_x1
AGAAACCTGCCAAGTCAGATGCGGC
>C710-312bar_0003401_x1
AGAAACGTGAATGTGGAC
>C710-312bar_0003402_x1
AGAAACGTGAATGTGGACCGCCCGGATT
>C710-312bar_0003403_x3
AGAAACGTGAATGTGGACCGCCTA
>C710-312bar_0003404_x2
AGAAACGTGAATGTGGACCGCCTGCAT
>C710-312bar_0003405_x8
AGAAACGTGAATGTGGACCGCCTGGA
>C710-312bar_0003406_x28
AGAAACGTGAATGTGGACCGCCTGGAT
>C710-312bar_0003407_x1
AGAAACGTGAATGTGGACCGCCTGGATC
>C710-312bar_0003408_x5
AGAAACGTGAATGTGGACCGCCTGGATT
>C710-312bar_0003409_x2
AGAAACTCAGAGAGGATTGGC
>C710-312bar_0003410_x1
AGAAAGAAATGGGTAGTGAGAT
>C710-312bar_0003411_x1
AGAAAGAACAGAAGCAAGCAAAGCGCAC
>C710-312bar_0003412_x1
AGAAAGAAGTAAATCCTTCTATT
>C710-312bar_0003413_x2
AGAAAGACACGGGTAGTGAGAT
>C710-312bar_0003414_x2
AGAAAGACATGAGTAGTGAGAT
>C710-312bar_0003415_x1
AGAAAGACATGGCTAGTGAGA
>C710-312bar_0003416_x1
AGAAAGACATGGGAAGTGAGA
>C710-312bar_0003417_x2
AGAAAGACATGGGAAGTGAGAT
>C710-312bar_0003418_x1
AGAAAGACATGGGCAGTGA
>C710-312bar_0003419_x11
AGAAAGACATGGGCAGTGAGAT
>C710-312bar_0003420_x1
AGAAAGACATGGGCGGTGAGAT
>C710-312bar_0003421_x5
AGAAAGACATGGGGAGTGAGA
>C710-312bar_0003422_x1
AGAAAGACATGGGGAGTGAGAC
>C710-312bar_0003423_x9
AGAAAGACATGGGGAGTGAGAT
>C710-312bar_0003424_x1
AGAAAGACATGGGGAGTGCGAT
>C710-312bar_0003425_x1
AGAAAGACATGGGGAGTGGGAT
>C710-312bar_0003426_x3
AGAAAGACATGGGTACTGAGAT
>C710-312bar_0003427_x1
AGAAAGACATGGGTAGAGAGAT
>C710-312bar_0003428_x3
AGAAAGACATGGGTAGCGAGAT
>C710-312bar_0003429_x6
AGAAAGACATGGGTAGGGAGAT
>C710-312bar_0003430_x1
AGAAAGACATGGGTAGGGAGCT
>C710-312bar_0003431_x2
AGAAAGACATGGGTAGTCAGAT
>C710-312bar_0003432_x4
AGAAAGACATGGGTAGTGA
>C710-312bar_0003433_x1
AGAAAGACATGGGTAGTGAAAC
>C710-312bar_0003434_x1
AGAAAGACATGGGTAGTGACAT
>C710-312bar_0003435_x106
AGAAAGACATGGGTAGTGAGA
>C710-312bar_0003436_x1
AGAAAGACATGGGTAGTGAGAA
>C710-312bar_0003437_x20
AGAAAGACATGGGTAGTGAGAC
>C710-312bar_0003438_x2
AGAAAGACATGGGTAGTGAGAG
>C710-312bar_0003439_x984
AGAAAGACATGGGTAGTGAGAT
>C710-312bar_0003440_x17
AGAAAGACATGGGTAGTGAGATA
>C710-312bar_0003441_x1
AGAAAGACATGGGTAGTGAGATAT
>C710-312bar_0003442_x4
AGAAAGACATGGGTAGTGAGATC
>C710-312bar_0003443_x2
AGAAAGACATGGGTAGTGAGATT
>C710-312bar_0003444_x1
AGAAAGACATGGGTAGTGAGCT
>C710-312bar_0003445_x3
AGAAAGACATGGGTAGTGCGAT
>C710-312bar_0003446_x2
AGAAAGACATGGGTAGTGGGAT
>C710-312bar_0003447_x2
AGAAAGACATGGGTAGTTC
>C710-312bar_0003448_x1
AGAAAGACATGGGTAGTTCT
>C710-312bar_0003449_x1
AGAAAGACATGGGTCGTCC
>C710-312bar_0003450_x3
AGAAAGACATGGGTCGTGAGAT
>C710-312bar_0003451_x2
AGAAAGACATGGGTGGTGAGAT
>C710-312bar_0003452_x1
AGAAAGACATGGTTAGTGAGAT
>C710-312bar_0003453_x5
AGAAAGACATTGGTAGTGAGAT
>C710-312bar_0003454_x1
AGAAAGACCTGGGTAGTGAGAT
>C710-312bar_0003455_x1
AGAAAGANATGGGTAGTGAGAC
>C710-312bar_0003456_x4
AGAAAGANATGGGTAGTGAGAT
>C710-312bar_0003457_x2
AGAAAGATATGGGTAGTGAGAT
>C710-312bar_0003458_x1
AGAAAGCCATGGGTAGTGAGA
>C710-312bar_0003459_x3
AGAAAGCCATGGGTAGTGAGAT
>C710-312bar_0003460_x4
AGAAAGCTCGCGTCTCTTACTTAGTATC
>C710-312bar_0003461_x1
AGAAAGGGCGTGGGTTCG
>C710-312bar_0003462_x1
AGAAAGGTTTTAGGTATCGGATTGAGGC
>C710-312bar_0003463_x1
AGAAATACATGGGTAGTGAGAT
>C710-312bar_0003464_x1
AGAAATACATGGGTAGTGAGATA
>C710-312bar_0003465_x1
AGAAATCGACACAAACAAAGACGG
>C710-312bar_0003466_x1
AGAAATCTATCGAATTGTGTCGCAGAA
>C710-312bar_0003467_x5
AGAAATGGCGTGGGTTCG
>C710-312bar_0003468_x1
AGAAATTACAGTGGTTGGTATC
>C710-312bar_0003469_x2
AGAAATTATCGCTCGAAC
>C710-312bar_0003470_x2
AGAAATTCTTAGGGCTTAC
>C710-312bar_0003471_x1
AGAACAAAACACAAGCAAGAGAGCGAT
>C710-312bar_0003472_x1
AGAACAAATGACAGACAAACAAAACGG
>C710-312bar_0003473_x2
AGAACAAGATCTGGACGAACAAGCACGA
>C710-312bar_0003474_x1
AGAACAATGTAGATAAGGGAAGTCGG
>C710-312bar_0003475_x1
AGAACACACAGAAGACACAGAAGACA
>C710-312bar_0003476_x2
AGAACACAGAACACACAGAGGA
>C710-312bar_0003477_x2
AGAACACAGAACACACAGAGGAC
>C710-312bar_0003478_x2
AGAACACAGAACACACAGAGGACCG
>C710-312bar_0003479_x2
AGAACACAGAACACACAGAGGACCGTG
>C710-312bar_0003480_x1
AGAACACAGAACCCAGAGG
>C710-312bar_0003481_x1
AGAACACAGAACCCAGAGGA
>C710-312bar_0003482_x3
AGAACACAGAACCCAGAGGACC
>C710-312bar_0003483_x2
AGAACACAGAACCCAGAGGACCA
>C710-312bar_0003484_x1
AGAACACAGAACCCAGAGGACCAA
>C710-312bar_0003485_x1
AGAACACAGAACCCAGAGGACCAAA
>C710-312bar_0003486_x3
AGAACACAGAACCCAGAGGACCG
>C710-312bar_0003487_x9
AGAACACAGAACCCAGAGGACCGT
>C710-312bar_0003488_x6
AGAACACAGAACCCAGAGGACCGTG
>C710-312bar_0003489_x2
AGAACAGAAACTGTAGGCTCATCAGA
>C710-312bar_0003490_x1
AGAACAGAACAGTGAAGGAGACGGAA
>C710-312bar_0003491_x1
AGAACAGAACCAGTCAGAATTCGG
>C710-312bar_0003492_x1
AGAACAGATCTACACAGGACAGGTGGA
>C710-312bar_0003493_x2
AGAACAGGACGAAGTACGGCA
>C710-312bar_0003494_x1
AGAACAGGTAACTGGGGC
>C710-312bar_0003495_x1
AGAACAGGTGCTGTGGGAT
>C710-312bar_0003496_x1
AGAACATCGGAGAAGAACTCAGCAGAAG
>C710-312bar_0003497_x2
AGAACATGATCACCGGAACG
>C710-312bar_0003498_x1
AGAACATGATCACCGGAACGTCGCAGGC
>C710-312bar_0003499_x1
AGAACCAGCATGAAACACGTACTAAAC
>C710-312bar_0003500_x1
AGAACCCGAAGAGTCCGAC
>C710-312bar_0003501_x1
AGAACCCGCCATACACCTGATTGAGGA
>C710-312bar_0003502_x2
AGAACCGAGAATGCAGCTGGGGA
>C710-312bar_0003503_x1
AGAACCGCGCACAAGCAA
>C710-312bar_0003504_x1
AGAACCGTATTACGTCTTTGCAGAAC
>C710-312bar_0003505_x1
AGAACCTCAACGACCGCCTGGCCT
>C710-312bar_0003506_x1
AGAACCTCGGACCAGCGCAGAGAGAGCA
>C710-312bar_0003507_x1
AGAACCTGGACGACTGCGTGGGCA
>C710-312bar_0003508_x1
AGAACGAAAACACAGCAGAGCCAGCGAA
>C710-312bar_0003509_x3
AGAACGAAAGTTAGAGGA
>C710-312bar_0003510_x1
AGAACGAAAGTTAGAGGACCGAAGGC
>C710-312bar_0003511_x3
AGAACGAAAGTTAGAGGATCGAAGG
>C710-312bar_0003512_x8
AGAACGAAAGTTAGAGGATCGAAGGC
>C710-312bar_0003513_x1
AGAACGACATGGGTAGTGAGAT
>C710-312bar_0003514_x1
AGAACGACGAGAAGAAGAGACA
>C710-312bar_0003515_x1
AGAACGAGAACTTCAAGAAGAAAGGCGG
>C710-312bar_0003516_x2
AGAACGAGCACAAGCTGGAGATTACG
>C710-312bar_0003517_x1
AGAACGATTACAAGCAGGTA
>C710-312bar_0003518_x3
AGAACGCTGGCTTGGAAC
>C710-312bar_0003519_x1
AGAACGGAACGAGTGGCAGAACGG
>C710-312bar_0003520_x1
AGAACGGTGCTGGCGGAGCAAAGA
>C710-312bar_0003521_x1
AGAACTACGTCATCGCGACCAAGAC
>C710-312bar_0003522_x1
AGAACTAGAACGACGAGAAGAAGAGACA
>C710-312bar_0003523_x1
AGAACTCATGAAAGCAGATTAA
>C710-312bar_0003524_x1
AGAACTCCGAACCGCAGAAGTACGAA
>C710-312bar_0003525_x2
AGAACTCCGGCTGTGACC
>C710-312bar_0003526_x2
AGAACTCGACGCCGAAGACGAAG
>C710-312bar_0003527_x1
AGAACTGGAAGAGTGGATCTGGCAGGAC
>C710-312bar_0003528_x1
AGAACTGGCACGCGAGCAAGAAGA
>C710-312bar_0003529_x2
AGAACTGGCACGCGAGCAAGAAGAA
>C710-312bar_0003530_x1
AGAACTGGCACGCGAGCAAGAAGAAG
>C710-312bar_0003531_x3
AGAACTGGCACGCGAGCAAGAAGAAGG
>C710-312bar_0003532_x1
AGAACTGGCACGCGAGCAAGAAGACGGC
>C710-312bar_0003533_x1
AGAACTGGCACGCGAGCCAGAAGAAGG
>C710-312bar_0003534_x1
AGAACTGGCACGGCTGAGGGA
>C710-312bar_0003535_x2
AGAACTGGCACGGCTGAGGGAATCC
>C710-312bar_0003536_x1
AGAACTGGCACTCGAGCAAGAAGAAG
>C710-312bar_0003537_x2
AGAACTGGTCGCGGTCTGAGTGGT
>C710-312bar_0003538_x1
AGAACTGGTGCTGTGGGAT
>C710-312bar_0003539_x1
AGAACTGGTGCTGTGGGATGAA
>C710-312bar_0003540_x1
AGAAGAAAATTGGACAGATCAT
>C710-312bar_0003541_x1
AGAAGAAACTGACGCACAAGGAGAAGA
>C710-312bar_0003542_x1
AGAAGAACAAGAAGGACAAGGTCC
>C710-312bar_0003543_x1
AGAAGAACATCTGTCTGTGTCGG
>C710-312bar_0003544_x2
AGAAGAAGAACAAGAGCAAGAAGAAGA
>C710-312bar_0003545_x1
AGAAGAAGCAGCCCAGGAAGGAGAGC
>C710-312bar_0003546_x1
AGAAGACACAGAAGACACAGAAGACACA
>C710-312bar_0003547_x1
AGAAGACAGAGAAGACAGAGAAGACAG
>C710-312bar_0003548_x1
AGAAGACAGAGAAGACAGAGAAGACAGA
>C710-312bar_0003549_x1
AGAAGACATCATCGAAGGTCCAGTAGGC
>C710-312bar_0003550_x1
AGAAGACCGAGACTGCGG
>C710-312bar_0003551_x1
AGAAGACCGAGCCTGCGG
>C710-312bar_0003552_x8
AGAAGACCGGGCCTGGGGTTC
>C710-312bar_0003553_x1
AGAAGACNGGGCCTGGGGTTC
>C710-312bar_0003554_x1
AGAAGAGGCGGAGCAGGAGGTGGCAGT
>C710-312bar_0003555_x1
AGAAGAGTGTGATGTCGTCCTTTGCAC
>C710-312bar_0003556_x3
AGAAGATCCTTATGTATTAAC
>C710-312bar_0003557_x1
AGAAGCAACAACAGCAACGAGACGGC
>C710-312bar_0003558_x2
AGAAGCAATCGTTCCTTCGGTCCAAGGG
>C710-312bar_0003559_x1
AGAAGCATGCCAGCTCGGC
>C710-312bar_0003560_x1
AGAAGCCAGGTTCAAGGCTAAAGGC
>C710-312bar_0003561_x1
AGAAGCCGACTGCGAAAGAGC
>C710-312bar_0003562_x2
AGAAGCGCCTGAAGCAGGGTCTGTACC
>C710-312bar_0003563_x1
AGAAGCGCTCAGATCTGGACGAGCAGC
>C710-312bar_0003564_x1
AGAAGCGGAACCAGCCAAC
>C710-312bar_0003565_x2
AGAAGCGGTACAACAGTTTGT
>C710-312bar_0003566_x1
AGAAGCGTTTTTCGGTTCGTTTTGGC
>C710-312bar_0003567_x1
AGAAGCTCACCAAGCAGGAGGAAGCG
>C710-312bar_0003568_x1
AGAAGCTCCTGTTTCAGGG
>C710-312bar_0003569_x1
AGAAGCTGATCACGGCCCTGTGCAAC
>C710-312bar_0003570_x2
AGAAGCTGGCCTCGGAAGTGGT
>C710-312bar_0003571_x1
AGAAGCTTGAATCGTACTACATGAC
>C710-312bar_0003572_x1
AGAAGCTTGACTCGCACTACATGAC
>C710-312bar_0003573_x5
AGAAGCTTGACTCGTACTACATGA
>C710-312bar_0003574_x17
AGAAGCTTGACTCGTACTACATGAC
>C710-312bar_0003575_x1
AGAAGCTTGACTCGTACTACATTAC
>C710-312bar_0003576_x1
AGAAGGACCAGGGCGTGGAC
>C710-312bar_0003577_x1
AGAAGGACGAGGAAAAGAAGCAAGAGGA
>C710-312bar_0003578_x2
AGAAGGACGAGGAAAAGAAGGAAGAGGA
>C710-312bar_0003579_x1
AGAAGGACTCGAGCGACAGCGAT
>C710-312bar_0003580_x1
AGAAGGAGAAGACACAGAAACG
>C710-312bar_0003581_x1
AGAAGGAGAAGACACAGAAACGCA
>C710-312bar_0003582_x3
AGAAGGAGAAGACACAGAAACGCAAGGC
>C710-312bar_0003583_x1
AGAAGGAGTTTGACGCGTCGA
>C710-312bar_0003584_x1
AGAAGGATAGCGACCGTAGC
>C710-312bar_0003585_x1
AGAAGGATTAAGTTGAAT
>C710-312bar_0003586_x1
AGAAGGCAGGTTCAAGGCTAAAGGCGC
>C710-312bar_0003587_x2
AGAAGGCCATCGCCAAGCTGTCAAC
>C710-312bar_0003588_x1
AGAAGGCCGCTCCGGAGAAGAA
>C710-312bar_0003589_x1
AGAAGGCGCAGTAGATCTCGAGGACGGC
>C710-312bar_0003590_x2
AGAAGGGACTGTTCGACGACAATTG
>C710-312bar_0003591_x3
AGAAGGGACTGTTCGACGACAATTGGT
>C710-312bar_0003592_x1
AGAAGGGTCAGAATGTGGA
>C710-312bar_0003593_x2
AGAAGGTCAATGGAAAGCTAACCAGCAA
>C710-312bar_0003594_x1
AGAAGGTCAATGGAAATCTAACCATCAA
>C710-312bar_0003595_x1
AGAAGGTCATCGGGGTGAAGCGGT
>C710-312bar_0003596_x1
AGAAGGTCCCAAGGGTTC
>C710-312bar_0003597_x1
AGAAGGTCCCAAGGGTTCGGCTGTTCG
>C710-312bar_0003598_x1
AGAAGGTGCCGGACTCGACGTAC
>C710-312bar_0003599_x1
AGAAGGTGGAGTACGTGAACGGGTTC
>C710-312bar_0003600_x1
AGAAGGTGTCCTGGATCGTTGCAC
>C710-312bar_0003601_x2
AGAAGGTTGAAGAAAACGTGAAGGAC
>C710-312bar_0003602_x1
AGAAGTCTTGCAACCAGGTTCTGGGAA
>C710-312bar_0003603_x1
AGAAGTGGTCCAAGGGAAAGGTTC
>C710-312bar_0003604_x1
AGAATAATGTAGGTAAGGGAAGTCGGC
>C710-312bar_0003605_x1
AGAATAGGTGGGAGCCGGGGTAAAAC
>C710-312bar_0003606_x3
AGAATCAGCAAGCACTGGCGCACT
>C710-312bar_0003607_x1
AGAATCGAATGTGCTGGCGAAC
>C710-312bar_0003608_x2
AGAATCGATCTTCTGGATACTTCAGAC
>C710-312bar_0003609_x2
AGAATCGATTGGCGTGGA
>C710-312bar_0003610_x1
AGAATCGATTGGCGTGGAA
>C710-312bar_0003611_x1
AGAATCGTGTAGTGAAGACTCCAGACCA
>C710-312bar_0003612_x1
AGAATCGTGTAGTGAAGACTCCAGGCCA
>C710-312bar_0003613_x2
AGAATCTGGGCAGTTGGAC
>C710-312bar_0003614_x1
AGAATGACTGGACGCGAAAGGGCGGAT
>C710-312bar_0003615_x1
AGAATGAGAAGACACAGAAACG
>C710-312bar_0003616_x1
AGAATGAGGGAGCAAGCGGAAACGTCAA
>C710-312bar_0003617_x1
AGAATGATGAGCACGATGGTTGGC
>C710-312bar_0003618_x1
AGAATGCTCGCCCGCCAC
>C710-312bar_0003619_x9
AGAATGCTCGCCTGCCAC
>C710-312bar_0003620_x1
AGAATGCTCGCCTTCCAC
>C710-312bar_0003621_x1
AGAATGTGAACTGCAGGAC
>C710-312bar_0003622_x2
AGAATGTGAACTGCAGGACA
>C710-312bar_0003623_x4
AGAATGTGAACTGCAGGACACATGA
>C710-312bar_0003624_x3
AGAATGTGAACTGCAGGACACATGAAC
>C710-312bar_0003625_x1
AGAATGTGAACTGCAGGACACATGACC
>C710-312bar_0003626_x1
AGAATGTGAAGAGAGCAGGGAGGATT
>C710-312bar_0003627_x1
AGAATGTGCAGGTTGAGGATCAAGGGC
>C710-312bar_0003628_x1
AGAATGTTCAGGAGAAAGAC
>C710-312bar_0003629_x1
AGAATTCTTGCAACCAGGTTCTGGTAC
>C710-312bar_0003630_x3
AGAATTGGTCTGATCCTGA
>C710-312bar_0003631_x1
AGAATTTAAAACTCTTTTAGGGCAAAAA
>C710-312bar_0003632_x1
AGAATTTCATGATGCTCCCTTAGGC
>C710-312bar_0003633_x3
AGAATTTGTGGATCCGGC
>C710-312bar_0003634_x1
AGACAACATGAACAGTACCACGAAGAAC
>C710-312bar_0003635_x1
AGACAAGGAACTGAAGGAACACTTCGGC
>C710-312bar_0003636_x1
AGACAATGACAACGATCGATCTGGC
>C710-312bar_0003637_x6
AGACAGACATGGGTAGTGAGAT
>C710-312bar_0003638_x1
AGACAGCAGGACGGTGGACATGGAA
>C710-312bar_0003639_x1
AGACAGGCGTTGGTGGAAGTGC
>C710-312bar_0003640_x1
AGACAGTGAACCTGAAACCGAAGACGAC
>C710-312bar_0003641_x1
AGACATCGACAGTGAGGAGTACAGCGAC
>C710-312bar_0003642_x1
AGACATGGTTCCTGGAGCGCTGCGGC
>C710-312bar_0003643_x1
AGACCATTCGTAAACGACTTCACGCCAA
>C710-312bar_0003644_x1
AGACCCAGAACAGCAAGTAC
>C710-312bar_0003645_x2
AGACCCTAGGCAGGGGATCACTCGGC
>C710-312bar_0003646_x1
AGACCCTGGACGACTGCGTGGGCA
>C710-312bar_0003647_x1
AGACCGCGCCTGGGGTTC
>C710-312bar_0003648_x2
AGACCGCGCCTGGGGTTCC
>C710-312bar_0003649_x1
AGACCGGGCATGGGGTTC
>C710-312bar_0003650_x1
AGACCGGGCCCGGGGTTC
>C710-312bar_0003651_x1
AGACCGGGCCTGGGGATC
>C710-312bar_0003652_x2
AGACCGGGCCTGGGGCTC
>C710-312bar_0003653_x1
AGACCGGGCCTGGGGGTC
>C710-312bar_0003654_x1
AGACCGGGCCTGGGGGTCC
>C710-312bar_0003655_x1
AGACCGGGCCTGGGGTGC
>C710-312bar_0003656_x1
AGACCGGGCCTGGGGTTAC
>C710-312bar_0003657_x119
AGACCGGGCCTGGGGTTC
>C710-312bar_0003658_x57
AGACCGGGCCTGGGGTTCC
>C710-312bar_0003659_x2
AGACCGGGCCTGGGGTTCCG
>C710-312bar_0003660_x1
AGACCGGNCCTGGGGTTC
>C710-312bar_0003661_x1
AGACCGTCGACGAGGAGGTCCTGAAG
>C710-312bar_0003662_x1
AGACCGTTGTGGTGAGGGTGGACG
>C710-312bar_0003663_x2
AGACCTTGCTTTTACATTATTCGTGGC
>C710-312bar_0003664_x1
AGACCTTGGACAACACGCCCGATGCGGC
>C710-312bar_0003665_x1
AGACCTTGTATTTTGATGTTCTGTTAAC
>C710-312bar_0003666_x1
AGACGAAAACGAGCAAAGAAC
>C710-312bar_0003667_x2
AGACGAAAACGAGCAAAGAACGCCGG
>C710-312bar_0003668_x1
AGACGAACGAATCGGCGGGGACGCA
>C710-312bar_0003669_x2
AGACGACCGGGCCTGGGGTTC
>C710-312bar_0003670_x1
AGACGACGCAAATATTCGACTGACCAAC
>C710-312bar_0003671_x19
AGACGACGCAAATATTCGACTGACGAAC
>C710-312bar_0003672_x1
AGACGACGCACTGGTGCTCAAAGCAGA
>C710-312bar_0003673_x1
AGACGACGCACTGGTGCTCAAAGCAGAA
>C710-312bar_0003674_x7
AGACGACGCACTGGTGCTCAAAGCAGAG
>C710-312bar_0003675_x1
AGACGATCGCGTCCGAGGGC
>C710-312bar_0003676_x1
AGACGATGAGAACGATAACGGCC
>C710-312bar_0003677_x1
AGACGCGATGCAACGAAGAGC
>C710-312bar_0003678_x2
AGACGCGGTATGCGTGTTAGCGGGC
>C710-312bar_0003679_x1
AGACGGACGTGATAGACGACAGACGGAG
>C710-312bar_0003680_x1
AGACGGAGAACTGATAAGGGC
>C710-312bar_0003681_x1
AGACGGAGAAGGAAGGAGAGC
>C710-312bar_0003682_x1
AGACGGCTCCTGGCAGGATCGCCATGA
>C710-312bar_0003683_x2
AGACGGTGCTGAGGAGCAGGAAGAGG
>C710-312bar_0003684_x1
AGACGTCGTCGGGTGCGGTC
>C710-312bar_0003685_x1
AGACGTGTCTGCTGGATC
>C710-312bar_0003686_x3
AGACGTGTGTTTTCCTGA
>C710-312bar_0003687_x1
AGACGTTCATGTCGGACTCGGAAGAC
>C710-312bar_0003688_x1
AGACTAAACAAGAGCACAAACAGGAGA
>C710-312bar_0003689_x1
AGACTAAGGAGCAGCTGGAGGAGGAGA
>C710-312bar_0003690_x2
AGACTAATGTAGGTAAGGGAAGTCGGC
>C710-312bar_0003691_x1
AGACTACCCTTGCTTGTCGG
>C710-312bar_0003692_x1
AGACTCCTGACAGCATTGC
>C710-312bar_0003693_x1
AGACTCGAATGTGCTGGCGAAC
>C710-312bar_0003694_x1
AGACTGATGAAGCAAACGGGGAGAAGA
>C710-312bar_0003695_x2
AGACTGATGAAGCGAACGGGGAGAAGA
>C710-312bar_0003696_x1
AGACTGTAGTTGGTCGGCCAACAGAGA
>C710-312bar_0003697_x2
AGACTTGGATGGTACTGGCACTG
>C710-312bar_0003698_x1
AGAGAAAGAATGCATCAGCGGTAAGATC
>C710-312bar_0003699_x1
AGAGAAAGAATGCATCAGCGGTCAGATC
>C710-312bar_0003700_x1
AGAGAAATTGAACGCTTACGCG
>C710-312bar_0003701_x2
AGAGAAATTGAACGCTTACGCT
>C710-312bar_0003702_x1
AGAGAACAGCTGAGCAGCAGTGAGA
>C710-312bar_0003703_x1
AGAGAACAGCTGAGCAGCAGTGAGC
>C710-312bar_0003704_x3
AGAGAACATGAATAGGTTAAAAC
>C710-312bar_0003705_x2
AGAGAACATGAATCGGTTAAAAC
>C710-312bar_0003706_x2
AGAGAACATTAATCGGTTAAAAC
>C710-312bar_0003707_x1
AGAGAAGACAGAGAAGACAGAGAAGAC
>C710-312bar_0003708_x1
AGAGAAGCAAATGGAAGTGAAC
>C710-312bar_0003709_x1
AGAGAATATCAATCGGGTAAAACA
>C710-312bar_0003710_x1
AGAGAATATCAATCGGTTACAACA
>C710-312bar_0003711_x1
AGAGAATGGGGCTGGGACTGGATGA
>C710-312bar_0003712_x1
AGAGAATTGGCTCGACGAAAGTAAC
>C710-312bar_0003713_x1
AGAGACAAATGAAATGAACTAACGAAC
>C710-312bar_0003714_x1
AGAGACACGTTTCGGGCGAAAAAC
>C710-312bar_0003715_x1
AGAGACATAGAGGGTGTAGA
>C710-312bar_0003716_x1
AGAGACCAATGAAATGCACTAACGAACC
>C710-312bar_0003717_x1
AGAGAGACCGACCGACCGAAC
>C710-312bar_0003718_x1
AGAGAGAGAACTACAACAAGACAGAGA
>C710-312bar_0003719_x2
AGAGAGAGAGAGTGTGTGTGGGTGGGGC
>C710-312bar_0003720_x1
AGAGAGAGAGAGTGTGTGTGGGTGTGGC
>C710-312bar_0003721_x25
AGAGAGATATGGTCGGAC
>C710-312bar_0003722_x1
AGAGAGATATGGTCGGACA
>C710-312bar_0003723_x1
AGAGAGATATGGTCGGACAAGC
>C710-312bar_0003724_x3
AGAGAGATATGGTTGGAC
>C710-312bar_0003725_x2
AGAGAGATATGGTTGGACAG
>C710-312bar_0003726_x1
AGAGAGATATGGTTGGACT
>C710-312bar_0003727_x1
AGAGAGATCGGAAGAGTTC
>C710-312bar_0003728_x1
AGAGAGATGAACCGAGCGAG
>C710-312bar_0003729_x4
AGAGAGATGAACCGAGCGAGG
>C710-312bar_0003730_x1
AGAGAGATGAACCGAGCGAGGGGTCAAA
>C710-312bar_0003731_x2
AGAGAGATGAACCGAGCGAGGGGTGAAA
>C710-312bar_0003732_x1
AGAGAGGGTGATAGGCCCGTAGAGCGGC
>C710-312bar_0003733_x3
AGAGAGTCGACGAAGAGAAAC
>C710-312bar_0003734_x2
AGAGATATCGGAAGAGTTC
>C710-312bar_0003735_x1
AGAGATATGGTCGGACAAGCTGGTAGA
>C710-312bar_0003736_x1
AGAGATATGGTTGGACAGGC
>C710-312bar_0003737_x1
AGAGATCAGCAAGCAGGGGTGGC
>C710-312bar_0003738_x4
AGAGATGAACCGAGCGAG
>C710-312bar_0003739_x3
AGAGATGAACCGAGCGAGG
>C710-312bar_0003740_x1
AGAGATGAACCGAGCGAGGG
>C710-312bar_0003741_x1
AGAGATGGAACGCAAGCAAGCGG
>C710-312bar_0003742_x1
AGAGATGGTTCAAAATTTGATGACGAT
>C710-312bar_0003743_x1
AGAGATGTTTGATATTCTTGGTTG
>C710-312bar_0003744_x2
AGAGATTTGATCAAGGGTGAAGAA
>C710-312bar_0003745_x1
AGAGATTTGATCAAGGGTGAAGAAAA
>C710-312bar_0003746_x1
AGAGCAAACATAGATCCGCGG
>C710-312bar_0003747_x1
AGAGCAAAGCACGTATCGGTATGTGGA
>C710-312bar_0003748_x2
AGAGCAACTGACGAAAAATTGCAAGAC
>C710-312bar_0003749_x1
AGAGCAACTGACGAAAAATTGCAAGACC
>C710-312bar_0003750_x1
AGAGCAAGAACAACAGCAAGAGAA
>C710-312bar_0003751_x4
AGAGCAAGATCCGATCACACTTTGGAC
>C710-312bar_0003752_x4
AGAGCAATGGATTGTGCTGACTGGTGGC
>C710-312bar_0003753_x7
AGAGCATCATGTGCAAGTGTAGAC
>C710-312bar_0003754_x1
AGAGCATCTGGATCGGTAGC
>C710-312bar_0003755_x3
AGAGCATGACACTGAAGATGTTAGGGAA
>C710-312bar_0003756_x2
AGAGCCAGAGGAACCAGAAGAG
>C710-312bar_0003757_x2
AGAGCCCGATCGTCACACCCTGGATTGC
>C710-312bar_0003758_x10
AGAGCCTGTAGAGCCAGCGCGATGGTTG
>C710-312bar_0003759_x2
AGAGCGAAATGGGCGGCAT
>C710-312bar_0003760_x3
AGAGCGCCCTGTACGAGATGAACGGT
>C710-312bar_0003761_x1
AGAGCGCCCTGTACGAGATGAACGGTT
>C710-312bar_0003762_x1
AGAGCGCGTTCTCGCCGG
>C710-312bar_0003763_x2
AGAGCGTGCAGTTAGGATGGCAGAA
>C710-312bar_0003764_x1
AGAGCGTGCAGTTAGGATGGCAGTAC
>C710-312bar_0003765_x2
AGAGCGTTGTGGTGAGGTTGGACG
>C710-312bar_0003766_x1
AGAGCTAGGCGTCGACTTTGAGC
>C710-312bar_0003767_x1
AGAGCTCAGCACCCAGGGGTGGCC
>C710-312bar_0003768_x1
AGAGCTCAGCACGCAGCGGCGAATC
>C710-312bar_0003769_x1
AGAGCTCAGCACGCAGCGGTGG
>C710-312bar_0003770_x1
AGAGCTCAGCACGCAGGG
>C710-312bar_0003771_x2
AGAGCTCAGCACGCAGGGGCGA
>C710-312bar_0003772_x2
AGAGCTCAGCACGCAGGGGCGATGC
>C710-312bar_0003773_x3
AGAGCTCAGCACGCAGGGGCGATGCA
>C710-312bar_0003774_x1
AGAGCTCAGCACGCAGGGGCGATGCAC
>C710-312bar_0003775_x3
AGAGCTCAGCACGCAGGGGCGATGCACT
>C710-312bar_0003776_x1
AGAGCTCAGCACGCAGGGGCGG
>C710-312bar_0003777_x1
AGAGCTCAGCACGCAGGGGCGGC
>C710-312bar_0003778_x1
AGAGCTCAGCACGCAGGGGTG
>C710-312bar_0003779_x1
AGAGCTCAGCACGCAGGGGTGAC
>C710-312bar_0003780_x24
AGAGCTCAGCACGCAGGGGTGG
>C710-312bar_0003781_x82
AGAGCTCAGCACGCAGGGGTGGC
>C710-312bar_0003782_x7
AGAGCTCAGCACGCAGGGGTGGCG
>C710-312bar_0003783_x1
AGAGCTCAGCACGCCGGGGTGG
>C710-312bar_0003784_x3
AGAGCTCAGCACGCCGGGGTGGC
>C710-312bar_0003785_x2
AGAGCTCTGCATTAACGCGGTAAGGGAC
>C710-312bar_0003786_x1
AGAGCTGGTGAAGAGTCTGATGGCGGCA
>C710-312bar_0003787_x1
AGAGCTGTAAGACCATGAATCATGAGG
>C710-312bar_0003788_x1
AGAGCTTGCTCTGACGCTGTTTGTTGC
>C710-312bar_0003789_x1
AGAGCTTTGCGGCCTCTAGAGC
>C710-312bar_0003790_x2
AGAGGAAAACCTCTCTTCATCAGGGC
>C710-312bar_0003791_x1
AGAGGAAACTCTGGCGGAGGC
>C710-312bar_0003792_x4
AGAGGAAACTCTGGTGGAGGC
>C710-312bar_0003793_x1
AGAGGAAGAAGAAGAAGAAGAGGAGATT
>C710-312bar_0003794_x1
AGAGGAAGTGGAACTGACAGCGGAG
>C710-312bar_0003795_x1
AGAGGAATGAAATGCCTATTGGAGTTAC
>C710-312bar_0003796_x2
AGAGGACTACCATGGTTGCAACGG
>C710-312bar_0003797_x1
AGAGGACTACCATGGTTGCAACGGGT
>C710-312bar_0003798_x1
AGAGGAGGAGGAAGAAGAAAAGAAGC
>C710-312bar_0003799_x2
AGAGGAGGATTTGGTTCTCGCGGCG
>C710-312bar_0003800_x1
AGAGGAGGATTTGGTTCTCGCGGCGGC
>C710-312bar_0003801_x3
AGAGGAGTGCTGGTGGTGAC
>C710-312bar_0003802_x1
AGAGGAGTTCGGCGTTGTGTGAAACGGA
>C710-312bar_0003803_x1
AGAGGAGTTGTGTGGCGC
>C710-312bar_0003804_x1
AGAGGATATTCGTGCTGGAAGAGAC
>C710-312bar_0003805_x1
AGAGGATTTTTTCAGCACGAGTCGTAC
>C710-312bar_0003806_x2
AGAGGCACTAGAGAATTACAGCAGA
>C710-312bar_0003807_x1
AGAGGCATTCTCAGGCTGTCCTGGAGAC
>C710-312bar_0003808_x1
AGAGGCGAAAGTCGCGGCACTGGTC
>C710-312bar_0003809_x1
AGAGGCGAGGTCTATAGGGCGGCCAAAC
>C710-312bar_0003810_x1
AGAGGCTCTAGACTCGAACAGGCGGTT
>C710-312bar_0003811_x1
AGAGGCTCTAGACTCGAATAGGCGG
>C710-312bar_0003812_x1
AGAGGCTCTAGACTCGAATAGGCGGT
>C710-312bar_0003813_x1
AGAGGCTCTAGACTCGAATAGGCGGTT
>C710-312bar_0003814_x2
AGAGGGAGCTGAACAAGCACAAGAGGA
>C710-312bar_0003815_x1
AGAGGGCCAAGGACCAGCAAGCTAG
>C710-312bar_0003816_x1
AGAGGTCACGGGCTACGG
>C710-312bar_0003817_x2
AGAGGTCACGGGCTACGGTTC
>C710-312bar_0003818_x1
AGAGGTCCAGAATAGGTGGGAGC
>C710-312bar_0003819_x1
AGAGGTCCGTAGAAAAAAA
>C710-312bar_0003820_x1
AGAGGTCGAATTTTAACCAACGGGGAT
>C710-312bar_0003821_x1
AGAGGTGCAGAATAGGTGGGAGCCGC
>C710-312bar_0003822_x1
AGAGGTGCAGAATAGGTGGGAGCCGGG
>C710-312bar_0003823_x3
AGAGGTGTCGATGTAAAC
>C710-312bar_0003824_x1
AGAGTAAAATGAACGACGACCTGGTGAC
>C710-312bar_0003825_x2
AGAGTACGAAGGACTTGAGAAAGCAT
>C710-312bar_0003826_x1
AGAGTACGGTCTGTTTGCAGAAC
>C710-312bar_0003827_x1
AGAGTAGACAGGCAGTCCAGCAGA
>C710-312bar_0003828_x1
AGAGTAGCGGTTGTTTTGAC
>C710-312bar_0003829_x1
AGAGTCGTGGTGAAGGAAAGCAGAAC
>C710-312bar_0003830_x1
AGAGTCTGACGACAACGAAGAGCA
>C710-312bar_0003831_x1
AGAGTCTGACGACAACGAAGAGCAAGA
>C710-312bar_0003832_x2
AGAGTCTGATCGCTGCTTTGAGGAC
>C710-312bar_0003833_x1
AGAGTGAACATCGTTGTGATTTGTAC
>C710-312bar_0003834_x7
AGAGTGAACATCGTTGTGCTTTGTAC
>C710-312bar_0003835_x1
AGAGTGCATTATTAGTTGAAC
>C710-312bar_0003836_x2
AGAGTGGAGAGGCAGGACGGAAGCGCAT
>C710-312bar_0003837_x1
AGAGTGGCGCAGTGGAAGC
>C710-312bar_0003838_x2
AGAGTGGCTCGGGCAAGAC
>C710-312bar_0003839_x5
AGAGTGTACATAGGCTGATGTGC
>C710-312bar_0003840_x1
AGAGTGTACCTAGGCTGATGTGC
>C710-312bar_0003841_x1
AGAGTGTAGAGATCCAAA
>C710-312bar_0003842_x2
AGAGTGTAGGGATCCAAA
>C710-312bar_0003843_x1
AGAGTGTCGTCGTGCCATCGTGTGTAC
>C710-312bar_0003844_x2
AGAGTGTGGGTAGGACGACGG
>C710-312bar_0003845_x1
AGAGTGTTTGAACAAGTGTGGTGC
>C710-312bar_0003846_x1
AGAGTTAAATCTGTGAACC
>C710-312bar_0003847_x1
AGAGTTAATTTCCTCGATCAGATTGGAC
>C710-312bar_0003848_x1
AGAGTTCGTTATCTGCCGTAAC
>C710-312bar_0003849_x1
AGAGTTCTACAGTCCGACGAT
>C710-312bar_0003850_x1
AGAGTTCTACAGTCGGACGATCATG
>C710-312bar_0003851_x1
AGAGTTCTGCAACAACGGCTGCGAGGC
>C710-312bar_0003852_x2
AGAGTTCTGCGGAGTCCAAAGTAGGC
>C710-312bar_0003853_x2
AGAGTTCTGCGGAGTCCAAAGTAGGCAC
>C710-312bar_0003854_x1
AGAGTTGAACAGACGGAAGTTTTGAC
>C710-312bar_0003855_x1
AGAGTTGATAACGGCTACACGCATA
>C710-312bar_0003856_x1
AGAGTTGATAACGGGTACACGCATA
>C710-312bar_0003857_x1
AGAGTTGATAACGGGTACACGCATAGA
>C710-312bar_0003858_x2
AGAGTTGTTGATTGCAGTCATGAGTTC
>C710-312bar_0003859_x1
AGAGTTTGCACAAAATCGATCACTATAG
>C710-312bar_0003860_x1
AGAGTTTGGAACGAGACGC
>C710-312bar_0003861_x3
AGATAAAAAGTGATCTGTTAGCGGCGGA
>C710-312bar_0003862_x5
AGATAAGGGCTATATAAC
>C710-312bar_0003863_x1
AGATACAAAGTAGGATGAAAAGGAC
>C710-312bar_0003864_x1
AGATACGTTTGATATTCTTGGTTG
>C710-312bar_0003865_x1
AGATACTGGAACGCTGGTGG
>C710-312bar_0003866_x2
AGATATCTGTGTGCTTAGTGGGC
>C710-312bar_0003867_x1
AGATATGCTTGATATTCTTGGTTG
>C710-312bar_0003868_x1
AGATATGGCTGGGGGAGACAGCACGGCA
>C710-312bar_0003869_x1
AGATATGTCTGATATTCTTGGTTG
>C710-312bar_0003870_x1
AGATATGTTTGATAGTCTTGGTTG
>C710-312bar_0003871_x1
AGATATGTTTGATATCCTTGGTTG
>C710-312bar_0003872_x1
AGATATGTTTGATATTCGTGGTTG
>C710-312bar_0003873_x1
AGATATGTTTGATATTCTTGG
>C710-312bar_0003874_x1
AGATATGTTTGATATTCTTGGC
>C710-312bar_0003875_x1
AGATATGTTTGATATTCTTGGCTG
>C710-312bar_0003876_x1
AGATATGTTTGATATTCTTGGGTG
>C710-312bar_0003877_x2
AGATATGTTTGATATTCTTGGTTC
>C710-312bar_0003878_x2
AGATATGTTTGATATTCTTGGTTCT
>C710-312bar_0003879_x187
AGATATGTTTGATATTCTTGGTTG
>C710-312bar_0003880_x1
AGATATGTTTGATATTCTTGGTTGC
>C710-312bar_0003881_x5
AGATATGTTTGATATTCTTGGTTT
>C710-312bar_0003882_x1
AGATATGTTTGATATTCTTGTTTT
>C710-312bar_0003883_x3
AGATATTTTGCAGGACTTGCTGTAG
>C710-312bar_0003884_x4
AGATCAATGTAGGTAAGGGAAGTCGG
>C710-312bar_0003885_x13
AGATCAATGTAGGTAAGGGAAGTCGGC
>C710-312bar_0003886_x17
AGATCAATGTAGGTAAGGGAAGTCGGCA
>C710-312bar_0003887_x2
AGATCACCATCCAATCGGACGGC
>C710-312bar_0003888_x2
AGATCACTACAGTCCGACGATCATGC
>C710-312bar_0003889_x10
AGATCAGAAGGTTGCGTGT
>C710-312bar_0003890_x2
AGATCAGAAGGTTGCGTGTC
>C710-312bar_0003891_x1
AGATCAGAAGGTTGCGTGTTC
>C710-312bar_0003892_x1
AGATCAGTGACTGTAGACC
>C710-312bar_0003893_x2
AGATCCAGGTCGAGTACAAGGGTGAGAC
>C710-312bar_0003894_x1
AGATCCCGCTGGACCGGCAC
>C710-312bar_0003895_x1
AGATCCGCTGTCACCATATTGCAGCGC
>C710-312bar_0003896_x9
AGATCCGCTGTCACCATATTGTAGCGC
>C710-312bar_0003897_x1
AGATCCTCGATGTTCTAGGC
>C710-312bar_0003898_x1
AGATCCTGAGCCGGCTGGAGAAGGC
>C710-312bar_0003899_x1
AGATCCTGTAATTTGATGTTC
>C710-312bar_0003900_x1
AGATCGACGGACCAGAGCAGCAGAGT
>C710-312bar_0003901_x1
AGATCGACGGACCAGAGCAGCCGCGT
>C710-312bar_0003902_x1
AGATCGGGCCTGGGGTTC
>C710-312bar_0003903_x1
AGATCGGGCCTGGGGTTCC
>C710-312bar_0003904_x2
AGATCGTACTTGATGTCCTCCCTTGA
>C710-312bar_0003905_x2
AGATCGTGAGTTCGAATCTCGCCGGAGC
>C710-312bar_0003906_x1
AGATCGTGCTATGACGCTGGTTGTTGA
>C710-312bar_0003907_x1
AGATCGTNAGTTCGAATCTCGCCGGAGC
>C710-312bar_0003908_x1
AGATCTACAGTCCGAAGATCATGC
>C710-312bar_0003909_x1
AGATCTCGCTCTGACGCTGTTTGTTGC
>C710-312bar_0003910_x1
AGATCTTGAATTTTGATGTTCTG
>C710-312bar_0003911_x1
AGATCTTGCTCTGACGCTGTTTCTTGC
>C710-312bar_0003912_x1
AGATCTTGCTCTGACGCTGTTTGTAGC
>C710-312bar_0003913_x50
AGATCTTGCTCTGACGCTGTTTGTTGC
>C710-312bar_0003914_x3
AGATCTTGCTCTGACGCTGTTTGTTGT
>C710-312bar_0003915_x2
AGATCTTGCTCTGACGCTGTTTTTTGC
>C710-312bar_0003916_x2
AGATCTTGCTTTTACGTTGTTCGTTGC
>C710-312bar_0003917_x1
AGATCTTGGTGGCAGTAG
>C710-312bar_0003918_x1
AGATCTTGTATCTTGATGTTCTG
>C710-312bar_0003919_x1
AGATCTTGTATTTCGATGTTC
>C710-312bar_0003920_x1
AGATCTTGTATTTTAATGTTC
>C710-312bar_0003921_x1
AGATCTTGTATTTTGACGTTC
>C710-312bar_0003922_x1
AGATCTTGTATTTTGATATTCTG
>C710-312bar_0003923_x1
AGATCTTGTATTTTGATGGTC
>C710-312bar_0003924_x96
AGATCTTGTATTTTGATGTTC
>C710-312bar_0003925_x20
AGATCTTGTATTTTGATGTTCT
>C710-312bar_0003926_x1
AGATCTTGTATTTTGATGTTCTC
>C710-312bar_0003927_x79
AGATCTTGTATTTTGATGTTCTG
>C710-312bar_0003928_x15
AGATCTTGTATTTTGATGTTCTGA
>C710-312bar_0003929_x1
AGATCTTGTATTTTGATGTTCTGAC
>C710-312bar_0003930_x2
AGATCTTGTATTTTGATGTTCTGT
>C710-312bar_0003931_x1
AGATCTTGTATTTTGATGTTCTGTANN
>C710-312bar_0003932_x1
AGATCTTGTATTTTGATGTTCTGTTAAC
>C710-312bar_0003933_x2
AGATCTTGTATTTTGATGTTCTT
>C710-312bar_0003934_x1
AGATCTTNTATTTTGATGTTCT
>C710-312bar_0003935_x1
AGATGAAAGAGATTGTGACGAGACGGT
>C710-312bar_0003936_x2
AGATGAACCGCAACCAGCAGAACA
>C710-312bar_0003937_x1
AGATGAAGCAGAAAAGTGAC
>C710-312bar_0003938_x1
AGATGACAGATCTCGCGTAGCAGTGG
>C710-312bar_0003939_x1
AGATGACGACACCGAACTGTGGGAG
>C710-312bar_0003940_x1
AGATGACGACACCGAACTGTGGGAGC
>C710-312bar_0003941_x1
AGATGAGGTCAACTTGGA
>C710-312bar_0003942_x1
AGATGCAGAAACGGTGCCATTTGAGC
>C710-312bar_0003943_x1
AGATGCAGTTGCACGTTCGTGGAC
>C710-312bar_0003944_x1
AGATGCCTGGCCCGGGCTGGAAC
>C710-312bar_0003945_x2
AGATGCGACTGATCCAGATGCAGGGC
>C710-312bar_0003946_x1
AGATGCTGTTAATCCGCTAGAGGC
>C710-312bar_0003947_x3
AGATGCTTGGCTGGAAGC
>C710-312bar_0003948_x1
AGATGGAAGAAGAAGAAC
>C710-312bar_0003949_x2
AGATGGAGTCGTACGTGTTC
>C710-312bar_0003950_x3
AGATGGGACTGTTATGCGAGTGC
>C710-312bar_0003951_x1
AGATGGGCGGACTCGTGCAG
>C710-312bar_0003952_x1
AGATGGGCGGACTCGTGCCG
>C710-312bar_0003953_x2
AGATGTACGTACTCGACAATGAACGGTC
>C710-312bar_0003954_x1
AGATGTAGAGCCTGACGACAACGAAGAA
>C710-312bar_0003955_x1
AGATGTAGTAGTGGCATCACAAGACAC
>C710-312bar_0003956_x1
AGATGTAGTAGTGGCATCAGAAGACA
>C710-312bar_0003957_x3
AGATGTTACAAGTTGTGAACTAGCGGTA
>C710-312bar_0003958_x1
AGATGTTCTGGGCTGCACGC
>C710-312bar_0003959_x2
AGATGTTGAAGATGAAGGC
>C710-312bar_0003960_x1
AGATGTTGATACCGGCAGCCGGGCGGGC
>C710-312bar_0003961_x6
AGATGTTGATACCGTCGGC
>C710-312bar_0003962_x3
AGATGTTGATACCGTCGGCC
>C710-312bar_0003963_x1
AGATGTTGATACCGTCGGCCGGGCGGGC
>C710-312bar_0003964_x5
AGATGTTGATACCGTCGGCCGGGTGGGC
>C710-312bar_0003965_x1
AGATGTTGATACCGTCGGGCGGGTGGGC
>C710-312bar_0003966_x1
AGATGTTGCTACCGTCAGC
>C710-312bar_0003967_x1
AGATGTTTGATACCGACGGTTCGGGC
>C710-312bar_0003968_x1
AGATTAATGTAGGTAAGCGAAGTCGGC
>C710-312bar_0003969_x1
AGATTAATGTAGGTAAGGGAAGCCGG
>C710-312bar_0003970_x1
AGATTAATGTAGGTAAGGGAAGCCGGCT
>C710-312bar_0003971_x1
AGATTAATGTAGGTAAGGGAAGGCGGCA
>C710-312bar_0003972_x5
AGATTAATGTAGGTAAGGGAAGTCGG
>C710-312bar_0003973_x1
AGATTAATGTAGGTAAGGGAAGTCGGA
>C710-312bar_0003974_x72
AGATTAATGTAGGTAAGGGAAGTCGGC
>C710-312bar_0003975_x12
AGATTAATGTAGGTAAGGGAAGTCGGCA
>C710-312bar_0003976_x1
AGATTAATGTAGGTAAGGGAAGTCGGCG
>C710-312bar_0003977_x1
AGATTAATGTAGGTAAGGGAAGTCGTC
>C710-312bar_0003978_x1
AGATTAATGTAGGTAAGGGACGTCGGC
>C710-312bar_0003979_x1
AGATTAATGTAGGTCAGGGAAGTCGGCT
>C710-312bar_0003980_x3
AGATTACCGGTCTGTGCCAGAAGCGACA
>C710-312bar_0003981_x1
AGATTATGAGAGCTGAGGAC
>C710-312bar_0003982_x1
AGATTATTGTAGGTAAGGGAAGTCGGCA
>C710-312bar_0003983_x1
AGATTCACATCGGTCTAATGGC
>C710-312bar_0003984_x3
AGATTCCAACGTGCTCGCTCGGAGCGTT
>C710-312bar_0003985_x1
AGATTCGAGCGTACTTCAGAACAGCATC
>C710-312bar_0003986_x1
AGATTCGAGCTGCAAAAAC
>C710-312bar_0003987_x2
AGATTCGAGCTGCAAAAC
>C710-312bar_0003988_x4
AGATTCGAGCTGCAAACAAC
>C710-312bar_0003989_x1
AGATTCGAGCTGCAAACC
>C710-312bar_0003990_x1
AGATTCTAGCTGCAAACAAC
>C710-312bar_0003991_x1
AGATTCTGCTGATGGTGGC
>C710-312bar_0003992_x1
AGATTCTGTTTTGATGGTTGGAAGTAAT
>C710-312bar_0003993_x3
AGATTGAAAGTAGAACGGCAGGAGTGAG
>C710-312bar_0003994_x1
AGATTGAACTGACCAAGCAGCTGAAGC
>C710-312bar_0003995_x1
AGATTGCAGGTTCGGGTCC
>C710-312bar_0003996_x3
AGATTGCAGGTTCGTGTCC
>C710-312bar_0003997_x2
AGATTGGAGGTTCGCTGTACGAC
>C710-312bar_0003998_x1
AGATTGTTGAATGTAAGGAAGCAGATGA
>C710-312bar_0003999_x2
AGATTTACAACTTGGCAGCAGGAGT
>C710-312bar_0004000_x1
AGATTTTGTATCTTGATGTTC
>C710-312bar_0004001_x2
AGCAAACTCTTCTCCCAACGGCAAC
>C710-312bar_0004002_x2
AGCAAACTGGACGGTGAAGCGG
>C710-312bar_0004003_x2
AGCAAACTGGACGGTGAAGCGGA
>C710-312bar_0004004_x2
AGCAAACTGGACGGTGAAGCGGAC
>C710-312bar_0004005_x4
AGCAAATAAGTGAGCGTTTTGGTGC
>C710-312bar_0004006_x1
AGCAACACACTCACTGTC
>C710-312bar_0004007_x1
AGCAACAGACTCACTGCC
>C710-312bar_0004008_x1
AGCAACAGACTCACTGCCTCGTCATGA
>C710-312bar_0004009_x6
AGCAACATCGGGCGCGATTAGTAC
>C710-312bar_0004010_x1
AGCAACCAAACCAATCAAAGATGGC
>C710-312bar_0004011_x1
AGCAACCGGAACCAGGGCGGC
>C710-312bar_0004012_x1
AGCAACGTGAATGTGGACCGCCTGGA
>C710-312bar_0004013_x3
AGCAACTGTCAACATCGCGGA
>C710-312bar_0004014_x1
AGCAACTTTGATTTCGACTGAACGGACT
>C710-312bar_0004015_x5
AGCAAGACATGGGTAGTGAGAT
>C710-312bar_0004016_x3
AGCAAGACCCTGTGAAATCCGTAGCAAC
>C710-312bar_0004017_x1
AGCAAGAGAAAGGATTCAGGACAGAGC
>C710-312bar_0004018_x1
AGCAAGCGAAAGGATTCAGGACAGAGC
>C710-312bar_0004019_x1
AGCAAGGAAAACTGATAAGGGC
>C710-312bar_0004020_x1
AGCAAGGGAAAGGATTCAGGACAGAGC
>C710-312bar_0004021_x2
AGCAAGGTTAGGGTAGTGTGGGACTGAA
>C710-312bar_0004022_x1
AGCAAGTCACCTGGAAGGC
>C710-312bar_0004023_x1
AGCAAGTCGATACAGAAGGGAAGCCCGT
>C710-312bar_0004024_x1
AGCAAGTGAAAGGAGTCAGGACAGA
>C710-312bar_0004025_x1
AGCAAGTGAAAGGATCCAGGACAGAGC
>C710-312bar_0004026_x1
AGCAAGTGAAAGGATTCAGGAC
>C710-312bar_0004027_x1
AGCAAGTGAAAGGATTCAGGACAGA
>C710-312bar_0004028_x1
AGCAAGTGAAAGGATTCAGGACAGAGA
>C710-312bar_0004029_x69
AGCAAGTGAAAGGATTCAGGACAGAGC
>C710-312bar_0004030_x1
AGCAAGTGAAAGGATTCAGGACAGCGC
>C710-312bar_0004031_x1
AGCAAGTGAAAGGATTCGGGACAGAGC
>C710-312bar_0004032_x1
AGCAAGTGAAAGTATTCAGGACAGAGC
>C710-312bar_0004033_x2
AGCAATACCACAGGAGTCGAC
>C710-312bar_0004034_x1
AGCAATGTTGAACAGCAAGCACGAAAGA
>C710-312bar_0004035_x1
AGCACACAGAACCCAGAGGACCGTG
>C710-312bar_0004036_x1
AGCACAGATCTTGGTGGTAGTAGAA
>C710-312bar_0004037_x1
AGCACAGTCTGAGTTCTTGC
>C710-312bar_0004038_x1
AGCACATGCGACGGGTGTAGAATCGC
>C710-312bar_0004039_x1
AGCACCATGAGATTCAGC
>C710-312bar_0004040_x1
AGCACGAGGACAAGGACAAGGAAGTC
>C710-312bar_0004041_x1
AGCACGAGGACAAGGACAAGGACGGC
>C710-312bar_0004042_x1
AGCACGAGGACAAGGACAAGGACGGCAA
>C710-312bar_0004043_x1
AGCACGCATGGGAGCAGAAG
>C710-312bar_0004044_x1
AGCACGGACGGGGTTGGTTCTGGGCGG
>C710-312bar_0004045_x1
AGCACGGTCTGCCCCAAGCTCCACGGCT
>C710-312bar_0004046_x1
AGCACGTCAATATTGGCGT
>C710-312bar_0004047_x1
AGCACTCAACATCCTCGGCCAACACCAG
>C710-312bar_0004048_x1
AGCACTGGGCTCCAGAAGGTCACCTCA
>C710-312bar_0004049_x1
AGCACTGGTGCTCAAAGCAGAGG
>C710-312bar_0004050_x3
AGCACTGTGATTTGTGCGAAGGTGTTC
>C710-312bar_0004051_x1
AGCACTTTGGACTCTGAAT
>C710-312bar_0004052_x1
AGCAGATGAACCGCAACCAGCAGACCA
>C710-312bar_0004053_x8
AGCAGATGAAGAAGGCGGAAGGAGGC
>C710-312bar_0004054_x4
AGCAGATGAAGAAGGCGGAAGGAGGCA
>C710-312bar_0004055_x2
AGCAGATGAAGAAGGCGGAAGGAGGCT
>C710-312bar_0004056_x1
AGCAGATGAAGAAGGCGGAAGGCGGC
>C710-312bar_0004057_x4
AGCAGATGCATTTTTCGAATTGATCGG
>C710-312bar_0004058_x4
AGCAGATGTGGATCTCCAAGCAGGAA
>C710-312bar_0004059_x1
AGCAGCAAGGTTAGGGTAGTGTGGGAC
>C710-312bar_0004060_x1
AGCAGCAGATCGATTGGTTCAAGGC
>C710-312bar_0004061_x1
AGCAGCAGCTGAACCAAGGGACAATGAC
>C710-312bar_0004062_x2
AGCAGCATAGATCACGAC
>C710-312bar_0004063_x3
AGCAGCATATTGTGTAGGC
>C710-312bar_0004064_x1
AGCAGCATGTAGTACACC
>C710-312bar_0004065_x1
AGCAGCCTGGAGGAGGAGGACGAGGAT
>C710-312bar_0004066_x1
AGCAGCTGAGTACGACGC
>C710-312bar_0004067_x1
AGCAGCTGCAGGTATGCCCAGAAGACGA
>C710-312bar_0004068_x1
AGCAGCTGGAACCGGAGGAGAC
>C710-312bar_0004069_x2
AGCAGGAGTGAATGCATAAGTT
>C710-312bar_0004070_x1
AGCAGGGAAGTTTGAGAA
>C710-312bar_0004071_x1
AGCAGGGCCGTGAGGACA
>C710-312bar_0004072_x1
AGCAGTAAGATATTGCGGAGAGAAAC
>C710-312bar_0004073_x1
AGCAGTCAGATGTTTGATAC
>C710-312bar_0004074_x1
AGCAGTCAGGATGGCCGAGC
>C710-312bar_0004075_x1
AGCAGTCCCTCAGTCCGACGATCATGC
>C710-312bar_0004076_x2
AGCAGTGTAATGTGGACGCGCCATGC
>C710-312bar_0004077_x1
AGCAGTTGACCAAGAATGACGTCCCGG
>C710-312bar_0004078_x1
AGCATAAACGGACCAACTGAAT
>C710-312bar_0004079_x2
AGCATAACAAACGAGACGAACAAC
>C710-312bar_0004080_x1
AGCATAACAAACGAGACGACCAAC
>C710-312bar_0004081_x1
AGCATAGCTGTTGGGACCCGAAAAA
>C710-312bar_0004082_x2
AGCATCAACGGACCAACTGAAA
>C710-312bar_0004083_x3
AGCATCAACGGACCAACTGAAATC
>C710-312bar_0004084_x4
AGCATCAACGGACCAACTGAAATCG
>C710-312bar_0004085_x5
AGCATCAACGGACCAACTGAAATCGTC
>C710-312bar_0004086_x2
AGCATCAACGGACCAACTGAAATCGTCT
>C710-312bar_0004087_x5
AGCATCAACGGGCCAATTGAA
>C710-312bar_0004088_x2
AGCATCAACGGGCCAATTGAAA
>C710-312bar_0004089_x1
AGCATCAACGGGCCAATTGAAAT
>C710-312bar_0004090_x3
AGCATCAACGGGCCAATTGAAATC
>C710-312bar_0004091_x3
AGCATCAACGGGCCAATTGAAATCG
>C710-312bar_0004092_x1
AGCATCAACGGGCCAATTGAAATCGA
>C710-312bar_0004093_x2
AGCATCAACGGGCCAATTGAAATCGTCT
>C710-312bar_0004094_x1
AGCATCAACTCGAACGTGA
>C710-312bar_0004095_x1
AGCATCAACTCTAACGTGA
>C710-312bar_0004096_x1
AGCATCAATCGGACCAATCAGGGAC
>C710-312bar_0004097_x3
AGCATCAGCGGGCCAACTGA
>C710-312bar_0004098_x1
AGCATCATGCGTCCGACGATCATGATT
>C710-312bar_0004099_x1
AGCATCGATCGGACCAATCAGGGGC
>C710-312bar_0004100_x1
AGCATGATACTTCCGGCCAAC
>C710-312bar_0004101_x1
AGCATGGCGAACTGATAACGGC
>C710-312bar_0004102_x2
AGCATTCGAAGAACTCAAGCGGCATTA
>C710-312bar_0004103_x1
AGCCAAACTCATCCTTACACTTCC
>C710-312bar_0004104_x1
AGCCAACAAGAGATATCGGA
>C710-312bar_0004105_x1
AGCCAACGCGGGCCTTCAAC
>C710-312bar_0004106_x1
AGCCAAGGGAACGGGCTTGGA
>C710-312bar_0004107_x2
AGCCAATCGTTGTCGTAGTCAAGCCGA
>C710-312bar_0004108_x2
AGCCACAGACCGAGTGGAATGGAGAC
>C710-312bar_0004109_x1
AGCCACATGTGGAGGTTATGTGTGC
>C710-312bar_0004110_x1
AGCCACGAGCAGCAGATTCAGAAGGAAC
>C710-312bar_0004111_x1
AGCCACTCCTCCTCCTGAGGCAACAT
>C710-312bar_0004112_x1
AGCCACTTAGCTTACCCTGTCGATGGA
>C710-312bar_0004113_x1
AGCCACTTAGCTTACCCTGTCGATGGAA
>C710-312bar_0004114_x1
AGCCAGCTAACCGCCGTGATGAAGAC
>C710-312bar_0004115_x1
AGCCAGTGAAAGGATTCAGGACAGAGC
>C710-312bar_0004116_x1
AGCCAGTGCTGAAGGAGC
>C710-312bar_0004117_x1
AGCCATCAAGTCGGCCATCGAGGC
>C710-312bar_0004118_x3
AGCCATCATTGGGGCCTTTGGGC
>C710-312bar_0004119_x1
AGCCATGCATGTCTAAGTACAAAC
>C710-312bar_0004120_x5
AGCCATGGACCGAGTGGAATGGAGACGG
>C710-312bar_0004121_x1
AGCCATTCGTCACTGTGTCAAGGGC
>C710-312bar_0004122_x4
AGCCATTTTGATCCAAGATGTTTCAAC
>C710-312bar_0004123_x1
AGCCCAACCTCTCTGGTTTGTAGAGC
>C710-312bar_0004124_x1
AGCCCACGATGTTGGACTGCGGGGAAGC
>C710-312bar_0004125_x1
AGCCCCAGCTCTAGTCCGGA
>C710-312bar_0004126_x1
AGCCCGGACTGGAAGCAACGGCATGCA
>C710-312bar_0004127_x1
AGCCCGTATGTAAGCAGTATCTGGGAAC
>C710-312bar_0004128_x2
AGCCCGTGACGGAGGCGTCCTAC
>C710-312bar_0004129_x1
AGCCCTCGAGGAAACTCACCGGAAC
>C710-312bar_0004130_x1
AGCCCTGGACTCCAGAAGGTCACATCAA
>C710-312bar_0004131_x1
AGCCCTTATTGCTCGGAAATTGAGTTC
>C710-312bar_0004132_x1
AGCCGACACACTGGTGCTCAAAGCAGAG
>C710-312bar_0004133_x1
AGCCGACGCACTGGTCCTCAAAGCAGAG
>C710-312bar_0004134_x7
AGCCGACGCACTGGTGCTCAAAGCAGA
>C710-312bar_0004135_x20
AGCCGACGCACTGGTGCTCAAAGCAGAG
>C710-312bar_0004136_x1
AGCCGACGCACTGGTGCTCAAAGCAGC
>C710-312bar_0004137_x2
AGCCGACGCACTGGTGCTCAAAGCCGAG
>C710-312bar_0004138_x1
AGCCGACGCACTGGTGCTCCAAGCAGAG
>C710-312bar_0004139_x1
AGCCGACGCACTGTTGCTCAAAGCAAAG
>C710-312bar_0004140_x1
AGCCGACTGCAGCAAGCTGGACGAA
>C710-312bar_0004141_x1
AGCCGCAGGATGAGAACCAAGACGAA
>C710-312bar_0004142_x1
AGCCGCCGAAGCAAGATGACGG
>C710-312bar_0004143_x1
AGCCGCGAAGTGATCCATGTAAGC
>C710-312bar_0004144_x1
AGCCGCTGAAGCAAGATGACGG
>C710-312bar_0004145_x1
AGCCGCTGAAGCAAGATGACGGCGAAAA
>C710-312bar_0004146_x1
AGCCGGAGGGAAAAATTCTGTATAAAT
>C710-312bar_0004147_x1
AGCCGGGACCCCTAAGCGAGATATGGC
>C710-312bar_0004148_x1
AGCCTGAGCCGCAGAAGAGG
>C710-312bar_0004149_x1
AGCCTGAGCCGCAGAAGAGGAT
>C710-312bar_0004150_x1
AGCCTGCAGGGATCCAAA
>C710-312bar_0004151_x3
AGCCTGGAGCAGCAGGAGG
>C710-312bar_0004152_x3
AGCCTGTAGAGCCAGCGCGATGGTT
>C710-312bar_0004153_x1
AGCCTGTAGAGCCAGCGCGATGGTTG
>C710-312bar_0004154_x1
AGCCTGTAGAGCCAGCGCGCTGGTT
>C710-312bar_0004155_x1
AGCCTGTAGAGCCAGCGTGATGGTTG
>C710-312bar_0004156_x4
AGCCTGTAGGGATCCAAA
>C710-312bar_0004157_x3
AGCCTGTATTGATCAAGAGATGAGTGAC
>C710-312bar_0004158_x1
AGCCTGTCCATAGTCCTTCCGTAGGATC
>C710-312bar_0004159_x1
AGCCTGTGTGACACGCTGCGAAC
>C710-312bar_0004160_x3
AGCCTTAATGACCTGAGCGACGGT
>C710-312bar_0004161_x4
AGCCTTAATGACCTGAGCGACGGTGT
>C710-312bar_0004162_x2
AGCCTTAATGACCTGAGCGACGGTGTC
>C710-312bar_0004163_x1
AGCCTTCGTGGAACGGTTGATTTGAGC
>C710-312bar_0004164_x1
AGCCTTCTACCTGCTGAGC
>C710-312bar_0004165_x2
AGCGAAATTTCGGCTCCTGTGTCGAC
>C710-312bar_0004166_x1
AGCGAACGTGTAGAACACTGCGCCAC
>C710-312bar_0004167_x1
AGCGAAGAAAGCGACTGCTAAGGGC
>C710-312bar_0004168_x1
AGCGAAGCAAATGGAAGTGAAC
>C710-312bar_0004169_x1
AGCGAAGGAGGAAGCGGCTAAATTGC
>C710-312bar_0004170_x1
AGCGAATAATGTGCAAGTGTAGAC
>C710-312bar_0004171_x1
AGCGAATCATGTGCAATTGTAGAC
>C710-312bar_0004172_x1
AGCGAATCCTGTGGGGCAAG
>C710-312bar_0004173_x1
AGCGAATGATTAGAGGCCTCAGGTTC
>C710-312bar_0004174_x1
AGCGAATGATTAGAGGCCTTAGGTTC
>C710-312bar_0004175_x2
AGCGAATGATTAGAGGCCTTAGGTTCGA
>C710-312bar_0004176_x1
AGCGACACGGGCGACGAC
>C710-312bar_0004177_x1
AGCGACGAGAGATGGAACGCAAGCAA
>C710-312bar_0004178_x2
AGCGACGAGAGATGGAACGCAAGCAAG
>C710-312bar_0004179_x2
AGCGACGAGAGATGGAACGCAAGCAAGC
>C710-312bar_0004180_x1
AGCGACGATGAGGACATGCCGGAAGA
>C710-312bar_0004181_x3
AGCGACGCTCAGTTCTGAAGGC
>C710-312bar_0004182_x1
AGCGACGCTCATTTCTGAAGGC
>C710-312bar_0004183_x1
AGCGACTAATGCATAGGATGCTAGCAGC
>C710-312bar_0004184_x1
AGCGACTTGTTTCTCCAGATCGGCGT
>C710-312bar_0004185_x1
AGCGAGGGATAGAGTTCCTAA
>C710-312bar_0004186_x2
AGCGAGGTATAGAGTTCCTAA
>C710-312bar_0004187_x1
AGCGAGGTATAGAGTTCCTAC
>C710-312bar_0004188_x10
AGCGATCTTGATCCGTTGGGC
>C710-312bar_0004189_x2
AGCGATCTTGATCCGTTGGGCT
>C710-312bar_0004190_x4
AGCGATCTTGATCCGTTGGGCTGTAGT
>C710-312bar_0004191_x1
AGCGATGNGATGCGAATC
>C710-312bar_0004192_x1
AGCGATGTGATGCGAATC
>C710-312bar_0004193_x1
AGCGATGTTCCGGCTGTAGTGCC
>C710-312bar_0004194_x1
AGCGCAAGGCCGACCAGAAGACCGT
>C710-312bar_0004195_x1
AGCGCAAGGTCGACAAGGTCGGGT
>C710-312bar_0004196_x1
AGCGCACCATGTGCAAGTTTATAC
>C710-312bar_0004197_x1
AGCGCACCGGAGGTAAAC
>C710-312bar_0004198_x1
AGCGCACCTCTCGGAGGATAC
>C710-312bar_0004199_x1
AGCGCACCTCTCGGAGGATCC
>C710-312bar_0004200_x2
AGCGCAGACTCGTTTACGGTTGAGC
>C710-312bar_0004201_x1
AGCGCATCATGTGCAAGTCTAGAC
>C710-312bar_0004202_x23
AGCGCATCATGTGCAAGTGTAGAC
>C710-312bar_0004203_x1
AGCGCATTTTTTCGAAGG
>C710-312bar_0004204_x1
AGCGCCATTATGCCATATCAACTCAGAC
>C710-312bar_0004205_x1
AGCGCCCACATCGTCGTA
>C710-312bar_0004206_x4
AGCGCCCTTACCTTCGAC
>C710-312bar_0004207_x1
AGCGCCGGTGGTCGAGGAAGTAAAGC
>C710-312bar_0004208_x1
AGCGCGAGATAGTCTGATTCAAAC
>C710-312bar_0004209_x1
AGCGCGAGATCGAGATTGAAGGGC
>C710-312bar_0004210_x7
AGCGCGCACATCGTCGTA
>C710-312bar_0004211_x1
AGCGCGCACATCGTCGTATCGTGTGTC
>C710-312bar_0004212_x1
AGCGCGCAGAACGACACAGATGACGA
>C710-312bar_0004213_x1
AGCGCGCAGAACGACACAGATGGCGA
>C710-312bar_0004214_x1
AGCGCGGAGGGATCCAAA
>C710-312bar_0004215_x1
AGCGCGGAGTCCGTGAGT
>C710-312bar_0004216_x2
AGCGCGGTCGGGTGTTTTTTGCAAG
>C710-312bar_0004217_x13
AGCGCGTAGGGATCCAAA
>C710-312bar_0004218_x1
AGCGCTCAGCACGCAGGGGTGGC
>C710-312bar_0004219_x1
AGCGCTCAGCACGCAGGGGTGTCG
>C710-312bar_0004220_x3
AGCGCTCGAGGAGTCGTGGAC
>C710-312bar_0004221_x3
AGCGCTCTGTCCATGAGGGGCTCAAC
>C710-312bar_0004222_x3
AGCGCTGAAGGATGACGACGTGAAC
>C710-312bar_0004223_x1
AGCGCTGGAGAAACGCAAGAAGAAG
>C710-312bar_0004224_x1
AGCGCTGGAGAAACGCAAGAAGAAGG
>C710-312bar_0004225_x1
AGCGCTGGAGAAACGCAAGAAGAAGGC
>C710-312bar_0004226_x1
AGCGGAAACAAGAAGGAGACCAGAAGA
>C710-312bar_0004227_x2
AGCGGAAGAGGAAGAAGAAGGC
>C710-312bar_0004228_x1
AGCGGAAGAGGAAGAAGAAGGCGAATCC
>C710-312bar_0004229_x1
AGCGGACGGCTCTGCTCAAGGAGTGC
>C710-312bar_0004230_x1
AGCGGAGTACCACTGGAGGCAAGTAGAT
>C710-312bar_0004231_x1
AGCGGCAGCGGAGAGGCC
>C710-312bar_0004232_x6
AGCGGCATGTTTTCTACGTATTGTAAAC
>C710-312bar_0004233_x1
AGCGGCCCAAAAACCTTCGGAGACACA
>C710-312bar_0004234_x1
AGCGGCGATCTGTACGAC
>C710-312bar_0004235_x1
AGCGGGCCAAATCCGAGGACAGTAGAT
>C710-312bar_0004236_x1
AGCGGGTAGAGGAAGAGGCGGCT
>C710-312bar_0004237_x1
AGCGGGTAGAGGAAGAGGCGGCTA
>C710-312bar_0004238_x3
AGCGGGTAGGGATCCAAA
>C710-312bar_0004239_x2
AGCGGTAATGGCCGTTCG
>C710-312bar_0004240_x1
AGCGGTACTATTCCGGGTTCTGTTAGAC
>C710-312bar_0004241_x2
AGCGGTAGCCATTCGTCGAAGTTGAGA
>C710-312bar_0004242_x1
AGCGGTCGTTACGCTGGACGAAAC
>C710-312bar_0004243_x3
AGCGGTGTAGGGATCCAAA
>C710-312bar_0004244_x2
AGCGTACGCAGGATCTCGTCGACAAGC
>C710-312bar_0004245_x4
AGCGTAGACAGGCAGTCCAGCAGA
>C710-312bar_0004246_x1
AGCGTAGACAGGCAGTCCAGCAGACA
>C710-312bar_0004247_x2
AGCGTAGACAGGCAGTCCAGCAGACAA
>C710-312bar_0004248_x2
AGCGTAGACAGGCAGTCCAGCAGACAAA
>C710-312bar_0004249_x1
AGCGTAGATTTCGATGAAGCTGGATTAC
>C710-312bar_0004250_x1
AGCGTCCAGGTCATGGTAAC
>C710-312bar_0004251_x1
AGCGTCGCGGGAACAGCTACAGAAACGC
>C710-312bar_0004252_x1
AGCGTCTAGGGATCCAAA
>C710-312bar_0004253_x2
AGCGTGAATTTCCGTCCGTAAAGGTAC
>C710-312bar_0004254_x6
AGCGTGCAGGGATCCAAA
>C710-312bar_0004255_x1
AGCGTGCCGGGATCCAAA
>C710-312bar_0004256_x1
AGCGTGGAGGGACCCAAA
>C710-312bar_0004257_x10
AGCGTGGAGGGATCCAAA
>C710-312bar_0004258_x1
AGCGTGGCGTGTGAACTGAG
>C710-312bar_0004259_x1
AGCGTGGGGAATGTGGAA
>C710-312bar_0004260_x1
AGCGTGTAAGGATCCAAA
>C710-312bar_0004261_x11
AGCGTGTAGAGATCCAAA
>C710-312bar_0004262_x1
AGCGTGTAGCGATCCAAA
>C710-312bar_0004263_x2
AGCGTGTAGGAATCCAAA
>C710-312bar_0004264_x3
AGCGTGTAGGCATCCAAA
>C710-312bar_0004265_x3
AGCGTGTAGGGACCCAAA
>C710-312bar_0004266_x1
AGCGTGTAGGGACCCAAC
>C710-312bar_0004267_x1
AGCGTGTAGGGACCCCAA
>C710-312bar_0004268_x3
AGCGTGTAGGGAGCCAAA
>C710-312bar_0004269_x1
AGCGTGTAGGGATACAAA
>C710-312bar_0004270_x3
AGCGTGTAGGGATCAAAA
>C710-312bar_0004271_x1176
AGCGTGTAGGGATCCAAA
>C710-312bar_0004272_x7
AGCGTGTAGGGATCCAAAA
>C710-312bar_0004273_x1
AGCGTGTAGGGATCCAAACACTCACTTG
>C710-312bar_0004274_x3
AGCGTGTAGGGATCCAAC
>C710-312bar_0004275_x2
AGCGTGTAGGGATCCACA
>C710-312bar_0004276_x3
AGCGTGTAGGGATCCCAA
>C710-312bar_0004277_x3
AGCGTGTAGGGATCTAAA
>C710-312bar_0004278_x1
AGCGTGTAGGGATGCAAA
>C710-312bar_0004279_x7
AGCGTGTAGGGATTCAAA
>C710-312bar_0004280_x2
AGCGTGTAGGGATTCCAAA
>C710-312bar_0004281_x3
AGCGTGTAGGGCTCCAAA
>C710-312bar_0004282_x2
AGCGTGTAGGGGATCAAA
>C710-312bar_0004283_x1
AGCGTGTAGGGGATCCAA
>C710-312bar_0004284_x3
AGCGTGTAGGGGATCCAAA
>C710-312bar_0004285_x1
AGCGTGTATGGAGCCAAA
>C710-312bar_0004286_x2
AGCGTGTATGGATCCAAA
>C710-312bar_0004287_x1
AGCGTGTCGGGATCCAAA
>C710-312bar_0004288_x1
AGCGTGTCGGGATGCAAA
>C710-312bar_0004289_x1
AGCGTGTGGGGGATCCAAA
>C710-312bar_0004290_x6
AGCGTGTNGGGATCCAAA
>C710-312bar_0004291_x1
AGCGTGTNGGGATCCAAACACTCACTTG
>C710-312bar_0004292_x4
AGCGTGTTAGGGATCCAAA
>C710-312bar_0004293_x1
AGCGTTCAGTCATGTCGTC
>C710-312bar_0004294_x1
AGCGTTCCGGTGGTGCAGATGTG
>C710-312bar_0004295_x1
AGCGTTGCTACTCGAACGAGGACGAGGC
>C710-312bar_0004296_x1
AGCGTTTAGGGACCCAAA
>C710-312bar_0004297_x3
AGCGTTTAGGGATCCAAA
>C710-312bar_0004298_x5
AGCGTTTAGGGGATCCAAA
>C710-312bar_0004299_x1
AGCGTTTAGTTATCCAAA
>C710-312bar_0004300_x4
AGCGTTTTGGTGCTTGTG
>C710-312bar_0004301_x2
AGCTAAAACTTAGTCGTCTTGATTGA
>C710-312bar_0004302_x4
AGCTAACTCTTGATTAGGGGC
>C710-312bar_0004303_x1
AGCTATATCAGGGGCTCCAC
>C710-312bar_0004304_x2
AGCTCACGAGAGCTGATGATGCGGC
>C710-312bar_0004305_x1
AGCTCAGCACGCAGGGGAGGC
>C710-312bar_0004306_x2
AGCTCAGCACGCAGGGGTGGC
>C710-312bar_0004307_x1
AGCTCAGCACGCAGGGGTGGCG
>C710-312bar_0004308_x1
AGCTCAGTGTGGACAGAAAC
>C710-312bar_0004309_x1
AGCTCCAATGGTGCTCCGGCGTGTGAC
>C710-312bar_0004310_x1
AGCTCCAGCTCGGTGGACTCGAAC
>C710-312bar_0004311_x1
AGCTCCGACGCCAAAACGGCAGAC
>C710-312bar_0004312_x1
AGCTCCGACGGCAAAACGGCAGAC
>C710-312bar_0004313_x2
AGCTCGGATCTGGTGTCC
>C710-312bar_0004314_x1
AGCTCGGCGGGAAGTGATTGGAT
>C710-312bar_0004315_x1
AGCTCGTAGTTGAACTTTGGGCCCGGT
>C710-312bar_0004316_x1
AGCTCTCGACTTCTGCAAGAAGCACGG
>C710-312bar_0004317_x1
AGCTCTCGACTTCTGCAAGAAGCATGG
>C710-312bar_0004318_x1
AGCTCTCTGTGTCCTGACGAAGAACGAC
>C710-312bar_0004319_x1
AGCTCTGCAAGCACGAAGT
>C710-312bar_0004320_x1
AGCTCTGCACGGCCGATACTG
>C710-312bar_0004321_x1
AGCTCTTGTATTTTGCTGTTCTGA
>C710-312bar_0004322_x1
AGCTGAAGAAGAGCGCCCTGGAAG
>C710-312bar_0004323_x1
AGCTGAAGGGCAAGTCCGTCGAGGAAC
>C710-312bar_0004324_x1
AGCTGAGTGGAGTCTGAC
>C710-312bar_0004325_x1
AGCTGAGTGGTAGCGTGCGAGCCTGG
>C710-312bar_0004326_x1
AGCTGATATAAAGGTGGGCCAGAGGAGC
>C710-312bar_0004327_x1
AGCTGATATCAAGGTGGGCCAGAGGAGC
>C710-312bar_0004328_x1
AGCTGCACAAGAGGAGCACTGAACGGC
>C710-312bar_0004329_x1
AGCTGCAGCAAACGGAGCAGGAGGCT
>C710-312bar_0004330_x2
AGCTGCATTTGATAACCAGGGCTAGAAC
>C710-312bar_0004331_x1
AGCTGCCATGTATTTTGATAATGTGTAC
>C710-312bar_0004332_x3
AGCTGCGAGAGAGAACAACAAGCGAGA
>C710-312bar_0004333_x2
AGCTGCGAGAGAGAACAACAAGCGAGAA
>C710-312bar_0004334_x2
AGCTGCGAGCTGCTGAAC
>C710-312bar_0004335_x1
AGCTGCGAGGGCGAAAAGATGG
>C710-312bar_0004336_x3
AGCTGCGATTACCTTGAAC
>C710-312bar_0004337_x1
AGCTGCGGCAACAGAAAAGGGAAAGCA
>C710-312bar_0004338_x1
AGCTGCTGCGCGAACTGAAGAAGC
>C710-312bar_0004339_x2
AGCTGCTGGAGAAGGACTACGGAGTC
>C710-312bar_0004340_x1
AGCTGCTGGAGCTGAAGCAGAAGCATC
>C710-312bar_0004341_x3
AGCTGCTTGCTTCGTGGACAACGTGAAC
>C710-312bar_0004342_x1
AGCTGGACGAGCTGGAAC
>C710-312bar_0004343_x1
AGCTGGATCTGTTCGAGAGTGAC
>C710-312bar_0004344_x6
AGCTGGCTTGATCTCGATGTTC
>C710-312bar_0004345_x2
AGCTGGCTTGATCTCGATGTTCAGTAC
>C710-312bar_0004346_x1
AGCTGGGATATAGTAGTACTGACGGCGG
>C710-312bar_0004347_x1
AGCTGGTCCCCCACGGAC
>C710-312bar_0004348_x3
AGCTGTAAGACCATGAATCATGAG
>C710-312bar_0004349_x3
AGCTGTACAACCTGACCAAGGAGGACG
>C710-312bar_0004350_x1
AGCTGTACAACCTGACCACGGAGGACG
>C710-312bar_0004351_x1
AGCTGTCAGTTGCGGGAAC
>C710-312bar_0004352_x1
AGCTGTCGTACTGTGGTAGAG
>C710-312bar_0004353_x1
AGCTGTCNGTTGCGGGAAC
>C710-312bar_0004354_x2
AGCTGTTGGCAGGAGTTCGTCG
>C710-312bar_0004355_x2
AGCTTAAGTGATTTCGCAATTGCGGC
>C710-312bar_0004356_x1
AGCTTGGATGACTGAAATGGAGGAC
>C710-312bar_0004357_x1
AGCTTGTAGGCATCCAAA
>C710-312bar_0004358_x5
AGCTTGTAGGGATCCAAA
>C710-312bar_0004359_x2
AGCTTGTCCATCTTCGTGTACGAC
>C710-312bar_0004360_x1
AGCTTTCTCTGACAGAAATGGCAAA
>C710-312bar_0004361_x1
AGCTTTGGATACTACACTTCGCCTCTGT
>C710-312bar_0004362_x1
AGCTTTGGATACTAGACTTCGCCTCTGT
>C710-312bar_0004363_x1
AGCTTTTGAAGCTTGCTTCCGTGAAT
>C710-312bar_0004364_x1
AGGAAAAAAGGCTGTTAGGAATGA
>C710-312bar_0004365_x1
AGGAAAAACCAAAGGTGGATCTAGGC
>C710-312bar_0004366_x1
AGGAAAAATAAGAGCCCTGAA
>C710-312bar_0004367_x5
AGGAAAACACTTGCTGCTCCGTTCAAGA
>C710-312bar_0004368_x1
AGGAAAAGAACCAGGCAGATGATGGT
>C710-312bar_0004369_x1
AGGAAAATTGGCTTCAGATTGTCAGGC
>C710-312bar_0004370_x1
AGGAAACNCTGGTGGAGGC
>C710-312bar_0004371_x10
AGGAAACTCTGGTGGAGGC
>C710-312bar_0004372_x1
AGGAAATGTTCTCAGATTGTCAGGC
>C710-312bar_0004373_x1
AGGAAATTGAACTGGAAAAGCAAAGAA
>C710-312bar_0004374_x1
AGGAAATTGGAGTGGTTTGAAT
>C710-312bar_0004375_x1
AGGAAATTGGCTTCAGATTGTTAGGC
>C710-312bar_0004376_x2
AGGAACAATGAGACAGCTGGGGAAC
>C710-312bar_0004377_x2
AGGAACACGAGCGAGAGGATGA
>C710-312bar_0004378_x3
AGGAACCAAAGCAGGAACA
>C710-312bar_0004379_x2
AGGAACCACAGGTACGAAC
>C710-312bar_0004380_x1
AGGAACCGAGCCAGGTGGGAGCAG
>C710-312bar_0004381_x1
AGGAACGCTCAACGATCGTCGCAC
>C710-312bar_0004382_x1
AGGAACTCCGGAAGCGCATG
>C710-312bar_0004383_x3
AGGAACTCCGGAAGCGCATGGC
>C710-312bar_0004384_x1
AGGAACTCCGGAAGCGCATGGCTG
>C710-312bar_0004385_x10
AGGAACTCCGGAAGCGCATGGCTGC
>C710-312bar_0004386_x1
AGGAACTCCGGAAGCGCATGGCTGCC
>C710-312bar_0004387_x3
AGGAACTCCGGAAGCGCATGGCTGCT
>C710-312bar_0004388_x2
AGGAACTCCGGAAGCGCATGGCTGCTG
>C710-312bar_0004389_x1
AGGAACTGCAGGGACTGGAAGTGCGG
>C710-312bar_0004390_x1
AGGAACTTCATACAGTGCTCT
>C710-312bar_0004391_x3
AGGAACTTCATACCGTGCTC
>C710-312bar_0004392_x5
AGGAACTTCATACCGTGCTCT
>C710-312bar_0004393_x1
AGGAAGACATGGGTAGCGAGAT
>C710-312bar_0004394_x1
AGGAAGAGCTGAAGGAGAAGT
>C710-312bar_0004395_x1
AGGAAGAGTAAACAGAACGCGGAAG
>C710-312bar_0004396_x3
AGGAAGAGTAAACAGAACGCGGAAGG
>C710-312bar_0004397_x1
AGGAAGAGTAAACAGAACGCGGAAGGA
>C710-312bar_0004398_x2
AGGAAGCACAAGAAGGGCATGGTTGAGG
>C710-312bar_0004399_x1
AGGAAGCCGAACAGGATAGGGC
>C710-312bar_0004400_x2
AGGAAGCTCTTAACGCATGTAAAG
>C710-312bar_0004401_x1
AGGAAGGAGAAATGATAAGGGC
>C710-312bar_0004402_x1
AGGAAGGAGAACCGATAAGGGC
>C710-312bar_0004403_x2
AGGAAGGAGAACTGATAAGGGC
>C710-312bar_0004404_x2
AGGAAGGAGAACTGATCAGGGC
>C710-312bar_0004405_x1
AGGAAGGCAAGGCTGAGGGC
>C710-312bar_0004406_x1
AGGAAGGCGAACTGATAAGGGC
>C710-312bar_0004407_x3
AGGAAGGCGGTAGAACCGAAGAAGCG
>C710-312bar_0004408_x1
AGGAAGTCGAGATGAAGCGC
>C710-312bar_0004409_x2
AGGAAGTGCAATCTTCGGACAAGCAAC
>C710-312bar_0004410_x1
AGGAAGTGGAACTGACAGCGGAA
>C710-312bar_0004411_x3
AGGAAGTGGAACTGACAGCGGAG
>C710-312bar_0004412_x1
AGGAATCGGTGCAACAGACC
>C710-312bar_0004413_x2
AGGAATGATCAAAATGGC
>C710-312bar_0004414_x1
AGGAATGGACGAAGACCGGTGT
>C710-312bar_0004415_x3
AGGACAAAAGCTGGCTTGATCTCGATGT
>C710-312bar_0004416_x1
AGGACAACGGACGCAAAGGATAG
>C710-312bar_0004417_x2
AGGACAAGATCCTGAAGCTGGGCGGCAA
>C710-312bar_0004418_x1
AGGACAAGATCCTGAAGCTGGTCTGCAA
>C710-312bar_0004419_x1
AGGACAAGGAAGACATCAAGCAGG
>C710-312bar_0004420_x1
AGGACAAGGACGCCAAGCGGATGCAGCA
>C710-312bar_0004421_x2
AGGACACATGAACACCGACAAGTTGAAC
>C710-312bar_0004422_x4
AGGACACATGAACACCGACACGTTGAAC
>C710-312bar_0004423_x1
AGGACAGCTCAGTGTGGAC
>C710-312bar_0004424_x2
AGGACAGGCAGAGCTTGACAGAAGA
>C710-312bar_0004425_x1
AGGACATGCCGCTGGGCC
>C710-312bar_0004426_x1
AGGACATGCCGCTGGGCCTGCTGGAC
>C710-312bar_0004427_x1
AGGACATGGACATGGAAGAGGAGCGGC
>C710-312bar_0004428_x4
AGGACATGGATCTGCTGGACGATGAC
>C710-312bar_0004429_x1
AGGACATTGACAACGGAGACGTGAAC
>C710-312bar_0004430_x1
AGGACATTGACAACGGCGACGTGAAC
>C710-312bar_0004431_x1
AGGACATTGACAACGGTGACGTGAA
>C710-312bar_0004432_x5
AGGACATTGACAACGGTGACGTGAAC
>C710-312bar_0004433_x1
AGGACATTGAGAACATCTACAAGCAGC
>C710-312bar_0004434_x1
AGGACCAGAACGTAACGGCGGTACG
>C710-312bar_0004435_x1
AGGACCAGGTAGAGGAAGCAAAG
>C710-312bar_0004436_x1
AGGACCAGGTGGCGCAGGAGA
>C710-312bar_0004437_x1
AGGACCCAAAGGCTACGGACAAGGCTGG
>C710-312bar_0004438_x1
AGGACCCTGTAAAGGATGCGGAGGGC
>C710-312bar_0004439_x3
AGGACCGAGACGGACTGACCTC
>C710-312bar_0004440_x2
AGGACCGGGATGGACGTACCTC
>C710-312bar_0004441_x1
AGGACCGTTAGCTCGATTGGAAAGGGG
>C710-312bar_0004442_x4
AGGACCGTTAGCTCGATTGGAAAGGGGC
>C710-312bar_0004443_x1
AGGACGAAGACGACGACAATGACGGCA
>C710-312bar_0004444_x3
AGGACGAATCCGAGGACGAACAACCGAA
>C710-312bar_0004445_x1
AGGACGACGACGAGGAACCAGAAGA
>C710-312bar_0004446_x1
AGGACGACGACGAGGAACCAGAAGAC
>C710-312bar_0004447_x4
AGGACGACGATGAGGAACCAGAAGA
>C710-312bar_0004448_x1
AGGACGACGATGAGGAACCAGAAGAA
>C710-312bar_0004449_x5
AGGACGACGATGAGGAACCAGAAGAC
>C710-312bar_0004450_x6
AGGACGACGATGAGGAACCAGAAGACA
>C710-312bar_0004451_x10
AGGACGACGATGAGGAACCAGAAGACAA
>C710-312bar_0004452_x1
AGGACGAGAGTTTTGGAGAAGCGG
>C710-312bar_0004453_x1
AGGACGAGGATCTGTAAGAAATGGCGGC
>C710-312bar_0004454_x1
AGGACGATAAAACACTAGCAGAGT
>C710-312bar_0004455_x1
AGGACGATCTGTCCACGAGGGAC
>C710-312bar_0004456_x3
AGGACGATGAGGAAGAGGAAGATGG
>C710-312bar_0004457_x1
AGGACGATGATGACGAGGAGGACGAA
>C710-312bar_0004458_x1
AGGACGCAGAACGTATAAGCGC
>C710-312bar_0004459_x1
AGGACGCAGCCCAAGGTCATAGACAAC
>C710-312bar_0004460_x1
AGGACGCCGATGAGGAACCAGAAGA
>C710-312bar_0004461_x1
AGGACGCGTAGAACTGGAACGGGC
>C710-312bar_0004462_x1
AGGACGGAAAACTGATAAGGGC
>C710-312bar_0004463_x1
AGGACGGAGAAATCATAAGGGC
>C710-312bar_0004464_x1
AGGACGGAGAAATGATAAGGGC
>C710-312bar_0004465_x1
AGGACGGAGAAATGATCCGGGC
>C710-312bar_0004466_x2
AGGACGGAGAACCGATAAGGGC
>C710-312bar_0004467_x1
AGGACGGAGAACTCATAAGGGC
>C710-312bar_0004468_x2
AGGACGGAGAACTGACAAGGGC
>C710-312bar_0004469_x1
AGGACGGAGAACTGAGAAGGGC
>C710-312bar_0004470_x1
AGGACGGAGAACTGATAAGCGC
>C710-312bar_0004471_x2
AGGACGGAGAACTGATAAGGG
>C710-312bar_0004472_x1
AGGACGGAGAACTGATAAGGGA
>C710-312bar_0004473_x241
AGGACGGAGAACTGATAAGGGC
>C710-312bar_0004474_x1
AGGACGGAGAACTGATAAGGGCT
>C710-312bar_0004475_x1
AGGACGGAGAACTGATAATGGC
>C710-312bar_0004476_x1
AGGACGGAGAACTGATATGGGC
>C710-312bar_0004477_x2
AGGACGGAGAACTGATCAGGGC
>C710-312bar_0004478_x1
AGGACGGAGAACTGCCAAGGGC
>C710-312bar_0004479_x1
AGGACGGAGAATTGCTAAGGGC
>C710-312bar_0004480_x1
AGGACGGAGCACTGATAAGGGC
>C710-312bar_0004481_x1
AGGACGGAGGACGGATAAGGCT
>C710-312bar_0004482_x1
AGGACGGAGTACTGATAAGGGA
>C710-312bar_0004483_x3
AGGACGGCGAACTGATAAGGGC
>C710-312bar_0004484_x1
AGGACGGCGTGCCCCATCGGCC
>C710-312bar_0004485_x1
AGGACGGNGAACTGATAAGGGC
>C710-312bar_0004486_x1
AGGACGTAGAAATGATAAGGGC
>C710-312bar_0004487_x1
AGGACGTAGAACTGATAAGGGC
>C710-312bar_0004488_x1
AGGACTCGAAATACCAAGCGGGAAGC
>C710-312bar_0004489_x1
AGGACTCGAAATACCAAGCGGGACCC
>C710-312bar_0004490_x14
AGGACTCGAAATACCAAGCGGGACGC
>C710-312bar_0004491_x3
AGGACTCGAAATACCAAGCGGGACGCT
>C710-312bar_0004492_x1
AGGACTCGAAATACCAAGCGGGACGCTT
>C710-312bar_0004493_x1
AGGACTCGAAATGCCAAACAGGACGC
>C710-312bar_0004494_x2
AGGACTCGAAATGCCAAGCAGGAC
>C710-312bar_0004495_x1
AGGACTCGAAATGCCAAGCAGGACC
>C710-312bar_0004496_x18
AGGACTCGAAATGCCAAGCAGGACGC
>C710-312bar_0004497_x14
AGGACTCGAAATGCCAAGCAGGACGCT
>C710-312bar_0004498_x3
AGGACTCGAAATGCCAAGCAGGACGCTT
>C710-312bar_0004499_x1
AGGACTCGAAATGCCAAGCAGGACGT
>C710-312bar_0004500_x1
AGGACTCGAAATGCCAAGCAGTACGC
>C710-312bar_0004501_x1
AGGACTCGAAATGCCAAGCAGTACGCT
>C710-312bar_0004502_x1
AGGACTCGAAATGCCAAGCCGGACGC
>C710-312bar_0004503_x1
AGGACTCGACATGCCAAGCAGGACGC
>C710-312bar_0004504_x1
AGGACTCGAGCTCGGAAGAAGAAGACG
>C710-312bar_0004505_x1
AGGACTCTGAAGATGACGAT
>C710-312bar_0004506_x1
AGGACTCTGAATCCTGCGATCCGAGT
>C710-312bar_0004507_x1
AGGACTCTGAATCCTGCGATCCGAGTA
>C710-312bar_0004508_x1
AGGACTGATACCCGATCAGGGC
>C710-312bar_0004509_x2
AGGACTGCTGTGGAGAAC
>C710-312bar_0004510_x1
AGGACTTCGAATGGGGTGGCAAGC
>C710-312bar_0004511_x1
AGGACTTCTAACTGATAATGTC
>C710-312bar_0004512_x1
AGGACTTGGACTCTCCGGACAGAA
>C710-312bar_0004513_x3
AGGACTTGGTGGGCTGCTGGAC
>C710-312bar_0004514_x1
AGGACTTGTGGGAAAGAGGGC
>C710-312bar_0004515_x1
AGGAGAAAAGTTGCGTGTGCTCAGAC
>C710-312bar_0004516_x2
AGGAGAAGGAACGGCTGGCTGAGGAGGC
>C710-312bar_0004517_x1
AGGAGAATCTGACCCGGAAGCAGGAG
>C710-312bar_0004518_x1
AGGAGACGCAATGGAGCTCAAAGCAGA
>C710-312bar_0004519_x8
AGGAGACGCACTGGTGCTCAAAGCAGA
>C710-312bar_0004520_x1
AGGAGACGCACTGGTGCTCAAAGCAGAA
>C710-312bar_0004521_x30
AGGAGACGCACTGGTGCTCAAAGCAGAG
>C710-312bar_0004522_x2
AGGAGACGCACTGGTGCTCAAAGCAGAT
>C710-312bar_0004523_x1
AGGAGACGCCCTGGTGCTCAAAGCAGAG
>C710-312bar_0004524_x1
AGGAGATGAGATTGACGAGGAGATGGC
>C710-312bar_0004525_x1
AGGAGATGATCGTCGACACGGGC
>C710-312bar_0004526_x1
AGGAGATGGAAGAAGAGGCGCAGAAGG
>C710-312bar_0004527_x1
AGGAGATGTAGTAGTGGCATCAGAAG
>C710-312bar_0004528_x3
AGGAGATGTAGTAGTGGCATCAGAAGA
>C710-312bar_0004529_x2
AGGAGATGTAGTAGTGGCATCAGAAGAC
>C710-312bar_0004530_x1
AGGAGATGTTGGCGGTCGCGAC
>C710-312bar_0004531_x1
AGGAGATTCACGAAACGCTGGAGCGG
>C710-312bar_0004532_x1
AGGAGATTCACTAAACGCTGGAGC
>C710-312bar_0004533_x2
AGGAGCAAGCTCTGCAGAAGATGC
>C710-312bar_0004534_x1
AGGAGCAGAGCCAGCTGACGGC
>C710-312bar_0004535_x1
AGGAGCAGCTGGACGCGCAC
>C710-312bar_0004536_x1
AGGAGCGAGACTCGAGGC
>C710-312bar_0004537_x1
AGGAGCTAAACTGACTGAAC
>C710-312bar_0004538_x2
AGGAGCTCCAGATATGGC
>C710-312bar_0004539_x2
AGGAGCTCCAGATATGGCC
>C710-312bar_0004540_x1
AGGAGCTCCAGATATTGCC
>C710-312bar_0004541_x3
AGGAGCTGGACCGAGCAG
>C710-312bar_0004542_x1
AGGAGCTGGAGAAGCTGGCCAAGCAG
>C710-312bar_0004543_x1
AGGAGGAACAGGACGCCAAGCGAAAAC
>C710-312bar_0004544_x1
AGGAGGAACAGGACGCCAAGCGACAAC
>C710-312bar_0004545_x2
AGGAGGACGAGCCCAAGATTGAAGACG
>C710-312bar_0004546_x2
AGGAGGACGAGCCCAAGATTGAAGACGT
>C710-312bar_0004547_x1
AGGAGGAGAGTGGATGACAACAGA
>C710-312bar_0004548_x1
AGGAGGATTTGCGGTAGAC
>C710-312bar_0004549_x1
AGGAGGCACAGGAAGCTCAACGGAT
>C710-312bar_0004550_x1
AGGAGGCTGAGGGCAAGGGAGAC
>C710-312bar_0004551_x1
AGGAGGCTGAGGGCAAGGGAGACA
>C710-312bar_0004552_x1
AGGAGGCTGCGGGCAAGGGAGAC
>C710-312bar_0004553_x2
AGGAGGGAGAACTGATAAGGGC
>C710-312bar_0004554_x1
AGGAGGGAGAACTGCTAAGGGC
>C710-312bar_0004555_x1
AGGAGGGTCAGTGGTCGAACACTTAGC
>C710-312bar_0004556_x1
AGGAGGTGCCCTAGGAGGC
>C710-312bar_0004557_x3
AGGAGGTTGGCTTGGAAGC
>C710-312bar_0004558_x1
AGGAGTATCAGAAGATTGAGCAGGC
>C710-312bar_0004559_x2
AGGAGTGGAGCCTGCGGC
>C710-312bar_0004560_x4
AGGAGTGTATCGTCCAGTGTTCGTTC
>C710-312bar_0004561_x1
AGGAGTGTCTCGTCCCGTGTTCGTTC
>C710-312bar_0004562_x1
AGGATCAAGTGGAGGGCAA
>C710-312bar_0004563_x1
AGGATCACTTCTGTAGGC
>C710-312bar_0004564_x1
AGGATCAGGATGATTGAC
>C710-312bar_0004565_x13
AGGATCATTTCTGTAGGC
>C710-312bar_0004566_x1
AGGATCATTTCTGTAGGCAAGTTTTC
>C710-312bar_0004567_x1
AGGATCGAAGGCGATTAGA
>C710-312bar_0004568_x1
AGGATCGATGGATCACTTTTT
>C710-312bar_0004569_x3
AGGATCGGGCAAGCAGATCATT
>C710-312bar_0004570_x1
AGGATCTGACCGAGCTGGAG
>C710-312bar_0004571_x2
AGGATGAACGGAATCTGTGTGGC
>C710-312bar_0004572_x1
AGGATGAGAAGGAAAAAGAGAAGGAAGA
>C710-312bar_0004573_x1
AGGATGAGACCCGAAAGATGGTGAAC
>C710-312bar_0004574_x2
AGGATGAGAGCGAGAGGGCGAGAAGCGG
>C710-312bar_0004575_x1
AGGATGCAGATCTTCGTCAAGAC
>C710-312bar_0004576_x1
AGGATGCGGAAGTTAAGGCTCGACGG
>C710-312bar_0004577_x1
AGGATGCTGGGTCCGCGGTATACT
>C710-312bar_0004578_x1
AGGATGGAGAACTGATAAGGGC
>C710-312bar_0004579_x2
AGGATGTGATCCAGGTGCGGCA
>C710-312bar_0004580_x1
AGGATGTGTACGGGGGAGGACAAG
>C710-312bar_0004581_x1
AGGATTCCGGAATTCTGACGGAGCAGGA
>C710-312bar_0004582_x1
AGGATTCGGAGACAAGAAGGCGGAAGA
>C710-312bar_0004583_x1
AGGATTGAAGTTCACGAGCAAAGGCGT
>C710-312bar_0004584_x1
AGGATTTCCTGGAGCGTCGCCTGCAGAC
>C710-312bar_0004585_x1
AGGATTTCGAAGATGCCAAGGCGG
>C710-312bar_0004586_x1
AGGATTTGGAAGATGCCAAGGCGG
>C710-312bar_0004587_x2
AGGCAAATTGGCTTCAGATTGTTAGGC
>C710-312bar_0004588_x1
AGGCAAATTGGTAACTGAACTAAGACGG
>C710-312bar_0004589_x1
AGGCAACGCACTGGTGCTCAAAGCAGA
>C710-312bar_0004590_x2
AGGCAACGCACTGGTGCTCAAAGCAGAG
>C710-312bar_0004591_x1
AGGCAACGCACTGGTGCTCAAAGCAGAT
>C710-312bar_0004592_x1
AGGCAGATGTTGATACCGTCGGC
>C710-312bar_0004593_x1
AGGCAGGAAGTCGAATATCTGATGGTT
>C710-312bar_0004594_x1
AGGCATTGATATGGACTTGAACGGTGA
>C710-312bar_0004595_x2
AGGCCAAACGTTCTCAACAATAGTGA
>C710-312bar_0004596_x1
AGGCCAAGCACTGGTGCTCAAAGCAGA
>C710-312bar_0004597_x1
AGGCCAAGTCTGACGTCGAC
>C710-312bar_0004598_x6
AGGCCACGCACTGGTGCTCAAAGCAGA
>C710-312bar_0004599_x2
AGGCCACGCACTGGTGCTCAAAGCAGAA
>C710-312bar_0004600_x14
AGGCCACGCACTGGTGCTCAAAGCAGAG
>C710-312bar_0004601_x1
AGGCCACGCACTGGTGCTCAAAGCAGAT
>C710-312bar_0004602_x1
AGGCCACGCACTGGTGCTCAAAGTAGAG
>C710-312bar_0004603_x1
AGGCCACGTGGATCTCCAAGCAGGAA
>C710-312bar_0004604_x1
AGGCCACTGGATTGTTGCGAC
>C710-312bar_0004605_x1
AGGCCAGCCGGGACCCCTAAGCGAGAT
>C710-312bar_0004606_x2
AGGCCATGTGGATCTCCAAGCAG
>C710-312bar_0004607_x2
AGGCCATGTGGATCTCCAAGCAGG
>C710-312bar_0004608_x1
AGGCCATGTGGATCTCCAAGCAGGAA
>C710-312bar_0004609_x1
AGGCCATGTGGATCTCCAAGCAGGAAT
>C710-312bar_0004610_x1
AGGCCATTGCTGAGCTGTCGGGAC
>C710-312bar_0004611_x1
AGGCCCTGCAGGGTGCCAAGGAGAAC
>C710-312bar_0004612_x3
AGGCCGATGACTGGAACGAGGACG
>C710-312bar_0004613_x1
AGGCCGCGGTCAAGAAGCTGTACGACA
>C710-312bar_0004614_x2
AGGCCGGAGAACTGATAAGGGC
>C710-312bar_0004615_x1
AGGCCGGAGAACTGCTAAGGGC
>C710-312bar_0004616_x1
AGGCCGGCGAACTCCTCCGCGC
>C710-312bar_0004617_x1
AGGCCGTTTTGGGGGCGGAGGAC
>C710-312bar_0004618_x1
AGGCCTCAAATAATGTGTGAC
>C710-312bar_0004619_x1
AGGCCTCGAAATACCAAGCGGGACGC
>C710-312bar_0004620_x2
AGGCCTGTAGCTCAATTGGCAGAG
>C710-312bar_0004621_x2
AGGCGAACGTGCTTAAGCAGCAGGC
>C710-312bar_0004622_x1
AGGCGAAGCAATGGTGCTAAAAGCAGA
>C710-312bar_0004623_x1
AGGCGAAGCAATGGTGCTCAAACCAGAG
>C710-312bar_0004624_x1
AGGCGAAGCACTGATGCTCAAAGCAGAG
>C710-312bar_0004625_x1
AGGCGAAGCACTGGGGCTCAAAGCAGA
>C710-312bar_0004626_x1
AGGCGAAGCACTGGGGCTCAAAGCAGAG
>C710-312bar_0004627_x1
AGGCGAAGCACTGGTGCTCAAAACAGA
>C710-312bar_0004628_x3
AGGCGAAGCACTGGTGCTCAAAGCAGA
>C710-312bar_0004629_x13
AGGCGAAGCACTGGTGCTCAAAGCAGAG
>C710-312bar_0004630_x1
AGGCGAAGCCCTGGTGCTCAAAGCAGAG
>C710-312bar_0004631_x2
AGGCGAATCATTACCCCGAAAGTCGG
>C710-312bar_0004632_x1
AGGCGAATTTGCCACAGATTGTCAGTC
>C710-312bar_0004633_x1
AGGCGACACACTGGCGCTCAAAGCAGAG
>C710-312bar_0004634_x1
AGGCGACACACTGGTGCTCAAAGAAGAG
>C710-312bar_0004635_x5
AGGCGACACACTGGTGCTCAAAGCAGA
>C710-312bar_0004636_x9
AGGCGACACACTGGTGCTCAAAGCAGAG
>C710-312bar_0004637_x1
AGGCGACACTGGTGCTCAAAGCAGAG
>C710-312bar_0004638_x1
AGGCGACCCACCGGTGCTCAAAGCAGAG
>C710-312bar_0004639_x1
AGGCGACCCACTGGTGCTCAAACCAGAG
>C710-312bar_0004640_x1
AGGCGACCCACTGGTGCTCAAAGCAAA
>C710-312bar_0004641_x8
AGGCGACCCACTGGTGCTCAAAGCAGA
>C710-312bar_0004642_x1
AGGCGACCCACTGGTGCTCAAAGCAGAA
>C710-312bar_0004643_x24
AGGCGACCCACTGGTGCTCAAAGCAGAG
>C710-312bar_0004644_x2
AGGCGACCCACTGGTGCTCAAAGCAGAT
>C710-312bar_0004645_x1
AGGCGACCCACTGGTGCTCAAAGCCGAG
>C710-312bar_0004646_x1
AGGCGACGAAATGGTGATGAAAGCAGAG
>C710-312bar_0004647_x1
AGGCGACGAACTGGTCCTCAAAGCAGAG
>C710-312bar_0004648_x1
AGGCGACGAACTGGTGCTCAAAGACGAG
>C710-312bar_0004649_x4
AGGCGACGAACTGGTGCTCAAAGCAGA
>C710-312bar_0004650_x1
AGGCGACGAACTGGTGCTCAAAGCAGAA
>C710-312bar_0004651_x9
AGGCGACGAACTGGTGCTCAAAGCAGAG
>C710-312bar_0004652_x1
AGGCGACGAACTGGTGCTCAAAGCCGAG
>C710-312bar_0004653_x1
AGGCGACGAACTGGTGCTCAACGACGAG
>C710-312bar_0004654_x2
AGGCGACGAAGGTGGAAACTGGCGAAAC
>C710-312bar_0004655_x1
AGGCGACGCAATGGAGCTCAAAGCAGA
>C710-312bar_0004656_x1
AGGCGACGCAATGGGGCGCAAAGCAGAG
>C710-312bar_0004657_x3
AGGCGACGCAATGGGGCTCAAAGCAGAG
>C710-312bar_0004658_x1
AGGCGACGCAATGGTGATCAAAGCAGAG
>C710-312bar_0004659_x3
AGGCGACGCAATGGTGCTCAAAGCAGA
>C710-312bar_0004660_x28
AGGCGACGCAATGGTGCTCAAAGCAGAG
>C710-312bar_0004661_x1
AGGCGACGCAATGGTGCTCAACGCAGAG
>C710-312bar_0004662_x1
AGGCGACGCACCCGTGCTCAAAGCAGAG
>C710-312bar_0004663_x1
AGGCGACGCACCGGCGCTCAAAGCNGAG
>C710-312bar_0004664_x1
AGGCGACGCACCGGTGATCAGAGCAGAG
>C710-312bar_0004665_x1
AGGCGACGCACCGGTGCTCAAAACAGAA
>C710-312bar_0004666_x8
AGGCGACGCACCGGTGCTCAAAGCAGA
>C710-312bar_0004667_x1
AGGCGACGCACCGGTGCTCAAAGCAGAA
>C710-312bar_0004668_x1
AGGCGACGCACCGGTGCTCAAAGCAGAC
>C710-312bar_0004669_x22
AGGCGACGCACCGGTGCTCAAAGCAGAG
>C710-312bar_0004670_x1
AGGCGACGCACCGGTGCTCAAAGCCGA
>C710-312bar_0004671_x1
AGGCGACGCACGGGTGATCAAAGCAGAG
>C710-312bar_0004672_x1
AGGCGACGCACGGGTGCGCAAACCACAG
>C710-312bar_0004673_x2
AGGCGACGCACGGGTGCTCAAAGCAGA
>C710-312bar_0004674_x3
AGGCGACGCACGGGTGCTCAAAGCAGAG
>C710-312bar_0004675_x5
AGGCGACGCACTAGTGCTCAAAGCAGAG
>C710-312bar_0004676_x1
AGGCGACGCACTCGGGCTCAAAGCAGAG
>C710-312bar_0004677_x3
AGGCGACGCACTCGTGCTCAAAGCAGA
>C710-312bar_0004678_x2
AGGCGACGCACTCGTGCTCAAAGCAGAA
>C710-312bar_0004679_x14
AGGCGACGCACTCGTGCTCAAAGCAGAG
>C710-312bar_0004680_x1
AGGCGACGCACTGAGGCTCAAAGCAGAG
>C710-312bar_0004681_x2
AGGCGACGCACTGATGCTCAAAGCAGA
>C710-312bar_0004682_x8
AGGCGACGCACTGATGCTCAAAGCAGAG
>C710-312bar_0004683_x1
AGGCGACGCACTGCTGCTCAAAGCACAG
>C710-312bar_0004684_x5
AGGCGACGCACTGCTGCTCAAAGCAGA
>C710-312bar_0004685_x1
AGGCGACGCACTGCTGCTCAAAGCAGAA
>C710-312bar_0004686_x27
AGGCGACGCACTGCTGCTCAAAGCAGAG
>C710-312bar_0004687_x1
AGGCGACGCACTGCTGCTCAAAGCAGC
>C710-312bar_0004688_x1
AGGCGACGCACTGCTGCTCAAAGCATAG
>C710-312bar_0004689_x1
AGGCGACGCACTGCTGCTCCAAGCAGAG
>C710-312bar_0004690_x4
AGGCGACGCACTGGAGCTCAAAGCAGA
>C710-312bar_0004691_x11
AGGCGACGCACTGGAGCTCAAAGCAGAG
>C710-312bar_0004692_x1
AGGCGACGCACTGGCGCCCAAAGCAGAG
>C710-312bar_0004693_x1
AGGCGACGCACTGGCGCGCAAAGCAGAG
>C710-312bar_0004694_x21
AGGCGACGCACTGGCGCTCAAAGCAGA
>C710-312bar_0004695_x3
AGGCGACGCACTGGCGCTCAAAGCAGAA
>C710-312bar_0004696_x51
AGGCGACGCACTGGCGCTCAAAGCAGAG
>C710-312bar_0004697_x2
AGGCGACGCACTGGCGCTCAAAGCAGAT
>C710-312bar_0004698_x1
AGGCGACGCACTGGCGCTCAAAGCATAG
>C710-312bar_0004699_x2
AGGCGACGCACTGGCGCTCAACGCAGAG
>C710-312bar_0004700_x1
AGGCGACGCACTGGCGCTCACAGCAGAG
>C710-312bar_0004701_x1
AGGCGACGCACTGGCGCTCCAAGCAGAG
>C710-312bar_0004702_x1
AGGCGACGCACTGGGGCTAAAAGCAGAG
>C710-312bar_0004703_x22
AGGCGACGCACTGGGGCTCAAAGCAGA
>C710-312bar_0004704_x9
AGGCGACGCACTGGGGCTCAAAGCAGAA
>C710-312bar_0004705_x54
AGGCGACGCACTGGGGCTCAAAGCAGAG
>C710-312bar_0004706_x1
AGGCGACGCACTGGGGCTCAAAGCAGAT
>C710-312bar_0004707_x1
AGGCGACGCACTGGGGCTCAAAGCATAG
>C710-312bar_0004708_x1
AGGCGACGCACTGGGGCTCAAAGCCGAG
>C710-312bar_0004709_x1
AGGCGACGCACTGGGGCTCAAGGCAGAG
>C710-312bar_0004710_x1
AGGCGACGCACTGGGTCTCAAAGCATAG
>C710-312bar_0004711_x12
AGGCGACGCACTGGTACTCAAAGCAGAG
>C710-312bar_0004712_x1
AGGCGACGCACTGGTACTCAAAGCCGAG
>C710-312bar_0004713_x1
AGGCGACGCACTGGTCATCAAAGCAGA
>C710-312bar_0004714_x5
AGGCGACGCACTGGTCCTCAAAGCAGA
>C710-312bar_0004715_x2
AGGCGACGCACTGGTCCTCAAAGCAGAA
>C710-312bar_0004716_x19
AGGCGACGCACTGGTCCTCAAAGCAGAG
>C710-312bar_0004717_x1
AGGCGACGCACTGGTCCTCAAAGCAGAT
>C710-312bar_0004718_x1
AGGCGACGCACTGGTGAGCAAAGCAGAG
>C710-312bar_0004719_x1
AGGCGACGCACTGGTGATCAAAGCAAAG
>C710-312bar_0004720_x5
AGGCGACGCACTGGTGATCAAAGCAGA
>C710-312bar_0004721_x2
AGGCGACGCACTGGTGATCAAAGCAGAA
>C710-312bar_0004722_x16
AGGCGACGCACTGGTGATCAAAGCAGAG
>C710-312bar_0004723_x1
AGGCGACGCACTGGTGATCAAAGCTGAG
>C710-312bar_0004724_x1
AGGCGACGCACTGGTGCACAAAGCAGA
>C710-312bar_0004725_x1
AGGCGACGCACTGGTGCACAAAGCAGAA
>C710-312bar_0004726_x1
AGGCGACGCACTGGTGCACAAAGCNNNG
>C710-312bar_0004727_x9
AGGCGACGCACTGGTGCCCAAAGCAGA
>C710-312bar_0004728_x21
AGGCGACGCACTGGTGCCCAAAGCAGAG
>C710-312bar_0004729_x1
AGGCGACGCACTGGTGCCCAAAGCGGAG
>C710-312bar_0004730_x1
AGGCGACGCACTGGTGCCCAAATNNNNG
>C710-312bar_0004731_x1
AGGCGACGCACTGGTGCGCAAAGCAGA
>C710-312bar_0004732_x6
AGGCGACGCACTGGTGCGCAAAGCAGAG
>C710-312bar_0004733_x3
AGGCGACGCACTGGTGCTAAAAGCAGA
>C710-312bar_0004734_x10
AGGCGACGCACTGGTGCTAAAAGCAGAG
>C710-312bar_0004735_x1
AGGCGACGCACTGGTGCTAAAGCAGAG
>C710-312bar_0004736_x2
AGGCGACGCACTGGTGCTCAAAACAGA
>C710-312bar_0004737_x8
AGGCGACGCACTGGTGCTCAAAACAGAG
>C710-312bar_0004738_x1
AGGCGACGCACTGGTGCTCAAACCAAAG
>C710-312bar_0004739_x1
AGGCGACGCACTGGTGCTCAAACCACAG
>C710-312bar_0004740_x7
AGGCGACGCACTGGTGCTCAAACCAGA
>C710-312bar_0004741_x1
AGGCGACGCACTGGTGCTCAAACCAGAA
>C710-312bar_0004742_x16
AGGCGACGCACTGGTGCTCAAACCAGAG
>C710-312bar_0004743_x1
AGGCGACGCACTGGTGCTCAAAGAACAG
>C710-312bar_0004744_x4
AGGCGACGCACTGGTGCTCAAAGAAGA
>C710-312bar_0004745_x1
AGGCGACGCACTGGTGCTCAAAGAAGAA
>C710-312bar_0004746_x7
AGGCGACGCACTGGTGCTCAAAGAAGAG
>C710-312bar_0004747_x1
AGGCGACGCACTGGTGCTCAAAGACGA
>C710-312bar_0004748_x1
AGGCGACGCACTGGTGCTCAAAGACGAG
>C710-312bar_0004749_x1
AGGCGACGCACTGGTGCTCAAAGCA
>C710-312bar_0004750_x2
AGGCGACGCACTGGTGCTCAAAGCAAA
>C710-312bar_0004751_x4
AGGCGACGCACTGGTGCTCAAAGCAAAG
>C710-312bar_0004752_x4
AGGCGACGCACTGGTGCTCAAAGCACA
>C710-312bar_0004753_x10
AGGCGACGCACTGGTGCTCAAAGCACAG
>C710-312bar_0004754_x3278
AGGCGACGCACTGGTGCTCAAAGCAGA
>C710-312bar_0004755_x361
AGGCGACGCACTGGTGCTCAAAGCAGAA
>C710-312bar_0004756_x20
AGGCGACGCACTGGTGCTCAAAGCAGAC
>C710-312bar_0004757_x10293
AGGCGACGCACTGGTGCTCAAAGCAGAG
>C710-312bar_0004758_x167
AGGCGACGCACTGGTGCTCAAAGCAGAT
>C710-312bar_0004759_x14
AGGCGACGCACTGGTGCTCAAAGCAGC
>C710-312bar_0004760_x2
AGGCGACGCACTGGTGCTCAAAGCAGCA
>C710-312bar_0004761_x47
AGGCGACGCACTGGTGCTCAAAGCAGCG
>C710-312bar_0004762_x4
AGGCGACGCACTGGTGCTCAAAGCAGCT
>C710-312bar_0004763_x1
AGGCGACGCACTGGTGCTCAAAGCAGG
>C710-312bar_0004764_x4
AGGCGACGCACTGGTGCTCAAAGCAGGG
>C710-312bar_0004765_x1
AGGCGACGCACTGGTGCTCAAAGCAGGT
>C710-312bar_0004766_x1
AGGCGACGCACTGGTGCTCAAAGCAGTG
>C710-312bar_0004767_x3
AGGCGACGCACTGGTGCTCAAAGCANNG
>C710-312bar_0004768_x5
AGGCGACGCACTGGTGCTCAAAGCATA
>C710-312bar_0004769_x6
AGGCGACGCACTGGTGCTCAAAGCATAG
>C710-312bar_0004770_x1
AGGCGACGCACTGGTGCTCAAAGCATAT
>C710-312bar_0004771_x20
AGGCGACGCACTGGTGCTCAAAGCCGA
>C710-312bar_0004772_x2
AGGCGACGCACTGGTGCTCAAAGCCGAA
>C710-312bar_0004773_x46
AGGCGACGCACTGGTGCTCAAAGCCGAG
>C710-312bar_0004774_x3
AGGCGACGCACTGGTGCTCAAAGCGGA
>C710-312bar_0004775_x8
AGGCGACGCACTGGTGCTCAAAGCGGAG
>C710-312bar_0004776_x2
AGGCGACGCACTGGTGCTCAAAGCNGA
>C710-312bar_0004777_x1
AGGCGACGCACTGGTGCTCAAAGCNGAA
>C710-312bar_0004778_x14
AGGCGACGCACTGGTGCTCAAAGCNGAG
>C710-312bar_0004779_x1
AGGCGACGCACTGGTGCTCAAAGCNGNG
>C710-312bar_0004780_x1
AGGCGACGCACTGGTGCTCAAAGCNNN
>C710-312bar_0004781_x1
AGGCGACGCACTGGTGCTCAAAGCNNNG
>C710-312bar_0004782_x7
AGGCGACGCACTGGTGCTCAAAGCTGA
>C710-312bar_0004783_x20
AGGCGACGCACTGGTGCTCAAAGCTGAG
>C710-312bar_0004784_x2
AGGCGACGCACTGGTGCTCAAAGGAGAG
>C710-312bar_0004785_x1
AGGCGACGCACTGGTGCTCAAAGNNNNT
>C710-312bar_0004786_x1
AGGCGACGCACTGGTGCTCAAAGTAGA
>C710-312bar_0004787_x4
AGGCGACGCACTGGTGCTCAAAGTAGAG
>C710-312bar_0004788_x1
AGGCGACGCACTGGTGCTCAAANNNNNG
>C710-312bar_0004789_x1
AGGCGACGCACTGGTGCTCAAATAAGAG
>C710-312bar_0004790_x3
AGGCGACGCACTGGTGCTCAAATCAGA
>C710-312bar_0004791_x6
AGGCGACGCACTGGTGCTCAAATCAGAG
>C710-312bar_0004792_x1
AGGCGACGCACTGGTGCTCAAATCATAG
>C710-312bar_0004793_x7
AGGCGACGCACTGGTGCTCAACGCAGA
>C710-312bar_0004794_x2
AGGCGACGCACTGGTGCTCAACGCAGAA
>C710-312bar_0004795_x1
AGGCGACGCACTGGTGCTCAACGCAGAC
>C710-312bar_0004796_x37
AGGCGACGCACTGGTGCTCAACGCAGAG
>C710-312bar_0004797_x2
AGGCGACGCACTGGTGCTCAACGCAGAT
>C710-312bar_0004798_x2
AGGCGACGCACTGGTGCTCAACGCCGAG
>C710-312bar_0004799_x1
AGGCGACGCACTGGTGCTCAAGCAGAG
>C710-312bar_0004800_x1
AGGCGACGCACTGGTGCTCAAGGCAGA
>C710-312bar_0004801_x3
AGGCGACGCACTGGTGCTCAAGGCAGAG
>C710-312bar_0004802_x4
AGGCGACGCACTGGTGCTCACAGCAGA
>C710-312bar_0004803_x1
AGGCGACGCACTGGTGCTCACAGCAGAA
>C710-312bar_0004804_x21
AGGCGACGCACTGGTGCTCACAGCAGAG
>C710-312bar_0004805_x1
AGGCGACGCACTGGTGCTCACAGCAGCG
>C710-312bar_0004806_x1
AGGCGACGCACTGGTGCTCACAGCCGAG
>C710-312bar_0004807_x1
AGGCGACGCACTGGTGCTCAGAGCAGA
>C710-312bar_0004808_x1
AGGCGACGCACTGGTGCTCAGAGCAGAG
>C710-312bar_0004809_x11
AGGCGACGCACTGGTGCTCCAAGCAGA
>C710-312bar_0004810_x2
AGGCGACGCACTGGTGCTCCAAGCAGAA
>C710-312bar_0004811_x36
AGGCGACGCACTGGTGCTCCAAGCAGAG
>C710-312bar_0004812_x1
AGGCGACGCACTGGTGCTCCAAGCATC
>C710-312bar_0004813_x1
AGGCGACGCACTGGTGCTCCAAGCCGAG
>C710-312bar_0004814_x1
AGGCGACGCACTGGTGCTCCCAGCAGAG
>C710-312bar_0004815_x1
AGGCGACGCACTGGTGCTCGAAGCAGA
>C710-312bar_0004816_x3
AGGCGACGCACTGGTGCTCGAAGCAGAG
>C710-312bar_0004817_x1
AGGCGACGCACTGGTGCTCGGAGCAGAG
>C710-312bar_0004818_x2
AGGCGACGCACTGGTGCTGAAAGCAGAG
>C710-312bar_0004819_x2
AGGCGACGCACTGGTGCTTAAAGCAGA
>C710-312bar_0004820_x3
AGGCGACGCACTGGTGCTTAAAGCAGAG
>C710-312bar_0004821_x1
AGGCGACGCACTGGTGCTTACAGCAGA
>C710-312bar_0004822_x1
AGGCGACGCACTGGTGGTCAAAGCAGA
>C710-312bar_0004823_x1
AGGCGACGCACTGGTGGTCAAAGCAGAA
>C710-312bar_0004824_x1
AGGCGACGCACTGGTGGTCAAAGCAGAG
>C710-312bar_0004825_x3
AGGCGACGCACTGGTGTTCAAAGCAGAG
>C710-312bar_0004826_x4
AGGCGACGCACTGGTTCTCAAAGCAGA
>C710-312bar_0004827_x7
AGGCGACGCACTGGTTCTCAAAGCAGAG
>C710-312bar_0004828_x1
AGGCGACGCACTGGTTCTCAAATNNNNG
>C710-312bar_0004829_x1
AGGCGACGCACTGTTGCTCAAAGAAGAG
>C710-312bar_0004830_x6
AGGCGACGCACTGTTGCTCAAAGCAGA
>C710-312bar_0004831_x1
AGGCGACGCACTGTTGCTCAAAGCAGAC
>C710-312bar_0004832_x10
AGGCGACGCACTGTTGCTCAAAGCAGAG
>C710-312bar_0004833_x1
AGGCGACGCACTGTTGCTCAAAGCAGCG
>C710-312bar_0004834_x1
AGGCGACGCACTGTTGCTCAAATCATAT
>C710-312bar_0004835_x1
AGGCGACGCACTGTTGCTCAACGCAGAG
>C710-312bar_0004836_x1
AGGCGACGCACTTGTGCTCAAAGCAGA
>C710-312bar_0004837_x1
AGGCGACGCACTTGTGCTCAAAGCAGAA
>C710-312bar_0004838_x8
AGGCGACGCACTTGTGCTCAAAGCAGAG
>C710-312bar_0004839_x1
AGGCGACGCACTTGTGCTCAAAGCAGAT
>C710-312bar_0004840_x1
AGGCGACGCACTTTTTCTCAAAGCATAA
>C710-312bar_0004841_x1
AGGCGACGCAGTGGTGCTCAAAGCAGA
>C710-312bar_0004842_x4
AGGCGACGCATTGGTGCTCAAAGCAGAG
>C710-312bar_0004843_x1
AGGCGACGCCATGGTGCTCAAAGCAGAG
>C710-312bar_0004844_x1
AGGCGACGCCCTGGTACTCAAAGCAGAG
>C710-312bar_0004845_x1
AGGCGACGCCCTGGTGCTCAAAGCACAG
>C710-312bar_0004846_x17
AGGCGACGCCCTGGTGCTCAAAGCAGA
>C710-312bar_0004847_x2
AGGCGACGCCCTGGTGCTCAAAGCAGAA
>C710-312bar_0004848_x34
AGGCGACGCCCTGGTGCTCAAAGCAGAG
>C710-312bar_0004849_x1
AGGCGACGCCCTGGTGCTCAAAGCAGAT
>C710-312bar_0004850_x1
AGGCGACGCCCTGGTGCTCAAAGCAGCG
>C710-312bar_0004851_x1
AGGCGACGCCCTGGTGCTCAAAGCCGAG
>C710-312bar_0004852_x3
AGGCGACGCCCTGGTGCTCAACGCAGA
>C710-312bar_0004853_x1
AGGCGACGCCCTGGTGCTCCAAGCAGAG
>C710-312bar_0004854_x2
AGGCGACGCGCTGGTGCTCAAAGCAGA
>C710-312bar_0004855_x2
AGGCGACGCGCTGGTGCTCAAAGCAGAG
>C710-312bar_0004856_x1
AGGCGACGCTCTGGTGCTCAAAGCAGAG
>C710-312bar_0004857_x1
AGGCGACGGACTGGCGCTCAAAGCAGA
>C710-312bar_0004858_x1
AGGCGACGGACTGGTGCTCAAAGCAGA
>C710-312bar_0004859_x1
AGGCGACGGACTGGTGCTCAAAGCAGAG
>C710-312bar_0004860_x5
AGGCGACGTACTGGTGCTCAAAGCAGA
>C710-312bar_0004861_x2
AGGCGACGTACTGGTGCTCAAAGCAGAG
>C710-312bar_0004862_x1
AGGCGACGTACTGGTGCTCAACGCAGAG
>C710-312bar_0004863_x1
AGGCGACNCACCGGTGCTCAAAGCAGAG
>C710-312bar_0004864_x1
AGGCGACNCACTCGTGCTCAAAGCCGAG
>C710-312bar_0004865_x1
AGGCGACNCACTGGCGCTCAAAGCAGA
>C710-312bar_0004866_x14
AGGCGACNCACTGGTGCTCAAAGCAGA
>C710-312bar_0004867_x1
AGGCGACNCACTGGTGCTCAAAGCAGAA
>C710-312bar_0004868_x41
AGGCGACNCACTGGTGCTCAAAGCAGAG
>C710-312bar_0004869_x1
AGGCGACNCACTGGTGCTCAAAGCAGAT
>C710-312bar_0004870_x1
AGGCGACNCACTGGTGCTCAACGCAGA
>C710-312bar_0004871_x1
AGGCGACTCACCGGTGCTCAAAGCAGAG
>C710-312bar_0004872_x1
AGGCGACTCACTGGTGCTCAAAGCAGAA
>C710-312bar_0004873_x6
AGGCGACTCACTGGTGCTCAAAGCAGAG
>C710-312bar_0004874_x1
AGGCGACTCACTGGTGCTCAAAGCATAG
>C710-312bar_0004875_x1
AGGCGACTCACTGTTGCTCAAAGCAGAT
>C710-312bar_0004876_x1
AGGCGAGACTGCTAAGAGC
>C710-312bar_0004877_x1
AGGCGAGGCACTGGTGCTCAAAGCAGAG
>C710-312bar_0004878_x1
AGGCGATCGAACTGTCACTGAAGGAGA
>C710-312bar_0004879_x2
AGGCGATCGAACTGTCACTGAAGGAGAG
>C710-312bar_0004880_x2
AGGCGATGCACTGGTGCTCAAAGCAGA
>C710-312bar_0004881_x1
AGGCGATGCACTGGTGCTCAAAGCAGAA
>C710-312bar_0004882_x2
AGGCGATGCACTGGTGCTCAAAGCAGAG
>C710-312bar_0004883_x3
AGGCGCAGGCTCAACAGCAGGT
>C710-312bar_0004884_x1
AGGCGCCGCACTGGTGCTCAAAGCAGA
>C710-312bar_0004885_x12
AGGCGCCGCACTGGTGCTCAAAGCAGAG
>C710-312bar_0004886_x1
AGGCGCCGCACTGGTGCTCCAAGCAGAG
>C710-312bar_0004887_x1
AGGCGCCGCACTGGTTCTCAACGCCGC
>C710-312bar_0004888_x1
AGGCGGCGCACTGGCGCTCAAAGCATAT
>C710-312bar_0004889_x1
AGGCGGCGCACTGGTGCGCAAAGCAGAG
>C710-312bar_0004890_x4
AGGCGGCGCACTGGTGCTCAAAGCAGAG
>C710-312bar_0004891_x1
AGGCGGCGCACTGGTGCTCAACGCAGAG
>C710-312bar_0004892_x1
AGGCGGTAGAGCTTTGGAC
>C710-312bar_0004893_x2
AGGCGGTCGTTGAGTGGTGAAC
>C710-312bar_0004894_x1
AGGCGTCGCACTGGTGCTCAAAGCAGAA
>C710-312bar_0004895_x2
AGGCGTCGCACTGGTGCTCAAAGCAGAG
>C710-312bar_0004896_x13
AGGCGTGTAGGGATCCAAA
>C710-312bar_0004897_x1
AGGCTAAGAATCCAAGCGGAAAGATGC
>C710-312bar_0004898_x1
AGGCTACGAACCCAAGCGGAAAGATGCG
>C710-312bar_0004899_x1
AGGCTACGAATCCAAGCCGAAAGACGC
>C710-312bar_0004900_x1
AGGCTACGAATCCAAGCGGAAAGAAGC
>C710-312bar_0004901_x1
AGGCTACGAATCCAAGCGGAAAGAGGC
>C710-312bar_0004902_x1
AGGCTACGAATCCAAGCGGAAAGATCC
>C710-312bar_0004903_x25
AGGCTACGAATCCAAGCGGAAAGATGC
>C710-312bar_0004904_x2
AGGCTACGAATCCAAGCGGAAAGATGCG
>C710-312bar_0004905_x1
AGGCTACGCACTGGTGCTCAAAGCAGA
>C710-312bar_0004906_x1
AGGCTACGCACTGGTGCTCAAAGCAGAG
>C710-312bar_0004907_x1
AGGCTACGCACTGGTGCTCAAAGCAGAT
>C710-312bar_0004908_x1
AGGCTACGCACTGGTTCTCAAAGCAGAG
>C710-312bar_0004909_x1
AGGCTACGCACTTGTGCTCAAATCAGA
>C710-312bar_0004910_x1
AGGCTCATTTCTGTAGGC
>C710-312bar_0004911_x1
AGGCTCGGGAAAGGATCAGGGC
>C710-312bar_0004912_x1
AGGCTGGCAACAAGATGGTAGC
>C710-312bar_0004913_x4
AGGCTGGGAGTTGCGAGTTGCAGAG
>C710-312bar_0004914_x1
AGGCTGGGAGTTGCGAGTTGCAGAGAGC
>C710-312bar_0004915_x8
AGGCTGGGAGTTGCGAGTTGCAGAGAGG
>C710-312bar_0004916_x1
AGGCTGGGATGACTCGGGCTCTGG
>C710-312bar_0004917_x1
AGGCTGGGGGTTGCGAGTTGCAGAGAGG
>C710-312bar_0004918_x1
AGGCTGGGTTCCACGGACACATCGGAG
>C710-312bar_0004919_x1
AGGCTTCGCTCCGTCGTTC
>C710-312bar_0004920_x5
AGGCTTTCCGGTATTCAGAGAACGGTC
>C710-312bar_0004921_x1
AGGGAAACTGGCTTCAGATTGTTAGGC
>C710-312bar_0004922_x1
AGGGAAAGCAACACCGTTGGAC
>C710-312bar_0004923_x2
AGGGAAAGGTTCGCGACAAGCTGAAC
>C710-312bar_0004924_x6
AGGGAAANTGGCTTCAGATTGTTAGGC
>C710-312bar_0004925_x1
AGGGAAATGGGCTTCAGATTGTTAGGC
>C710-312bar_0004926_x1
AGGGAAATTCGCTTCAGATTGTTAGGC
>C710-312bar_0004927_x1
AGGGAAATTGCCTTCAGATTGTTAGGC
>C710-312bar_0004928_x1
AGGGAAATTGGATTAAGATTGTTAGGA
>C710-312bar_0004929_x1
AGGGAAATTGGATTCAGATTGTCAGGC
>C710-312bar_0004930_x1
AGGGAAATTGGATTCAGATTGTTAGGC
>C710-312bar_0004931_x1
AGGGAAATTGGCCTCAGATTGTTAGGC
>C710-312bar_0004932_x1
AGGGAAATTGGCTTCACATTGTCAGGC
>C710-312bar_0004933_x1
AGGGAAATTGGCTTCAGAATGTCAGGC
>C710-312bar_0004934_x1
AGGGAAATTGGCTTCAGAGTGTCAGGC
>C710-312bar_0004935_x1
AGGGAAATTGGCTTCAGATTCTCAGGC
>C710-312bar_0004936_x1
AGGGAAATTGGCTTCAGATTCTTAGGC
>C710-312bar_0004937_x1
AGGGAAATTGGCTTCAGATTGCCAGGC
>C710-312bar_0004938_x3
AGGGAAATTGGCTTCAGATTGGTAGGC
>C710-312bar_0004939_x1
AGGGAAATTGGCTTCAGATTGTAAGGC
>C710-312bar_0004940_x88
AGGGAAATTGGCTTCAGATTGTCAGGC
>C710-312bar_0004941_x1
AGGGAAATTGGCTTCAGATTGTCAGGT
>C710-312bar_0004942_x3
AGGGAAATTGGCTTCAGATTGTTACGC
>C710-312bar_0004943_x2
AGGGAAATTGGCTTCAGATTGTTAGCC
>C710-312bar_0004944_x4
AGGGAAATTGGCTTCAGATTGTTAGG
>C710-312bar_0004945_x328
AGGGAAATTGGCTTCAGATTGTTAGGC
>C710-312bar_0004946_x2
AGGGAAATTGGCTTCAGATTGTTAGGCT
>C710-312bar_0004947_x1
AGGGAAATTGGCTTCAGATTGTTANGC
>C710-312bar_0004948_x1
AGGGAAATTGGCTTCAGATTGTTATGC
>C710-312bar_0004949_x1
AGGGAAATTGGCTTCAGATTGTTCGGC
>C710-312bar_0004950_x3
AGGGAAATTGGCTTCAGATTTTTAGGC
>C710-312bar_0004951_x1
AGGGAAATTGGCTTCAGCTTGTCAGGC
>C710-312bar_0004952_x1
AGGGAAATTGGCTTCAGCTTGTTAGGC
>C710-312bar_0004953_x1
AGGGAAATTGGCTTCATATTGTTAGGC
>C710-312bar_0004954_x1
AGGGAAATTGGCTTCCGATTGTCACGC
>C710-312bar_0004955_x1
AGGGAAATTGGCTTCTGATTGTTAGGC
>C710-312bar_0004956_x1
AGGGAAATTGTCTTCAGATTGTTATGC
>C710-312bar_0004957_x1
AGGGAACGGGCTTGGAAAA
>C710-312bar_0004958_x7
AGGGAACGTGAGCTGGGTTTAGAC
>C710-312bar_0004959_x1
AGGGAACGTGAGCTGGGTTTAGACC
>C710-312bar_0004960_x1
AGGGAACTCGGCTTCAGATTGTTAGGC
>C710-312bar_0004961_x1
AGGGAACTTGGCTTCAGATTGTTAGGC
>C710-312bar_0004962_x1
AGGGAAGAGCTCAGCACGCAGGG
>C710-312bar_0004963_x1
AGGGAAGAGCTCAGCACGCAGGGG
>C710-312bar_0004964_x1
AGGGAAGAGCTCAGCACGCAGGGGTG
>C710-312bar_0004965_x2
AGGGAAGAGCTCAGCACGCAGGGGTGG
>C710-312bar_0004966_x2
AGGGAAGAGCTCAGCACGCAGGGGTGGC
>C710-312bar_0004967_x2
AGGGAAGGACACATAGTGC
>C710-312bar_0004968_x1
AGGGAAGGGAAGTCGGCA
>C710-312bar_0004969_x1
AGGGAAGTCAAGTTCGGTG
>C710-312bar_0004970_x1
AGGGAAGTTGGCTTCAGATTGTTAGGC
>C710-312bar_0004971_x1
AGGGAATCTACTGTACGGAC
>C710-312bar_0004972_x1
AGGGAATCTCCTCAGATTGTCAGGC
>C710-312bar_0004973_x45
AGGGAATGTCCTCAGATTGTCAGGC
>C710-312bar_0004974_x3
AGGGAATGTCCTCAGATTGTCAGGCGT
>C710-312bar_0004975_x1
AGGGAATGTCCTCAGATTGTCAGGCGTA
>C710-312bar_0004976_x1
AGGGAATGTCCTCCCATTGTCAGGC
>C710-312bar_0004977_x1
AGGGAATGTCCTTAGATTGTCAGGC
>C710-312bar_0004978_x1
AGGGAATGTTATCAGATTGTCAGGC
>C710-312bar_0004979_x1
AGGGAATGTTCCCAGATTGTCAGGC
>C710-312bar_0004980_x1
AGGGAATGTTCTCAGATCGTCAGGC
>C710-312bar_0004981_x1
AGGGAATGTTCTCAGATTGTCAGCC
>C710-312bar_0004982_x162
AGGGAATGTTCTCAGATTGTCAGGC
>C710-312bar_0004983_x2
AGGGAATGTTCTCAGATTGTCAGGCG
>C710-312bar_0004984_x8
AGGGAATGTTCTCAGATTGTCAGGCGT
>C710-312bar_0004985_x2
AGGGAATGTTCTCAGATTGTCGGGC
>C710-312bar_0004986_x1
AGGGAATGTTCTCCGATTGTCAGGC
>C710-312bar_0004987_x1
AGGGAATGTTCTCCGATTGTCAGGCGT
>C710-312bar_0004988_x1
AGGGACAACCTGGACAAGGAC
>C710-312bar_0004989_x2
AGGGACAGGGCAAGCCGAAGAA
>C710-312bar_0004990_x1
AGGGACATGTTTCTATCGCAGGAGGTGA
>C710-312bar_0004991_x1
AGGGACATTGGCTTCAGATTGTCAGGC
>C710-312bar_0004992_x2
AGGGACCTCATTTCCTGTGTTGCGGAT
>C710-312bar_0004993_x2
AGGGACGATAATGTGCTGTTGAAC
>C710-312bar_0004994_x1
AGGGACGCACTGGTGCTCAAAGCAGAGG
>C710-312bar_0004995_x1
AGGGACGCCTCGTCGCGATTGTCAAC
>C710-312bar_0004996_x2
AGGGACTGATCAAGCAGG
>C710-312bar_0004997_x1
AGGGACTGTTCTCAGATTGTCAGGC
>C710-312bar_0004998_x1
AGGGAGAAAGAACAGAAGCAAGCAAAG
>C710-312bar_0004999_x8
AGGGAGAAAGAACAGAAGCAAGCAAAGC
>C710-312bar_0005000_x3
AGGGAGAGACAGAGTCCCAATGTAAAAC
>C710-312bar_0005001_x1
AGGGAGAGACAGATTCCCAATGTAAAAC
>C710-312bar_0005002_x2
AGGGAGATCCTCGGACTCGGTTGAC
>C710-312bar_0005003_x2
AGGGAGATTGACCGTAAAATCTTAGGC
>C710-312bar_0005004_x2
AGGGAGCAGGGCGAGTTGTTCGTGAG
>C710-312bar_0005005_x2
AGGGAGCCCATTTCATCGAACTGTGTGC
>C710-312bar_0005006_x1
AGGGAGGAAGGTAGTGACGGATGATGGA
>C710-312bar_0005007_x4
AGGGAGGAAGGTAGTGTC
>C710-312bar_0005008_x2
AGGGAGGAAGGTAGTGTCGGATGATGGA
>C710-312bar_0005009_x2
AGGGAGGGGTGAGTTGAATTCAGAGACG
>C710-312bar_0005010_x1
AGGGAGTGGAAATCGGCGCCAAAGGGTC
>C710-312bar_0005011_x1
AGGGAGTGTACTCAGATTGTCAGGC
>C710-312bar_0005012_x1
AGGGAGTGTCCTCAGATTCTCAGGC
>C710-312bar_0005013_x1
AGGGAGTGTCCTCAGATTGTCAGGA
>C710-312bar_0005014_x90
AGGGAGTGTCCTCAGATTGTCAGGC
>C710-312bar_0005015_x2
AGGGAGTGTCCTCAGATTGTCAGGCG
>C710-312bar_0005016_x10
AGGGAGTGTCCTCAGATTGTCAGGCGT
>C710-312bar_0005017_x2
AGGGAGTGTCCTCAGATTGTCAGGCGTT
>C710-312bar_0005018_x2
AGGGAGTGTCCTCAGATTGTCCGGC
>C710-312bar_0005019_x1
AGGGAGTGTTCTCAGATTGTCAGGC
>C710-312bar_0005020_x1
AGGGATAACTGGCCTGTGGC
>C710-312bar_0005021_x1
AGGGATAACTGGCTTGTGGC
>C710-312bar_0005022_x3
AGGGATAACTGGCTTGTGGCC
>C710-312bar_0005023_x1
AGGGATAGAAGAATAAGCAAGGGGCGG
>C710-312bar_0005024_x1
AGGGATCGTGCAGGGTGAACGGC
>C710-312bar_0005025_x2
AGGGATCGTTTTTCGGTGTCGTGAAAC
>C710-312bar_0005026_x1
AGGGATCTCAAGACTTAGTGACAATGT
>C710-312bar_0005027_x1
AGGGATCTCAAGACTTGTAAACGGC
>C710-312bar_0005028_x2
AGGGATCTCAAGACTTGTAAACGGCC
>C710-312bar_0005029_x1
AGGGATGTTCCTCGGAACAAGATGGCG
>C710-312bar_0005030_x2
AGGGATTTGAACAACACGGCT
>C710-312bar_0005031_x1
AGGGATTTTGCTCGAATGAACGGAC
>C710-312bar_0005032_x3
AGGGCAAAGCAGGAATCTAACCGG
>C710-312bar_0005033_x1
AGGGCAATTGGCTTCAGATTGTCAGGC
>C710-312bar_0005034_x1
AGGGCATCACTCGGCTCGTGGA
>C710-312bar_0005035_x1
AGGGCATCATGTAAGTGTAGAAGGA
>C710-312bar_0005036_x3
AGGGCATCATGTGCAAGAGTAGAC
>C710-312bar_0005037_x1
AGGGCATCATGTGCAAGCGTAGAC
>C710-312bar_0005038_x1
AGGGCATCATGTGCAAGGGTAGAC
>C710-312bar_0005039_x1
AGGGCATCATGTGCAAGTGAAGAC
>C710-312bar_0005040_x6
AGGGCATCATGTGCAAGTGGAGAC
>C710-312bar_0005041_x1
AGGGCATCATGTGCAAGTGTACAC
>C710-312bar_0005042_x28
AGGGCATCATGTGCAAGTGTAGAC
>C710-312bar_0005043_x1
AGGGCATGGTCGACTGCTTCGTGC
>C710-312bar_0005044_x1
AGGGCATGTTCTCAGATTGTCAGGC
>C710-312bar_0005045_x1
AGGGCGATGAACAGCCGAGGCGATT
>C710-312bar_0005046_x1
AGGGCGATGGAAATGCTGTTC
>C710-312bar_0005047_x1
AGGGCGGTAGATGACAGCAGTCGAGG
>C710-312bar_0005048_x1
AGGGCGGTAGATGGCAGCAGTCGA
>C710-312bar_0005049_x1
AGGGCGGTAGATGGCAGCAGTCGAGG
>C710-312bar_0005050_x4
AGGGCGGTAGATGGCAGCAGTCGAGGA
>C710-312bar_0005051_x1
AGGGCGTCTCCTCAGATTGTCAGGCGT
>C710-312bar_0005052_x1
AGGGCGTGCCACGGCGTAGA
>C710-312bar_0005053_x4
AGGGCGTGCCACGGCGTAGAA
>C710-312bar_0005054_x1
AGGGCGTGGATGAGGGGC
>C710-312bar_0005055_x1
AGGGCGTGGATGATGGGC
>C710-312bar_0005056_x1
AGGGCGTGTCCTCAGATTGTCAGGC
>C710-312bar_0005057_x1
AGGGCGTGTCCTCAGATTGTCCGGCG
>C710-312bar_0005058_x1
AGGGCTATGTAGTAAACGAAACCGGAC
>C710-312bar_0005059_x1
AGGGCTCTGAATGTCAACGTGAAG
>C710-312bar_0005060_x3
AGGGCTGGATGAGGTCGAGGC
>C710-312bar_0005061_x1
AGGGCTTCGGAACCGACGAGAAGGCGA
>C710-312bar_0005062_x2
AGGGCTTTCTAACATGTGCAGGCGGTAT
>C710-312bar_0005063_x1
AGGGGAAACCCTGATGGAGCACCGAAGC
>C710-312bar_0005064_x1
AGGGGAAACCCTGATGGAGGACC
>C710-312bar_0005065_x2
AGGGGAAACCCTGATGGAGGACCGAAG
>C710-312bar_0005066_x9
AGGGGAAACCCTGATGGAGGACCGAAGC
>C710-312bar_0005067_x5
AGGGGAAGAGAACCCTTGGATCACGG
>C710-312bar_0005068_x1
AGGGGAAGAGAACCCTTGGATCACGGT
>C710-312bar_0005069_x1
AGGGGAAGGTGGGGCAAGACGACC
>C710-312bar_0005070_x1
AGGGGAATTCGCTTCAGATTGTCAGGC
>C710-312bar_0005071_x1
AGGGGAATTCGCTTCAGATTGTTAGGC
>C710-312bar_0005072_x1
AGGGGAATTGGCCACAGACTGTCAGTC
>C710-312bar_0005073_x11
AGGGGAATTGGCCACAGATTGTCAGTC
>C710-312bar_0005074_x1
AGGGGAATTGGCCTCAGATTGTCAGGC
>C710-312bar_0005075_x78
AGGGGAATTGGCTTCAGATTGTCAGGC
>C710-312bar_0005076_x1
AGGGGAATTGGCTTCAGCTTGTCAGGC
>C710-312bar_0005077_x1
AGGGGAATTGGCTTCCGATTGTCAGGC
>C710-312bar_0005078_x1
AGGGGAATTTGATTCAGATTGTTAGGA
>C710-312bar_0005079_x2
AGGGGAATTTGCCACAGATTGTCAGTC
>C710-312bar_0005080_x1
AGGGGAATTTGCTCCAGATTGTTAGGC
>C710-312bar_0005081_x2
AGGGGAATTTGCTTCAGAGTGTTAGGC
>C710-312bar_0005082_x1
AGGGGAATTTGCTTCAGATTGGTAGGC
>C710-312bar_0005083_x2
AGGGGAATTTGCTTCAGATTGTTACGC
>C710-312bar_0005084_x1
AGGGGAATTTGCTTCAGATTGTTAGCC
>C710-312bar_0005085_x2
AGGGGAATTTGCTTCAGATTGTTAGGA
>C710-312bar_0005086_x79
AGGGGAATTTGCTTCAGATTGTTAGGC
>C710-312bar_0005087_x1
AGGGGACCAAGTCGGCCATTGTGGCAGC
>C710-312bar_0005088_x2
AGGGGACGCACTGGTGCTCAAAGCAGA
>C710-312bar_0005089_x2
AGGGGACGCACTGGTGCTCAAAGCAGAG
>C710-312bar_0005090_x1
AGGGGACGCACTGGTGCTCAAAGCAGAT
>C710-312bar_0005091_x1
AGGGGACTTTGCTTCAGATTGTTAGGC
>C710-312bar_0005092_x1
AGGGGAGGAGAAAGACGAAGACAGGA
>C710-312bar_0005093_x1
AGGGGATCACTCGCCTCGTGGA
>C710-312bar_0005094_x1
AGGGGATCACTCGGCTCGTCGA
>C710-312bar_0005095_x2
AGGGGATCACTCGGCTCGTGG
>C710-312bar_0005096_x86
AGGGGATCACTCGGCTCGTGGA
>C710-312bar_0005097_x2
AGGGGATCACTCGGCTCGTGGAT
>C710-312bar_0005098_x3
AGGGGATCACTCGGCTCGTGGATC
>C710-312bar_0005099_x1
AGGGGATCCCTCGGCTCGTGGA
>C710-312bar_0005100_x1
AGGGGATCGATTTTTGTACGAC
>C710-312bar_0005101_x1
AGGGGATNACTCGGCTCGTGGATC
>C710-312bar_0005102_x1
AGGGGCAGAATAGGTGGGAGC
>C710-312bar_0005103_x1
AGGGGCATGATTCTCGCTTTGA
>C710-312bar_0005104_x1
AGGGGCTCACTCGGCTCGTGGA
>C710-312bar_0005105_x1
AGGGGGCTGGGACTGGATGAAC
>C710-312bar_0005106_x4
AGGGGTATAGCTCAACTGGCAGAG
>C710-312bar_0005107_x1
AGGGGTATGATTCTCGCTTTGA
>C710-312bar_0005108_x1
AGGGGTATGATTTTCGCTTGG
>C710-312bar_0005109_x1
AGGGGTGAAAACCAGCAG
>C710-312bar_0005110_x1
AGGGGTTACCGTGATCACAAAGCC
>C710-312bar_0005111_x1
AGGGGTTCCAAGTGACGGAGAATAGAC
>C710-312bar_0005112_x2
AGGGTAATGTCGTCGGCGAAGCCAAC
>C710-312bar_0005113_x1
AGGGTAATGTCGTCGGTGAAGCCAAC
>C710-312bar_0005114_x1
AGGGTAGGCAATAGAGGACACGCAGA
>C710-312bar_0005115_x1
AGGGTCAATGGCTGTAAC
>C710-312bar_0005116_x4
AGGGTCGCAGGTGAACTTGCCAGAGGTT
>C710-312bar_0005117_x2
AGGGTCGGCAATAGAGGACACGCAGATG
>C710-312bar_0005118_x1
AGGGTCTGGTGCCGCTGCGGTGTC
>C710-312bar_0005119_x1
AGGGTGAACGGTTTATCCTCC
>C710-312bar_0005120_x1
AGGGTGGTGCGCGTGGTTC
>C710-312bar_0005121_x1
AGGGTGTAGGGATCCAAA
>C710-312bar_0005122_x1
AGGGTGTTAGGGATCCAAA
>C710-312bar_0005123_x1
AGGGTTCGATTCCGGAGAGGGAGC
>C710-312bar_0005124_x1
AGGGTTCGCTGGAAGTGGC
>C710-312bar_0005125_x1
AGGGTTCTAAACGGGTAGGC
>C710-312bar_0005126_x1
AGGGTTTGCGGACAAGAC
>C710-312bar_0005127_x1
AGGTAAATTGGCTTCAGATTGTTAGGC
>C710-312bar_0005128_x1
AGGTAAGGGAAGCCGGCAAGCCGGC
>C710-312bar_0005129_x1
AGGTAAGGGAAGTCGGCA
>C710-312bar_0005130_x3
AGGTAAGGGAAGTCGGCAA
>C710-312bar_0005131_x1
AGGTAAGGGAAGTCGGCAAA
>C710-312bar_0005132_x2
AGGTAAGGGAAGTCGGCAAG
>C710-312bar_0005133_x1
AGGTAAGGGAAGTCGGCAAGACGGA
>C710-312bar_0005134_x1
AGGTAAGGGAAGTCGGCAAGC
>C710-312bar_0005135_x2
AGGTAAGGGAAGTCGGCAAGCCG
>C710-312bar_0005136_x1
AGGTAAGGGAAGTCGGCAAGCCGG
>C710-312bar_0005137_x1
AGGTAAGGGAAGTCGGCAAGCCGGAT
>C710-312bar_0005138_x1
AGGTAAGGGACGTCGGCAAGCCGGA
>C710-312bar_0005139_x1
AGGTAAGGTACTGAAGACC
>C710-312bar_0005140_x1
AGGTACCCGAAGTAGCGCGC
>C710-312bar_0005141_x7
AGGTACCTGAAGTAGCGC
>C710-312bar_0005142_x1
AGGTACCTGAAGTAGCGCGCGC
>C710-312bar_0005143_x1
AGGTACGCGGGGCTGTTGGC
>C710-312bar_0005144_x3
AGGTAGGACGTGGAGGACAAGTGAAG
>C710-312bar_0005145_x1
AGGTAGGNACTTTGAACGCGCTGGCG
>C710-312bar_0005146_x2
AGGTAGGTACTTTGAACGCGCTGGCG
>C710-312bar_0005147_x1
AGGTAGGTGAGGCACAGAAC
>C710-312bar_0005148_x1
AGGTAGTAGACACCAACTCCAGGACGC
>C710-312bar_0005149_x1
AGGTCAACATTCTGCAGAGC
>C710-312bar_0005150_x1
AGGTCAAGCTGGACGAAACGCAGAAGA
>C710-312bar_0005151_x1
AGGTCACAAGAAAATAGCAGAAGCATT
>C710-312bar_0005152_x1
AGGTCACTGGATTGTTGC
>C710-312bar_0005153_x3
AGGTCACTGGATTGTTGCGAC
>C710-312bar_0005154_x2
AGGTCAGACACCTCTCGCAAGCGAAG
>C710-312bar_0005155_x6
AGGTCAGCTCAGTGTGGAC
>C710-312bar_0005156_x2
AGGTCAGCTCAGTGTGGACAGAAAC
>C710-312bar_0005157_x1
AGGTCAGTAGCTCAATTGGCAGAGCGGC
>C710-312bar_0005158_x2
AGGTCATGTGGGGTCGTGGGC
>C710-312bar_0005159_x3
AGGTCCTGACGTGTTAAC
>C710-312bar_0005160_x1
AGGTCGACCCCCCTCGGAC
>C710-312bar_0005161_x1
AGGTCGAGAAGGTGATGGTGTCGAAC
>C710-312bar_0005162_x1
AGGTCGAGATGAGCAAAC
>C710-312bar_0005163_x1
AGGTCGGTGACTGGATTGGC
>C710-312bar_0005164_x1
AGGTCGTAACCAAACCGAGCTGATAGTG
>C710-312bar_0005165_x1
AGGTCGTCGGCGATCATGTGGC
>C710-312bar_0005166_x2
AGGTCTGGAACGTGCTGCAGAC
>C710-312bar_0005167_x1
AGGTCTTTGAAGGTGAAC
>C710-312bar_0005168_x1
AGGTGACGCACTGGGGCTCAAAGCAGAG
>C710-312bar_0005169_x4
AGGTGACGCACTGGTGCTCAAAGCAGA
>C710-312bar_0005170_x5
AGGTGACGCACTGGTGCTCAAAGCAGAG
>C710-312bar_0005171_x1
AGGTGACGCACTGGTTCTCAAAGCAGAG
>C710-312bar_0005172_x1
AGGTGACGGACTGTCGATCGGC
>C710-312bar_0005173_x12
AGGTGACGGACTGTCGATCGGCA
>C710-312bar_0005174_x1
AGGTGATCCGAAGATGCGTGTCGAAT
>C710-312bar_0005175_x2
AGGTGATGATTGAGACTTCGAACGCGGA
>C710-312bar_0005176_x1
AGGTGCAGAAAAGGTGGGAGC
>C710-312bar_0005177_x1
AGGTGCAGAACAGGGGGGAGC
>C710-312bar_0005178_x1
AGGTGCAGAATAGGCGGGAGC
>C710-312bar_0005179_x52
AGGTGCAGAATAGGTGGGAGC
>C710-312bar_0005180_x2
AGGTGCAGAATAGGTGGGAGCCGG
>C710-312bar_0005181_x5
AGGTGCAGAATAGGTGGGAGCCGGGGT
>C710-312bar_0005182_x1
AGGTGCAGAATAGTTGGGAGCCGGGGT
>C710-312bar_0005183_x1
AGGTGCAGAATAGTTGTGAGC
>C710-312bar_0005184_x1
AGGTGCAGCTCACTTCGGGCGATGAGC
>C710-312bar_0005185_x3
AGGTGCAGGGAGAGTAAC
>C710-312bar_0005186_x1
AGGTGCANAATAGGTGGGAGC
>C710-312bar_0005187_x3
AGGTGCGCGTCGATGTTGAC
>C710-312bar_0005188_x4
AGGTGCGCGTCGATGTTGACC
>C710-312bar_0005189_x5
AGGTGCGGAGTTTGACTGGGGC
>C710-312bar_0005190_x2
AGGTGCTGGCCCAGATCGAACTGTGGA
>C710-312bar_0005191_x1
AGGTGCTNCGGAACGACCCC
>C710-312bar_0005192_x1
AGGTGGACAGGAGTCGGACAGTGAC
>C710-312bar_0005193_x1
AGGTGGCCGGTCCGTCGAC
>C710-312bar_0005194_x1
AGGTGGGACTCCCGGAACGGT
>C710-312bar_0005195_x2
AGGTGGGAGGTCGCATGGAGGAC
>C710-312bar_0005196_x1
AGGTGGGATTCAGCTCTTGAAGCCGGCA
>C710-312bar_0005197_x1
AGGTGGGATTCAGCTCTTGAAGCCTGCA
>C710-312bar_0005198_x1
AGGTGGGGACACGGGTTC
>C710-312bar_0005199_x1
AGGTGGGGAGTTTGGCTGGGGC
>C710-312bar_0005200_x1
AGGTGGTGTGCGTCGGCGAC
>C710-312bar_0005201_x1
AGGTGTGCATGCCTGGCACGAAC
>C710-312bar_0005202_x1
AGGTGTGCTGGCTGAGGAGAAC
>C710-312bar_0005203_x1
AGGTGTGGAACCCCGAGCGGCA
>C710-312bar_0005204_x1
AGGTGTGGGGCTGCGGCAT
>C710-312bar_0005205_x1
AGGTGTGTGTCTTCGTCTGTGATGGCAC
>C710-312bar_0005206_x1
AGGTGTTCTTCCGGAAGATGGCGAACCA
>C710-312bar_0005207_x2
AGGTTAAGGAGACACGAGAAT
>C710-312bar_0005208_x2
AGGTTCAGGTTGTGCGCGGC
>C710-312bar_0005209_x1
AGGTTCGGGTCCTGTCACGGTCGC
>C710-312bar_0005210_x2
AGGTTCTGATGATGGCAAGGGAGG
>C710-312bar_0005211_x1
AGGTTGACGATTCGGGCGAGTAC
>C710-312bar_0005212_x3
AGGTTGCTGCCCTCTTGACTTGA
>C710-312bar_0005213_x9
AGGTTTATCTTATCTGTCGAGGC
>C710-312bar_0005214_x1
AGGTTTCTCTTATCTGTCGAGGC
>C710-312bar_0005215_x1
AGGTTTGCCTCGTTTGTGGGC
>C710-312bar_0005216_x1
AGGTTTGGGCGGTCTGTGCATTGGC
>C710-312bar_0005217_x1
AGTAAACTCTACGGCTGAACTATGCGAC
>C710-312bar_0005218_x1
AGTAACTGCAGCAAAGCGC
>C710-312bar_0005219_x2
AGTAACTGCTCCCTCCTGAAGAACGG
>C710-312bar_0005220_x2
AGTAACTGCTCCCTCCTGAAGAACGGA
>C710-312bar_0005221_x1
AGTAACTGCTCCCTCCTGAAGAACGGAC
>C710-312bar_0005222_x1
AGTAACTGTGAGATGAGC
>C710-312bar_0005223_x2
AGTAAGCTGTTGGACAAGTGCCAGAA
>C710-312bar_0005224_x2
AGTACAACGAGAACGACGTCCGGCA
>C710-312bar_0005225_x2
AGTACAAGAACCTGTTCCACGGC
>C710-312bar_0005226_x1
AGTACAAGGGACCGGGAGTGGC
>C710-312bar_0005227_x1
AGTACAGGTAAGAGCTCTAACGGCGGA
>C710-312bar_0005228_x3
AGTACAGTCCGACGATCATG
>C710-312bar_0005229_x5
AGTACATCATGTGCAAGTGTAGAC
>C710-312bar_0005230_x2
AGTACGCAACCGAGGTCAAGAGC
>C710-312bar_0005231_x1
AGTACGCCTGGGTGCTGGACAAGCTGAA
>C710-312bar_0005232_x1
AGTACGCCTGGGTGTTGGAC
>C710-312bar_0005233_x6
AGTACGCTAATGACATCG
>C710-312bar_0005234_x1
AGTACGCTAATGACATCGAGACA
>C710-312bar_0005235_x1
AGTACGGACCGGTGAAGC
>C710-312bar_0005236_x3
AGTACTAGTGCCGCAGGAG
>C710-312bar_0005237_x1
AGTACTCGAACATTGCGACGGC
>C710-312bar_0005238_x1
AGTACTGGGTACTCAACTGCTAGCGAC
>C710-312bar_0005239_x1
AGTACTGGTCCGGCTGGAC
>C710-312bar_0005240_x1
AGTACTTTCTGGACCGGCT
>C710-312bar_0005241_x1
AGTACTTTGAACAACAACTGAAACTGGC
>C710-312bar_0005242_x1
AGTAGAGGTGAAGTAGGTGAAGTGC
>C710-312bar_0005243_x1
AGTAGATAAGCACAGCAATGCGG
>C710-312bar_0005244_x1
AGTAGATAAGCACAGCAATGCGGA
>C710-312bar_0005245_x1
AGTAGATTAGCGCTGCAAAC
>C710-312bar_0005246_x1
AGTAGATTATAGTCCCTGAAAA
>C710-312bar_0005247_x3
AGTAGATTCGAGCTGCAAAC
>C710-312bar_0005248_x1
AGTAGATTCGAGCTGCAAACAC
>C710-312bar_0005249_x3
AGTAGATTCGAGCTGCAACC
>C710-312bar_0005250_x3
AGTAGCAGTAAGAGCGACGAAAACGGC
>C710-312bar_0005251_x2
AGTAGGTCACTGGATTGTTGCGAC
>C710-312bar_0005252_x1
AGTAGTACAAAACCATCATCAAAGGC
>C710-312bar_0005253_x1
AGTAGTAGATTACGAGAGCTGAGGAC
>C710-312bar_0005254_x1
AGTAGTAGATTATGAGAGCTGAGGAC
>C710-312bar_0005255_x1
AGTAGTCAAGGGCCAAAC
>C710-312bar_0005256_x1
AGTAGTCAAGGGCCAACC
>C710-312bar_0005257_x1
AGTAGTGGGATCGCGTCCCGGAGTGGAC
>C710-312bar_0005258_x1
AGTAGTTTAGTAGAAAATGGGGCTGG
>C710-312bar_0005259_x1
AGTATCAGAACAATGGCCAGCAGAAT
>C710-312bar_0005260_x9
AGTATCCCCGCCTGTCAC
>C710-312bar_0005261_x1
AGTATCCCCGCCTGTCACG
>C710-312bar_0005262_x1
AGTATCCCCGCCTGTCACGC
>C710-312bar_0005263_x1
AGTATCTAGAGGTGTCCCACATGGGAGC
>C710-312bar_0005264_x1
AGTATGCTGACCTTCTCGACCTCGAGC
>C710-312bar_0005265_x1
AGTATGTGTCTGTAAACAAGTGGAGGAA
>C710-312bar_0005266_x1
AGTATTCGCGAGCGAGTGAAGGAAGGC
>C710-312bar_0005267_x2
AGTATTTGTTTAGGGGAATGAGGAC
>C710-312bar_0005268_x2
AGTCAAAGCTGGCGCTGCTGGAAAGC
>C710-312bar_0005269_x1
AGTCAACCGAAGTGGAACAACAGAAG
>C710-312bar_0005270_x1
AGTCAACGAGGGCAACTGGAAGC
>C710-312bar_0005271_x1
AGTCAATTCAGAACTGGCACGGC
>C710-312bar_0005272_x1
AGTCACATGAAGTCAGCAAACTG
>C710-312bar_0005273_x2
AGTCAGATGTTGATACCGTCGGC
>C710-312bar_0005274_x1
AGTCAGCTCGTAGAAGGCAAGCAAG
>C710-312bar_0005275_x1
AGTCAGGATGCTACTGGAC
>C710-312bar_0005276_x1
AGTCATCATGTGCAAGTGTAGAC
>C710-312bar_0005277_x1
AGTCATCGCGTCCAACTGGAACGAAAC
>C710-312bar_0005278_x1
AGTCATCGTGAATGTGCTTGCAATGA
>C710-312bar_0005279_x2
AGTCATCGTGACCGCTCTTGCTATAGA
>C710-312bar_0005280_x1
AGTCATCGTGACTGTGCTTGCAATGA
>C710-312bar_0005281_x1
AGTCCATCATGTGCAACTTTATAC
>C710-312bar_0005282_x15
AGTCCATCATGTGCAAGTGTAGAC
>C710-312bar_0005283_x4
AGTCCATCTTCCTGTCGGCCGTTGAC
>C710-312bar_0005284_x1
AGTCCGACGATCATGCATG
>C710-312bar_0005285_x2
AGTCCGACGATCATGCATGC
>C710-312bar_0005286_x1
AGTCCGACGATCATGCGATCATGC
>C710-312bar_0005287_x2
AGTCCGACGATGTTCTACAGTCCGACGA
>C710-312bar_0005288_x2
AGTCCGGCATTGTAAGGC
>C710-312bar_0005289_x1
AGTCCTACAGTCCGACGATC
>C710-312bar_0005290_x3
AGTCCTACTACATCGAGC
>C710-312bar_0005291_x2
AGTCCTCCGTGGCATGGCG
>C710-312bar_0005292_x1
AGTCGAATAACGACCAAGATCCGG
>C710-312bar_0005293_x1
AGTCGACATCGCCTAGTGGTTAGC
>C710-312bar_0005294_x2
AGTCGACGCACTGGTGCTCAAAGCAGA
>C710-312bar_0005295_x7
AGTCGACGCACTGGTGCTCAAAGCAGAG
>C710-312bar_0005296_x1
AGTCGACGCACTGTTGCTCAAAGCAGA
>C710-312bar_0005297_x1
AGTCGACGCACTTTTTCTCAAAGCAGA
>C710-312bar_0005298_x1
AGTCGAGATACTGCTACAGAGATGG
>C710-312bar_0005299_x1
AGTCGAGCCTCGGTGGTCC
>C710-312bar_0005300_x2
AGTCGAGTAACGGAAAATGGGAG
>C710-312bar_0005301_x1
AGTCGAGTGCAGTAGACAC
>C710-312bar_0005302_x1
AGTCGAGTTGGCCCCCTAGA
>C710-312bar_0005303_x4
AGTCGATGTTCTCGCTGCGAAC
>C710-312bar_0005304_x1
AGTCGCACGGAGTGAACCAGCTGAAGCC
>C710-312bar_0005305_x2
AGTCGCGCTGCAAAACCT
>C710-312bar_0005306_x2
AGTCGCGTGTCGTTGGCC
>C710-312bar_0005307_x1
AGTCGCGTTTCAGACACAGTGGA
>C710-312bar_0005308_x1
AGTCGCTNGAAGAGGTGGAATTGACGGC
>C710-312bar_0005309_x1
AGTCGGAATGCATTAGGC
>C710-312bar_0005310_x2
AGTCGGATCACGGACTGGC
>C710-312bar_0005311_x4
AGTCGGATCACGGACTGGCT
>C710-312bar_0005312_x4
AGTCGGATCACGGACTGGCTT
>C710-312bar_0005313_x1
AGTCGGATCACGGACTGGCTTGAG
>C710-312bar_0005314_x2
AGTCGGATCACGGACTGGCTTGAGGTTG
>C710-312bar_0005315_x1
AGTCGGATCACTGACTGGCT
>C710-312bar_0005316_x2
AGTCGGATGCATGTTTTGC
>C710-312bar_0005317_x3
AGTCGGATTACGGACTGGCT
>C710-312bar_0005318_x1
AGTCGGATTACGGACTGGCTTGAGG
>C710-312bar_0005319_x4
AGTCGGCACTCGGATCACCATGGCG
>C710-312bar_0005320_x1
AGTCGGCAGAGCATGAGAC
>C710-312bar_0005321_x1
AGTCGGCATGGACTCTGGAGAGGGCGA
>C710-312bar_0005322_x3
AGTCGGCCGAGTTCCTGCTGCAGTTGT
>C710-312bar_0005323_x1
AGTCGGCTCCACAGGTTCAACGG
>C710-312bar_0005324_x3
AGTCGGCTGGTGGAGGAC
>C710-312bar_0005325_x1
AGTCGGGTCAAGAAGAAGCTAGAAGT
>C710-312bar_0005326_x1
AGTCGGGTTGCTTGATAGGGC
>C710-312bar_0005327_x7
AGTCGGTAGAGCATGAGA
>C710-312bar_0005328_x25
AGTCGGTAGAGCATGAGAC
>C710-312bar_0005329_x8
AGTCGGTAGAGCATGAGACTC
>C710-312bar_0005330_x1
AGTCGGTAGAGCCTGAGAC
>C710-312bar_0005331_x1
AGTCGGTCGAGAGCCGCCAGCAGAACAT
>C710-312bar_0005332_x1
AGTCGGTCGAGCATGAGACTC
>C710-312bar_0005333_x2
AGTCGGTCGTAAACCAGGCAGGGGAC
>C710-312bar_0005334_x1
AGTCGGTCGTAAACCAGGCAGGGGACAG
>C710-312bar_0005335_x2
AGTCGTATGTCGAGAATCAGACGGGA
>C710-312bar_0005336_x1
AGTCGTGAGTGAATCCCAGAAGGCAGC
>C710-312bar_0005337_x3
AGTCGTGGCCGAGCGGTTAAGGC
>C710-312bar_0005338_x2
AGTCGTGGCCGAGTGGTTAAGGC
>C710-312bar_0005339_x2
AGTCGTGTTGCTTGATAGTGC
>C710-312bar_0005340_x1
AGTCTACGCACTGGTGCTCAAAGCAGA
>C710-312bar_0005341_x1
AGTCTAGAGAGTCTGAACCAGCAGA
>C710-312bar_0005342_x2
AGTCTATGCACTAGCCAGGGCCCGAGC
>C710-312bar_0005343_x4
AGTCTCAGGCTGCAGTTGAAC
>C710-312bar_0005344_x1
AGTCTCGGCAGTAGTTTGGGGATGGC
>C710-312bar_0005345_x1
AGTCTCGGCAGTAGTTTTGGGATGGC
>C710-312bar_0005346_x1
AGTCTCGGCTGACTTCTCAAACGGCTAA
>C710-312bar_0005347_x3
AGTCTCGTTCAGGATGTAGCAC
>C710-312bar_0005348_x1
AGTCTCTGGGTGTAGACC
>C710-312bar_0005349_x1
AGTCTGAACAACCGGAAGAAGAGC
>C710-312bar_0005350_x2
AGTCTGGCATTGTGAGGC
>C710-312bar_0005351_x1
AGTCTGGTGCCAGCAGCCGCGGTAATT
>C710-312bar_0005352_x1
AGTGAAAGGACTCAGGACAGAGCAGAA
>C710-312bar_0005353_x1
AGTGAAAGGATTCAGGAAAGAGCAGAA
>C710-312bar_0005354_x1
AGTGAAAGGATTCAGGACAGA
>C710-312bar_0005355_x1
AGTGAAAGGATTCAGGACAGACCAGAA
>C710-312bar_0005356_x3
AGTGAAAGGATTCAGGACAGAGC
>C710-312bar_0005357_x1
AGTGAAAGGATTCAGGACAGAGCACAT
>C710-312bar_0005358_x20
AGTGAAAGGATTCAGGACAGAGCAGA
>C710-312bar_0005359_x62
AGTGAAAGGATTCAGGACAGAGCAGAA
>C710-312bar_0005360_x1
AGTGAAAGGATTCAGGACAGAGCAGAAA
>C710-312bar_0005361_x1
AGTGAAAGGATTCAGGACAGAGCAGAAT
>C710-312bar_0005362_x1
AGTGAAAGGATTCAGGACAGGGCAGAA
>C710-312bar_0005363_x1
AGTGAAAGGATTCAGGACCGAGCAGAAA
>C710-312bar_0005364_x1
AGTGAAAGGATTCATGACAGAGCAGAA
>C710-312bar_0005365_x3
AGTGAAAGGATTCGGGACAGAGCAGAA
>C710-312bar_0005366_x1
AGTGAACGAGTGGGCTGGGTAGCGC
>C710-312bar_0005367_x1
AGTGAACTGGAGAACGAGG
>C710-312bar_0005368_x1
AGTGAAGCAAACGGAAGTGAAC
>C710-312bar_0005369_x44
AGTGAAGCAAATGGAAGTGAAC
>C710-312bar_0005370_x2
AGTGAAGCAAATGGAAGTGAACC
>C710-312bar_0005371_x1
AGTGAAGCACATGGAAGTGAAC
>C710-312bar_0005372_x1
AGTGAAGCTCAGTGAGGACAGAAACATC
>C710-312bar_0005373_x1
AGTGAAGCTCAGTGAGGACAGAAACCTC
>C710-312bar_0005374_x1
AGTGAAGGAAGTGCTTGAAAAGCACAAA
>C710-312bar_0005375_x1
AGTGAAGGAAGTGCTTGAAAAGCAGAAA
>C710-312bar_0005376_x1
AGTGAAGTAGGAGTACTGAGTGGC
>C710-312bar_0005377_x1
AGTGAAGTGAACGGAATTGTTGAGCGG
>C710-312bar_0005378_x1
AGTGAATACAGTGGTAGAC
>C710-312bar_0005379_x1
AGTGAATCATGTGCAAGGCTAGAC
>C710-312bar_0005380_x3
AGTGAATCATGTGCAAGTGTAGAC
>C710-312bar_0005381_x1
AGTGAATCATGTGCAAGTGTATAC
>C710-312bar_0005382_x3
AGTGAATGATCCTTCGTCGTGCTACGGC
>C710-312bar_0005383_x1
AGTGAATNCAGTGGTAGAC
>C710-312bar_0005384_x1
AGTGACAGAAACCGGAGTAGAAC
>C710-312bar_0005385_x1
AGTGACATGGAACTTTTGAAAGCAGGAG
>C710-312bar_0005386_x1
AGTGACCAACCGGTCCAAGGGAA
>C710-312bar_0005387_x2
AGTGACCTGGGGCTGGGC
>C710-312bar_0005388_x1
AGTGACGACTGTGCAGAGGAAC
>C710-312bar_0005389_x1
AGTGACGCGCATGAATGGA
>C710-312bar_0005390_x1
AGTGACGCGCATGAATGGATT
>C710-312bar_0005391_x1
AGTGACTAAGACTAACAGCGGCA
>C710-312bar_0005392_x1
AGTGACTGCTGGTGGGCTGCTAGAAC
>C710-312bar_0005393_x1
AGTGACTGGAAGGCAGAGTGG
>C710-312bar_0005394_x1
AGTGACTGTCGACTTGCAATGGCGGC
>C710-312bar_0005395_x1
AGTGACTTCAGACCCTAG
>C710-312bar_0005396_x1
AGTGAGGCAAATGGAAGTGAAC
>C710-312bar_0005397_x5
AGTGAGGTCTTTGAAGGTGAAC
>C710-312bar_0005398_x1
AGTGAGTGAAATCAGGACGGAAAC
>C710-312bar_0005399_x3
AGTGAGTTAGGAATTGCGAA
>C710-312bar_0005400_x1
AGTGCAAATTGAGCGAGAC
>C710-312bar_0005401_x1
AGTGCAACATGTGCAAGTGTAGAC
>C710-312bar_0005402_x1
AGTGCAACATGTGCAAGTGTAGACGGT
>C710-312bar_0005403_x8
AGTGCACCATGTGCAAGTGTAGAC
>C710-312bar_0005404_x1
AGTGCAGATCCACTGACCAACCGAGC
>C710-312bar_0005405_x2
AGTGCAGCACAAAGTGGGAGGTAAAC
>C710-312bar_0005406_x1
AGTGCAGCACGTGGATCAGGAGAC
>C710-312bar_0005407_x1
AGTGCAGCATGTGCAAGTGTAGAC
>C710-312bar_0005408_x4
AGTGCAGTGACTGACTGACGGAC
>C710-312bar_0005409_x1
AGTGCAGTGACTGACTGCCGGAC
>C710-312bar_0005410_x3
AGTGCATAATGTGCAAGTGTAGAC
>C710-312bar_0005411_x1
AGTGCATAATGTGCAAGTGTAGACGGTC
>C710-312bar_0005412_x1
AGTGCATAATGTGCAAGTGTAGAT
>C710-312bar_0005413_x6
AGTGCATCACGTGCAAGTGTAGAC
>C710-312bar_0005414_x1
AGTGCATCAGCTGCGAGTCGAGT
>C710-312bar_0005415_x2
AGTGCATCAGGTGCAAGTGTAGAC
>C710-312bar_0005416_x1
AGTGCATCAGTCTTTTGTC
>C710-312bar_0005417_x1
AGTGCATCATATGCAAGCGCAGAC
>C710-312bar_0005418_x2
AGTGCATCATATGCAAGTGTAGAC
>C710-312bar_0005419_x3
AGTGCATCATCTGCAAGTGTAGAC
>C710-312bar_0005420_x1
AGTGCATCATCTGCACGTGTAGAC
>C710-312bar_0005421_x2
AGTGCATCATGAGCAAGTGTAGAC
>C710-312bar_0005422_x1
AGTGCATCATGCGCAAGTGGAGAC
>C710-312bar_0005423_x13
AGTGCATCATGCGCAAGTGTAGAC
>C710-312bar_0005424_x1
AGTGCATCATGCGCAAGTGTAGACGGCC
>C710-312bar_0005425_x1
AGTGCATCATGGGCAAGGGTAGAC
>C710-312bar_0005426_x8
AGTGCATCATGGGCAAGTGTAGAC
>C710-312bar_0005427_x1
AGTGCATCATGTAAGTGTAGACGGT
>C710-312bar_0005428_x3
AGTGCATCATGTACAAGTGTAGAC
>C710-312bar_0005429_x5
AGTGCATCATGTATTTTCGAAAGGAAAC
>C710-312bar_0005430_x3
AGTGCATCATGTCCAAGTGTAGAC
>C710-312bar_0005431_x1
AGTGCATCATGTGAAAGGGTAGAC
>C710-312bar_0005432_x1
AGTGCATCATGTGAAAGTGTAGAA
>C710-312bar_0005433_x6
AGTGCATCATGTGAAAGTGTAGAC
>C710-312bar_0005434_x1
AGTGCATCATGTGCAAATGGAGAC
>C710-312bar_0005435_x3
AGTGCATCATGTGCAACTGTAGAC
>C710-312bar_0005436_x1
AGTGCATCATGTGCAAGAGTAGAA
>C710-312bar_0005437_x2
AGTGCATCATGTGCAAGAGTAGAC
>C710-312bar_0005438_x1
AGTGCATCATGTGCAAGAGTAGACGG
>C710-312bar_0005439_x17
AGTGCATCATGTGCAAGCGTAGAC
>C710-312bar_0005440_x9
AGTGCATCATGTGCAAGGGTAGAC
>C710-312bar_0005441_x1
AGTGCATCATGTGCAAGTATAGAC
>C710-312bar_0005442_x5
AGTGCATCATGTGCAAGTCTAGAC
>C710-312bar_0005443_x1
AGTGCATCATGTGCAAGTCTAGACGG
>C710-312bar_0005444_x1
AGTGCATCATGTGCAAGTCTAGACGGT
>C710-312bar_0005445_x1
AGTGCATCATGTGCAAGTCTAGACGGTC
>C710-312bar_0005446_x1
AGTGCATCATGTGCAAGTCTATAC
>C710-312bar_0005447_x2
AGTGCATCATGTGCAAGTGAAGAC
>C710-312bar_0005448_x1
AGTGCATCATGTGCAAGTGCACAC
>C710-312bar_0005449_x12
AGTGCATCATGTGCAAGTGCAGAC
>C710-312bar_0005450_x1
AGTGCATCATGTGCAAGTGCAGCC
>C710-312bar_0005451_x14
AGTGCATCATGTGCAAGTGGAGAC
>C710-312bar_0005452_x1
AGTGCATCATGTGCAAGTGGAGACGGTC
>C710-312bar_0005453_x1
AGTGCATCATGTGCAAGTGTAAAC
>C710-312bar_0005454_x6
AGTGCATCATGTGCAAGTGTACAC
>C710-312bar_0005455_x4
AGTGCATCATGTGCAAGTGTAG
>C710-312bar_0005456_x10
AGTGCATCATGTGCAAGTGTAGA
>C710-312bar_0005457_x7
AGTGCATCATGTGCAAGTGTAGAA
>C710-312bar_0005458_x3978
AGTGCATCATGTGCAAGTGTAGAC
>C710-312bar_0005459_x3
AGTGCATCATGTGCAAGTGTAGACA
>C710-312bar_0005460_x1
AGTGCATCATGTGCAAGTGTAGACCGT
>C710-312bar_0005461_x14
AGTGCATCATGTGCAAGTGTAGACG
>C710-312bar_0005462_x62
AGTGCATCATGTGCAAGTGTAGACGG
>C710-312bar_0005463_x2
AGTGCATCATGTGCAAGTGTAGACGGCC
>C710-312bar_0005464_x74
AGTGCATCATGTGCAAGTGTAGACGGT
>C710-312bar_0005465_x7
AGTGCATCATGTGCAAGTGTAGACGGTA
>C710-312bar_0005466_x26
AGTGCATCATGTGCAAGTGTAGACGGTC
>C710-312bar_0005467_x1
AGTGCATCATGTGCAAGTGTAGACGTN
>C710-312bar_0005468_x1
AGTGCATCATGTGCAAGTGTAGACGTT
>C710-312bar_0005469_x6
AGTGCATCATGTGCAAGTGTAGCC
>C710-312bar_0005470_x1
AGTGCATCATGTGCAAGTGTAGCCGGTC
>C710-312bar_0005471_x6
AGTGCATCATGTGCAAGTGTAGGC
>C710-312bar_0005472_x1
AGTGCATCATGTGCAAGTGTAGGCGGTC
>C710-312bar_0005473_x1
AGTGCATCATGTGCAAGTGTAGTC
>C710-312bar_0005474_x8
AGTGCATCATGTGCAAGTGTATAC
>C710-312bar_0005475_x1
AGTGCATCATGTGCAAGTGTATACGG
>C710-312bar_0005476_x7
AGTGCATCATGTGCAAGTGTCGAC
>C710-312bar_0005477_x1
AGTGCATCATGTGCAAGTGTCGACGGT
>C710-312bar_0005478_x1
AGTGCATCATGTGCAAGTGTCGACGGTC
>C710-312bar_0005479_x4
AGTGCATCATGTGCAAGTGTGGAC
>C710-312bar_0005480_x2
AGTGCATCATGTGCAAGTTTAGAC
>C710-312bar_0005481_x3
AGTGCATCATGTGCAATTGTAGAC
>C710-312bar_0005482_x4
AGTGCATCATGTGCACGTGTAGAC
>C710-312bar_0005483_x1
AGTGCATCATGTGCAGGTGTAGAC
>C710-312bar_0005484_x1
AGTGCATCATGTGCATGTGTAGAC
>C710-312bar_0005485_x7
AGTGCATCATGTGCCAGTGTAGAC
>C710-312bar_0005486_x1
AGTGCATCATGTGCCAGTGTATAC
>C710-312bar_0005487_x1
AGTGCATCATGTGCCAGTGTGGAC
>C710-312bar_0005488_x1
AGTGCATCATGTGCCATTGTAGAC
>C710-312bar_0005489_x2
AGTGCATCATGTGCGAGTGTAGAC
>C710-312bar_0005490_x1
AGTGCATCATGTGGAAGTGTAGAC
>C710-312bar_0005491_x3
AGTGCATCATGTGTAAGTGTAGAC
>C710-312bar_0005492_x4
AGTGCATCATGTTCAAGTGTAGAC
>C710-312bar_0005493_x1
AGTGCATCATTTGCAAGCGTAGAC
>C710-312bar_0005494_x1
AGTGCATCATTTGCAAGTGTAGAC
>C710-312bar_0005495_x1
AGTGCATCCTGTGCAAGTGTAGAA
>C710-312bar_0005496_x4
AGTGCATCCTGTGCAAGTGTAGAC
>C710-312bar_0005497_x1
AGTGCATCCTGTGCAAGTGTAGACGGT
>C710-312bar_0005498_x1
AGTGCATCGTGTGCAAGTGTAGAC
>C710-312bar_0005499_x1
AGTGCATNACGTGCAAGTGTAGAC
>C710-312bar_0005500_x22
AGTGCATNATGTGCAAGTGTAGAC
>C710-312bar_0005501_x4
AGTGCATNATGTGCAAGTGTAGACGG
>C710-312bar_0005502_x2
AGTGCATTATGTGCAAGTGTAGAC
>C710-312bar_0005503_x1
AGTGCATTTGAAAGCTGGGGGGCTGAAC
>C710-312bar_0005504_x1
AGTGCATTTGAAAGCTGGTGTGCTCAAC
>C710-312bar_0005505_x4
AGTGCATTTGAAAGCTGGTGTGCTGAAC
>C710-312bar_0005506_x1
AGTGCATTTGACAGCTGGTGTGCTGAAC
>C710-312bar_0005507_x2
AGTGCCAGGTGCGGAGTTTGAC
>C710-312bar_0005508_x2
AGTGCCCAAGCATAAGTGGACGTAAC
>C710-312bar_0005509_x1
AGTGCCCTCAGATTGTCAGGC
>C710-312bar_0005510_x6
AGTGCCTCATGTGCAAGTGTAGAC
>C710-312bar_0005511_x1
AGTGCCTCATGTGCAAGTGTAGACGG
>C710-312bar_0005512_x1
AGTGCCTCATGTGCAAGTGTAGACGGT
>C710-312bar_0005513_x1
AGTGCCTCATGTGCAAGTGTAGCC
>C710-312bar_0005514_x1
AGTGCCTCCTGTGCACGTGGCGCC
>C710-312bar_0005515_x1
AGTGCCTGAAGGAAGACAAATCGGAAGA
>C710-312bar_0005516_x3
AGTGCGAAGTGTTGTGTTC
>C710-312bar_0005517_x1
AGTGCGCGCAGGACTAGAAGAGATGAAC
>C710-312bar_0005518_x2
AGTGCGGGTTGTGTTGTAC
>C710-312bar_0005519_x3
AGTGCGTCATGTGCAAGTGTAGAC
>C710-312bar_0005520_x3
AGTGCGTCGACTGTTGGC
>C710-312bar_0005521_x1
AGTGCGTGGGTTCGCGGAAGA
>C710-312bar_0005522_x2
AGTGCGTGTTCGATCACTGGC
>C710-312bar_0005523_x2
AGTGCGTTTGATCGCGTGCTGGGC
>C710-312bar_0005524_x2
AGTGCGTTTGTAAATTTTTGTTCCGGC
>C710-312bar_0005525_x3
AGTGCTACGATGAAAGAGGTACGAGA
>C710-312bar_0005526_x1
AGTGCTCGATCCGGCGGC
>C710-312bar_0005527_x1
AGTGCTCNGAATGTCAACGTGAAG
>C710-312bar_0005528_x1
AGTGCTCTGAATGTCAACGCGAAG
>C710-312bar_0005529_x1
AGTGCTCTGAATGTCAACGGGAAG
>C710-312bar_0005530_x97
AGTGCTCTGAATGTCAACGTGAAG
>C710-312bar_0005531_x2
AGTGCTCTGAATGTCAACGTGAAGA
>C710-312bar_0005532_x4
AGTGCTCTGAATGTCAACGTGAAGAA
>C710-312bar_0005533_x1
AGTGCTCTGAATGTCAACGTGAGG
>C710-312bar_0005534_x1
AGTGCTCTGCAGGACGGCC
>C710-312bar_0005535_x1
AGTGCTGATCCGTAAGAATGTGGC
>C710-312bar_0005536_x1
AGTGCTGCGGAGAGCAGGAGCA
>C710-312bar_0005537_x3
AGTGCTGGTTGTGGTGAC
>C710-312bar_0005538_x3
AGTGCTGTGGAGAGCAGGAGC
>C710-312bar_0005539_x1
AGTGCTTCGATTGTGGCCAGCAGGGGC
>C710-312bar_0005540_x2
AGTGGAAGCGTGCTGGGC
>C710-312bar_0005541_x3
AGTGGACACGGATTGCGGA
>C710-312bar_0005542_x4
AGTGGACATGTCATCCGTCATAGTAGAA
>C710-312bar_0005543_x1
AGTGGACGGAAGATCCTGTAGCGGCTGC
>C710-312bar_0005544_x1
AGTGGACGGAAGATCCTGTAGCGGCTGG
>C710-312bar_0005545_x2
AGTGGAGCGTCATCATGGACAGTGC
>C710-312bar_0005546_x1
AGTGGATCAAGATGGCAGCAGAGGA
>C710-312bar_0005547_x1
AGTGGATCATGTGCAAATGTAGAC
>C710-312bar_0005548_x2
AGTGGATCATGTGCAAGTGTAGAC
>C710-312bar_0005549_x1
AGTGGCCCTCTAGACAATCAGAAGTATC
>C710-312bar_0005550_x1
AGTGGCCGGAACAGGGGAA
>C710-312bar_0005551_x4
AGTGGCTAGGATATCTGG
>C710-312bar_0005552_x1
AGTGGCTGGGAGAGCAGCGCT
>C710-312bar_0005553_x1
AGTGGGGTTAGGCGTGAAC
>C710-312bar_0005554_x1
AGTGGGGTTAGTGGGATCCT
>C710-312bar_0005555_x2
AGTGGTGCATGGCCGTTCTTAGTTC
>C710-312bar_0005556_x1
AGTGGTGTCGGCGTTTGTGTGC
>C710-312bar_0005557_x1
AGTGTATCATGTGCAAGCGTAGAC
>C710-312bar_0005558_x2
AGTGTATCATGTGCAAGTGTAGAC
>C710-312bar_0005559_x2
AGTGTATCGAGACGCGAGTGTGAAT
>C710-312bar_0005560_x1
AGTGTCAACGGTCGCCATGTACTGGAAC
>C710-312bar_0005561_x2
AGTGTCCTCAGATTGTCAGGC
>C710-312bar_0005562_x1
AGTGTCCTCAGATTGTCAGGCGTGGA
>C710-312bar_0005563_x3
AGTGTCGGGCACGCAAGA
>C710-312bar_0005564_x1
AGTGTCTGAGTTCCATCGGCTGGGGCTG
>C710-312bar_0005565_x1
AGTGTCTGGATGCTAAAC
>C710-312bar_0005566_x1
AGTGTGACCTGATAATACGTCAA
>C710-312bar_0005567_x2
AGTGTGAGTGACCGTGACGATGAC
>C710-312bar_0005568_x1
AGTGTGATGGCTGACAGATGAGC
>C710-312bar_0005569_x6
AGTGTGCAGGATGTGACC
>C710-312bar_0005570_x1
AGTGTGCGTGTGTGGGAGTGTGAGGGC
>C710-312bar_0005571_x1
AGTGTGCGTGTGTGGGAGTGTGAGGGCT
>C710-312bar_0005572_x1
AGTGTGCGTTCGTCTGCGGGAC
>C710-312bar_0005573_x2
AGTGTGCTTCAGGTGTTTCGGACGAGGC
>C710-312bar_0005574_x3
AGTGTGGAACACAATGAACTGAA
>C710-312bar_0005575_x1
AGTGTGGAACACAATGAACTGAAC
>C710-312bar_0005576_x2
AGTGTGGATCAATCGGAC
>C710-312bar_0005577_x1
AGTGTGTAGGCTACTGTGAC
>C710-312bar_0005578_x1
AGTGTGTGCAAGCTGCAGCCAGGCGG
>C710-312bar_0005579_x1
AGTGTGTGCAAGGTCCAGCCAGGTG
>C710-312bar_0005580_x1
AGTGTGTGCAAGGTGCAGCCAGGAGGG
>C710-312bar_0005581_x2
AGTGTGTGCAAGGTGCAGCCAGGTG
>C710-312bar_0005582_x27
AGTGTGTGCAAGGTGCAGCCAGGTGG
>C710-312bar_0005583_x3
AGTGTGTGCAAGGTGCAGCCAGGTGGG
>C710-312bar_0005584_x1
AGTGTGTGTCGGGCGTTCGACT
>C710-312bar_0005585_x1
AGTGTGTGTTCGTCTGCGGGAC
>C710-312bar_0005586_x1
AGTGTTACGCCTCTGGGGAGACTGGC
>C710-312bar_0005587_x1
AGTGTTACGCCTGTGGGGAGACGG
>C710-312bar_0005588_x1
AGTGTTACGCCTGTGGGGAGACTGGC
>C710-312bar_0005589_x1
AGTGTTCGTTCGGTTCAG
>C710-312bar_0005590_x2
AGTGTTCTACAGTCCGACGATCATGC
>C710-312bar_0005591_x1
AGTGTTGCATGGCTGTCGTC
>C710-312bar_0005592_x2
AGTGTTGGCGCAGCTAGCA
>C710-312bar_0005593_x1
AGTGTTGGTTGACGATTGGAGAC
>C710-312bar_0005594_x1
AGTGTTTAATGAGCTCTTCCGGCAAC
>C710-312bar_0005595_x1
AGTGTTTAATGAGCTCTTCCGGCATC
>C710-312bar_0005596_x1
AGTGTTTGCGGCTGGTACGGC
>C710-312bar_0005597_x1
AGTGTTTGGCACGAACTACGGCAAAGAA
>C710-312bar_0005598_x3
AGTTAAGCAACATCGGGC
>C710-312bar_0005599_x1
AGTTACGCTAGAGCGTTCTGTAGACC
>C710-312bar_0005600_x2
AGTTAGAGGATCGAAGGC
>C710-312bar_0005601_x1
AGTTAGTAAAGCCGGTCTTGTTTTGTC
>C710-312bar_0005602_x1
AGTTATGGTTGGTACAAC
>C710-312bar_0005603_x1
AGTTCAAACCGGCGTAAGCAA
>C710-312bar_0005604_x1
AGTTCACGCCGTAAACGA
>C710-312bar_0005605_x1
AGTTCACTCTAGTGATGAGTCGTTGA
>C710-312bar_0005606_x2
AGTTCATCATGTGCAAGTGTAGAC
>C710-312bar_0005607_x1
AGTTCCAACTGCATACGTCGAA
>C710-312bar_0005608_x1
AGTTCCAGCTCGAGCGACAATGAGGGCG
>C710-312bar_0005609_x1
AGTTCCAGGAGATTGTCGTGGCG
>C710-312bar_0005610_x2
AGTTCCAGTCCGACGATCATGC
>C710-312bar_0005611_x1
AGTTCCTGAAGAACGTCTGCGAGAAG
>C710-312bar_0005612_x1
AGTTCCTGCAGGACATCCTGGACGCGCT
>C710-312bar_0005613_x1
AGTTCCTGGTGGAGTGCGGCGAGACC
>C710-312bar_0005614_x2
AGTTCGACCGGACTTTGGTAT
>C710-312bar_0005615_x2
AGTTCGAGGGAAGGATCAAGCAGAA
>C710-312bar_0005616_x2
AGTTCGATTCTCGTATTAGGATTTTTT
>C710-312bar_0005617_x6
AGTTCGGAAGGCCTGCGC
>C710-312bar_0005618_x1
AGTTCTACAGCCCGACGATCATGC
>C710-312bar_0005619_x1
AGTTCTACAGGTCCGACGATCATGC
>C710-312bar_0005620_x6
AGTTCTACAGTCCGACGA
>C710-312bar_0005621_x2
AGTTCTACAGTCCGACGATC
>C710-312bar_0005622_x2
AGTTCTACAGTCCGACGATCA
>C710-312bar_0005623_x1
AGTTCTACAGTCCGACGATCACA
>C710-312bar_0005624_x3
AGTTCTACAGTCCGACGATCACGC
>C710-312bar_0005625_x1
AGTTCTACAGTCCGACGATCAT
>C710-312bar_0005626_x1
AGTTCTACAGTCCGACGATCATC
>C710-312bar_0005627_x93
AGTTCTACAGTCCGACGATCATGC
>C710-312bar_0005628_x7
AGTTCTACAGTCCGACGATCATGCA
>C710-312bar_0005629_x3
AGTTCTACAGTCCGACGATCATGCAA
>C710-312bar_0005630_x1
AGTTCTACAGTCCGACGATCATGCGC
>C710-312bar_0005631_x1
AGTTCTACAGTCCGACGATTATGC
>C710-312bar_0005632_x1
AGTTCTACAGTCCGACGGATCATGC
>C710-312bar_0005633_x1
AGTTCTACAGTCCGACTATCATGC
>C710-312bar_0005634_x1
AGTTCTACAGTCCGCCGATCATGC
>C710-312bar_0005635_x1
AGTTCTACATCCGACGATCATGCATGC
>C710-312bar_0005636_x1
AGTTCTANAGTCCGACGATCATGC
>C710-312bar_0005637_x1
AGTTCTCCAGTCCGACGATCATGCA
>C710-312bar_0005638_x1
AGTTCTGAAGGCCTGTGC
>C710-312bar_0005639_x2
AGTTCTGACGTGCAAATC
>C710-312bar_0005640_x3
AGTTCTGCACGGGGTTTGAC
>C710-312bar_0005641_x1
AGTTGAGCGAGTCGTGGAAC
>C710-312bar_0005642_x1
AGTTGATAGCACGGTAGGAGGA
>C710-312bar_0005643_x1
AGTTGCAGTTGGGAGTTGGAGTAGA
>C710-312bar_0005644_x3
AGTTGCATAAGAACACCAGAAG
>C710-312bar_0005645_x3
AGTTGCCAAGCTGACGGGGTGTAGAAC
>C710-312bar_0005646_x1
AGTTGCCAGATTTGTGAC
>C710-312bar_0005647_x1
AGTTGCGAGTTGCAGAGAGG
>C710-312bar_0005648_x1
AGTTGCGAGTTGCAGAGAGGTG
>C710-312bar_0005649_x2
AGTTGCGCTCGCTTGTTTCGT
>C710-312bar_0005650_x2
AGTTGGAAATTGAACCGGAGGC
>C710-312bar_0005651_x1
AGTTGGACTACGGGGAAGC
>C710-312bar_0005652_x1
AGTTGGACTTGGACTTGGCAG
>C710-312bar_0005653_x1
AGTTGGAGGTGATCTGAG
>C710-312bar_0005654_x1
AGTTGGATCACGGACTGGC
>C710-312bar_0005655_x1
AGTTGGGAGAGCTTTAGAC
>C710-312bar_0005656_x1
AGTTGGTAGAGCAGTGGACTGT
>C710-312bar_0005657_x2
AGTTGGTAGAGCGGTGGAC
>C710-312bar_0005658_x1
AGTTGGTGTGCTCGTGAAGGCGCA
>C710-312bar_0005659_x1
AGTTGTGGAATGGTGAGGTCGAACAGC
>C710-312bar_0005660_x1
AGTTTAGAAAATGGGGCTGGGA
>C710-312bar_0005661_x1
AGTTTAGGAGATGATTCTTTAAGGC
>C710-312bar_0005662_x3
AGTTTCCCTCAGGATAGCTGGAGCAC
>C710-312bar_0005663_x1
AGTTTGATCGATCCAATGATTTTTGAC
>C710-312bar_0005664_x1
AGTTTGCACCAAACCCGGAGTTTGAC
>C710-312bar_0005665_x1
AGTTTGCTAAGAATGTCGGAAGCGGA
>C710-312bar_0005666_x2
AGTTTGCTAAGATGGCTGGGAA
>C710-312bar_0005667_x1
AGTTTGCTAAGATGGCTGGGAACGG
>C710-312bar_0005668_x3
AGTTTGCTAAGATGGCTGGGAACGGA
>C710-312bar_0005669_x13
AGTTTGCTAAGATGGCTGGGAACGGAT
>C710-312bar_0005670_x1
AGTTTGGTGGATGTTTTGA
>C710-312bar_0005671_x1
AGTTTGTCGAGATGACCAAGGC
>C710-312bar_0005672_x3
AGTTTTGCGGAATAATCTCGAACC
>C710-312bar_0005673_x1
ATAAAATGACTGGGTTTAC
>C710-312bar_0005674_x1
ATAAAGACATGGGTAGTGAGAT
>C710-312bar_0005675_x1
ATAAAGAGGCTTAAGGCGGGAACGGC
>C710-312bar_0005676_x2
ATAAAGCAAAACTTCGTCGACAGAT
>C710-312bar_0005677_x1
ATAAAGCTAGATTACCAAAG
>C710-312bar_0005678_x1
ATAAAGGTGATGGTTTGTTTTGTAAAC
>C710-312bar_0005679_x1
ATAAAGTGTGTGAGTCGG
>C710-312bar_0005680_x2
ATAACACTAAGACGATCAGATTGAGAA
>C710-312bar_0005681_x1
ATAACAGTCCGACGATCCGACGA
>C710-312bar_0005682_x14
ATAACCCAGAGGTCCGTAGA
>C710-312bar_0005683_x3
ATAACCCAGAGGTCCGTAGATC
>C710-312bar_0005684_x2
ATAACGTGCACAAGGACATTAAGGATC
>C710-312bar_0005685_x1
ATAACTCGAAACCATACGC
>C710-312bar_0005686_x1
ATAACTGACGATGACTGGAAGCGG
>C710-312bar_0005687_x1
ATAACTGAGGCAGCGAACGGGACGGC
>C710-312bar_0005688_x1
ATAACTGATGATGACTGGGAGCGG
>C710-312bar_0005689_x1
ATAACTGNTGATGACTGGAAGCGGG
>C710-312bar_0005690_x2
ATAAGACTCCGGATGATGAGG
>C710-312bar_0005691_x3
ATAAGCACTTGGGCAGCAGG
>C710-312bar_0005692_x1
ATAAGGAGAAGACACAGAAACGCAAG
>C710-312bar_0005693_x1
ATAAGGAGTAGGTGGATTGGTCAAC
>C710-312bar_0005694_x2
ATAAGGAGTAGGTGGATTGGTCAACCGG
>C710-312bar_0005695_x1
ATAAGGATCTTCTACAGGGCGCCT
>C710-312bar_0005696_x1
ATAAGGATCTTCTACAGGTCGAGC
>C710-312bar_0005697_x1
ATAAGGATTGGCTCTGAAAATAG
>C710-312bar_0005698_x1
ATAAGTACTAGTGCCGCAGG
>C710-312bar_0005699_x2
ATAATGACAAACTTGGTA
>C710-312bar_0005700_x1
ATAATGANAAACTTGGTA
>C710-312bar_0005701_x1
ATAATGATATTAGACTGCA
>C710-312bar_0005702_x3
ATAATGATATTAGACTGCAATTC
>C710-312bar_0005703_x1
ATAATGCAGAAGACCGGGCCTGGGGTTC
>C710-312bar_0005704_x9
ATAATGCAGGTATGTTGAC
>C710-312bar_0005705_x11
ATAATGCCGGGGTTGTGAGT
>C710-312bar_0005706_x1
ATAATTTGACGACTGATTTTAGGA
>C710-312bar_0005707_x1
ATACAACATGTACAGAGACAGTAGGG
>C710-312bar_0005708_x2
ATACAGTCCGACGATCATG
>C710-312bar_0005709_x11
ATACAGTCCGACGATCATGC
>C710-312bar_0005710_x1
ATACATATGCAGAACTTCCATTATTATC
>C710-312bar_0005711_x2
ATACCGGACATCCAGGAGACGTCG
>C710-312bar_0005712_x4
ATACCGTCGGCCGGGTGGGC
>C710-312bar_0005713_x1
ATACGACGCACTGGTGCTCAAAGCAGAG
>C710-312bar_0005714_x1
ATACGATGGAGTACTGAGGC
>C710-312bar_0005715_x1
ATACGCCTGGCTTTACGAGCACC
>C710-312bar_0005716_x1
ATACGTGGGCCTGACGAC
>C710-312bar_0005717_x1
ATACTCTGGTTTCTCTTCAGA
>C710-312bar_0005718_x3
ATACTGAAGTGATCCTAA
>C710-312bar_0005719_x1
ATACTTCTGATGTGGAACAAACGGC
>C710-312bar_0005720_x1
ATAGAACAAAGTTGCTAAAGGAGAAC
>C710-312bar_0005721_x1
ATAGAACAGCGGCGGCTA
>C710-312bar_0005722_x1
ATAGACTTCTGAACAACAAGGGGAGG
>C710-312bar_0005723_x7
ATAGACTTCTGAACAACAAGGGGAGGA
>C710-312bar_0005724_x1
ATAGACTTCTGAACAACAAGGGGAGGAG
>C710-312bar_0005725_x3
ATAGAGAACACAGCACACGGG
>C710-312bar_0005726_x1
ATAGAGAACCTGTACTCCAAGCTGAAGC
>C710-312bar_0005727_x2
ATAGAGAGATATGGTCGGAC
>C710-312bar_0005728_x2
ATAGAGAGATATGGTTGGAC
>C710-312bar_0005729_x1
ATAGAGGAAGTGGAACTGACAACGGAG
>C710-312bar_0005730_x1
ATAGAGGNAGTGGAACTGACAGCGGAG
>C710-312bar_0005731_x4
ATAGATACTCCTGGTCATGTTGAA
>C710-312bar_0005732_x1
ATAGATCAATGTAGGTAAGGGAAGTCGG
>C710-312bar_0005733_x1
ATAGATCGCATCCGGCTTCTTCAGGACA
>C710-312bar_0005734_x3
ATAGATCGCATCCGGCTTCTTCAGGAGA
>C710-312bar_0005735_x3
ATAGCATCAAGTTGGATGATGAATCGGA
>C710-312bar_0005736_x1
ATAGCGATAGAAGCCGGGCTGCTTG
>C710-312bar_0005737_x2
ATAGCGCACAAGTAGAGTG
>C710-312bar_0005738_x1
ATAGCGTCTACGGTGGAC
>C710-312bar_0005739_x1
ATAGCTAAGTGGCGGGTCGTCAC
>C710-312bar_0005740_x1
ATAGGCCCGTAGGACGGC
>C710-312bar_0005741_x2
ATAGGCGCGCCGGAGTGGTAC
>C710-312bar_0005742_x1
ATAGGGCGCGATTAGTAC
>C710-312bar_0005743_x1
ATAGGGTAGTGTTCTGATTGAAGGCGC
>C710-312bar_0005744_x1
ATAGGTCTGGTAGCAGAGCGGGCTAAG
>C710-312bar_0005745_x2
ATAGGTGGTCGGTGATCATATGGT
>C710-312bar_0005746_x1
ATAGGTGGTTCAGTGGTAGAATGC
>C710-312bar_0005747_x1
ATAGTCAGACGCGACGGTGGC
>C710-312bar_0005748_x1
ATAGTCAGGATCTGTGAAACTGAAC
>C710-312bar_0005749_x1
ATAGTCGATACTGTAGCGAACCGGCA
>C710-312bar_0005750_x1
ATAGTCTAGGGGTATGATTCTC
>C710-312bar_0005751_x1
ATAGTGCAGCACAAAGTGGGAGGTAAAC
>C710-312bar_0005752_x2
ATAGTGCGCCGAAGACATAAAC
>C710-312bar_0005753_x27
ATAGTGCGCCGAAGACATCAAC
>C710-312bar_0005754_x1
ATAGTGCGCCGGAGACATCAAC
>C710-312bar_0005755_x1
ATAGTGCGCCTAAGACATCAAC
>C710-312bar_0005756_x1
ATAGTGCNCCGAAGACATAAAC
>C710-312bar_0005757_x1
ATATAAAAGTGGCGACGCGGAC
>C710-312bar_0005758_x1
ATATACCAGGATGTCTAAGTTC
>C710-312bar_0005759_x1
ATATAGCTGTGTTGCCTGTCAAAGAC
>C710-312bar_0005760_x1
ATATAGCTGTGTTGCCTGTCACAGAC
>C710-312bar_0005761_x1
ATATATGACGGACTGCTAAGTAC
>C710-312bar_0005762_x1
ATATCCGGCTCGAAGGAC
>C710-312bar_0005763_x1
ATATCTGCATGGCTAAGGGAGGAGGAC
>C710-312bar_0005764_x1
ATATCTTGTATTTTGATGTTCTG
>C710-312bar_0005765_x1
ATATGAAATCGGAAAGGTCTATGAC
>C710-312bar_0005766_x1
ATATGAACGAAACCTGGAAGCC
>C710-312bar_0005767_x3
ATATGACCAAAGGTCGCATGAG
>C710-312bar_0005768_x1
ATATGATGGAGTACTGAGG
>C710-312bar_0005769_x6
ATATGATGGAGTACTGAGGC
>C710-312bar_0005770_x1
ATATGCGGCCACAGAACCGTGAAAGAA
>C710-312bar_0005771_x5
ATATGGGACTGTTATGCGA
>C710-312bar_0005772_x26
ATATGGGACTGTTATGCGAGTGG
>C710-312bar_0005773_x1
ATATGGGACTGTTTTGCGAGTGG
>C710-312bar_0005774_x1
ATATGGGACTTTTATGCGAGTGG
>C710-312bar_0005775_x1
ATATGGGNCTGTTTTGCGAGTGG
>C710-312bar_0005776_x1
ATATGGTCGGACAAGCTGGTAGAGC
>C710-312bar_0005777_x2
ATATGGTCTAGTGGCTAGGATATCTGG
>C710-312bar_0005778_x1
ATATGGTGGCGCTTGATGC
>C710-312bar_0005779_x1
ATATGGTGGCGCTTGATGCC
>C710-312bar_0005780_x1
ATATGTATGATGGCGGGC
>C710-312bar_0005781_x1
ATATGTCGAACGGATCGCGAA
>C710-312bar_0005782_x1
ATATGTCGAACGGATCGCGAATCGGA
>C710-312bar_0005783_x1
ATATTCAAATTCGTAAGGGGC
>C710-312bar_0005784_x1
ATATTCATTGGTTTGTAATC
>C710-312bar_0005785_x2
ATATTGTCCTGTCACAGC
>C710-312bar_0005786_x2
ATATTGTCCTGTCACAGCAGT
>C710-312bar_0005787_x1
ATATTGTCCTGTCACAGCAGTAT
>C710-312bar_0005788_x1
ATATTGTCCTGTCACAGCGGT
>C710-312bar_0005789_x3
ATATTGTCTAGTGGTTAGGATATCCGGC
>C710-312bar_0005790_x1
ATATTGTTACAGTGGAACCGGTGC
>C710-312bar_0005791_x1
ATCAAAACCGTGTGTGGACTAATGTCCC
>C710-312bar_0005792_x1
ATCAAAAGCGTGTGTGGACTAATGTC
>C710-312bar_0005793_x3
ATCAAAAGCGTGTGTGGACTAATGTCCC
>C710-312bar_0005794_x1
ATCAAAGACCGAGGGAAG
>C710-312bar_0005795_x1
ATCAAAGGAAATGAACGACAAGAGGG
>C710-312bar_0005796_x1
ATCAACAAAGATGACTCGTTCAAGGC
>C710-312bar_0005797_x2
ATCAACAGCACTTCGTTTTGTAGC
>C710-312bar_0005798_x1
ATCAACCCGGAACTGCCAGAC
>C710-312bar_0005799_x2
ATCAACCTGGACACGCTGGAAC
>C710-312bar_0005800_x1
ATCAACGACGGACTGCACAAC
>C710-312bar_0005801_x1
ATCAACGGACCAACTGAAATCG
>C710-312bar_0005802_x3
ATCAACGGACCAACTGAAATCGTCT
>C710-312bar_0005803_x1
ATCAAGAACGAAAGTTAGAGGAA
>C710-312bar_0005804_x1
ATCAAGAACGAAAGTTAGAGGAC
>C710-312bar_0005805_x1
ATCAAGAACGAAAGTTAGAGGAT
>C710-312bar_0005806_x1
ATCAAGAACGACAGTTAGAAGAT
>C710-312bar_0005807_x2
ATCAAGGACACAGAGGCC
>C710-312bar_0005808_x1
ATCAAGGACATGAACTGGGACCAGGAGC
>C710-312bar_0005809_x1
ATCAATCAGAACGTGGTTGTCGG
>C710-312bar_0005810_x1
ATCAATCGCACCATAGATTCGAGGAGAG
>C710-312bar_0005811_x1
ATCAATGGATTAACGAGC
>C710-312bar_0005812_x1
ATCAATGTAGGTAAGGGAAGTCGG
>C710-312bar_0005813_x2
ATCAATGTAGGTAAGGGAAGTCGGCA
>C710-312bar_0005814_x2
ATCAATGTAGGTAAGGGAAGTCGGCAA
>C710-312bar_0005815_x2
ATCAATGTAGGTAAGGGAAGTCGGCAAA
>C710-312bar_0005816_x1
ATCACAACATCGGATGACGAC
>C710-312bar_0005817_x1
ATCACAATCTGAGTTCTTGC
>C710-312bar_0005818_x1
ATCACAATTGCATTACATTGACTGTGAA
>C710-312bar_0005819_x1
ATCACAGCCAGCTTTGAAGAGC
>C710-312bar_0005820_x2
ATCACAGCCAGCTTTGATGAGC
>C710-312bar_0005821_x3
ATCACAGCCATTTTGACGAGT
>C710-312bar_0005822_x1
ATCACAGCCTGAGTTCTTGC
>C710-312bar_0005823_x1
ATCACAGTCTGAGGTCTTGCT
>C710-312bar_0005824_x1
ATCACAGTCTGAGTTCTTAC
>C710-312bar_0005825_x1
ATCACAGTCTGAGTTCTTGAT
>C710-312bar_0005826_x9
ATCACAGTCTGAGTTCTTGC
>C710-312bar_0005827_x3
ATCACAGTCTGAGTTCTTGCCC
>C710-312bar_0005828_x29
ATCACAGTCTGAGTTCTTGCT
>C710-312bar_0005829_x2
ATCACAGTCTGAGTTCTTGCTT
>C710-312bar_0005830_x1
ATCACAGTCTGCGTTCTGGCT
>C710-312bar_0005831_x1
ATCACATAATCAGTAGACGTTCTTCAAC
>C710-312bar_0005832_x2
ATCACATAATCAGTAGACGTTCTTGAAC
>C710-312bar_0005833_x1
ATCACCACGGACGTGGGGGC
>C710-312bar_0005834_x2
ATCACCCCATGCACTCGAACAGCGAC
>C710-312bar_0005835_x1
ATCACCGTCGTTGAGTAGAAC
>C710-312bar_0005836_x3
ATCACCTGTTCCTTCACGCCCGGTTCC
>C710-312bar_0005837_x1
ATCACGAGGGATTTTTGGAC
>C710-312bar_0005838_x1
ATCACGCATGTTGTCAGAGAAAAAGTG
>C710-312bar_0005839_x1
ATCACGGACTTTGAAGTGGCATAC
>C710-312bar_0005840_x1
ATCACGGGTGAACTCTCGCTGCACGGCA
>C710-312bar_0005841_x1
ATCACGGTTGCGAATGAGAAGCGGC
>C710-312bar_0005842_x1
ATCACGGTTGGTGTCATCGGGC
>C710-312bar_0005843_x2
ATCACTCGGCTCGTGGATC
>C710-312bar_0005844_x3
ATCACTCGGCTCGTGGATCGAT
>C710-312bar_0005845_x1
ATCACTCGGCTCGTGGATCGATGAAGC
>C710-312bar_0005846_x1
ATCACTTCTCGGCCTAAAGGC
>C710-312bar_0005847_x2
ATCAGAAATTGTTTTACCACGTGGACGG
>C710-312bar_0005848_x1
ATCAGAAGAGGTGCCAACATTG
>C710-312bar_0005849_x1
ATCAGAAGGTCCCAGGTTC
>C710-312bar_0005850_x3
ATCAGAAGGTTGCGTGTTC
>C710-312bar_0005851_x2
ATCAGACGCACGGTGCAATTTGGGATC
>C710-312bar_0005852_x2
ATCAGAGCAAATTCGTATGGAATCGAC
>C710-312bar_0005853_x1
ATCAGAGGAGAATAGAGCGACGGC
>C710-312bar_0005854_x2
ATCAGCAGCGACTGCGAC
>C710-312bar_0005855_x2
ATCAGCAGCTGGAGGAAGCGG
>C710-312bar_0005856_x1
ATCAGCAGGACTCAAAAAC
>C710-312bar_0005857_x2
ATCAGCAGGTCGTAGGCTTTCTTTTTC
>C710-312bar_0005858_x7
ATCAGCATAAGAAGAAGCAGGAAGCGG
>C710-312bar_0005859_x15
ATCAGCATAAGAAGAAGCAGGAAGCGGA
>C710-312bar_0005860_x1
ATCAGCATAAGAAGAAGTAGGAAGCGGA
>C710-312bar_0005861_x1
ATCAGCCTAAGAAGAAGCAGGAAGCGGA
>C710-312bar_0005862_x1
ATCAGCGCGGATCTCTGAACCTGAAG
>C710-312bar_0005863_x1
ATCAGCGCGTGGTGGAGG
>C710-312bar_0005864_x1
ATCAGCGGACCGGAGAACT
>C710-312bar_0005865_x2
ATCAGCGGCCACAGAACCGTGAAAGCA
>C710-312bar_0005866_x1
ATCAGGAACAATGAAATACAAGCAGT
>C710-312bar_0005867_x1
ATCAGGCACCTGAAGTAGCGCG
>C710-312bar_0005868_x1
ATCAGGCTCTGCAGAGAAG
>C710-312bar_0005869_x3
ATCAGGTACCTGAAGTAGCGCG
>C710-312bar_0005870_x1
ATCAGGTCGTGCTGCTGTTCGAGAC
>C710-312bar_0005871_x1
ATCAGGTGGAACAAGGGC
>C710-312bar_0005872_x3
ATCAGGTGGAACAAGTGC
>C710-312bar_0005873_x1
ATCAGGTTGAAGTCAGGGG
>C710-312bar_0005874_x3
ATCAGTAGTAATTGATTCCGGATCGAAG
>C710-312bar_0005875_x1
ATCAGTAGTTACTGTAACATGGAC
>C710-312bar_0005876_x2
ATCAGTCAGCTCGTAGAAGGCAAGCAA
>C710-312bar_0005877_x15
ATCAGTCAGGATGGCCGAGC
>C710-312bar_0005878_x1
ATCAGTCCGGATGGCCGCGC
>C710-312bar_0005879_x2
ATCAGTCTGTCGAGCGTGGGCGG
>C710-312bar_0005880_x1
ATCAGTGAACTGTTCCCTCCCTGA
>C710-312bar_0005881_x1
ATCAGTGACAGAAACCGGAGTAGA
>C710-312bar_0005882_x3
ATCAGTGGATCAAGATGGCAGCAGAGA
>C710-312bar_0005883_x1
ATCAGTGNATCAAGATGGCAGCAGAGGA
>C710-312bar_0005884_x3
ATCAGTTCGTATCCGTAGCTCAAACAG
>C710-312bar_0005885_x1
ATCATCATACAGTCCGACGATCATGC
>C710-312bar_0005886_x2
ATCATCGCCACGTACAACGAC
>C710-312bar_0005887_x3
ATCATCGTAAGAACCGTGCTAAAGGC
>C710-312bar_0005888_x2
ATCATCGTCCGGAGGAGGCCGTGA
>C710-312bar_0005889_x1
ATCATCGTTGATCGGAAGG
>C710-312bar_0005890_x1
ATCATCTACAGTCCGACGA
>C710-312bar_0005891_x1
ATCATGCGGCTGTTGTTC
>C710-312bar_0005892_x1
ATCATGCGTCCGACGATCATGC
>C710-312bar_0005893_x1
ATCATGCTCTACAGTCCGACGATCA
>C710-312bar_0005894_x1
ATCATGCTCTACAGTCCGACGATCATGC
>C710-312bar_0005895_x2
ATCATGCTTGTCAGTCCGACGATCATGC
>C710-312bar_0005896_x2
ATCATGGAACTGACGATGTAAGAAGC
>C710-312bar_0005897_x1
ATCATGTGCAAGAGTAGAC
>C710-312bar_0005898_x3
ATCATGTGCAAGTGTAGAC
>C710-312bar_0005899_x2
ATCATGTGCAAGTGTAGACGGTCG
>C710-312bar_0005900_x1
ATCATTCGTTTCTCGGCAGTCAAGGC
>C710-312bar_0005901_x1
ATCATTGCTGGATGTGCAAAGACAA
>C710-312bar_0005902_x2
ATCATTTCTGATTTGGACGTGCT
>C710-312bar_0005903_x1
ATCCAACGATCCGAGTTC
>C710-312bar_0005904_x1
ATCCACGGATCGGATGCCGTTGAGTCGG
>C710-312bar_0005905_x1
ATCCACGGATCTGATGCCGTTTATGCGG
>C710-312bar_0005906_x1
ATCCACGGATGGTGAAGGC
>C710-312bar_0005907_x1
ATCCACGTGAAGAAATTCAAGCAAGC
>C710-312bar_0005908_x2
ATCCACTCGGAGGTCAGCAAGGAACGG
>C710-312bar_0005909_x1
ATCCAGCACTGTGAATGAAATCGTAGAC
>C710-312bar_0005910_x2
ATCCAGCATTGTGAATGAAATCGTAGAC
>C710-312bar_0005911_x1
ATCCAGCGCACCGTGCCCGACCT
>C710-312bar_0005912_x1
ATCCAGCGCACTGTGCCCGACCT
>C710-312bar_0005913_x7
ATCCCACTTCTGACACCA
>C710-312bar_0005914_x5
ATCCCCCATATCTTGCTGAC
>C710-312bar_0005915_x3
ATCCCCGGTATCTCCACC
>C710-312bar_0005916_x8
ATCCCCGGTATCTCCACCA
>C710-312bar_0005917_x1
ATCCCCGNTATCTCCACCA
>C710-312bar_0005918_x1
ATCCCCGTGGACTCGGTCGAGGTGA
>C710-312bar_0005919_x1
ATCCCGAAGCTGCTGGAGAAGTTGAAG
>C710-312bar_0005920_x1
ATCCCGAGAATCCTCTAGAACC
>C710-312bar_0005921_x1
ATCCCGCACTCCGTGAAGC
>C710-312bar_0005922_x1
ATCCCGGAGGGAACTCCATCAGAGCGC
>C710-312bar_0005923_x1
ATCCCGGATGAGCCCCCA
>C710-312bar_0005924_x2
ATCCCGGGCGGAAACACCA
>C710-312bar_0005925_x1
ATCCCGGNTGAGCCCCCA
>C710-312bar_0005926_x1
ATCCCGGTTGACCCCCCA
>C710-312bar_0005927_x41
ATCCCGGTTGAGCCCCCA
>C710-312bar_0005928_x1
ATCCGAAGATTGCAGGAAAAAA
>C710-312bar_0005929_x1
ATCCGAAGGTTGCGTGTTC
>C710-312bar_0005930_x2
ATCCGACTAAAGAGTGAAGCCAAGCGAA
>C710-312bar_0005931_x1
ATCCGCAAGGACGATGAAGTGC
>C710-312bar_0005932_x1
ATCCGCATAAGAAGAAGCAGGAAGCGG
>C710-312bar_0005933_x1
ATCCGCATAAGAAGAAGCAGGAAGCGGA
>C710-312bar_0005934_x4
ATCCGCATGAGGCGAGGC
>C710-312bar_0005935_x2
ATCCGCGGCCACAGAACCGTGAAAGCA
>C710-312bar_0005936_x1
ATCCGCTGCTCCCGGTACCTGTACAC
>C710-312bar_0005937_x1
ATCCGGAAGAGTGGGAAAGCGCGGCA
>C710-312bar_0005938_x1
ATCCGGAGACAAAGTAGGCGAGCAGC
>C710-312bar_0005939_x1
ATCCGGAGCGCTTGGAAT
>C710-312bar_0005940_x2
ATCCGGCGCACTAGGACTGGAGA
>C710-312bar_0005941_x2
ATCCGGCGCACTAGGACTGGAGAG
>C710-312bar_0005942_x4
ATCCGGCGCACTAGGACTGGAGAGATGA
>C710-312bar_0005943_x1
ATCCGGCNCACTAGGACTGGAGAGATGA
>C710-312bar_0005944_x7
ATCCGGCTCGAAGGACCA
>C710-312bar_0005945_x1
ATCCGGCTGGCTGTGGTGGC
>C710-312bar_0005946_x1
ATCCGTAGACAAAGTAGGCGAGCAG
>C710-312bar_0005947_x1
ATCCGTAGACAAAGTAGGCGAGCAGC
>C710-312bar_0005948_x1
ATCCGTGAAATCAACTGAAGATC
>C710-312bar_0005949_x1
ATCCGTGATGACTCAGAAT
>C710-312bar_0005950_x1
ATCCGTGATGACTCAGAATT
>C710-312bar_0005951_x1
ATCCGTGGTTCAGTGGTAGAATGCTC
>C710-312bar_0005952_x2
ATCCGTTGGAGGAGAGGAACGTGATTG
>C710-312bar_0005953_x1
ATCCGTTGGCTCCGGTGTTC
>C710-312bar_0005954_x4
ATCCTACAGTCCGACGATCATGC
>C710-312bar_0005955_x10
ATCCTACCGACTGCGCCA
>C710-312bar_0005956_x1
ATCCTATCGAACGAACAACAGAGGTCGC
>C710-312bar_0005957_x3
ATCCTCACTGGGACAAAGCCTGCT
>C710-312bar_0005958_x1
ATCCTCTCGCCTCTTCGGAAC
>C710-312bar_0005959_x1
ATCCTCTGAAGACCGCAAAGCG
>C710-312bar_0005960_x3
ATCCTGAACACCATGCAGAACGTC
>C710-312bar_0005961_x4
ATCCTGACGGAAAACTACCTCGCATCGG
>C710-312bar_0005962_x1
ATCCTGCCGGACGTGGACAC
>C710-312bar_0005963_x9
ATCCTGCGATCCGAGTTC
>C710-312bar_0005964_x2
ATCCTGGATAACGACGACGGCGGC
>C710-312bar_0005965_x2
ATCCTGTGGACAGTGACGGTAACAGT
>C710-312bar_0005966_x1
ATCCTTCTACCTGCTGAGC
>C710-312bar_0005967_x1
ATCCTTGGAAGTGTGTAAGTGTAAAA
>C710-312bar_0005968_x1
ATCCTTGGCGAGCTGAAC
>C710-312bar_0005969_x1
ATCCTTGTTTTTCGGCTCAACGAC
>C710-312bar_0005970_x1
ATCGAAAAACTGCGCGAAGAAACCGG
>C710-312bar_0005971_x1
ATCGAAAGGCATGTCGTTTGTATCCAAC
>C710-312bar_0005972_x4
ATCGAACAGAAAGGCCAAGAGGAGA
>C710-312bar_0005973_x1
ATCGAACAGAAAGGCCAAGAGGAGAA
>C710-312bar_0005974_x4
ATCGAACAGGGCGGTAGA
>C710-312bar_0005975_x1
ATCGAACAGGGCGGTAGATGGCAAAAAA
>C710-312bar_0005976_x2
ATCGAACGGACGGTGAGATC
>C710-312bar_0005977_x1
ATCGAACGGCATGTGACTGCAAGGGC
>C710-312bar_0005978_x1
ATCGAAGACGACGACGGC
>C710-312bar_0005979_x3
ATCGAAGATGACTGGACGCGGCA
>C710-312bar_0005980_x2
ATCGAAGGAGATGTGGGAC
>C710-312bar_0005981_x1
ATCGAAGGCGAGTAGATAC
>C710-312bar_0005982_x1
ATCGAAGGCGATTAGATAC
>C710-312bar_0005983_x2
ATCGAATCGTGTACCGAGCAGAACCTGG
>C710-312bar_0005984_x2
ATCGAATCGTGTACTGAGCAGAACCTGG
>C710-312bar_0005985_x1
ATCGAATGAAAGCGCGGGC
>C710-312bar_0005986_x2
ATCGAATTAGCCTTTTTT
>C710-312bar_0005987_x2
ATCGAATTGAAATGGAGAGAGC
>C710-312bar_0005988_x1
ATCGACAACCTGAGCAGAGAAGA
>C710-312bar_0005989_x1
ATCGACACGGCGCTGGTGGCTAG
>C710-312bar_0005990_x5
ATCGACCAGATCAACAACAAAGCCAC
>C710-312bar_0005991_x1
ATCGACCAGATCAACAACAAAGCGACC
>C710-312bar_0005992_x1
ATCGACCGGAGGAGGACG
>C710-312bar_0005993_x1
ATCGACGAGCGGGTATGTTC
>C710-312bar_0005994_x2
ATCGACGCCTACTTGGAGC
>C710-312bar_0005995_x1
ATCGACGCTGGCGAGGGCAAGGAGAAGA
>C710-312bar_0005996_x2
ATCGACGGATTCTTGCAACCCAGCAGAT
>C710-312bar_0005997_x2
ATCGACGGGGAGGTTTGGC
>C710-312bar_0005998_x2
ATCGACGTCGACGACAGCAGT
>C710-312bar_0005999_x1
ATCGACTCGCCCGGACACGTGGAC
>C710-312bar_0006000_x1
ATCGACTCGTGAAACTCGACAGAAGA
>C710-312bar_0006001_x1
ATCGACTGAACGAGGAAGTGCACGGC
>C710-312bar_0006002_x1
ATCGACTGGGAGCGTGGC
>C710-312bar_0006003_x1
ATCGAGAAAGGTGGTTCAAAGTTGGA
>C710-312bar_0006004_x1
ATCGAGAACCTGTACTCCAAGCCCAAGC
>C710-312bar_0006005_x2
ATCGAGAACCTGTACTCCAAGCTGAAG
>C710-312bar_0006006_x4
ATCGAGAACCTGTACTCCAAGCTGAAGC
>C710-312bar_0006007_x1
ATCGAGATACTCGAACGCTGGCGGC
>C710-312bar_0006008_x1
ATCGAGATACTGGAACGCTGGCGGC
>C710-312bar_0006009_x1
ATCGAGATACTGGAACGCTGGCGGCG
>C710-312bar_0006010_x1
ATCGAGATACTGGAACGCTGGCGGCGC
>C710-312bar_0006011_x1
ATCGAGCACCTGCAGATGAAGCTGAAC
>C710-312bar_0006012_x1
ATCGAGCCCCTGTACTCCAAGCTGAA
>C710-312bar_0006013_x4
ATCGAGGACGAGAAGAAGGAGCAGTG
>C710-312bar_0006014_x2
ATCGAGGATGTGCCGTGC
>C710-312bar_0006015_x2
ATCGAGGCGAACGGGTGATATGAAC
>C710-312bar_0006016_x1
ATCGAGGGCGTGCTGAAT
>C710-312bar_0006017_x2
ATCGAGGTACCTTCGGGA
>C710-312bar_0006018_x1
ATCGAGGTACCTTCGGGAC
>C710-312bar_0006019_x1
ATCGAGGTACTGTGGACC
>C710-312bar_0006020_x2
ATCGAGGTCGAAGCAGGAC
>C710-312bar_0006021_x1
ATCGAGTATTGTGGCGGC
>C710-312bar_0006022_x1
ATCGAGTCCTGTCGCTCACTGAA
>C710-312bar_0006023_x2
ATCGATATATGATTTCGATACCTGAGAC
>C710-312bar_0006024_x4
ATCGATATCAACTGCAGGC
>C710-312bar_0006025_x1
ATCGATCCGCATGAGGCGAGGC
>C710-312bar_0006026_x1
ATCGATCGCATCCACCAGCTCTACCGC
>C710-312bar_0006027_x2
ATCGATCGCATCCACCAGCTCTACGGC
>C710-312bar_0006028_x4
ATCGATCGGTGTAGCCGTTCCAGATGT
>C710-312bar_0006029_x2
ATCGATGCTATGGGAACGGATAGAC
>C710-312bar_0006030_x1
ATCGATGTCGTGTACAAC
>C710-312bar_0006031_x1
ATCGATGTGGCTCCTGCTGAGAC
>C710-312bar_0006032_x3
ATCGATGTGGCTCCTGCTGAGACGGTA
>C710-312bar_0006033_x1
ATCGATGTGGCTCCTGCTGAGACGGTAA
>C710-312bar_0006034_x1
ATCGATTGGACTGTTGATTTCCAGATGC
>C710-312bar_0006035_x1
ATCGATTGGACTGTTGATTTCCGGATGC
>C710-312bar_0006036_x2
ATCGATTGGCCAAAGGTGC
>C710-312bar_0006037_x1
ATCGATTGGGACCGTTGGCTCACCGGCA
>C710-312bar_0006038_x1
ATCGATTGGGACCGTTGGCTGACCCGC
>C710-312bar_0006039_x3
ATCGATTGGGACCGTTGGCTGACCGGC
>C710-312bar_0006040_x1
ATCGATTGGGACCGTTGGCTGACCGGCA
>C710-312bar_0006041_x4
ATCGATTGTGGGTAGCGC
>C710-312bar_0006042_x1
ATCGCAACGCAAAATCACTGTGGAAGG
>C710-312bar_0006043_x3
ATCGCAACTGTAGTACTGTGGTAG
>C710-312bar_0006044_x1
ATCGCAGATTGCCGCTGGC
>C710-312bar_0006045_x1
ATCGCAGATTGTCGCTGGC
>C710-312bar_0006046_x1
ATCGCAGCTGTACCGGCAC
>C710-312bar_0006047_x2
ATCGCATATCAGTCCCATCTTTGC
>C710-312bar_0006048_x2
ATCGCATCAGGCTGCTGAGC
>C710-312bar_0006049_x2
ATCGCCATCCTGACGGAGAA
>C710-312bar_0006050_x1
ATCGCCCCTCGGACCTCACAAGTATAAG
>C710-312bar_0006051_x1
ATCGCCGTGTCCTCGAGTAC
>C710-312bar_0006052_x5
ATCGCGAATCGGACGGATGTGGC
>C710-312bar_0006053_x1
ATCGCGAATGTCGGCAGTGTAAGC
>C710-312bar_0006054_x2
ATCGCGACGATCAAGCTTCCAG
>C710-312bar_0006055_x1
ATCGCGACGATCAAGCTTCCAGTCGG
>C710-312bar_0006056_x1
ATCGCGAGAAGCCTCTAGAAC
>C710-312bar_0006057_x4
ATCGCGCAGTAGGCCGTGATCGAA
>C710-312bar_0006058_x1
ATCGCGCCGTAGGCCGTGATCGAA
>C710-312bar_0006059_x1
ATCGCGCGGTTGAGATTC
>C710-312bar_0006060_x2
ATCGCGCTGTACGAGGGC
>C710-312bar_0006061_x1
ATCGCGCTGTGGAAGTTAGAGACGGCC
>C710-312bar_0006062_x1
ATCGCGGAAAGAGTTTAGCGGACAGGA
>C710-312bar_0006063_x1
ATCGCGGAGTGGTTAGGT
>C710-312bar_0006064_x1
ATCGCGGATGCGTGAACCAGCAGAAGG
>C710-312bar_0006065_x1
ATCGCGGCTCCGTTTGAC
>C710-312bar_0006066_x1
ATCGCGGNGTGGTTAGGT
>C710-312bar_0006067_x1
ATCGCGTGCAGGTCTTCG
>C710-312bar_0006068_x2
ATCGCTCGGGTGATGCGAC
>C710-312bar_0006069_x2
ATCGCTGAACAAGTATGGC
>C710-312bar_0006070_x4
ATCGCTGAAGTTGACCGAA
>C710-312bar_0006071_x4
ATCGCTGAAGTTGACCGAAC
>C710-312bar_0006072_x1
ATCGCTGGCGGCAGTTGGAC
>C710-312bar_0006073_x1
ATCGCTTCCCGACCTGGACAGAGTNGC
>C710-312bar_0006074_x7
ATCGCTTCTCGGCCTAAAGGC
>C710-312bar_0006075_x2
ATCGCTTCTCGGCCTAAAGGCTAA
>C710-312bar_0006076_x4
ATCGCTTGACAAGCTACGGAAC
>C710-312bar_0006077_x1
ATCGGAAGGTGCGGCTGGATCAC
>C710-312bar_0006078_x2
ATCGGACGGATGTGGCGGAGC
>C710-312bar_0006079_x2
ATCGGACGTGTACTGACGGCACGA
>C710-312bar_0006080_x3
ATCGGAGAACACCTCAAGCAGCTGACG
>C710-312bar_0006081_x1
ATCGGAGAAGGCTGACTGGC
>C710-312bar_0006082_x1
ATCGGAGGTTCAGTGGTAGAATGC
>C710-312bar_0006083_x1
ATCGGATCGCGACTCGGTGAAGC
>C710-312bar_0006084_x2
ATCGGATGGCGGTAGCAAGAAGAAGA
>C710-312bar_0006085_x1
ATCGGCAGTGAAAGAATCA
>C710-312bar_0006086_x1
ATCGGCGGAGATCGTGAC
>C710-312bar_0006087_x2
ATCGGCGGCCACAGAACCGTGAAAGCA
>C710-312bar_0006088_x2
ATCGGCGGTTCAGTGGTAGA
>C710-312bar_0006089_x1
ATCGGCTCGGCCCGGTTGAAGATC
>C710-312bar_0006090_x1
ATCGGGAGCGTCAGTAGAGTC
>C710-312bar_0006091_x1
ATCGGGATGGCCCGTGTGAC
>C710-312bar_0006092_x1
ATCGGGCACAACGACTGACAGCGGCACA
>C710-312bar_0006093_x18
ATCGGGCGCGATTAGTAC
>C710-312bar_0006094_x1
ATCGGGGGTTAAGTGGTAGAATGCTC
>C710-312bar_0006095_x1
ATCGGGGGTTCAGTGGTAGAA
>C710-312bar_0006096_x2
ATCGGGTGGCCTGCTGGA
>C710-312bar_0006097_x2
ATCGGGTTCTAGGTCATGGTTTGAAC
>C710-312bar_0006098_x7
ATCGGTAAAATTATGCGGAAGTAAGTCC
>C710-312bar_0006099_x1
ATCGGTACCCTTATGCTGAAGTAAATCC
>C710-312bar_0006100_x1
ATCGGTCCCGTGCTGTTCCTCCGACGG
>C710-312bar_0006101_x1
ATCGGTCGGAAAGTGCTTCAGGAGCGG
>C710-312bar_0006102_x3
ATCGGTCTAAGGCGCGAGC
>C710-312bar_0006103_x1
ATCGGTCTGGGAGCGGCT
>C710-312bar_0006104_x1
ATCGGTGATAGACGGCGGCATA
>C710-312bar_0006105_x1
ATCGGTGGCTCAGTGGGAGAA
>C710-312bar_0006106_x1
ATCGGTGGGTCAGTGGTAGAA
>C710-312bar_0006107_x1
ATCGGTGGGTCAGTGGTAGAATGCTC
>C710-312bar_0006108_x1
ATCGGTGGTCCAGTGGTAGAAT
>C710-312bar_0006109_x1
ATCGGTGGTTCAGCGGGAGAATGC
>C710-312bar_0006110_x1
ATCGGTGGTTCAGCGGTAGAAT
>C710-312bar_0006111_x1
ATCGGTGGTTCAGGGGTAGA
>C710-312bar_0006112_x1
ATCGGTGGTTCAGGGGTAGAATGCTCGC
>C710-312bar_0006113_x1
ATCGGTGGTTCAGTGGCAGAA
>C710-312bar_0006114_x2
ATCGGTGGTTCAGTGGGAGAATGC
>C710-312bar_0006115_x1
ATCGGTGGTTCAGTGGGAGAATGCTC
>C710-312bar_0006116_x2
ATCGGTGGTTCAGTGGTA
>C710-312bar_0006117_x1
ATCGGTGGTTCAGTGGTAC
>C710-312bar_0006118_x1
ATCGGTGGTTCAGTGGTAG
>C710-312bar_0006119_x26
ATCGGTGGTTCAGTGGTAGA
>C710-312bar_0006120_x39
ATCGGTGGTTCAGTGGTAGAA
>C710-312bar_0006121_x11
ATCGGTGGTTCAGTGGTAGAAT
>C710-312bar_0006122_x1
ATCGGTGGTTCAGTGGTAGAATCCTCG
>C710-312bar_0006123_x6
ATCGGTGGTTCAGTGGTAGAATG
>C710-312bar_0006124_x48
ATCGGTGGTTCAGTGGTAGAATGC
>C710-312bar_0006125_x3
ATCGGTGGTTCAGTGGTAGAATGCT
>C710-312bar_0006126_x18
ATCGGTGGTTCAGTGGTAGAATGCTC
>C710-312bar_0006127_x29
ATCGGTGGTTCAGTGGTAGAATGCTCG
>C710-312bar_0006128_x10
ATCGGTGGTTCAGTGGTAGAATGCTCGC
>C710-312bar_0006129_x2
ATCGGTGGTTCAGTGGTAGC
>C710-312bar_0006130_x1
ATCGGTGGTTCAGTGGTAGCATGC
>C710-312bar_0006131_x1
ATCGGTGGTTCAGTGGTCGAATGC
>C710-312bar_0006132_x1
ATCGGTGGTTCAGTGTTCGAATGC
>C710-312bar_0006133_x1
ATCGGTGGTTCCGTGGTAGAATGCTCG
>C710-312bar_0006134_x1
ATCGGTGGTTCGGTGGTAGAAT
>C710-312bar_0006135_x3
ATCGGTGTCGGCCTGAAC
>C710-312bar_0006136_x2
ATCGGTTACGGCTCGAAC
>C710-312bar_0006137_x1
ATCGGTTGAGCCTGTGAC
>C710-312bar_0006138_x1
ATCGGTTGATGAGGAACAAAAGACGG
>C710-312bar_0006139_x1
ATCGGTTGCCCTCGGCACGTGTTTGGGC
>C710-312bar_0006140_x1
ATCGGTTGGATGTGTGGAAAGAAACGG
>C710-312bar_0006141_x2
ATCGGTTTGTATTGCGGACGG
>C710-312bar_0006142_x1
ATCGTAGTAGGCCGACACGGCAAGC
>C710-312bar_0006143_x2
ATCGTCAAGGCCAAGTGGA
>C710-312bar_0006144_x2
ATCGTCAGCACATCTACCCATGCC
>C710-312bar_0006145_x1
ATCGTCCAAGTGCCTGGAGC
>C710-312bar_0006146_x1
ATCGTCCAGCGCATTTGGTGTGAAGAAC
>C710-312bar_0006147_x2
ATCGTCCGTCTGGACTCGCAGAAG
>C710-312bar_0006148_x1
ATCGTCCGTCTGGACTCGCAGAAGC
>C710-312bar_0006149_x2
ATCGTCCGTCTGGACTCGCAGAAGCA
>C710-312bar_0006150_x2
ATCGTCCGTCTGGACTCGCAGAAGCACA
>C710-312bar_0006151_x2
ATCGTCGAGGAGGTGGCC
>C710-312bar_0006152_x1
ATCGTCGATGTCGTGCTGGACCGCATCC
>C710-312bar_0006153_x2
ATCGTCGCGTTGAAAAGC
>C710-312bar_0006154_x1
ATCGTCGGAACGACACTCGCCAGGC
>C710-312bar_0006155_x1
ATCGTCGGCGCCGTTGGC
>C710-312bar_0006156_x2
ATCGTCGGTCTGTTGGCATCAAGAGATC
>C710-312bar_0006157_x1
ATCGTCGTATCGAGTGTCGAA
>C710-312bar_0006158_x2
ATCGTCGTATCGTGTGTC
>C710-312bar_0006159_x14
ATCGTCGTATCGTGTGTCGAA
>C710-312bar_0006160_x4
ATCGTCGTATCGTGTGTCGAAG
>C710-312bar_0006161_x15
ATCGTCGTATCGTGTGTCGAAGA
>C710-312bar_0006162_x2
ATCGTCGTATCGTGTGTCGAAT
>C710-312bar_0006163_x1
ATCGTCGTATCTTGTGTCGAAT
>C710-312bar_0006164_x1
ATCGTCGTCTCTTGTGTCGAAGA
>C710-312bar_0006165_x1
ATCGTCGTTGTTGTAGGTTCCG
>C710-312bar_0006166_x1
ATCGTCTAGTGGGTAGGA
>C710-312bar_0006167_x4
ATCGTCTAGTGGTTAGGA
>C710-312bar_0006168_x12
ATCGTCTAGTGGTTAGGAC
>C710-312bar_0006169_x3
ATCGTCTAGTGGTTAGGACC
>C710-312bar_0006170_x3
ATCGTCTAGTGGTTAGGACCC
>C710-312bar_0006171_x1
ATCGTCTAGTGGTTAGGACCCT
>C710-312bar_0006172_x2
ATCGTCTGGCAGAGTGGC
>C710-312bar_0006173_x3
ATCGTGAAACATGCCCTTGGAC
>C710-312bar_0006174_x2
ATCGTGAAACTGACGTGC
>C710-312bar_0006175_x2
ATCGTGAAGCTGATGGAC
>C710-312bar_0006176_x3
ATCGTGACCTCGTACAAC
>C710-312bar_0006177_x1
ATCGTGACGGCGGTGAGAC
>C710-312bar_0006178_x1
ATCGTGAGGGTTGCGAAC
>C710-312bar_0006179_x1
ATCGTGAGGGTTGCGAAG
>C710-312bar_0006180_x5
ATCGTGCTCGTGCTGAAGAAA
>C710-312bar_0006181_x4
ATCGTGGAAATGTTGCTCTTGTGACCGG
>C710-312bar_0006182_x1
ATCGTGGACAAAACCGTGGACGAAGAGG
>C710-312bar_0006183_x1
ATCGTGGACGGGCTCGGGGAC
>C710-312bar_0006184_x1
ATCGTGGACGGGCTCGTGGAC
>C710-312bar_0006185_x2
ATCGTGGATGCGTGAACCAGCAGAAGG
>C710-312bar_0006186_x1
ATCGTGGCCGCCCAGGAC
>C710-312bar_0006187_x1
ATCGTGGTGGAGGAAACCGACGACGGC
>C710-312bar_0006188_x1
ATCGTGTACCCAGCAGAACCTGGAGC
>C710-312bar_0006189_x2
ATCGTGTACCGAGCAGAACCTGGAGC
>C710-312bar_0006190_x2
ATCGTGTATGCTAGTGGAC
>C710-312bar_0006191_x3
ATCGTGTCCGCGGTGTGC
>C710-312bar_0006192_x3
ATCGTGTGCCAGGAGGTATGAC
>C710-312bar_0006193_x1
ATCGTTAAGAAGAAGAAT
>C710-312bar_0006194_x2
ATCGTTGCGACTATAAGAC
>C710-312bar_0006195_x2
ATCGTTGCTTCTCTGTTGTAC
>C710-312bar_0006196_x1
ATCGTTGGACCACAGATCGGC
>C710-312bar_0006197_x2
ATCGTTGTCGTCAGTTGC
>C710-312bar_0006198_x1
ATCGTTGTGTAGTGAAAAAACAGAG
>C710-312bar_0006199_x1
ATCGTTTAGGGATCCACA
>C710-312bar_0006200_x1
ATCGTTTCACAGTCCGACGATCATGC
>C710-312bar_0006201_x1
ATCGTTTGACAGCCGGAAAGCAAGAGGA
>C710-312bar_0006202_x1
ATCGTTTGTTCAAGTGGC
>C710-312bar_0006203_x3
ATCGTTTTGCGTGGGTTCC
>C710-312bar_0006204_x1
ATCTAAGATGTTGTGGGAGAC
>C710-312bar_0006205_x2
ATCTAATGGAAACGTTGAGC
>C710-312bar_0006206_x1
ATCTACACGCGTCCGACGATCCT
>C710-312bar_0006207_x1
ATCTACAGCCGACAATGC
>C710-312bar_0006208_x1
ATCTACAGTCCCACGATCATGC
>C710-312bar_0006209_x1
ATCTACAGTCCGACGATC
>C710-312bar_0006210_x1
ATCTACAGTCCGACGATCATCC
>C710-312bar_0006211_x1
ATCTACAGTCCGACGATCATG
>C710-312bar_0006212_x42
ATCTACAGTCCGACGATCATGC
>C710-312bar_0006213_x2
ATCTACAGTCCGACGATCATGCA
>C710-312bar_0006214_x1
ATCTACAGTCCGACGATCATGCATGC
>C710-312bar_0006215_x1
ATCTACGATGGCTCGTACCAAGCAG
>C710-312bar_0006216_x2
ATCTACGATGGCTCGTACCAAGCAGA
>C710-312bar_0006217_x1
ATCTACGATGGCTCGTACCAAGCAGAC
>C710-312bar_0006218_x5
ATCTACTGGACGCACAGCTTCGAGACGG
>C710-312bar_0006219_x1
ATCTAGAACAACACAAGCAGCTAGG
>C710-312bar_0006220_x1
ATCTAGACCCCGGAGAGTCTCGCC
>C710-312bar_0006221_x1
ATCTAGACCGAATTACCTGAACGGAGGC
>C710-312bar_0006222_x1
ATCTAGTGGAGTAGTAGAAAC
>C710-312bar_0006223_x1
ATCTAGTTCGACAGTCCGACGATCATGC
>C710-312bar_0006224_x1
ATCTATATCAAGACTGGGAAACGGAAG
>C710-312bar_0006225_x1
ATCTATCTCACGATGTCTGGC
>C710-312bar_0006226_x1
ATCTATGACGGACTGCTAAGTAC
>C710-312bar_0006227_x1
ATCTATGAGGATTTGGATTTTTGTACC
>C710-312bar_0006228_x1
ATCTCACAGGGCGGTAGA
>C710-312bar_0006229_x1
ATCTCACCGGGCAGCATTAGA
>C710-312bar_0006230_x2
ATCTCAGAAGGAAGTTGGTTC
>C710-312bar_0006231_x1
ATCTCCATCACGGACGGACA
>C710-312bar_0006232_x1
ATCTCCGCCGGAAGTTGGTTC
>C710-312bar_0006233_x1
ATCTCCGGCCACAGAACCGTGAAAGCA
>C710-312bar_0006234_x2
ATCTCCTTGGACCAAGGGCTATGACGGC
>C710-312bar_0006235_x5
ATCTCGCCGGAGCCTCCA
>C710-312bar_0006236_x2
ATCTCGCGACGGTGGGAGT
>C710-312bar_0006237_x2
ATCTCGGATCAAGTTCATCGATGA
>C710-312bar_0006238_x1
ATCTCGGCTGATATGCGATC
>C710-312bar_0006239_x3
ATCTCGGTACCGTAGGGGGAA
>C710-312bar_0006240_x2
ATCTCGGTGGAACCTCCA
>C710-312bar_0006241_x1
ATCTCGTACGTGCTGCCGG
>C710-312bar_0006242_x1
ATCTCGTGTGGAACAGAAGGGTAA
>C710-312bar_0006243_x1
ATCTCGTTTGGGTTGTCGGTC
>C710-312bar_0006244_x1
ATCTCTGTCAGACGGCCAA
>C710-312bar_0006245_x1
ATCTGAACGTCTGAAGATC
>C710-312bar_0006246_x1
ATCTGAACTGCAGGACACATGAAC
>C710-312bar_0006247_x1
ATCTGACGGCCTGGATCGC
>C710-312bar_0006248_x2
ATCTGACGGCCTGGATGGC
>C710-312bar_0006249_x2
ATCTGATGGACGGAAGGAAGACGAA
>C710-312bar_0006250_x2
ATCTGCAACATGGACCTGA
>C710-312bar_0006251_x1
ATCTGCAGAGTGACCGGCTGGACTCGTG
>C710-312bar_0006252_x2
ATCTGCCATGGCTGCTGACC
>C710-312bar_0006253_x7
ATCTGCCCGGTTCCGTGTAC
>C710-312bar_0006254_x1
ATCTGCCGCCACAGAACCGTGAAAGCA
>C710-312bar_0006255_x2
ATCTGCGCCCACAGAACCGTGAAAGCA
>C710-312bar_0006256_x1
ATCTGCGGAAACAGAAACGTGAAAGCA
>C710-312bar_0006257_x1
ATCTGCGGCCACACAACCGTGAAAGCA
>C710-312bar_0006258_x2
ATCTGCGGCCACAGAACCGCGAAAGCA
>C710-312bar_0006259_x1
ATCTGCGGCCACAGAACCGTAAAAGCA
>C710-312bar_0006260_x1
ATCTGCGGCCACAGAACCGTAACAGCA
>C710-312bar_0006261_x1
ATCTGCGGCCACAGAACCGTCAAAGCA
>C710-312bar_0006262_x2
ATCTGCGGCCACAGAACCGTGAAACCA
>C710-312bar_0006263_x1
ATCTGCGGCCACAGAACCGTGAAAGAA
>C710-312bar_0006264_x374
ATCTGCGGCCACAGAACCGTGAAAGCA
>C710-312bar_0006265_x6
ATCTGCGGCCACAGAACCGTGAAAGCC
>C710-312bar_0006266_x1
ATCTGCGGCCACAGAACCGTGAAAGCG
>C710-312bar_0006267_x2
ATCTGCGGCCACAGAACCGTGAAANNN
>C710-312bar_0006268_x1
ATCTGCGGCCACAGAACCGTGAAATNN
>C710-312bar_0006269_x3
ATCTGCGGCCACAGAACCGTGAACGCA
>C710-312bar_0006270_x2
ATCTGCGGCCACAGAACCGTGACAGCA
>C710-312bar_0006271_x1
ATCTGCGGCCACAGAACCGTGACCGCA
>C710-312bar_0006272_x1
ATCTGCGGCCACAGAACCGTTAAAGCA
>C710-312bar_0006273_x1
ATCTGCGGCCACAGAACCGTTAAAGTA
>C710-312bar_0006274_x2
ATCTGCGGCCACAGCACCGTGAAAGCA
>C710-312bar_0006275_x1
ATCTGCGGCCACAGGACCGTGAAAGCA
>C710-312bar_0006276_x1
ATCTGCGGCCACCGAACCGTGAAAGCA
>C710-312bar_0006277_x7
ATCTGCGGCCATAGAACCGTGAAAGCA
>C710-312bar_0006278_x1
ATCTGCGNCCACAGAACCGTGAAAGCA
>C710-312bar_0006279_x1
ATCTGCGTGGAGGATTTGCTGCACGAGC
>C710-312bar_0006280_x1
ATCTGGAACCAGAAGATATCGGAGAAAC
>C710-312bar_0006281_x1
ATCTGGACGAGGAACTGGAC
>C710-312bar_0006282_x2
ATCTGGAGCAACACAAGAAAAGGGCGG
>C710-312bar_0006283_x1
ATCTGGATTGAGTAGGATTGGGAGACT
>C710-312bar_0006284_x1
ATCTGGATTGCGTAGGATTGGGAGACT
>C710-312bar_0006285_x1
ATCTGGCGATTGGTGGTTCCATGA
>C710-312bar_0006286_x2
ATCTGGCTGGACTGGCGATC
>C710-312bar_0006287_x1
ATCTGGTTTGTGTAAGCTTTGGGGCGGT
>C710-312bar_0006288_x1
ATCTGTACCGGGTTGAGC
>C710-312bar_0006289_x1
ATCTGTGCATGATCACCGGGGGAAGAA
>C710-312bar_0006290_x1
ATCTGTGCTCCGAAGGCAAGCAGC
>C710-312bar_0006291_x2
ATCTGTGGCCACAGAACCGTGAAAGCA
>C710-312bar_0006292_x6
ATCTGTGTGCTTAGTGGGC
>C710-312bar_0006293_x1
ATCTGTTGACGTTCTCGCGCGAGGAC
>C710-312bar_0006294_x2
ATCTTAACGGAAATGCTGTGC
>C710-312bar_0006295_x1
ATCTTACCGGGCAGCACTAG
>C710-312bar_0006296_x1
ATCTTACCGGGCAGCAGTAGA
>C710-312bar_0006297_x15
ATCTTACCGGGCAGCATTAG
>C710-312bar_0006298_x129
ATCTTACCGGGCAGCATTAGA
>C710-312bar_0006299_x14
ATCTTACCGGGCAGCATTAGAA
>C710-312bar_0006300_x5
ATCTTACCGGGCAGCATTAGAC
>C710-312bar_0006301_x3
ATCTTACCGGGCAGCATTAGAT
>C710-312bar_0006302_x1
ATCTTACCGGGCAGCATTAGC
>C710-312bar_0006303_x1
ATCTTACCGGGCAGCATTATAA
>C710-312bar_0006304_x1
ATCTTACCGGGCATCATTACA
>C710-312bar_0006305_x2
ATCTTACCGGGCCGCATTAGA
>C710-312bar_0006306_x1
ATCTTACCGGTCAGCATTAGA
>C710-312bar_0006307_x1
ATCTTATCTGTCGAGGCAAA
>C710-312bar_0006308_x1
ATCTTCCTTGGACGTCTGAAC
>C710-312bar_0006309_x7
ATCTTCCTTGGATGTCTGAAC
>C710-312bar_0006310_x3
ATCTTCGACTCGCGTGGC
>C710-312bar_0006311_x1
ATCTTCGGACAGATAGGC
>C710-312bar_0006312_x1
ATCTTGAATGTTGGCGGACGCAGTGC
>C710-312bar_0006313_x2
ATCTTGAGATGTCGTGGCA
>C710-312bar_0006314_x3
ATCTTGATCCGTTGGGCTGTAGTCGCA
>C710-312bar_0006315_x1
ATCTTGATTAAGGTGAAACCGCTTGGGC
>C710-312bar_0006316_x2
ATCTTGCATGGAATAATGGAATATGAC
>C710-312bar_0006317_x1
ATCTTGCCTGTTGGCGGACGCAGTGC
>C710-312bar_0006318_x1
ATCTTGCTGCTGTAGCAGATGAGGGCGT
>C710-312bar_0006319_x1
ATCTTGGATGACTGAAGCGGAGGAGGG
>C710-312bar_0006320_x1
ATCTTGGATGACTGAAGTGGAGGAG
>C710-312bar_0006321_x3
ATCTTGGATGACTGAAGTGGAGGAGGGT
>C710-312bar_0006322_x1
ATCTTGGATGATTGAAGTGGAGGAG
>C710-312bar_0006323_x1
ATCTTGGATGTGAGCGTGCCCATGG
>C710-312bar_0006324_x1
ATCTTGGATGTGAGCGTGCCCATTG
>C710-312bar_0006325_x2
ATCTTGGTATTGTATCTCGGATCAC
>C710-312bar_0006326_x1
ATCTTTCNGCCGGATCAGATCGTGGC
>C710-312bar_0006327_x3
ATCTTTGCGCCGGATCAGATCGTGGC
>C710-312bar_0006328_x1
ATGAAATTACTGGACTTGTAAAGGGC
>C710-312bar_0006329_x1
ATGAACAACAAGCAAAACAGAAAAAA
>C710-312bar_0006330_x1
ATGAACAAGATGAACGGAGACGGTGGA
>C710-312bar_0006331_x1
ATGAACACCGACAAGTTGAACGCAT
>C710-312bar_0006332_x1
ATGAACACCGACAAGTTGAACGCATA
>C710-312bar_0006333_x1
ATGAACATGGGTCAGAATGCGAGGC
>C710-312bar_0006334_x1
ATGAACATGGTTTTGAATCCGA
>C710-312bar_0006335_x1
ATGAACATGGTTTTGAATCGGA
>C710-312bar_0006336_x1
ATGAACATGTGTCAGAATGCGAGGC
>C710-312bar_0006337_x3
ATGAACCGCAACCAGCAGAACAAGAA
>C710-312bar_0006338_x1
ATGAACCGGACGGTTGGC
>C710-312bar_0006339_x1
ATGAACCTCGAGAGGAGCGAAACGAA
>C710-312bar_0006340_x1
ATGAACGAACCTGTCAGCGGCA
>C710-312bar_0006341_x1
ATGAACGAATGAACACGCGAGAGGAC
>C710-312bar_0006342_x1
ATGAACGACATGGGAGGCGGCGG
>C710-312bar_0006343_x2
ATGAACGGACCGCTCTACTGCTGAAG
>C710-312bar_0006344_x1
ATGAACTACTCGAACGAGGAGAAGCGGC
>C710-312bar_0006345_x4
ATGAACTCCATGGACCTGAAG
>C710-312bar_0006346_x1
ATGAACTCGGACCTGAAGCCGC
>C710-312bar_0006347_x1
ATGAACTGGCAGCAAATGAGGC
>C710-312bar_0006348_x1
ATGAACTGGCAGCAAATGAGGCAGTA
>C710-312bar_0006349_x2
ATGAACTTGTGCAGACGCA
>C710-312bar_0006350_x3
ATGAAGACTGATTAGCGATTAGTGC
>C710-312bar_0006351_x1
ATGAAGATCGGCCTGGGCGC
>C710-312bar_0006352_x1
ATGAAGATTGTAAACTAGAGACGG
>C710-312bar_0006353_x1
ATGAAGATTGTAAACTAGAGACGGC
>C710-312bar_0006354_x3
ATGAAGCTCAGGTGTAAC
>C710-312bar_0006355_x2
ATGAAGCTGCTGGACCACCCGAAC
>C710-312bar_0006356_x1
ATGAAGCTTGTAGGTATTGATAGAC
>C710-312bar_0006357_x1
ATGAAGGGCCTAGGCCAAGCCAAGCAG
>C710-312bar_0006358_x1
ATGAAGTGACGGGAGCTATGT
>C710-312bar_0006359_x2
ATGAATGAAATCAAGGAGCATTAGAA
>C710-312bar_0006360_x1
ATGAATGGATAAACGAGC
>C710-312bar_0006361_x1
ATGAATGGATTAACAAAA
>C710-312bar_0006362_x1
ATGAATGGATTAACAAAC
>C710-312bar_0006363_x3
ATGAATGGATTAACGAGA
>C710-312bar_0006364_x2
ATGAATGGATTAACGAGAA
>C710-312bar_0006365_x2
ATGAATGGATTAACGAGAAAA
>C710-312bar_0006366_x1
ATGAATGGATTAACGAGATTA
>C710-312bar_0006367_x1
ATGAATGGATTAACGAGATTCC
>C710-312bar_0006368_x40
ATGAATGGATTAACGAGC
>C710-312bar_0006369_x1
ATGAATGGATTAATAAAAC
>C710-312bar_0006370_x1
ATGAATGGATTCACGAGC
>C710-312bar_0006371_x1
ATGAATGNATTAACGAGC
>C710-312bar_0006372_x1
ATGAATGTGTAGGGATGTCCA
>C710-312bar_0006373_x1
ATGAATTTGGGAGCGTAGGAATGCGG
>C710-312bar_0006374_x3
ATGACAGCGTTACCGGGTAGTCC
>C710-312bar_0006375_x1
ATGACAGTATCTGGAGAAT
>C710-312bar_0006376_x1
ATGACATTATTGAGGCAATGTACCGAAC
>C710-312bar_0006377_x3
ATGACATTATTGAGGCCATTTATAGAGC
>C710-312bar_0006378_x1
ATGACCAAAGGTCGCATGAG
>C710-312bar_0006379_x1
ATGACCATGGTTTTGACTCGGA
>C710-312bar_0006380_x1
ATGACCGAGCCGGATCAGCAGCACGA
>C710-312bar_0006381_x1
ATGACCTCCCTGGAAGAC
>C710-312bar_0006382_x1
ATGACGATACGCAGAACCTGACGCT
>C710-312bar_0006383_x1
ATGACGGAGAACTGATAAGGGC
>C710-312bar_0006384_x1
ATGACTAGCGATGTCTGAAGATCAGAGC
>C710-312bar_0006385_x4
ATGACTGAAGTGGAGGAGG
>C710-312bar_0006386_x4
ATGACTGAAGTGGAGGAGGG
>C710-312bar_0006387_x1
ATGACTGAAGTGGAGGAGGGTT
>C710-312bar_0006388_x1
ATGACTGAAGTGGAGGAGGGTTTCGTT
>C710-312bar_0006389_x2
ATGAGACTGTGCTTGGCCAAGCAGGA
>C710-312bar_0006390_x1
ATGAGATCAAAGAAACGTTCAAC
>C710-312bar_0006391_x1
ATGAGCAGGATCTGCGGAAGAAT
>C710-312bar_0006392_x2
ATGAGCCGCCAGGGTGTGAAC
>C710-312bar_0006393_x1
ATGAGCTACAACAGTGACGGC
>C710-312bar_0006394_x2
ATGAGCTGATGGAGGATGAAGGC
>C710-312bar_0006395_x1
ATGAGCTGTTCCAGAAGAAAGGGG
>C710-312bar_0006396_x2
ATGAGGAACCAGAAGACAAGGGG
>C710-312bar_0006397_x1
ATGAGGAACCAGAAGACAAGGGGA
>C710-312bar_0006398_x1
ATGAGGAACCAGAAGACAAGGGGAAAT
>C710-312bar_0006399_x1
ATGAGGGAACGCGAACGCAAGAAGCAAG
>C710-312bar_0006400_x2
ATGAGTCGCCGTAACGGACGTGGAC
>C710-312bar_0006401_x1
ATGAGTCNCCGTAACGGACGTGGAC
>C710-312bar_0006402_x1
ATGATATTAGACTGCAATTC
>C710-312bar_0006403_x1
ATGATATTAGACTGCAATTCTGAAGGAA
>C710-312bar_0006404_x1
ATGATGAATCACGGCTGCAAGTAGAC
>C710-312bar_0006405_x1
ATGATGACGAGGACGAGGAATGCGGC
>C710-312bar_0006406_x2
ATGATGACGATGAAGAGGATGGAAGC
>C710-312bar_0006407_x1
ATGATGATGAGACATAGTGGC
>C710-312bar_0006408_x1
ATGATGGCAGTAGGTCACTGGATTGT
>C710-312bar_0006409_x1
ATGATTTGCATGATTATGACAAGC
>C710-312bar_0006410_x1
ATGCAAAGCCAATCGGAC
>C710-312bar_0006411_x1
ATGCAAAGCGAATCGGAC
>C710-312bar_0006412_x1
ATGCAGCAGATCGCCGTTGAAGAAC
>C710-312bar_0006413_x1
ATGCAGCATCAACGGGCCAATTGAAATC
>C710-312bar_0006414_x2
ATGCAGCGTGTAGGGATCCAAA
>C710-312bar_0006415_x10
ATGCAGGGACCTCGCGGAAC
>C710-312bar_0006416_x1
ATGCAGGTAAGGAAGTCGGC
>C710-312bar_0006417_x1
ATGCAGTACCGACGATCATGCA
>C710-312bar_0006418_x2
ATGCAGTTCTACAGTCCGACGATCATGC
>C710-312bar_0006419_x3
ATGCATGTGGGCCGACTGGAAGA
>C710-312bar_0006420_x1
ATGCCACTCACTGGTGCTCAAAGCAGAG
>C710-312bar_0006421_x5
ATGCCAGAATGGTCACAAAGATGTAGT
>C710-312bar_0006422_x1
ATGCCATCGTTAGGGGAC
>C710-312bar_0006423_x1
ATGCCGGTAGAAGTTCCAAAA
>C710-312bar_0006424_x1
ATGCCTCGTCATCTAATTAGTGA
>C710-312bar_0006425_x1
ATGCCTGACGTGGCGGAATT
>C710-312bar_0006426_x1
ATGCGACGCACTGCTGCTCAAAGCAGAG
>C710-312bar_0006427_x1
ATGCGACGCACTGGGGCTCAAAGCAGAG
>C710-312bar_0006428_x1
ATGCGACGCACTGGTGCCCAAAGCAGA
>C710-312bar_0006429_x6
ATGCGACGCACTGGTGCTCAAAGCAGAG
>C710-312bar_0006430_x1
ATGCGACGCACTGGTGCTCACAGCAGAG
>C710-312bar_0006431_x1
ATGCGACGCACTGGTGCTCACCGCCGAG
>C710-312bar_0006432_x1
ATGCGACGCCCTGTTGCTCAACGCAGAG
>C710-312bar_0006433_x2
ATGCGCGTCAGAATGTGAAC
>C710-312bar_0006434_x1
ATGCGGGCTATTGTTATAAC
>C710-312bar_0006435_x1
ATGCGGTCCTGGTGAACC
>C710-312bar_0006436_x3
ATGCGTCGACAGGGAGATAAATCACT
>C710-312bar_0006437_x1
ATGCGTGTTGGGATGAGC
>C710-312bar_0006438_x2
ATGCGTTACAGTCCGACGATCATGC
>C710-312bar_0006439_x2
ATGCGTTCTACAGTCCGACGATCATGC
>C710-312bar_0006440_x1
ATGCGTTCTCTGTTGGACAAC
>C710-312bar_0006441_x1
ATGCTACGCACTGGTGCTCAAAGCAGAG
>C710-312bar_0006442_x1
ATGCTATTCTACAGCCCGACGA
>C710-312bar_0006443_x1
ATGCTATTCTACAGTCCGACGA
>C710-312bar_0006444_x1
ATGCTCGGAAACGGCAGGTTGGAGGC
>C710-312bar_0006445_x3
ATGCTCTACAGTCCGACGATCATGC
>C710-312bar_0006446_x1
ATGCTGCTGGACAAGTACGGTCACCT
>C710-312bar_0006447_x4
ATGCTGGACGGAGAACTGATAAGGGC
>C710-312bar_0006448_x1
ATGCTGGTAATGGCCGGACTAGTGGTC
>C710-312bar_0006449_x1
ATGCTGTATTTTGTACGGATGCCGTTC
>C710-312bar_0006450_x4
ATGCTTCTGATGTGGAACAAACGGC
>C710-312bar_0006451_x2
ATGGAAAACGACCACGGTAGCAAGAAC
>C710-312bar_0006452_x1
ATGGAAAGGTGTATTCAGGAAC
>C710-312bar_0006453_x1
ATGGAAATGGAATATGACCTCGG
>C710-312bar_0006454_x1
ATGGAACAAGAAGCAGCAGCAG
>C710-312bar_0006455_x1
ATGGAACATACGAAGGGC
>C710-312bar_0006456_x1
ATGGAACCGAGCTGGACGGCGTAC
>C710-312bar_0006457_x1
ATGGAACGTCAAACAGCGGC
>C710-312bar_0006458_x1
ATGGAACGTTGAGCCCAAGGAAGGCAAG
>C710-312bar_0006459_x1
ATGGAACGTTGAGCGCAAGGAAGGCAAG
>C710-312bar_0006460_x1
ATGGAACTGACGATGTAAGAAGCAACGA
>C710-312bar_0006461_x4
ATGGAACTGACGATGTAAGAAGCAACGG
>C710-312bar_0006462_x1
ATGGAATATCTGGAGCAGGCGAAGAC
>C710-312bar_0006463_x1
ATGGAATCGACGGTGTTTGAGGTGGGC
>C710-312bar_0006464_x1
ATGGACACTGCCTGGGGC
>C710-312bar_0006465_x3
ATGGACAGTGCCAGGTGCGGAGTTTGAC
>C710-312bar_0006466_x1
ATGGACATTACGGATCGTGTAGA
>C710-312bar_0006467_x2
ATGGACCGAGTGGAATGGAGACGG
>C710-312bar_0006468_x1
ATGGACCGAGTGGAATGGAGGCGG
>C710-312bar_0006469_x2
ATGGACCGAGTGGAATGGAGGCGGC
>C710-312bar_0006470_x1
ATGGACGCAGTGCTGGCTGAAC
>C710-312bar_0006471_x2
ATGGACGTAGCAACACTAGCCAGAAGC
>C710-312bar_0006472_x1
ATGGACGTGGGGCTGTTCCC
>C710-312bar_0006473_x1
ATGGAGCGAACACAACAAGAGCCGGC
>C710-312bar_0006474_x2
ATGGAGCGTTACTCTGCAGAACC
>C710-312bar_0006475_x2
ATGGAGCGTTACTCTGCAGAGC
>C710-312bar_0006476_x1
ATGGAGGAGGAACCGGCGGCGGTGAAG
>C710-312bar_0006477_x2
ATGGAGTCGTACGTGTTC
>C710-312bar_0006478_x2
ATGGAGTCGTGTTGCTTGATAGTGC
>C710-312bar_0006479_x1
ATGGATCGCTTACCGGTAAAATCATGG
>C710-312bar_0006480_x2
ATGGATCGGTTGCCGCGAAC
>C710-312bar_0006481_x1
ATGGATGACAAACCGGAGCGAAGGC
>C710-312bar_0006482_x3
ATGGATGATGGCTGGGGCTGGGGAC
>C710-312bar_0006483_x1
ATGGATGTGTGGACGGTCGTCCGAC
>C710-312bar_0006484_x1
ATGGATTCGTTGTCCCTAGAC
>C710-312bar_0006485_x1
ATGGATTGATGCTGGCAAAGCACGGC
>C710-312bar_0006486_x19
ATGGATTTGAGGAGGATTTGCGGTAGAC
>C710-312bar_0006487_x1
ATGGCAATCGAAACTGAATGTTAGTTC
>C710-312bar_0006488_x2
ATGGCACTGCGCTTGGTTGGACG
>C710-312bar_0006489_x1
ATGGCAGAGAGATTGGAC
>C710-312bar_0006490_x1
ATGGCATCCACTGTCGATC
>C710-312bar_0006491_x2
ATGGCCAGTGTTTCTAGCAGGATCTGAC
>C710-312bar_0006492_x1
ATGGCCGGGTGCAGCAGCTCA
>C710-312bar_0006493_x1
ATGGCCTCCGCAGGTGTTGAC
>C710-312bar_0006494_x1
ATGGCGACGAGGTGGCCGAGAGGTTAAG
>C710-312bar_0006495_x1
ATGGCGCTGGGACTGGATGAAC
>C710-312bar_0006496_x3
ATGGCGGACATGAAGAGTGAGC
>C710-312bar_0006497_x2
ATGGCGGCGTTTGTAGTAC
>C710-312bar_0006498_x1
ATGGCGTCGGTGGTGTAATGGTC
>C710-312bar_0006499_x1
ATGGCGTTGACAACGGACTTGAACAA
>C710-312bar_0006500_x1
ATGGCGTTGACAACGGACTTGAACCA
>C710-312bar_0006501_x1
ATGGCTCGTACCAAGCAGAC
>C710-312bar_0006502_x1
ATGGCTCGTACCAAGCAGACTG
>C710-312bar_0006503_x1
ATGGCTGGCCGCGGTCTGAGTGGC
>C710-312bar_0006504_x1
ATGGCTGGCCGCGGTCTGAGTGGT
>C710-312bar_0006505_x1
ATGGCTGGCCGCGGTCTGAGTGGTN
>C710-312bar_0006506_x1
ATGGCTTGGTTATCGGAGCAAGAGAAAC
>C710-312bar_0006507_x1
ATGGCTTTGTTGGATGTTGAGA
>C710-312bar_0006508_x2
ATGGGAAAAAATCCTAAGGAAACTGAAC
>C710-312bar_0006509_x1
ATGGGAACGGGGTGCTGTAAGCAGTAG
>C710-312bar_0006510_x1
ATGGGACCGATCGGATTGAAAGGTGA
>C710-312bar_0006511_x1
ATGGGACGCACTGGTGCTCAAAGCAGAG
>C710-312bar_0006512_x1
ATGGGACTGGGACTGGATGAAC
>C710-312bar_0006513_x1
ATGGGACTGTTATCCGAATGG
>C710-312bar_0006514_x3
ATGGGACTGTTATGCGAATGG
>C710-312bar_0006515_x1
ATGGGACTGTTATGCGAATGGA
>C710-312bar_0006516_x8
ATGGGACTGTTATGCGAGTGG
>C710-312bar_0006517_x1
ATGGGACTGTTATGCGAGTGGAT
>C710-312bar_0006518_x1
ATGGGACTGTTATGCGAGTGGG
>C710-312bar_0006519_x2
ATGGGACTGTTATGCGAGTGGGC
>C710-312bar_0006520_x1
ATGGGACTGTTATGCGAGTGGGG
>C710-312bar_0006521_x3
ATGGGACTGTTATGCGATTCA
>C710-312bar_0006522_x2
ATGGGACTGTTGTGCGAATGA
>C710-312bar_0006523_x2
ATGGGGATGATCGTACACAGCTGATTGC
>C710-312bar_0006524_x1
ATGGGGCAACTGAGTTGAGAAC
>C710-312bar_0006525_x1
ATGGGGCCGAGGACCAGGAC
>C710-312bar_0006526_x1
ATGGGGCGGGGACTGGATGAAC
>C710-312bar_0006527_x1
ATGGGGCTGGGACTGCATGAAC
>C710-312bar_0006528_x1
ATGGGGCTGGGACTGGATAAAC
>C710-312bar_0006529_x5
ATGGGGCTGGGACTGGATGA
>C710-312bar_0006530_x6
ATGGGGCTGGGACTGGATGAA
>C710-312bar_0006531_x90
ATGGGGCTGGGACTGGATGAAC
>C710-312bar_0006532_x15
ATGGGGCTGGGACTGGATGAACA
>C710-312bar_0006533_x1
ATGGGGCTGGGACTTGATGAAC
>C710-312bar_0006534_x1
ATGGGGCTGGGCCTGGCTGAA
>C710-312bar_0006535_x1
ATGGGTAAAGTCCCCAGGCCGAGGAC
>C710-312bar_0006536_x1
ATGGGTAAGTGGATGTAGCAC
>C710-312bar_0006537_x1
ATGGGTCGAAGTTGGTTGTTCGTTC
>C710-312bar_0006538_x1
ATGGGTCTGGGACTGGATGAAC
>C710-312bar_0006539_x3
ATGGGTCTGTTCTGTTTGATGATGGC
>C710-312bar_0006540_x2
ATGGGTTTCGAACTCCGGA
>C710-312bar_0006541_x1
ATGGTACTAGAATATGTTCCAGGAGGCG
>C710-312bar_0006542_x1
ATGGTAGTGTGAACTGGGCGACGG
>C710-312bar_0006543_x1
ATGGTCAAGGAAACGGGC
>C710-312bar_0006544_x3
ATGGTCGGACAAGCTGGTAC
>C710-312bar_0006545_x1
ATGGTCGGACAAGCTGGTAGA
>C710-312bar_0006546_x1
ATGGTCGGACGACTAGGC
>C710-312bar_0006547_x1
ATGGTCGTCGATGTCTAAGCAAGAAGG
>C710-312bar_0006548_x1
ATGGTCTAGGGGTATGATTC
>C710-312bar_0006549_x6
ATGGTCTAGGGGTATGATTCTC
>C710-312bar_0006550_x19
ATGGTCTAGGGGTATGATTCTCGC
>C710-312bar_0006551_x3
ATGGTCTAGTGGCTAGGATATC
>C710-312bar_0006552_x9
ATGGTCTAGTGGCTAGGATATCTGG
>C710-312bar_0006553_x1
ATGGTGGCTGGTGGTGCGGGAAC
>C710-312bar_0006554_x2
ATGGTGGGTTGTTTGGGTGAGAC
>C710-312bar_0006555_x1
ATGGTTCGCGACGGTTGTTCTAC
>C710-312bar_0006556_x1
ATGGTTCTACAGTCCGACGATCATGC
>C710-312bar_0006557_x1
ATGGTTGCAACGGGTAAA
>C710-312bar_0006558_x2
ATGGTTGCAACGGGTAAC
>C710-312bar_0006559_x1
ATGGTTGGACAGGCTGGTAGAGC
>C710-312bar_0006560_x4
ATGGTTTATCTTATCTGTCGAGGCA
>C710-312bar_0006561_x1
ATGTAACGAACAGAAGTTGAGAGAGC
>C710-312bar_0006562_x1
ATGTAAGACAAGGTACTTCTAGCACGGC
>C710-312bar_0006563_x1
ATGTAAGACAAGGTACTTCTAGCACGTC
>C710-312bar_0006564_x1
ATGTACCGAACAGAAGTTGAGA
>C710-312bar_0006565_x14
ATGTACCGAACAGAAGTTGAGAGAGC
>C710-312bar_0006566_x3
ATGTACCGAACAGAAGTTGAGAGAGCAT
>C710-312bar_0006567_x2
ATGTACCGAACTGAAATCGAAAGAGC
>C710-312bar_0006568_x2
ATGTACCGAATTGAAATTGAAAGAGC
>C710-312bar_0006569_x1
ATGTACCGTGGCGAGGTAAAC
>C710-312bar_0006570_x1
ATGTAGGTAAGGGAAGTC
>C710-312bar_0006571_x2
ATGTAGGTAAGGGAAGTCGG
>C710-312bar_0006572_x5
ATGTAGGTAAGGGAAGTCGGC
>C710-312bar_0006573_x4
ATGTAGGTAAGGGAAGTCGGCA
>C710-312bar_0006574_x2
ATGTAGGTAAGGGAAGTCGGCAA
>C710-312bar_0006575_x1
ATGTAGGTAAGGGAAGTCGGCAAATT
>C710-312bar_0006576_x1
ATGTAGGTAAGGGACGTCTGCA
>C710-312bar_0006577_x1
ATGTAGTAAACGAAACCGGACGGGAAAC
>C710-312bar_0006578_x1
ATGTAGTGACTGCTGGTGGGCT
>C710-312bar_0006579_x1
ATGTAGTGGAAACTTTGATAAGTAGAGG
>C710-312bar_0006580_x2
ATGTATAGAACAGCAACT
>C710-312bar_0006581_x1
ATGTATCAGAAGCTGCTCCAGGAGC
>C710-312bar_0006582_x3
ATGTCAACGTGAAGAAATTCAAGCAAGC
>C710-312bar_0006583_x1
ATGTCGAACGGATCGCGAATCGGACGGA
>C710-312bar_0006584_x1
ATGTCGACAGGGAGATAAATCA
>C710-312bar_0006585_x3
ATGTCGACAGGGAGATAAATCACT
>C710-312bar_0006586_x1
ATGTCGCTGCAAGATCCGGA
>C710-312bar_0006587_x1
ATGTCGGCTCTTCCTATAAAAAA
>C710-312bar_0006588_x3
ATGTCGTGGCCATACAAC
>C710-312bar_0006589_x1
ATGTCTGCGCTGTGGAAC
>C710-312bar_0006590_x1
ATGTGAACGCGATTGACGAA
>C710-312bar_0006591_x3
ATGTGAACTGCAGGACACATGA
>C710-312bar_0006592_x2
ATGTGAACTGCAGGACACATGAAC
>C710-312bar_0006593_x2
ATGTGAAGCATAGTGGCGCAGTGGAAGC
>C710-312bar_0006594_x1
ATGTGACCGAACCGGAAGCGGA
>C710-312bar_0006595_x2
ATGTGACGAAAATGTGAGTGCGAGAAC
>C710-312bar_0006596_x1
ATGTGACGAAAATGTGAGTGCGCGAAC
>C710-312bar_0006597_x1
ATGTGACGGAACCGGAAGCGG
>C710-312bar_0006598_x1
ATGTGACGGAACCGGAAGCGGA
>C710-312bar_0006599_x1
ATGTGAGCTCAGCAAGCAAGG
>C710-312bar_0006600_x1
ATGTGATGATTGTGATGACAGTGAC
>C710-312bar_0006601_x1
ATGTGCACAAACTGGAGAAC
>C710-312bar_0006602_x4
ATGTGCCCCGGTCGGATGTGGA
>C710-312bar_0006603_x1
ATGTGCGAAGACGAGGAGGACTACGGC
>C710-312bar_0006604_x2
ATGTGCTGGTTCTGGAAGAGCGGC
>C710-312bar_0006605_x2
ATGTGCTTTGCACGCGTGGGTTC
>C710-312bar_0006606_x3
ATGTGGAAGAACTGCAGAGGAGG
>C710-312bar_0006607_x4
ATGTGGACGGAGAACTGATAAGGGC
>C710-312bar_0006608_x1
ATGTGGAGGGAGCGCGGCGTGTGGC
>C710-312bar_0006609_x1
ATGTGGATGACGATGTGGAA
>C710-312bar_0006610_x2
ATGTGGCTCAATGGTCTAGG
>C710-312bar_0006611_x1
ATGTGGGTCATGAACGCGAGAAGGCA
>C710-312bar_0006612_x1
ATGTGTACGACAGTGTGAC
>C710-312bar_0006613_x1
ATGTGTACGTCAGTGTGAC
>C710-312bar_0006614_x1
ATGTGTAGGCGATTCGCGCAAGCGAAA
>C710-312bar_0006615_x2
ATGTGTCAGGATGGCCGAGCGG
>C710-312bar_0006616_x1
ATGTGTCTGCCTCGGTTTTGAAGAC
>C710-312bar_0006617_x4
ATGTTAGGAGCTCCAGATATGGCC
>C710-312bar_0006618_x2
ATGTTCCATGGGCGTGGA
>C710-312bar_0006619_x1
ATGTTCTACAGTCCGACGATCATG
>C710-312bar_0006620_x1
ATGTTCTACAGTCCGACGATCATGC
>C710-312bar_0006621_x2
ATGTTCTGGGCTGCACGC
>C710-312bar_0006622_x2
ATGTTCTGGGCTGCACGCGCG
>C710-312bar_0006623_x1
ATGTTCTGGGCTGCCCGC
>C710-312bar_0006624_x1
ATGTTGAGGAGGAGAGGAC
>C710-312bar_0006625_x2
ATGTTGANACCGTCGGCC
>C710-312bar_0006626_x1
ATGTTGANACCGTCGGCCGGGCGGGC
>C710-312bar_0006627_x2
ATGTTGATACCGTCGCCCGGGTGGGC
>C710-312bar_0006628_x33
ATGTTGATACCGTCGGCC
>C710-312bar_0006629_x1
ATGTTGATACCGTCGGCCCGGTGGGC
>C710-312bar_0006630_x1
ATGTTGATACCGTCGGCCGGGAGGGC
>C710-312bar_0006631_x1
ATGTTGATACCGTCGGCCGGGCGGGC
>C710-312bar_0006632_x1
ATGTTGATACCGTCGGCCGGGTGAGC
>C710-312bar_0006633_x1
ATGTTGATACCGTCGGCCGGGTGGC
>C710-312bar_0006634_x1
ATGTTGATACCGTCGGCCGGGTGGG
>C710-312bar_0006635_x33
ATGTTGATACCGTCGGCCGGGTGGGC
>C710-312bar_0006636_x1
ATGTTGATACCGTCGGCCTGGTGGTC
>C710-312bar_0006637_x2
ATGTTGATACTCGAGCTTATTTTAC
>C710-312bar_0006638_x2
ATGTTGCAAGGATGCCGGAT
>C710-312bar_0006639_x4
ATGTTGCACAGTCCGACGATCATGC
>C710-312bar_0006640_x2
ATGTTGCAGATTGCCAGCCGCGAGTAC
>C710-312bar_0006641_x1
ATGTTGCAGATTGCCAGCGGCGAGTAC
>C710-312bar_0006642_x3
ATGTTGCGATCGTTGACCGAGTGGA
>C710-312bar_0006643_x1
ATGTTGGCCACAGCACAGACGC
>C710-312bar_0006644_x1
ATGTTGTATTTTGTACGGATG
>C710-312bar_0006645_x1
ATGTTGTATTTTGTACGGATGCCGGTC
>C710-312bar_0006646_x12
ATGTTGTATTTTGTACGGATGCCGTTC
>C710-312bar_0006647_x1
ATGTTGTCGAAACGGTAGT
>C710-312bar_0006648_x2
ATGTTTGCCTGTTTCGGGAC
>C710-312bar_0006649_x1
ATTAAAGTTAATTACGGCACTGTGAA
>C710-312bar_0006650_x2
ATTAAGTTCTACAGTCCGACGATCATGC
>C710-312bar_0006651_x1
ATTAATCCGACGGTTGGAGCGGTGCCGG
>C710-312bar_0006652_x1
ATTAATGTAGGTAAGGGAAGCCGGC
>C710-312bar_0006653_x3
ATTAATGTAGGTAAGGGAAGTCGGC
>C710-312bar_0006654_x1
ATTACAAATTGTACCGTTAGTTC
>C710-312bar_0006655_x1
ATTACAGCTATCTAGGAATGTCGG
>C710-312bar_0006656_x2
ATTACATTTGAATCGCTGAAGTTGAC
>C710-312bar_0006657_x2
ATTACGGTCTGTTTGCAGAAC
>C710-312bar_0006658_x1
ATTACGTTTGAAAGAGTGGCCGTAAAC
>C710-312bar_0006659_x2
ATTACTTGCAGAAAGGACTACGGA
>C710-312bar_0006660_x2
ATTACTTGCAGAAAGGACTACGGAA
>C710-312bar_0006661_x1
ATTACTTGCAGAAAGGACTACGGAATC
>C710-312bar_0006662_x2
ATTAGACTGCAATTCTGAAGGAAT
>C710-312bar_0006663_x2
ATTAGAGTGCTCTAAGCA
>C710-312bar_0006664_x1
ATTAGAGTGTTCAAAGCAGGC
>C710-312bar_0006665_x1
ATTAGCATGGCCCCTGCGCAAGGAT
>C710-312bar_0006666_x1
ATTAGCCAAGGGAACCTGCCATCGA
>C710-312bar_0006667_x1
ATTAGTGACGCGCATGAATG
>C710-312bar_0006668_x1
ATTAGTTCTGGGCTGCACGCGC
>C710-312bar_0006669_x1
ATTAGTTGGTTCGGTGAGC
>C710-312bar_0006670_x2
ATTATCGCGACCCTGGTGGC
>C710-312bar_0006671_x2
ATTATCGTTTTTGCCTGGTTC
>C710-312bar_0006672_x1
ATTATGAGAGCTGAGGAC
>C710-312bar_0006673_x7
ATTATGCCTGAACGCCTCTAAGG
>C710-312bar_0006674_x2
ATTATGCCTTATTAGGGGGTTA
>C710-312bar_0006675_x2
ATTATTAAGAGCACTTGATGGATGCCTT
>C710-312bar_0006676_x29
ATTCAAAACGACGTATCAAC
>C710-312bar_0006677_x3
ATTCAAATTCGTAAGGGGC
>C710-312bar_0006678_x1
ATTCACAACGACGTATCAAC
>C710-312bar_0006679_x1
ATTCACCCAGTGCCCTCCGTCGAAC
>C710-312bar_0006680_x1
ATTCACCGGATGACAATCGAGG
>C710-312bar_0006681_x1
ATTCAGAACTGGCACGGC
>C710-312bar_0006682_x1
ATTCATGACAGGTGAGCTGGGA
>C710-312bar_0006683_x1
ATTCATGACAGTTGAGCTGGGA
>C710-312bar_0006684_x3
ATTCATTGGTTTGTAATC
>C710-312bar_0006685_x1
ATTCATTTAGCATGGACGATTCTGTAAC
>C710-312bar_0006686_x1
ATTCCAAACGACGTATCAAC
>C710-312bar_0006687_x1
ATTCCACGATCTGGACAGCGAAAAC
>C710-312bar_0006688_x1
ATTCCAGCTCCGACGAGGAC
>C710-312bar_0006689_x4
ATTCCATAGACTCGCGGAGACG
>C710-312bar_0006690_x1
ATTCCATGATTTAAATTGTGCTGACAGT
>C710-312bar_0006691_x5
ATTCCATGATTTAAATTGTTCTGACAG
>C710-312bar_0006692_x7
ATTCCATGATTTAAATTGTTCTGACAGT
>C710-312bar_0006693_x1
ATTCCATGATTTACATTGTTCTGACAG
>C710-312bar_0006694_x2
ATTCCCGGCCGATGCACC
>C710-312bar_0006695_x1
ATTCCCGGTTGGGTTTGGC
>C710-312bar_0006696_x1
ATTCCCTAGACACTCTACTGGC
>C710-312bar_0006697_x1
ATTCCCTGAGCTGTTGACGGC
>C710-312bar_0006698_x1
ATTCCGAGATGTTCAAATCAGGTCA
>C710-312bar_0006699_x1
ATTCCGTCAAGGACTTGAAGGA
>C710-312bar_0006700_x1
ATTCCGTCAAGGACTTGACGGA
>C710-312bar_0006701_x1
ATTCCTGCCGCGTGGGGATCCCAAGAC
>C710-312bar_0006702_x1
ATTCGAAATTTGACGTTTGAGC
>C710-312bar_0006703_x2
ATTCGAAGAACTCAAGCGGCATTTGAT
>C710-312bar_0006704_x1
ATTCGACGCACTGGTGCTCAAAGCAGAC
>C710-312bar_0006705_x1
ATTCGATTGGTCTTACTGAAC
>C710-312bar_0006706_x2
ATTCGGACGATCTTTTTT
>C710-312bar_0006707_x1
ATTCGGGCAGTAGTTTAA
>C710-312bar_0006708_x2
ATTCGGGCCGTGTGTAAC
>C710-312bar_0006709_x2
ATTCGGGTGAGCACTTGACGGCGG
>C710-312bar_0006710_x1
ATTCGTAGACCGTCGTAAGACTAAC
>C710-312bar_0006711_x3
ATTCGTCGAAGTTGAGAAAGCCGG
>C710-312bar_0006712_x1
ATTCGTCGAAGTTGAGAAAGCCGGTT
>C710-312bar_0006713_x1
ATTCGTCGAAGTTGAGAAAGCCGGTTC
>C710-312bar_0006714_x1
ATTCGTCGTGCTCTCCTAGAGACGA
>C710-312bar_0006715_x1
ATTCGTGGCTGTTGGGTTGG
>C710-312bar_0006716_x1
ATTCTACAGTCCGACGACCATGC
>C710-312bar_0006717_x1
ATTCTACAGTCCGACGATC
>C710-312bar_0006718_x18
ATTCTACAGTCCGACGATCATGC
>C710-312bar_0006719_x1
ATTCTACAGTCCGACGATCATGCAG
>C710-312bar_0006720_x1
ATTCTACTCACTGTTGCTCAAATCAGA
>C710-312bar_0006721_x1
ATTCTACTTCATCAGGTGCTCTGG
>C710-312bar_0006722_x1
ATTCTAGAAGAACCATGTGGCCGTAGA
>C710-312bar_0006723_x1
ATTCTGCGGTAAGGATGCCATGAAGCGG
>C710-312bar_0006724_x1
ATTCTGGATGGCGATCCGA
>C710-312bar_0006725_x1
ATTCTGGGGCTGACGTGA
>C710-312bar_0006726_x1
ATTCTGTGGAAGCGGTGGACGG
>C710-312bar_0006727_x2
ATTCTTCGGCTGAGTGAC
>C710-312bar_0006728_x2
ATTCTTTCTTGACCCGTCGAGGAGATC
>C710-312bar_0006729_x1
ATTGAAAGGTTTATCGAACGACCTAGGC
>C710-312bar_0006730_x1
ATTGAACAGAAGCCTCCCCCTAGTGAAG
>C710-312bar_0006731_x1
ATTGAACGTTGAGATCGC
>C710-312bar_0006732_x2
ATTGAACGTTGAGATCGCGAATGTCGGC
>C710-312bar_0006733_x1
ATTGAAGGATTCGCGCTGAACC
>C710-312bar_0006734_x1
ATTGAAGGCCTGTTGCGC
>C710-312bar_0006735_x1
ATTGAAGGTTTTTGCGCTGCGC
>C710-312bar_0006736_x1
ATTGAAGTCAAGGGCGGGCCAGCGAC
>C710-312bar_0006737_x2
ATTGAAGTCAAGGTCGGGC
>C710-312bar_0006738_x1
ATTGAAGTCAAGGTCGGGCCAGCGA
>C710-312bar_0006739_x8
ATTGAAGTCAAGGTCGGGCCAGCGAC
>C710-312bar_0006740_x1
ATTGAAGTCAAGGTCGGGCCAGCGACC
>C710-312bar_0006741_x2
ATTGAAGTCAAGGTCGGGCCAGCGACT
>C710-312bar_0006742_x2
ATTGAAGTCCTGATTGAC
>C710-312bar_0006743_x1
ATTGAATCGTCAACGAAAC
>C710-312bar_0006744_x3
ATTGAATGAGCGAAAGGGAATCCGGT
>C710-312bar_0006745_x2
ATTGACAACGGTGACGTGAAC
>C710-312bar_0006746_x1
ATTGACATCAAGATTCGAGAGGAAAAAC
>C710-312bar_0006747_x3
ATTGACGAGCTGAACCAGGAGGA
>C710-312bar_0006748_x1
ATTGACGATGGACGCCATGGGC
>C710-312bar_0006749_x1
ATTGACGCGGGGACGTTCTC
>C710-312bar_0006750_x1
ATTGACGGAGTTATAGCGC
>C710-312bar_0006751_x2
ATTGACGGGGGTTTGGAGAC
>C710-312bar_0006752_x1
ATTGACTCCGTGGGGTAG
>C710-312bar_0006753_x1
ATTGACTCCGTGGTGTAG
>C710-312bar_0006754_x2
ATTGACTCCGTGGTGTAGT
>C710-312bar_0006755_x1
ATTGACTCCGTGGTGTAGTGGATA
>C710-312bar_0006756_x1
ATTGAGGACGTGAAGACCATCAAGCGGC
>C710-312bar_0006757_x1
ATTGAGGACGTGAAGACCGTCAAGCGGC
>C710-312bar_0006758_x1
ATTGAGTGCAAGAAGGACCAGAC
>C710-312bar_0006759_x2
ATTGATATCAGAGGGCATGGAGACAC
>C710-312bar_0006760_x1
ATTGATATCAGAGGGCCTGGAGACAC
>C710-312bar_0006761_x1
ATTGATGCAGTCTTGACAGCGCGCTT
>C710-312bar_0006762_x2
ATTGATGCAGTGTTGACAGCGCGCTT
>C710-312bar_0006763_x1
ATTGATGGACGGACGGACGGAC
>C710-312bar_0006764_x1
ATTGATGGACGGACGGCCGGAC
>C710-312bar_0006765_x1
ATTGATGTAAGTGCGACAAAGGGC
>C710-312bar_0006766_x1
ATTGATTTTATTCAGCTGAAC
>C710-312bar_0006767_x1
ATTGCACTTCATCAGGTGCTCTGA
>C710-312bar_0006768_x1
ATTGCACTTCGGTCGGGCTGACCCC
>C710-312bar_0006769_x1
ATTGCAGGTCTTGAAGCAGCTGATGATC
>C710-312bar_0006770_x2
ATTGCAGGTTCGGGTCCTGTCAC
>C710-312bar_0006771_x3
ATTGCAGTACCGCCGGGATCGGC
>C710-312bar_0006772_x1
ATTGCAGTCAAGGTCGGGCCAGCGAC
>C710-312bar_0006773_x1
ATTGCAGTTGAAGGCTGGCGTCC
>C710-312bar_0006774_x1
ATTGCATCATGTGCAAGTCTAGAC
>C710-312bar_0006775_x1
ATTGCATCATGTGCAAGTGTAGCA
>C710-312bar_0006776_x1
ATTGCCCAGGGCTATGGC
>C710-312bar_0006777_x2
ATTGCCGAGCTGGGAATC
>C710-312bar_0006778_x3
ATTGCCGCTGACGTACAGC
>C710-312bar_0006779_x1
ATTGCCGGGGACCGGAAC
>C710-312bar_0006780_x1
ATTGCCGGGGTGGACAAC
>C710-312bar_0006781_x1
ATTGCCGGTTGGGTTTGGC
>C710-312bar_0006782_x1
ATTGCCGGTTTCGTGACGCATC
>C710-312bar_0006783_x2
ATTGCGAACCTTTCGGACGCGGATGTCA
>C710-312bar_0006784_x1
ATTGCGATGCTGCTGAGC
>C710-312bar_0006785_x1
ATTGCGCTGCAGAAAAAGAGGAGAGGC
>C710-312bar_0006786_x5
ATTGCGCTGCAGAAAAAGAGGAGAGGCA
>C710-312bar_0006787_x2
ATTGCGGACATAAGGGACAAAGG
>C710-312bar_0006788_x2
ATTGCTCGTAAATTTGAGACGATGGC
>C710-312bar_0006789_x1
ATTGCTGAAAACACAAGAGAAGAGCTA
>C710-312bar_0006790_x1
ATTGCTGAATGTAAGGAAGCAGATGACA
>C710-312bar_0006791_x1
ATTGCTGCGACTATAAGAC
>C710-312bar_0006792_x2
ATTGCTGGTCCAGGTTGTTCC
>C710-312bar_0006793_x1
ATTGCTTAGGCTACCTCTTGAACC
>C710-312bar_0006794_x1
ATTGGAAGATGGGACAAACATGACGG
>C710-312bar_0006795_x3
ATTGGAAGATGGGACAAACATGACGGCT
>C710-312bar_0006796_x1
ATTGGAATGGCTTATCTGAC
>C710-312bar_0006797_x2
ATTGGACACAGATGAAGACCGTGA
>C710-312bar_0006798_x1
ATTGGACCTCGGGTTGCTGATATATAGC
>C710-312bar_0006799_x2
ATTGGACGAGCAAGCACGGA
>C710-312bar_0006800_x6
ATTGGACGGAGAACTGATAAGGGC
>C710-312bar_0006801_x2
ATTGGAGGCTTGTATGAA
>C710-312bar_0006802_x1
ATTGGATCGAACAAGCTGAAC
>C710-312bar_0006803_x1
ATTGGCAGGTGGGGAGTTTGGCTGGGGC
>C710-312bar_0006804_x1
ATTGGCATCGTGTCGGCGGAGGAC
>C710-312bar_0006805_x1
ATTGGCCGATCTGTAAAC
>C710-312bar_0006806_x1
ATTGGCGTCGAGAACAACGAGGAC
>C710-312bar_0006807_x1
ATTGGCTCTGAAGACTGGGA
>C710-312bar_0006808_x3
ATTGGCTCTGAAGGCTGGGA
>C710-312bar_0006809_x4
ATTGGCTCTGAAGGCTGGGATGAC
>C710-312bar_0006810_x1
ATTGGCTCTGGTTTGAGAAT
>C710-312bar_0006811_x1
ATTGGCTTCAGATTGTCAGGC
>C710-312bar_0006812_x3
ATTGGCTTCAGATTGTTAGGC
>C710-312bar_0006813_x2
ATTGGCTTTTGCTGATGCTCGGGAGAAC
>C710-312bar_0006814_x4
ATTGGGATTTTGCTCGAATGAACGGAC
>C710-312bar_0006815_x1
ATTGGGATTTTGCTCGAATGAACGGACA
>C710-312bar_0006816_x1
ATTGGGCAAAGAATTTGAAATGACGGA
>C710-312bar_0006817_x3
ATTGGGCCGCTGGTCAAGAC
>C710-312bar_0006818_x1
ATTGGGCTTTATGACTCAAGATGGCGGC
>C710-312bar_0006819_x1
ATTGGGTAACTCTCGCTGAGAC
>C710-312bar_0006820_x1
ATTGGTGGTTCAGTGGTAGAA
>C710-312bar_0006821_x1
ATTGGTGTCCCAGCGAGCTGAAGTTC
>C710-312bar_0006822_x1
ATTGGTGTGACTTTGAAC
>C710-312bar_0006823_x2
ATTGGTTCCGTGGGCCAGGTGGAC
>C710-312bar_0006824_x1
ATTGGTTGGACCGTGGAC
>C710-312bar_0006825_x3
ATTGTAAATAACAAAAAGGACTCCATGG
>C710-312bar_0006826_x1
ATTGTACCTCATCAGGTGCTCTG
>C710-312bar_0006827_x1
ATTGTACNTCATCAGGTGCTCTGG
>C710-312bar_0006828_x1
ATTGTACTTCATAAGGTGCGCTGG
>C710-312bar_0006829_x1
ATTGTACTTCATCAGGCGCTCTG
>C710-312bar_0006830_x3
ATTGTACTTCATCAGGTGCGCTGG
>C710-312bar_0006831_x2
ATTGTACTTCATCAGGTGCTC
>C710-312bar_0006832_x1
ATTGTACTTCATCAGGTGCTCCGG
>C710-312bar_0006833_x2
ATTGTACTTCATCAGGTGCTCT
>C710-312bar_0006834_x10
ATTGTACTTCATCAGGTGCTCTG
>C710-312bar_0006835_x2
ATTGTACTTCATCAGGTGCTCTGA
>C710-312bar_0006836_x57
ATTGTACTTCATCAGGTGCTCTGG
>C710-312bar_0006837_x4
ATTGTACTTCATCAGGTGCTCTGGA
>C710-312bar_0006838_x3
ATTGTACTTCATCAGGTGCTCTGGC
>C710-312bar_0006839_x3
ATTGTACTTCATCAGGTGCTCTGT
>C710-312bar_0006840_x1
ATTGTACTTCATCAGTTGCTCTTT
>C710-312bar_0006841_x2
ATTGTCAAGGGCGACAAGAAGAAGA
>C710-312bar_0006842_x1
ATTGTCACAGATTGAAAC
>C710-312bar_0006843_x4
ATTGTCAGAATTGGGCATAGGGGC
>C710-312bar_0006844_x1
ATTGTCAGGCGTGGAAAATGAAGAAAA
>C710-312bar_0006845_x1
ATTGTCCCAACGGTTGGATCGG
>C710-312bar_0006846_x1
ATTGTCCGTCAAAAGTTCGGAAACGGTT
>C710-312bar_0006847_x2
ATTGTCTAGGGGTATGATTCTCGC
>C710-312bar_0006848_x1
ATTGTCTAGTGGTTAGGATATCCGGC
>C710-312bar_0006849_x1
ATTGTGATGGCCTCCGCAGGTGTTGAC
>C710-312bar_0006850_x1
ATTGTGCGAAAACGCGGGCACACGAAC
>C710-312bar_0006851_x1
ATTGTGCGGGATTACGGGCGAGAC
>C710-312bar_0006852_x1
ATTGTGCTTATTGTAGGCGGAAG
>C710-312bar_0006853_x2
ATTGTGGAACGGGGCCGGCA
>C710-312bar_0006854_x1
ATTGTGGACTAGAGGGATG
>C710-312bar_0006855_x1
ATTGTGGATGGCGATCCGA
>C710-312bar_0006856_x1
ATTGTGGCAGTAGATTGGAACATGA
>C710-312bar_0006857_x1
ATTGTGGCAGTAGATTGGAACATGAAG
>C710-312bar_0006858_x3
ATTGTGGTGGTGGATGTCAGTGAAA
>C710-312bar_0006859_x2
ATTGTTACATCGCTTCCTAGC
>C710-312bar_0006860_x5
ATTGTTGAATGTAAGGAAGCAGATGA
>C710-312bar_0006861_x18
ATTGTTGAATGTAAGGAAGCAGATGAC
>C710-312bar_0006862_x8
ATTGTTGAATGTAAGGAAGCAGATGACA
>C710-312bar_0006863_x15
ATTGTTGCGACTATAAGAC
>C710-312bar_0006864_x2
ATTGTTGCGACTATAAGACT
>C710-312bar_0006865_x5
ATTGTTGCGACTATAAGACTGGG
>C710-312bar_0006866_x1
ATTGTTGCGACTATAAGACTGGGTGC
>C710-312bar_0006867_x1
ATTGTTGCGACTATAAGACTGGGTGCC
>C710-312bar_0006868_x1
ATTGTTGCGACTATAAGCATGGG
>C710-312bar_0006869_x5
ATTGTTGGGTAGGGGAGCG
>C710-312bar_0006870_x1
ATTGTTTGAATCATTGGGACTTAAGA
>C710-312bar_0006871_x1
ATTGTTTGCCCGACGTTTCGAC
>C710-312bar_0006872_x1
ATTTACAGTCCGACGATCATGC
>C710-312bar_0006873_x1
ATTTAGAGTGACAGCGTACCCTTTG
>C710-312bar_0006874_x1
ATTTAGGAACTTCATACCGTGCTCT
>C710-312bar_0006875_x1
ATTTATAGCAGGATTAGGAGC
>C710-312bar_0006876_x1
ATTTATCGGCGACACGGAAC
>C710-312bar_0006877_x1
ATTTCACAGTCCGACGAT
>C710-312bar_0006878_x1
ATTTCACAGTCCGACGATCATGC
>C710-312bar_0006879_x1
ATTTCAGGGCTTAAGTGC
>C710-312bar_0006880_x1
ATTTCCCAGGGTATTCGAGC
>C710-312bar_0006881_x2
ATTTCCGGAGAGGTGGAAAAGGC
>C710-312bar_0006882_x1
ATTTCGAAGCTGACTGTCGACCAAGGGC
>C710-312bar_0006883_x1
ATTTCGATACCTGAGACCTC
>C710-312bar_0006884_x1
ATTTCGATCCTCTCAGAC
>C710-312bar_0006885_x1
ATTTCGCGTTGCGCGGCGTGGT
>C710-312bar_0006886_x1
ATTTCGCTTGTCGTTCCGAGTGGATT
>C710-312bar_0006887_x1
ATTTCGTGTTTCGGTTTCTGCTTGGC
>C710-312bar_0006888_x2
ATTTCTACAGTCCGACGATCC
>C710-312bar_0006889_x1
ATTTCTGTAGGCAAGTTTTCACC
>C710-312bar_0006890_x1
ATTTCTGTAGGCAAGTTTTCACCA
>C710-312bar_0006891_x1
ATTTCTGTCTGTTTAACG
>C710-312bar_0006892_x1
ATTTCTTTTTTCTTGACCA
>C710-312bar_0006893_x2
ATTTGAAAGTTGTTGTAAGTAC
>C710-312bar_0006894_x1
ATTTGAAGCAATCGATGCAGGAT
>C710-312bar_0006895_x1
ATTTGAAGTGCGCTCGCCGGC
>C710-312bar_0006896_x1
ATTTGAATAAAATGAAGAGTGGT
>C710-312bar_0006897_x1
ATTTGAATAAAATGATGAGTGGTAGT
>C710-312bar_0006898_x1
ATTTGAATAAAGAGATGAGTTGTAGT
>C710-312bar_0006899_x1
ATTTGAATAGGTCGTATGTTTGC
>C710-312bar_0006900_x2
ATTTGAATCGGTCGTATGTTTGC
>C710-312bar_0006901_x1
ATTTGAGGAGCATTTGCGGTAGAC
>C710-312bar_0006902_x3
ATTTGAGGAGGATTTGCGGTAGAC
>C710-312bar_0006903_x1
ATTTGAGTAAAAGGGATG
>C710-312bar_0006904_x2
ATTTGATTGCGGATGTTGGCC
>C710-312bar_0006905_x1
ATTTGCCGGACAGTGACATGCGAGGGCA
>C710-312bar_0006906_x1
ATTTGCCGGATAGTGACATGCGAGGGC
>C710-312bar_0006907_x1
ATTTGCGCCCATCGACGG
>C710-312bar_0006908_x1
ATTTGCTAGCTCAACGACTACGGC
>C710-312bar_0006909_x1
ATTTGGCCCGGGCGAAGGATTTGAAC
>C710-312bar_0006910_x1
ATTTGGCCGTACTGATGGAGC
>C710-312bar_0006911_x1
ATTTGGTCGGGCAAAATTTGAGC
>C710-312bar_0006912_x1
ATTTGGTGTTGAATTCTGAGGAC
>C710-312bar_0006913_x1
ATTTGTAGAAGACTGCTGACGGCGG
>C710-312bar_0006914_x1
ATTTGTCATACCTTTGTATAAC
>C710-312bar_0006915_x1
ATTTGTCATGCTAACGGAGC
>C710-312bar_0006916_x1
ATTTGTGATGATTTATCGAAACTATGAC
>C710-312bar_0006917_x1
ATTTGTTCCCAGCTTCAGAAG
>C710-312bar_0006918_x1
ATTTTCGACAGGTGTTAGCGGC
>C710-312bar_0006919_x1
ATTTTCTACTCAGTGACTGAAT
>C710-312bar_0006920_x1
ATTTTGAAAGGGTTTGGTTGTAAAAAC
>C710-312bar_0006921_x1
ATTTTGACGAAGGTGATGTGC
>C710-312bar_0006922_x1
ATTTTGAGAAGCAGCGCA
>C710-312bar_0006923_x1
ATTTTGATGTCGTCCCCGTGGC
>C710-312bar_0006924_x5
ATTTTGCAAAATGTTGTGCTGAAA
>C710-312bar_0006925_x1
ATTTTGCGAATTCCGAGCCAACAGAT
>C710-312bar_0006926_x1
ATTTTGCTGAAGTTTTTGTTGAAT
>C710-312bar_0006927_x1
ATTTTTCGAATTCCGAGCCAACAGAT
>C710-312bar_0006928_x1
ATTTTTGAAACTGTGGCGCAACAGGAGA
>C710-312bar_0006929_x2
ATTTTTGCCTTCTGTCGTTCCAAG
>C710-312bar_0006930_x1
ATTTTTGGAAAAGGGTGC
>C710-312bar_0006931_x1
CAAAAAACGCATGAGGACA
>C710-312bar_0006932_x3
CAAAAAATCAGAGAAACTTAGAC
>C710-312bar_0006933_x1
CAAAAAGATCCTTGCGGAT
>C710-312bar_0006934_x2
CAAAAAGTACGTGAAACTGCCTAGGGC
>C710-312bar_0006935_x2
CAAAAATCGACCGGACCTTCGGGTAC
>C710-312bar_0006936_x2
CAAAAATCTCTTCGTAAAC
>C710-312bar_0006937_x2
CAAAAATGTTATACTGAGACTGAGTAGC
>C710-312bar_0006938_x4
CAAAACAAACGCATCGCTGCGCGGTC
>C710-312bar_0006939_x1
CAAAACATCATCGACGGATTCTTGCAAC
>C710-312bar_0006940_x1
CAAAACATCATCGACGGATTCTTGCCAC
>C710-312bar_0006941_x1
CAAAAGAGTGTGTGGAATAATGTC
>C710-312bar_0006942_x1
CAAAAGCATGTGTGGACTAATGTCC
>C710-312bar_0006943_x1
CAAAAGCGCGTGTGGACTAATGTCCC
>C710-312bar_0006944_x1
CAAAAGCGGGTGTGGAATAATGTC
>C710-312bar_0006945_x1
CAAAAGCGGGTGTGGACTAATGTCC
>C710-312bar_0006946_x1
CAAAAGCGGGTGTGGCCTAATGTCC
>C710-312bar_0006947_x1
CAAAAGCGTCTGTGGACTAATGTCC
>C710-312bar_0006948_x1
CAAAAGCGTGACTGGACTAATGTCC
>C710-312bar_0006949_x1
CAAAAGCGTGCGTGGACTAATGTC
>C710-312bar_0006950_x1
CAAAAGCGTGGGTGGACTAATGTCCC
>C710-312bar_0006951_x1
CAAAAGCGTGTGGGGACTAATGTCC
>C710-312bar_0006952_x1
CAAAAGCGTGTGTCGACTAATGTC
>C710-312bar_0006953_x1
CAAAAGCGTGTGTCGACTAATGTCC
>C710-312bar_0006954_x1
CAAAAGCGTGTGTCGACTAATGTCCC
>C710-312bar_0006955_x1
CAAAAGCGTGTGTGCACTAATGTCC
>C710-312bar_0006956_x3
CAAAAGCGTGTGTGGACTAATG
>C710-312bar_0006957_x1
CAAAAGCGTGTGTGGACTAATGCC
>C710-312bar_0006958_x1
CAAAAGCGTGTGTGGACTAATGCCC
>C710-312bar_0006959_x1
CAAAAGCGTGTGTGGACTAATGT
>C710-312bar_0006960_x1
CAAAAGCGTGTGTGGACTAATGTA
>C710-312bar_0006961_x110
CAAAAGCGTGTGTGGACTAATGTC
>C710-312bar_0006962_x130
CAAAAGCGTGTGTGGACTAATGTCC
>C710-312bar_0006963_x53
CAAAAGCGTGTGTGGACTAATGTCCC
>C710-312bar_0006964_x2
CAAAAGCGTGTGTGGACTAATGTCCCAA
>C710-312bar_0006965_x2
CAAAAGCGTGTGTGGACTAATGTCG
>C710-312bar_0006966_x1
CAAAAGCGTGTGTGGACTACTGTC
>C710-312bar_0006967_x1
CAAAAGCGTGTGTGGACTACTGTCC
>C710-312bar_0006968_x1
CAAAAGCGTGTGTTGACTAATGTC
>C710-312bar_0006969_x1
CAAAAGCGTGTGTTGACTAATGTCC
>C710-312bar_0006970_x1
CAAAAGCGTGTGTTGACTAATGTCCC
>C710-312bar_0006971_x1
CAAAAGCGTGTGTTGACTAATTTC
>C710-312bar_0006972_x1
CAAAAGCGTGTTTGGACTAATGTCC
>C710-312bar_0006973_x2
CAAAAGCNTGTGTGGACTAATGTCCC
>C710-312bar_0006974_x1
CAAAAGCTGAGGTTGGAGA
>C710-312bar_0006975_x1
CAAAAGCTGATCAACGACTACAAAGAA
>C710-312bar_0006976_x2
CAAAAGGACCTTGGGAGC
>C710-312bar_0006977_x1
CAAAAGGAGAGATGAACAAAA
>C710-312bar_0006978_x1
CAAAAGTTGGAGGCCGTAGA
>C710-312bar_0006979_x1
CAAAATCAGCCCCGAGACTCCGAGGAAC
>C710-312bar_0006980_x1
CAAAATCGGAGACGCGATTTGCAAGGC
>C710-312bar_0006981_x2
CAAAATGATGATAAAACATAAGAGC
>C710-312bar_0006982_x2
CAAAATGATGATACCGATGA
>C710-312bar_0006983_x2
CAAAATGATGATACCGATGAC
>C710-312bar_0006984_x2
CAAAATGATGATACCGATGACGAGAC
>C710-312bar_0006985_x1
CAAAATGCAGCGGGAGGAGC
>C710-312bar_0006986_x2
CAAAATGCAGGGACCTCGCGG
>C710-312bar_0006987_x7
CAAAATGCAGGGACCTCGCGGAAC
>C710-312bar_0006988_x1
CAAAATGCAGGGACGTCGCCGAAC
>C710-312bar_0006989_x1
CAAAATGGAGGTCGAAGAC
>C710-312bar_0006990_x2
CAAAATTAAGGGTAGTGGTGC
>C710-312bar_0006991_x1
CAAACACAAATCGAAGTGGGGGC
>C710-312bar_0006992_x1
CAAACACTGAACTCGTCTGACAAGGCTC
>C710-312bar_0006993_x1
CAAACACTGGATACGAGAGC
>C710-312bar_0006994_x1
CAAACAGAAGTATGACTACATGAGC
>C710-312bar_0006995_x1
CAAACAGGATCTAATAAC
>C710-312bar_0006996_x1
CAAACCCAGTCGGTTCGACAAACACTCC
>C710-312bar_0006997_x3
CAAACCCTAGGCAGGGGATCACTCGGC
>C710-312bar_0006998_x1
CAAACCGAGCTGATAGTGTC
>C710-312bar_0006999_x2
CAAACGGAGAGAGTCGCTGAACGA
>C710-312bar_0007000_x1
CAAACGGGACAGATATGCGAT
>C710-312bar_0007001_x1
CAAACGGTCGTGAACAGTTTGG
>C710-312bar_0007002_x1
CAAACGGTGCACCTAGTCTGACCAGAGC
>C710-312bar_0007003_x5
CAAACGTATCGAGAGATGGGC
>C710-312bar_0007004_x1
CAAACGTCGACGATCCGC
>C710-312bar_0007005_x2
CAAACGTCGACGATCGGC
>C710-312bar_0007006_x1
CAAACGTGACTTACGTGATCTCAGAAC
>C710-312bar_0007007_x1
CAAACTCCCAACAGCTTGTACCGAAT
>C710-312bar_0007008_x1
CAAACTCGAGAAGCAAGCAACGAACAC
>C710-312bar_0007009_x2
CAAACTCTATCACAGAAGGCGACAAG
>C710-312bar_0007010_x3
CAAACTGTGATTGTGCGATTACAAAA
>C710-312bar_0007011_x1
CAAAGAAAATAAGACTGAAGAGGGA
>C710-312bar_0007012_x2
CAAAGAAAATAAGACTGAAGAGGGAG
>C710-312bar_0007013_x1
CAAAGACTGCCGCGGGAC
>C710-312bar_0007014_x1
CAAAGACTTTACCAAACTGACGGCCA
>C710-312bar_0007015_x1
CAAAGATCCAGGTCGAATACAAGGGAG
>C710-312bar_0007016_x3
CAAAGATCCAGGTCGAATACAAGGGAGA
>C710-312bar_0007017_x3
CAAAGATGGGACTGATATGCA
>C710-312bar_0007018_x2
CAAAGATGGGACTGATATGCAAT
>C710-312bar_0007019_x1
CAAAGATTGGGAGTGTTAC
>C710-312bar_0007020_x2
CAAAGCGTAGGATTGTTCAC
>C710-312bar_0007021_x1
CAAAGCGTTTGGATTCTGAAAC
>C710-312bar_0007022_x1
CAAAGCTGGTTTCGACCCGTCGGCAC
>C710-312bar_0007023_x1
CAAAGGAACGGAGAAGAAC
>C710-312bar_0007024_x2
CAAAGGAGCTAGAGCAGCAGAGA
>C710-312bar_0007025_x1
CAAAGGAGTAGGGAGCGGAACAAA
>C710-312bar_0007026_x2
CAAAGGTAGATCGACAGTGGAT
>C710-312bar_0007027_x1
CAAAGGTAGCTCTTGACGTAGGC
>C710-312bar_0007028_x2
CAAAGGTTCAAGTTCACTCT
>C710-312bar_0007029_x1
CAAAGTGGACGAGAAGCTGGTAGACGGA
>C710-312bar_0007030_x1
CAAAGTGTAGTATCTGTTC
>C710-312bar_0007031_x1
CAAATAGAAAACAAGACACCAGTCGG
>C710-312bar_0007032_x6
CAAATAGAAAACAAGACACCAGTCGGAC
>C710-312bar_0007033_x1
CAAATCAACGGAGGATGTCGTCCCGGC
>C710-312bar_0007034_x2
CAAATCCCGGACGAGCCCCCA
>C710-312bar_0007035_x1
CAAATCGATGCGGTGTTTGTGGC
>C710-312bar_0007036_x1
CAAATCGATTGTCAGAATTGGGC
>C710-312bar_0007037_x1
CAAATGATGATTACAGGC
>C710-312bar_0007038_x4
CAAATGCACTATCTGGTACGAC
>C710-312bar_0007039_x1
CAAATGGCTGTGGAAATGGCGGGGGGCC
>C710-312bar_0007040_x1
CAAATGGGACAAATATGCGA
>C710-312bar_0007041_x3
CAAATGGGACAAATATGCGATT
>C710-312bar_0007042_x1
CAAATGGGACAGATAGGCGA
>C710-312bar_0007043_x1
CAAATGGGACAGATATGAGA
>C710-312bar_0007044_x23
CAAATGGGACAGATATGCGA
>C710-312bar_0007045_x15
CAAATGGGACAGATATGCGAT
>C710-312bar_0007046_x1
CAAATGGGACAGATATGCGATAC
>C710-312bar_0007047_x9
CAAATGGGACAGATATGCGATC
>C710-312bar_0007048_x8
CAAATGGGACAGATATGCGATT
>C710-312bar_0007049_x1
CAAATGGGACCGATATGCGA
>C710-312bar_0007050_x1
CAAATGGTACAGATATGCGATT
>C710-312bar_0007051_x1
CAAATGGTGGTGGCACACTTGGAAGAC
>C710-312bar_0007052_x1
CAAATGTGGACGTGTTTAAC
>C710-312bar_0007053_x1
CAAATTACGTGTAGTGGT
>C710-312bar_0007054_x1
CAACAACATCATCGTCCGATCGTAAGA
>C710-312bar_0007055_x1
CAACAACATCATCGTCGCATCGTAAGC
>C710-312bar_0007056_x2
CAACAACATCATCGTCGGA
>C710-312bar_0007057_x22
CAACAACATCATCGTCGGATCGTAAGC
>C710-312bar_0007058_x1
CAACAACATCATCGTCGGATCTTAAGC
>C710-312bar_0007059_x2
CAACAACATCATCGTTGGA
>C710-312bar_0007060_x1
CAACAACATCCTCGTCGGATCGTAAGC
>C710-312bar_0007061_x1
CAACAACGAAGTGGTATCTGAAGAGAAC
>C710-312bar_0007062_x1
CAACAACNTCATCGTCGGATCGTAAGC
>C710-312bar_0007063_x1
CAACAATCCTGGGAACCAAGCATTCGGA
>C710-312bar_0007064_x1
CAACAGATTGAACGCGAGAAAGAGC
>C710-312bar_0007065_x2
CAACAGCGTGTGTGGACTAATGTCC
>C710-312bar_0007066_x1
CAACAGGGAAATCGCGGAGGACG
>C710-312bar_0007067_x1
CAACATATCTGTGTGCTTAGTGGGC
>C710-312bar_0007068_x1
CAACATCAGCTGGTAATTCTG
>C710-312bar_0007069_x1
CAACATCAGCTGGTAATTCTGG
>C710-312bar_0007070_x1
CAACATCAGCTGGTAATTCTGGGC
>C710-312bar_0007071_x3
CAACATCGGGCGCGATTAGTAC
>C710-312bar_0007072_x1
CAACATCTCACGACACGAAC
>C710-312bar_0007073_x1
CAACATGGAAGTGGCCCAGGGTGC
>C710-312bar_0007074_x2
CAACCAAAGAAACCATTGAGGAGGAGA
>C710-312bar_0007075_x1
CAACCAAAGAAACCATTGAGGAGGAGAA
>C710-312bar_0007076_x1
CAACCAAAGAAACCATTGAGGAGGAGG
>C710-312bar_0007077_x1
CAACCACAGGCGGGTGGCACAGA
>C710-312bar_0007078_x1
CAACCACTATCCGCCCTGCCGCC
>C710-312bar_0007079_x1
CAACCATGGACCGAGTGGAATGGAGGC
>C710-312bar_0007080_x3
CAACCCTAGGCAGGGGATCACTCGGC
>C710-312bar_0007081_x1
CAACCCTGCAAAGCTGGTGTTTGCAACT
>C710-312bar_0007082_x1
CAACCGACCGACGAACAACAGCCAAGAC
>C710-312bar_0007083_x2
CAACCGTGCTGGACTGCAGT
>C710-312bar_0007084_x1
CAACCGTGCTGGACTTCAGT
>C710-312bar_0007085_x1
CAACCGTTGCTGCCGTTGAT
>C710-312bar_0007086_x1
CAACCTGATGTGTTCTACAAACTGGGC
>C710-312bar_0007087_x1
CAACCTGTGAATGAAGAAGCGGCACTT
>C710-312bar_0007088_x1
CAACGAAAAATTCTGCACGAGTGCTCC
>C710-312bar_0007089_x1
CAACGAAATGATCAGTGGAGGTGGA
>C710-312bar_0007090_x1
CAACGAAATGATCATTGGAGGCGGC
>C710-312bar_0007091_x32
CAACGAAATGATCATTGGAGGTGGC
>C710-312bar_0007092_x2
CAACGAAATGATCATTGGAGGTGGCAT
>C710-312bar_0007093_x1
CAACGAAGAACTGCAAGCAATCGTGC
>C710-312bar_0007094_x1
CAACGACAAGATGAACCAGGAAACGG
>C710-312bar_0007095_x1
CAACGACAAGATGAACCAGGAAACGGG
>C710-312bar_0007096_x1
CAACGACAAGATGAACCAGGAAACGGT
>C710-312bar_0007097_x2
CAACGACGAAGAATTGGATTGTACGG
>C710-312bar_0007098_x1
CAACGACGCAGGAACAAAAGGAGGAGA
>C710-312bar_0007099_x4
CAACGACGTTCCTGAAGGAGACAGACGG
>C710-312bar_0007100_x1
CAACGAGGCCAAAGTTCTTAAGCAGA
>C710-312bar_0007101_x8
CAACGAGTGTATGGAGGGCGTGTGC
>C710-312bar_0007102_x1
CAACGAGTGTATGGAGGGCGTGTGCAA
>C710-312bar_0007103_x1
CAACGAGTTATTGGTGAAGGCGA
>C710-312bar_0007104_x3
CAACGCAACGGAAATCGTGAACAAGC
>C710-312bar_0007105_x1
CAACGCAATGATCATTGGAGGTGGC
>C710-312bar_0007106_x1
CAACGCCATCGTTGCAGGAAGGC
>C710-312bar_0007107_x2
CAACGCCGAAAAGTAGAAC
>C710-312bar_0007108_x1
CAACGCCTGCTACCTCATTCCGGCTC
>C710-312bar_0007109_x1
CAACGGAGGATGTCGTCCCGGC
>C710-312bar_0007110_x1
CAACGGATCATCGCTGCAGGC
>C710-312bar_0007111_x1
CAACGGCAATAATACCGAGGGCGGAGC
>C710-312bar_0007112_x1
CAACGTCAGGAAGAGGAGCAACGGC
>C710-312bar_0007113_x1
CAACGTCGCAGGAGAGTGCAAT
>C710-312bar_0007114_x1
CAACGTCGCAGGAGAGTGCAGT
>C710-312bar_0007115_x4
CAACGTGAAGAAATTCAAGCAAGC
>C710-312bar_0007116_x1
CAACGTGAAGAAATTCAAGCAAGCGC
>C710-312bar_0007117_x1
CAACGTGGGGCTACAGAAGAGTGA
>C710-312bar_0007118_x1
CAACGTGNAGAAATTCAAGCAAG
>C710-312bar_0007119_x2
CAACGTTCACACAGTACGC
>C710-312bar_0007120_x1
CAACGTTCACACAGTACGCTAATGACA
>C710-312bar_0007121_x8
CAACGTTCTCAACAATAGTGA
>C710-312bar_0007122_x1
CAACGTTCTCGACATCTATGGCTC
>C710-312bar_0007123_x1
CAACTCTGGAACTCATCGGCCAG
>C710-312bar_0007124_x1
CAACTGCAATTGAATGACTGCCGAAC
>C710-312bar_0007125_x2
CAACTGCAATTGAATGCCTGTCGAAC
>C710-312bar_0007126_x1
CAACTGGGTTGAGGATGCTGACC
>C710-312bar_0007127_x4
CAACTGGTGGACTCCGAGGACGGA
>C710-312bar_0007128_x1
CAACTGTAGGGGTCGTCCATGCA
>C710-312bar_0007129_x2
CAACTGTTCAATCGAAGCTACTGGGAC
>C710-312bar_0007130_x1
CAACTTGACCAAGGAAGACGATGTCCGC
>C710-312bar_0007131_x1
CAACTTGGACAGCAATGCGGCC
>C710-312bar_0007132_x2
CAACTTGGATTGCGTGTGGGAATCTGAA
>C710-312bar_0007133_x1
CAACTTTGAATAACGAGCTGAAAAC
>C710-312bar_0007134_x2
CAAGAACATTTGTGGTTTTGTCAACGG
>C710-312bar_0007135_x1
CAAGAACCGGGACATTGTGGTCACC
>C710-312bar_0007136_x1
CAAGAACGAAAACACAGCAGAGCCAGC
>C710-312bar_0007137_x2
CAAGAACGAAAGTTAGAGGATCGAAGG
>C710-312bar_0007138_x1
CAAGAACGAAAGTTAGAGGATCGAAGGC
>C710-312bar_0007139_x1
CAAGAACGAACTGAAGCAAGCGCTGAC
>C710-312bar_0007140_x3
CAAGAACGGAACGAGTGGCAGAACGG
>C710-312bar_0007141_x2
CAAGAACGGAACGAGTGGCAGAACGGG
>C710-312bar_0007142_x1
CAAGAACGGATGTATGCGAT
>C710-312bar_0007143_x2
CAAGAACGGATGTATGGGATT
>C710-312bar_0007144_x25
CAAGAACGGATGTATGGGATTC
>C710-312bar_0007145_x1
CAAGAACGGATGTATGGGCTTC
>C710-312bar_0007146_x1
CAAGAACTCCGCCTGTGACCTG
>C710-312bar_0007147_x3
CAAGAACTCCGGCTGTGACCTG
>C710-312bar_0007148_x2
CAAGAACTCCGGCTGTGACCTGT
>C710-312bar_0007149_x1
CAAGAACTCCGGCTGTGACCTGTC
>C710-312bar_0007150_x13
CAAGAACTCCGGCTGTGACCTGTG
>C710-312bar_0007151_x1
CAAGAACTCCGGCTGTGACCTGTT
>C710-312bar_0007152_x1
CAAGAACTCGAACCAACAGCAGCAGCA
>C710-312bar_0007153_x1
CAAGAACTTTGACGAGCTGGAGACGAGC
>C710-312bar_0007154_x2
CAAGAAGCGGGACATTGTGGTCACC
>C710-312bar_0007155_x1
CAAGAAGGAGGTCGTAGAGGCTGGTACC
>C710-312bar_0007156_x1
CAAGAAGTCTATCTTGCGCGCGAAA
>C710-312bar_0007157_x1
CAAGACCAACCCAAGAACCAGCAGTTG
>C710-312bar_0007158_x1
CAAGACCGGTTCCGGTAAAAC
>C710-312bar_0007159_x1
CAAGACGACGTTCCAGCTGAAGATGGGC
>C710-312bar_0007160_x1
CAAGACGAGGATGATGGATTGTTGATC
>C710-312bar_0007161_x3
CAAGACGAGGTTGATGGATTGTTGATC
>C710-312bar_0007162_x2
CAAGAGAAAACAGCAAAGATCACAAGGA
>C710-312bar_0007163_x1
CAAGAGATATCGGAAGAGTTC
>C710-312bar_0007164_x1
CAAGAGCGTCAGAAAGGTGGTC
>C710-312bar_0007165_x1
CAAGAGCTCAGCACGCAGGGGTGGC
>C710-312bar_0007166_x1
CAAGAGCTCAGCACGCAGGGGTGGCG
>C710-312bar_0007167_x1
CAAGAGGAAAAATGGGAAA
>C710-312bar_0007168_x1
CAAGAGGGAACTGCGGCT
>C710-312bar_0007169_x1
CAAGAGTAGGTCGCTGCTAGGC
>C710-312bar_0007170_x1
CAAGATATCTGTGTGATTAGTGGGC
>C710-312bar_0007171_x1
CAAGATCATTTACCTAGTTAC
>C710-312bar_0007172_x2
CAAGATGAAGATTGTAAACTAGAGACGG
>C710-312bar_0007173_x1
CAAGATGGGTAAGGAAAAGAC
>C710-312bar_0007174_x2
CAAGATTTCGTATCTTTGATGTTCGGAC
>C710-312bar_0007175_x1
CAAGCACCGGCCTTAGACC
>C710-312bar_0007176_x3
CAAGCACCGGCCTTAGCAC
>C710-312bar_0007177_x1
CAAGCACGGTGACATCGACTACGAGGC
>C710-312bar_0007178_x2
CAAGCAGATCGTATCCTCCGAAGAGC
>C710-312bar_0007179_x1
CAAGCAGCTGATCCGGGT
>C710-312bar_0007180_x1
CAAGCAGGGGGTCGTCGGTTCGATC
>C710-312bar_0007181_x1
CAAGCAGTTCATCCGGGT
>C710-312bar_0007182_x86
CAAGCAGTTGATCCGGGT
>C710-312bar_0007183_x1
CAAGCAGTTGATCCTGGT
>C710-312bar_0007184_x4
CAAGCATTTTCCGATACAGTATGTTC
>C710-312bar_0007185_x1
CAAGCCAGAATGGTCATAAGAATGTGGT
>C710-312bar_0007186_x1
CAAGCGCCAGGATGACGACGA
>C710-312bar_0007187_x1
CAAGCGCGTGGAGAGTCCGGTGTTG
>C710-312bar_0007188_x1
CAAGCGCTGCAAAGTAAC
>C710-312bar_0007189_x2
CAAGCGTGACACTCGTTCGGC
>C710-312bar_0007190_x1
CAAGCGTTGAAGTCGGGTCGTACTGTGG
>C710-312bar_0007191_x1
CAAGCTGAGCAAGGAGGGTGAC
>C710-312bar_0007192_x1
CAAGCTGATCAAGGAGGGTGAC
>C710-312bar_0007193_x2
CAAGCTGATCGGAGGTCTGGCCGTGC
>C710-312bar_0007194_x1
CAAGGAAGGCAGCAGGCGCGTAA
>C710-312bar_0007195_x1
CAAGGAAGGCCTGGAACTGCCAGAAGAC
>C710-312bar_0007196_x1
CAAGGAATCGCGCAAGTTAAC
>C710-312bar_0007197_x2
CAAGGACAAGAAGGAGCTGACCAAGCAG
>C710-312bar_0007198_x1
CAAGGACATGAACCGCAACCAGAAC
>C710-312bar_0007199_x3
CAAGGACATGAACTGGGACCAGGAG
>C710-312bar_0007200_x1
CAAGGACGCTGTTCTGACTAAGACGT
>C710-312bar_0007201_x2
CAAGGAGGAGACGGACTTGGACGAGC
>C710-312bar_0007202_x1
CAAGGATGCCCATTAAGTATGG
>C710-312bar_0007203_x1
CAAGGATTCCCTGAGTAGCTGCGAGC
>C710-312bar_0007204_x1
CAAGGATTCGGTCAGGGCGGCCATGGAC
>C710-312bar_0007205_x8
CAAGGCAACAACATGAATCAGAGCGG
>C710-312bar_0007206_x19
CAAGGCAACAACATGAATCAGAGCGGC
>C710-312bar_0007207_x2
CAAGGCAACAACATGAATCAGAGCGGCA
>C710-312bar_0007208_x2
CAAGGCAACAACATGAATCAGAGCGGCG
>C710-312bar_0007209_x1
CAAGGCAACACCATGAATCAGAGCGT
>C710-312bar_0007210_x1
CAAGGCAACCTGCCATCGA
>C710-312bar_0007211_x1
CAAGGCATAAGTGCACCGAAGA
>C710-312bar_0007212_x1
CAAGGCTGAAACTTAAAGAAATTGACGG
>C710-312bar_0007213_x4
CAAGGGAAAGCAACACCGTTGGAC
>C710-312bar_0007214_x6
CAAGGGAACGGGCTTGGA
>C710-312bar_0007215_x3
CAAGGGAACGGGCTTGGAA
>C710-312bar_0007216_x1
CAAGGGAACGGGCTTGGAAAAAG
>C710-312bar_0007217_x1
CAAGGGCATGAGTTAACAAATCTGTAT
>C710-312bar_0007218_x1
CAAGGGCGACAAGAAGAAGAAGAAC
>C710-312bar_0007219_x1
CAAGGGCGCCAAGAAGAAGAAGAAG
>C710-312bar_0007220_x1
CAAGGGCTACAATAATAAGAAGAAGC
>C710-312bar_0007221_x3
CAAGGGCTCCAGGAGATGTA
>C710-312bar_0007222_x2
CAAGGGCTCCAGGAGATGTAC
>C710-312bar_0007223_x1
CAAGGGCTCCAGGAGATGTACA
>C710-312bar_0007224_x1
CAAGGGCTCCAGGAGATGTACAC
>C710-312bar_0007225_x5
CAAGGGCTCCAGGAGATGTACACGC
>C710-312bar_0007226_x1
CAAGGGCTCCAGGAGATGTACACGCTG
>C710-312bar_0007227_x1
CAAGGGCTCCAGGCGATGTACACGC
>C710-312bar_0007228_x1
CAAGGGGTACAAGAACGGGAGGAGC
>C710-312bar_0007229_x3
CAAGGTCAAGGCGCTGAAGGACGA
>C710-312bar_0007230_x2
CAAGGTGACGGACTGTCGA
>C710-312bar_0007231_x1
CAAGGTGACGGACTGTCGATCGGCA
>C710-312bar_0007232_x4
CAAGGTGATCAACGGCGGCTGGTTC
>C710-312bar_0007233_x1
CAAGGTGATCAACTGCGGCTGGTTC
>C710-312bar_0007234_x1
CAAGGTGCAGTCGCTGAAGGC
>C710-312bar_0007235_x2
CAAGGTGGCGATGCTGGAGAGC
>C710-312bar_0007236_x1
CAAGGTGNAACAAATGCAAGAGCAGGGC
>C710-312bar_0007237_x1
CAAGGTTACGGACTGTCGATCGGCA
>C710-312bar_0007238_x1
CAAGGTTGAAACTCAAAGGA
>C710-312bar_0007239_x1
CAAGTAAGTCAATTCTAACCGATTCTTG
>C710-312bar_0007240_x1
CAAGTACGGCCGGAAGGTGC
>C710-312bar_0007241_x3
CAAGTACTAGTGCCGCAGGAG
>C710-312bar_0007242_x1
CAAGTGAATTCTCGGACGAACCGGAAAT
>C710-312bar_0007243_x3
CAAGTGAGTGAATTCTAACTGATTCTCG
>C710-312bar_0007244_x2
CAAGTGAGTTCGTGGGGC
>C710-312bar_0007245_x1
CAAGTGATGAAGCCGGGATA
>C710-312bar_0007246_x11
CAAGTGCTCTGAAGACACCGAG
>C710-312bar_0007247_x2
CAAGTGCTCTGAAGACACTGAG
>C710-312bar_0007248_x1
CAAGTGCTCTGAAGACATCGAG
>C710-312bar_0007249_x3
CAAGTGTTTGGCACGAACTACGGCA
>C710-312bar_0007250_x1
CAAGTTCCTGGCTTCGGAGAAGAAC
>C710-312bar_0007251_x1
CAAGTTCTCATGGGTGGATAC
>C710-312bar_0007252_x1
CAAGTTGCAAGGCGGTATAAATGAGG
>C710-312bar_0007253_x1
CAAGTTGTCAAGTTGAGCT
>C710-312bar_0007254_x1
CAATAACATGAATCAGAGCGG
>C710-312bar_0007255_x1
CAATAACATTATTGATGAGCTACAAAC
>C710-312bar_0007256_x2
CAATAAGAAACGAGAACCTTTACCGGC
>C710-312bar_0007257_x1
CAATACAGTCCGACGATCATGC
>C710-312bar_0007258_x1
CAATACCAGCTGGTAATTCT
>C710-312bar_0007259_x1
CAATACCAGCTGGTAATTCTGGGC
>C710-312bar_0007260_x1
CAATACTGATAGAAACAACGATGACGGA
>C710-312bar_0007261_x1
CAATACTGTCAGGTAAAGATGG
>C710-312bar_0007262_x1
CAATACTGTCAGGTAAAGATGT
>C710-312bar_0007263_x1
CAATACTGTCAGGTAAAGATGTC
>C710-312bar_0007264_x1
CAATACTGTCAGGTAAAGATGTCT
>C710-312bar_0007265_x1
CAATACTNTCAGGTAAAGATGT
>C710-312bar_0007266_x1
CAATAGCAAAGAATGGGCGTTTCCAAAC
>C710-312bar_0007267_x1
CAATAGCAGCTGGGAATTCTGGG
>C710-312bar_0007268_x1
CAATATCACCTGGTAATTCTGGG
>C710-312bar_0007269_x1
CAATATCAGATGGTAATTCTGGGC
>C710-312bar_0007270_x1
CAATATCAGCCGGTAATTCTGG
>C710-312bar_0007271_x1
CAATATCAGCCGGTAATTCTGGGT
>C710-312bar_0007272_x1
CAATATCAGCTGCTAATTCTGGGC
>C710-312bar_0007273_x2
CAATATCAGCTGGAAATTCTGGGC
>C710-312bar_0007274_x2
CAATATCAGCTGGCAATTCTG
>C710-312bar_0007275_x1
CAATATCAGCTGGCAATTCTGG
>C710-312bar_0007276_x2
CAATATCAGCTGGCAATTCTGGG
>C710-312bar_0007277_x2
CAATATCAGCTGGGAATTCTG
>C710-312bar_0007278_x1
CAATATCAGCTGGGAATTCTGC
>C710-312bar_0007279_x1
CAATATCAGCTGGGAATTCTGCGC
>C710-312bar_0007280_x2
CAATATCAGCTGGGAATTCTGGG
>C710-312bar_0007281_x2
CAATATCAGCTGGGAATTCTGGGC
>C710-312bar_0007282_x1
CAATATCAGCTGGTAAAAC
>C710-312bar_0007283_x1
CAATATCAGCTGGTAATCCTG
>C710-312bar_0007284_x2
CAATATCAGCTGGTAATTC
>C710-312bar_0007285_x2
CAATATCAGCTGGTAATTCCGGGC
>C710-312bar_0007286_x3
CAATATCAGCTGGTAATTCGGGGC
>C710-312bar_0007287_x17
CAATATCAGCTGGTAATTCT
>C710-312bar_0007288_x1
CAATATCAGCTGGTAATTCTAG
>C710-312bar_0007289_x166
CAATATCAGCTGGTAATTCTG
>C710-312bar_0007290_x14
CAATATCAGCTGGTAATTCTGA
>C710-312bar_0007291_x2
CAATATCAGCTGGTAATTCTGAA
>C710-312bar_0007292_x144
CAATATCAGCTGGTAATTCTGG
>C710-312bar_0007293_x6
CAATATCAGCTGGTAATTCTGGA
>C710-312bar_0007294_x4
CAATATCAGCTGGTAATTCTGGAT
>C710-312bar_0007295_x159
CAATATCAGCTGGTAATTCTGGG
>C710-312bar_0007296_x1
CAATATCAGCTGGTAATTCTGGGA
>C710-312bar_0007297_x282
CAATATCAGCTGGTAATTCTGGGC
>C710-312bar_0007298_x9
CAATATCAGCTGGTAATTCTGGGT
>C710-312bar_0007299_x1
CAATATCAGCTGGTAATTCTGGTC
>C710-312bar_0007300_x4
CAATATCAGCTGGTAATTCTGT
>C710-312bar_0007301_x1
CAATATCAGCTGGTAATTCTGTGC
>C710-312bar_0007302_x1
CAATATCAGCTGGTAATTCTT
>C710-312bar_0007303_x1
CAATATCAGCTGGTAATTCTTGG
>C710-312bar_0007304_x1
CAATATCAGCTGGTCATTCTGGG
>C710-312bar_0007305_x2
CAATATCAGCTTGTAATTCTGGGC
>C710-312bar_0007306_x1
CAATATCATCGGCGAAACCAAGCAGA
>C710-312bar_0007307_x2
CAATATCATCGGCGAAACCAAGCAGC
>C710-312bar_0007308_x1
CAATATCATCTGGTAATTCTGGG
>C710-312bar_0007309_x1
CAATATCCGCTGGTAATTCTG
>C710-312bar_0007310_x1
CAATATCCGCTGGTAATTCTGG
>C710-312bar_0007311_x2
CAATATCCGCTGGTAATTCTGGGC
>C710-312bar_0007312_x1
CAATATCNGCTGGTAATTCTG
>C710-312bar_0007313_x2
CAATATCNGCTGGTAATTCTGGGC
>C710-312bar_0007314_x1
CAATCAACAATGGCTATGGAACGAAC
>C710-312bar_0007315_x1
CAATCACAGGAGACAGAC
>C710-312bar_0007316_x1
CAATCCTCATAACGTCGGGATCCGAGAC
>C710-312bar_0007317_x3
CAATCCTCTCGCCAGTTGTAGTGTC
>C710-312bar_0007318_x1
CAATCCTGACGCGATGGGAGGGC
>C710-312bar_0007319_x1
CAATCCTGTTGATTGTACATTTCTGAAT
>C710-312bar_0007320_x2
CAATCCTTTGGACAAGGTAGGC
>C710-312bar_0007321_x1
CAATCTAGAGGTTCGTTGTTTGA
>C710-312bar_0007322_x2
CAATCTCAGCTGGTAATTCTGGG
>C710-312bar_0007323_x3
CAATCTTGACGCGATGGGAGGGC
>C710-312bar_0007324_x3
CAATGACACAGTCCGACGA
>C710-312bar_0007325_x1
CAATGACGACGATGATGATGATGAC
>C710-312bar_0007326_x2
CAATGAGGCGGAGCTGAGA
>C710-312bar_0007327_x1
CAATGCTGTACGGAGGAGAGC
>C710-312bar_0007328_x2
CAATGGATGTGCCAAGACAATAGAAAC
>C710-312bar_0007329_x1
CAATGGCAATAACACCGAGGGCGGAGC
>C710-312bar_0007330_x12
CAATGGCAATAATACCGAGGGCGGAGC
>C710-312bar_0007331_x1
CAATGGCAATAATACCGAGGGCGGGGC
>C710-312bar_0007332_x1
CAATGGCAATAATACTGAGGGCGGAGC
>C710-312bar_0007333_x1
CAATGGCGGAAGTTTTCTTGAGCACGGC
>C710-312bar_0007334_x1
CAATGGGGCTGGGACTGGATGAAC
>C710-312bar_0007335_x1
CAATGTAGATAAGGGAAGTCGGC
>C710-312bar_0007336_x1
CAATGTAGGTAAGGGAAGTCGGCAAAT
>C710-312bar_0007337_x2
CAATGTGATTTCTGCCCAGTGC
>C710-312bar_0007338_x1
CAATTACTGAGGCAAGAGC
>C710-312bar_0007339_x2
CAATTAGCAATTGGGAGAC
>C710-312bar_0007340_x1
CAATTCTGATCGCAACTGACGTCGC
>C710-312bar_0007341_x2
CAATTGATCGGTAAAATTATGTGGC
>C710-312bar_0007342_x2
CAATTGGAGGAGGAGACC
>C710-312bar_0007343_x4
CAATTGGAGGAGGAGATC
>C710-312bar_0007344_x1
CAATTGGCAGAGCGTCGG
>C710-312bar_0007345_x1
CAATTGGGATTTTGCTCGAATGAACGGA
>C710-312bar_0007346_x1
CAATTTTGGACTGCAGAC
>C710-312bar_0007347_x1
CAATTTTTGGTAGCCGGGACGTGC
>C710-312bar_0007348_x1
CACAAAACACGTTTCTAGGCTGGTGCAC
>C710-312bar_0007349_x1
CACAAAGCGTAGGATTGTTCAC
>C710-312bar_0007350_x4
CACAAAGTGGGAGGTAAAC
>C710-312bar_0007351_x2
CACAACCTCCTTGAGTGAGCGA
>C710-312bar_0007352_x2
CACAAGGACGAGAACCTGTTTGACGGC
>C710-312bar_0007353_x1
CACAAGGAGAACTAATGAACAGAG
>C710-312bar_0007354_x2
CACAAGGATGATCGACGCGT
>C710-312bar_0007355_x1
CACAAGTGGGGCAGCGCCTC
>C710-312bar_0007356_x2
CACAATGTGATTTCTGCCCAGTGCTC
>C710-312bar_0007357_x3
CACAATTTCGGCGTGCAAGTTTGTTGG
>C710-312bar_0007358_x1
CACAATTTCTGCGTGCAAGTTTGTTGGC
>C710-312bar_0007359_x2
CACACAATGTCGGAGAAGAGTAAAA
>C710-312bar_0007360_x1
CACACACTGTTATTGCAGATCATCGGC
>C710-312bar_0007361_x10
CACACAGTACGCTAATGAC
>C710-312bar_0007362_x4
CACACATGATGAACCCTTTATAAC
>C710-312bar_0007363_x1
CACACCGCTTGGATGTCAAAAC
>C710-312bar_0007364_x3
CACACCGTACGCCGATGACAGTAAGAC
>C710-312bar_0007365_x2
CACACCTGTGTCCTCCGATTGAGTTC
>C710-312bar_0007366_x1
CACACGCTGAGCAAAAGGAC
>C710-312bar_0007367_x1
CACACGTAATGATCTGATGACGGTAC
>C710-312bar_0007368_x1
CACACGTTCGTTCGGTCA
>C710-312bar_0007369_x1
CACACTACAGATTGGGGTTTCC
>C710-312bar_0007370_x4
CACACTGGGACTTAGACACGGCCC
>C710-312bar_0007371_x1
CACAGAATGGTCGTCACCGTCATGGTGC
>C710-312bar_0007372_x1
CACAGACAGAGTGGAATGGAGACGGC
>C710-312bar_0007373_x1
CACAGACTGTTATTGCAGATCATCGGC
>C710-312bar_0007374_x1
CACAGATCTCGGTGGTAGTAGAC
>C710-312bar_0007375_x5
CACAGATCTTGGTGGTAGTAGAA
>C710-312bar_0007376_x1
CACAGATCTTGGTGGTAGTAGAAA
>C710-312bar_0007377_x8
CACAGATCTTGGTGGTAGTAGAC
>C710-312bar_0007378_x5
CACAGATCTTGGTGGTAGTAGCA
>C710-312bar_0007379_x1
CACAGATCTTGGTGGTAGTAGCC
>C710-312bar_0007380_x1
CACAGATCTTGGTGGTAGTATAAC
>C710-312bar_0007381_x1
CACAGATCTTGTGGTAGTAGCA
>C710-312bar_0007382_x2
CACAGCAGCTCGAGGGTGGAGAC
>C710-312bar_0007383_x1
CACAGCCAGCTTTGATGAGC
>C710-312bar_0007384_x1
CACAGCGACATTGAGGATAAGGAGCAC
>C710-312bar_0007385_x1
CACAGCGACATTGAGGATAAGGAGGAC
>C710-312bar_0007386_x1
CACAGGTGTAGTCTGGCTGTCGGC
>C710-312bar_0007387_x4
CACAGTACGCTAATGACATCGA
>C710-312bar_0007388_x1
CACAGTCCGACGATCATGCA
>C710-312bar_0007389_x1
CACATAATCAGTAGACGTTCTTGAAC
>C710-312bar_0007390_x2
CACATATTGAAGTGCCGCGCTTAGACC
>C710-312bar_0007391_x1
CACATCTTAGACTACAGCGAAGC
>C710-312bar_0007392_x1
CACATGCTAGACTACAGCGAAGCC
>C710-312bar_0007393_x3
CACATGTTAGACTACAGCGAAGC
>C710-312bar_0007394_x3
CACATGTTAGACTACAGCGAAGCC
>C710-312bar_0007395_x3
CACATTGCAAGAATGCCGGAC
>C710-312bar_0007396_x2
CACATTGGCGACGAGAACGGTGAA
>C710-312bar_0007397_x1
CACCAAATCTTGGCATGGTGCCGGC
>C710-312bar_0007398_x1
CACCAACATCAGATGGGCGGGAAAC
>C710-312bar_0007399_x3
CACCAACGCAGGCGTCGAGGGTAGA
>C710-312bar_0007400_x1
CACCAACGCAGGCGTCGAGGGTAGAAT
>C710-312bar_0007401_x1
CACCAACGCAGGCGTCGAGGGTAGAATC
>C710-312bar_0007402_x1
CACCAACGGAACGGCGAA
>C710-312bar_0007403_x1
CACCAACGGAACGTCGAC
>C710-312bar_0007404_x1
CACCACAGTCTGAGTTCTTGCT
>C710-312bar_0007405_x1
CACCAGGAAGAAACGCTCGACGAGAC
>C710-312bar_0007406_x3
CACCAGGACTAGGATCAACAGGGCGGA
>C710-312bar_0007407_x1
CACCAGGACTAGGATCAACAGGGCGGAT
>C710-312bar_0007408_x1
CACCAGGACTAGGCTCAACACGGCGGA
>C710-312bar_0007409_x5
CACCAGGACTAGGCTCAACAGGGCGGA
>C710-312bar_0007410_x1
CACCAGGACTAGGCTCAACAGGGCGGC
>C710-312bar_0007411_x1
CACCAGGAGTGGAGCCTGCGGCTT
>C710-312bar_0007412_x3
CACCATCGATAGTTTTGATGACTGTGGA
>C710-312bar_0007413_x1
CACCATGACCTCCCTGGAA
>C710-312bar_0007414_x2
CACCATGACGAGGGAAAGA
>C710-312bar_0007415_x1
CACCATGACGAGGGAAAGAC
>C710-312bar_0007416_x1
CACCCAGTTTTGCTTTAATGTTGT
>C710-312bar_0007417_x1
CACCCCCGCGTTTGACAGCTGTTC
>C710-312bar_0007418_x1
CACCCCTGTTCTGACTGACTGGC
>C710-312bar_0007419_x1
CACCCTAGGCAGGGGATCACTCCGC
>C710-312bar_0007420_x14
CACCCTAGGCAGGGGATCACTCGGC
>C710-312bar_0007421_x2
CACCGAAATAAGCCTGAATGAAGATGGG
>C710-312bar_0007422_x1
CACCGAAATGATCATTGGAGGTGGC
>C710-312bar_0007423_x1
CACCGAAGGTGTTCATGCTGGGC
>C710-312bar_0007424_x2
CACCGAGAAGGAGGACGTCGTG
>C710-312bar_0007425_x2
CACCGAGATCGAGTCCATGTGCATGAAC
>C710-312bar_0007426_x1
CACCGATCTTGGTGGTAGTAGAC
>C710-312bar_0007427_x2
CACCGATGCTTACTAGGGGAAGGAC
>C710-312bar_0007428_x3
CACCGATGGCGTGGTGAC
>C710-312bar_0007429_x1
CACCGATGGTAGAAGATCTTTC
>C710-312bar_0007430_x1
CACCGATTTCGGTTCTGCAGGAGC
>C710-312bar_0007431_x1
CACCGCGTCGCTATTCGCTCCCTGTAC
>C710-312bar_0007432_x1
CACCGGAATGTTGCTCGAGATTGACAAC
>C710-312bar_0007433_x1
CACCGGACCGTCGCAGGC
>C710-312bar_0007434_x1
CACCGGCCCTTGATGTGGAC
>C710-312bar_0007435_x1
CACCGGCGCGTATCGGGACTAGGC
>C710-312bar_0007436_x1
CACCGGGCCTGGGGTTCC
>C710-312bar_0007437_x2
CACCGGTTATCAAAAGCGTGTGTGGAC
>C710-312bar_0007438_x3
CACCGTACGCCGATGACA
>C710-312bar_0007439_x4
CACCGTACGCCGATGACAGTAAGAC
>C710-312bar_0007440_x2
CACCGTGAGTGTGCAGGATGTGACCC
>C710-312bar_0007441_x1
CACCTGGTCCTCTCAAGTTGCAAGGCGG
>C710-312bar_0007442_x1
CACCTTACAGATTGGGGTTTCC
>C710-312bar_0007443_x2
CACCTTACCGGGCAGCATTAGA
>C710-312bar_0007444_x1
CACCTTCGTCCAAGGCTTCAAGCAGC
>C710-312bar_0007445_x3
CACCTTGCTGGCGTTGTTGATGCAAC
>C710-312bar_0007446_x2
CACGAACACAGAGCGATCCGGA
>C710-312bar_0007447_x1
CACGAAGTCTGGTTTGTGTCCTCATGA
>C710-312bar_0007448_x1
CACGACAAGTTCGAACCACTGGAGTTTC
>C710-312bar_0007449_x1
CACGACACTCGCGGAGACAACTTCGAA
>C710-312bar_0007450_x9
CACGACCTGATTGACGTTGTCTCGAC
>C710-312bar_0007451_x3
CACGACGACGGAACAACTTAACGGAGC
>C710-312bar_0007452_x1
CACGACGACGGAACAACTTAACGGCGC
>C710-312bar_0007453_x1
CACGACGAGAACAACAAGCCAAGAGG
>C710-312bar_0007454_x1
CACGACTGCGCCACTTCAGATTCAGC
>C710-312bar_0007455_x4
CACGAGCAGCGATCGACAAGCGATA
>C710-312bar_0007456_x1
CACGAGCGAAAAACACACAAGAGAAA
>C710-312bar_0007457_x1
CACGAGCTGGAAATGAAC
>C710-312bar_0007458_x2
CACGAGGTCGACCACGCTAAAC
>C710-312bar_0007459_x1
CACGAGTGGGGCAGCGCCTC
>C710-312bar_0007460_x3
CACGATCAAGATTGACTGTCCCTCTCC
>C710-312bar_0007461_x3
CACGATCATGGACGATCAT
>C710-312bar_0007462_x1
CACGATGATGAGAAGGAGT
>C710-312bar_0007463_x1
CACGATGATGAGAAGGAGTGTCTAGC
>C710-312bar_0007464_x1
CACGATGATGAGAAGGAGTGTCTAGCC
>C710-312bar_0007465_x1
CACGATGATGAGACACTGGTAAAA
>C710-312bar_0007466_x1
CACGATGATGAGACATAGGGGC
>C710-312bar_0007467_x2
CACGATGATGAGACATAGTGGC
>C710-312bar_0007468_x1
CACGATGATGAGACATAGTGGCC
>C710-312bar_0007469_x1
CACGATGATGATACACTGGTAAAA
>C710-312bar_0007470_x1
CACGATGCCGAAGTTGCGGGAATGTAGA
>C710-312bar_0007471_x1
CACGATGTCGAAGTTGCGGAGATGTAGT
>C710-312bar_0007472_x1
CACGATGTCGAAGTTGCGGGAATGTAGA
>C710-312bar_0007473_x1
CACGATGTCGAAGTTGCGGGGAT
>C710-312bar_0007474_x1
CACGATGTCGAAGTTGCGGGGATGTACT
>C710-312bar_0007475_x6
CACGATGTCGAAGTTGCGGGGATGTAGT
>C710-312bar_0007476_x1
CACGATGTCGAAGTTGTGGGAATGTAGA
>C710-312bar_0007477_x1
CACGCACAAATGTTTGACGGGATAGTGC
>C710-312bar_0007478_x1
CACGCACTCGCCAACCTTGACGTTC
>C710-312bar_0007479_x1
CACGCAGTGCCCTAGTGGACAATAGAGC
>C710-312bar_0007480_x1
CACGCATCTACAGTCCGACGATCATGC
>C710-312bar_0007481_x1
CACGCATCTCATCCGGAC
>C710-312bar_0007482_x1
CACGCATGAAAGCTCTGGCCCAAGGGGC
>C710-312bar_0007483_x1
CACGCATGGCAGAGGATGGTGTTCT
>C710-312bar_0007484_x1
CACGCATNTCATCCGGAC
>C710-312bar_0007485_x1
CACGCCACGTCGTCGTCAC
>C710-312bar_0007486_x1
CACGCGAACACAGTCAGAAACGGA
>C710-312bar_0007487_x1
CACGCGAACACAGTCAGAAACGGC
>C710-312bar_0007488_x2
CACGCGGGCTTTAATAAAC
>C710-312bar_0007489_x1
CACGCGTCAGCTATCGGGAGATCGAGAC
>C710-312bar_0007490_x1
CACGCGTCAGCTTTCGGGAGATCAAGAC
>C710-312bar_0007491_x1
CACGCGTCTGAAGTAGGG
>C710-312bar_0007492_x2
CACGCGTGAGGGGTAGATC
>C710-312bar_0007493_x1
CACGCTAAAGATTGGGGTTTCC
>C710-312bar_0007494_x1
CACGCTACAGATTGGGGGTTCC
>C710-312bar_0007495_x2
CACGCTACAGATTGGGGTTTCC
>C710-312bar_0007496_x1
CACGCTACATATTGTTGTTTCC
>C710-312bar_0007497_x1
CACGCTGACGAGATAGTGAGAC
>C710-312bar_0007498_x1
CACGCTGAGCATAAGGAC
>C710-312bar_0007499_x1
CACGGAAAATCTGGAATCAAAGAAGACG
>C710-312bar_0007500_x2
CACGGACATGTGTGTCGGCGAAAAGC
>C710-312bar_0007501_x1
CACGGACGTCGTCGGTTATTAGCGC
>C710-312bar_0007502_x5
CACGGAGAACTGATAAGGGC
>C710-312bar_0007503_x1
CACGGAGGTAGAAGAGGACGCA
>C710-312bar_0007504_x4
CACGGATATTCGGCTTCCTTGC
>C710-312bar_0007505_x1
CACGGATGAGGCTGCACAAGCAACG
>C710-312bar_0007506_x2
CACGGATGAGGCTGCACAAGCAACGCAT
>C710-312bar_0007507_x1
CACGGATGAGGCTGCACAAGCACAG
>C710-312bar_0007508_x1
CACGGCCGGGAAACTCCTGGAGCGG
>C710-312bar_0007509_x1
CACGGCGGTTTGCCACATCCTGATGCAG
>C710-312bar_0007510_x1
CACGGCGGTTTGCCACCTCCTGATGCAG
>C710-312bar_0007511_x1
CACGGGAATAACGGACGTCGAAGAC
>C710-312bar_0007512_x1
CACGGGATCACTCGGCTCGTGGATC
>C710-312bar_0007513_x1
CACGGGCACGGTGACCACGGCA
>C710-312bar_0007514_x1
CACGGTCGCCATGTAGTGTCTCTAAAA
>C710-312bar_0007515_x1
CACGTCACAGATTGGGGTTTCC
>C710-312bar_0007516_x1
CACGTCGCGTGTCGTTGGC
>C710-312bar_0007517_x1
CACGTCTGCGTCGGTTGAGGGC
>C710-312bar_0007518_x1
CACGTCTGCGTCGGTTTAGGGC
>C710-312bar_0007519_x1
CACGTTACACATTGGGCTTTCC
>C710-312bar_0007520_x2
CACGTTACACATTGGGGTTTCC
>C710-312bar_0007521_x2
CACGTTACAGACTGGGGTTTCC
>C710-312bar_0007522_x1
CACGTTACAGATCGGGGTTTCC
>C710-312bar_0007523_x3
CACGTTACAGATTCGGGTTTCC
>C710-312bar_0007524_x4
CACGTTACAGATTGGGGCTTCC
>C710-312bar_0007525_x2
CACGTTACAGATTGGGGGTTCC
>C710-312bar_0007526_x1
CACGTTACAGATTGGGGTCTCC
>C710-312bar_0007527_x1
CACGTTACAGATTGGGGTT
>C710-312bar_0007528_x10
CACGTTACAGATTGGGGTTTC
>C710-312bar_0007529_x330
CACGTTACAGATTGGGGTTTCC
>C710-312bar_0007530_x2
CACGTTACAGATTGTGGTTTCC
>C710-312bar_0007531_x4
CACGTTACAGATTTGGGTTTCC
>C710-312bar_0007532_x1
CACGTTACAGCTTTGGGTTTCC
>C710-312bar_0007533_x1
CACGTTACATACTGGGGATTCC
>C710-312bar_0007534_x1
CACGTTACCGATTGGGGTTTCC
>C710-312bar_0007535_x3
CACGTTANAGATTGGGGTTTCC
>C710-312bar_0007536_x3
CACGTTCCAGATTGGGGTTTCC
>C710-312bar_0007537_x1
CACGTTCGTCGTGTATGCCGAATTGGC
>C710-312bar_0007538_x2
CACGTTGGCTGGTGCGGTGCGTGGAA
>C710-312bar_0007539_x3
CACGTTTGTGCTGGTACCTGCAGGC
>C710-312bar_0007540_x1
CACTAAATCGCCCCGTACGAAGATGAGC
>C710-312bar_0007541_x1
CACTAACTGTGAGATGAGCAGAG
>C710-312bar_0007542_x2
CACTAAGCTGACCGTCAATATGGGTGC
>C710-312bar_0007543_x3
CACTACAGTCCGACGATCATGC
>C710-312bar_0007544_x1
CACTACAGTCCGACGATCATGCAT
>C710-312bar_0007545_x1
CACTACCTGAGCGATTCCAATTGGAC
>C710-312bar_0007546_x1
CACTACGAGAGCGATTCCAATTGGAC
>C710-312bar_0007547_x2
CACTACGCGAGCGATTCCAATTGGAC
>C710-312bar_0007548_x1
CACTACGGGAGCGATTACAATTGGAC
>C710-312bar_0007549_x1
CACTACGGGAGCGATTCCAATTGGACG
>C710-312bar_0007550_x1
CACTACGNGAGCGATTCCAATTGGAC
>C710-312bar_0007551_x1
CACTACGTCAGCGATTCCAATTGGAC
>C710-312bar_0007552_x1
CACTACGTCAGGGATTCCAATTGGAT
>C710-312bar_0007553_x2
CACTACGTGACCGATTCCAATTGGAC
>C710-312bar_0007554_x1
CACTACGTGAGCCATTCCAATTGGAC
>C710-312bar_0007555_x2
CACTACGTGAGCGACTCCAATTGGAC
>C710-312bar_0007556_x1
CACTACGTGAGCGATGCCAATTGGAA
>C710-312bar_0007557_x1
CACTACGTGAGCGATTAAAATTGGAC
>C710-312bar_0007558_x1
CACTACGTGAGCGATTCCAATCGGAC
>C710-312bar_0007559_x1
CACTACGTGAGCGATTCCAATTAGACG
>C710-312bar_0007560_x1
CACTACGTGAGCGATTCCAATTCGAC
>C710-312bar_0007561_x2
CACTACGTGAGCGATTCCAATTGCAC
>C710-312bar_0007562_x2
CACTACGTGAGCGATTCCAATTGG
>C710-312bar_0007563_x2
CACTACGTGAGCGATTCCAATTGGA
>C710-312bar_0007564_x298
CACTACGTGAGCGATTCCAATTGGAC
>C710-312bar_0007565_x38
CACTACGTGAGCGATTCCAATTGGACG
>C710-312bar_0007566_x3
CACTACGTGAGCGATTCCAATTGGCC
>C710-312bar_0007567_x1
CACTACGTGAGCGATTCCAATTGTAC
>C710-312bar_0007568_x1
CACTACGTGAGCGATTCCAATTTGAC
>C710-312bar_0007569_x1
CACTACGTGAGCGATTCCACTTGGAC
>C710-312bar_0007570_x1
CACTACGTGAGCGATTCCACTTGGACG
>C710-312bar_0007571_x1
CACTACGTGAGCGATTCCCATTGGAC
>C710-312bar_0007572_x1
CACTACGTGAGCGCTTCCAATTGGAC
>C710-312bar_0007573_x1
CACTACGTGAGGGATTCCAATTGGAC
>C710-312bar_0007574_x1
CACTACGTGCGCGATTCCAATTGGAC
>C710-312bar_0007575_x1
CACTACTGCATCGGATATTTTTTACAAC
>C710-312bar_0007576_x1
CACTACTGGACATCATTGCGGGA
>C710-312bar_0007577_x1
CACTAGCGGGGAAAGAAGAC
>C710-312bar_0007578_x1
CACTATCCGCTGGTAATTCTGGG
>C710-312bar_0007579_x3
CACTCAATCGCGGCTTGGTTC
>C710-312bar_0007580_x3
CACTCACTTATCGTATGCTGA
>C710-312bar_0007581_x2
CACTCCGGCAAGTTGGTCATGCTGCAC
>C710-312bar_0007582_x1
CACTCGGCTCGTGGATCGATGAAGAC
>C710-312bar_0007583_x1
CACTCGGCTCGTGGATCGATGAAGACC
>C710-312bar_0007584_x1
CACTGAAAAGTTGATCGATTGG
>C710-312bar_0007585_x15
CACTGAAACAATTAAGCGCTTGTCGAC
>C710-312bar_0007586_x7
CACTGAACTGAACGAGGAGGAGCGG
>C710-312bar_0007587_x1
CACTGAACTGAACGAGGAGGAGCGGA
>C710-312bar_0007588_x1
CACTGAACTGAACGAGGAGGAGCGGAG
>C710-312bar_0007589_x1
CACTGAACTGAACGAGGAGGGGCGGAG
>C710-312bar_0007590_x1
CACTGAAGACCGAGCAGCGGAAAGCGG
>C710-312bar_0007591_x2
CACTGAAGTAGTCGCCCAAGGATCCC
>C710-312bar_0007592_x1
CACTGAAGTAGTCGCCCAAGGATCCCGG
>C710-312bar_0007593_x1
CACTGAATCACTCTAGTAAGCGGTATC
>C710-312bar_0007594_x2
CACTGACTAACTGCCTGAAC
>C710-312bar_0007595_x1
CACTGATAAGCACGCGAAAGACGGGA
>C710-312bar_0007596_x1
CACTGATAAGGGGCTGTCCATAAAC
>C710-312bar_0007597_x3
CACTGCAAGACGTGCGACATCA
>C710-312bar_0007598_x2
CACTGCGTGAGCGATTCCAATTGGCGGC
>C710-312bar_0007599_x1
CACTGCTCTGAATGTCAACGTGAAG
>C710-312bar_0007600_x1
CACTGGACGATACCGAGCTAAACGGAC
>C710-312bar_0007601_x2
CACTGGATTGTTGCGACTATAAGAC
>C710-312bar_0007602_x1
CACTGGGAGTTCTATGAAATTTGACG
>C710-312bar_0007603_x1
CACTGGGGCTCAAAGCAGAGG
>C710-312bar_0007604_x1
CACTGGTCTAGCGAGTCTGCGC
>C710-312bar_0007605_x1
CACTGGTGCGATCTAGCGGAAAATGAA
>C710-312bar_0007606_x7
CACTGGTGCTCAAAGCAGAGG
>C710-312bar_0007607_x1
CACTGGTGCTCAAAGCAGAGGGCAA
>C710-312bar_0007608_x2
CACTGGTGCTCAAAGCAGAGGGCAAT
>C710-312bar_0007609_x1
CACTGTGCGGGATTACGGGCGAGAC
>C710-312bar_0007610_x2
CACTGTGTGCCGGTCAGGTCC
>C710-312bar_0007611_x3
CACTGTTAGACGAAGCAGACAGGAACGC
>C710-312bar_0007612_x1
CACTGTTATACGAAGCAGACAGGAACGC
>C710-312bar_0007613_x1
CACTTAATGAAATGAAAGACAATATC
>C710-312bar_0007614_x1
CACTTACTTCCTCAAGGCA
>C710-312bar_0007615_x1
CACTTAGTTCCTCAAGGCA
>C710-312bar_0007616_x1
CACTTCCAACTAACTGATCGAGCCAGAC
>C710-312bar_0007617_x1
CACTTCGACGGAGGGCTGTTATGC
>C710-312bar_0007618_x1
CACTTCGTCAGGAAGTGTAAATCGGC
>C710-312bar_0007619_x29
CACTTCGTCAGGGAGTGTAAATCGGC
>C710-312bar_0007620_x2
CACTTCGTCAGGGAGTGTAAATCGGCA
>C710-312bar_0007621_x1
CACTTCGTCAGGGAGTGTAAATCGGCG
>C710-312bar_0007622_x1
CACTTCGTCAGGGAGTGTAAATCGGCGC
>C710-312bar_0007623_x1
CACTTCGTGAGCGATTCCAATTGGACG
>C710-312bar_0007624_x1
CACTTCTGGTAGCAGCAGCGACGACT
>C710-312bar_0007625_x1
CACTTGATCGGTAAAATTATGTGGC
>C710-312bar_0007626_x2
CACTTGCGAAAGGTGGCGGATGAGAAGG
>C710-312bar_0007627_x3
CACTTGGTCGATGTCTCTGCAGATGC
>C710-312bar_0007628_x1
CACTTGTAGGCTCTTGCAGGCGCT
>C710-312bar_0007629_x1
CACTTTGAGACGCCAGCGAGTAGGA
>C710-312bar_0007630_x1
CACTTTTCAAAATGGCCGCCGCCGCGAC
>C710-312bar_0007631_x1
CAGAAAACTACTCGGTGCCCACGGC
>C710-312bar_0007632_x1
CAGAAAGTTCGGATTGAAGC
>C710-312bar_0007633_x1
CAGAAATTGTTCTACCACGTGGACCG
>C710-312bar_0007634_x1
CAGAAATTGTTTTACCAAGTGGACGGA
>C710-312bar_0007635_x2
CAGAAATTGTTTTACCACGTGGACG
>C710-312bar_0007636_x12
CAGAAATTGTTTTACCACGTGGACGG
>C710-312bar_0007637_x1
CAGAAATTGTTTTACCACGTGGACGGA
>C710-312bar_0007638_x1
CAGAACACAGAAACCAGAGGACCT
>C710-312bar_0007639_x1
CAGAACACAGAACACACAGAGG
>C710-312bar_0007640_x1
CAGAACACAGAACACACAGAGGACC
>C710-312bar_0007641_x1
CAGAACACAGAACACACCGAGGACC
>C710-312bar_0007642_x4
CAGAACACAGAACCCAGAGG
>C710-312bar_0007643_x4
CAGAACACAGAACCCAGAGGA
>C710-312bar_0007644_x1
CAGAACACAGAACCCAGAGGAC
>C710-312bar_0007645_x5
CAGAACACAGAACCCAGAGGACC
>C710-312bar_0007646_x10
CAGAACACAGAACCCAGAGGACCG
>C710-312bar_0007647_x1
CAGAACACAGAACCCAGAGGACCGC
>C710-312bar_0007648_x4
CAGAACACAGAACCCAGAGGACCGT
>C710-312bar_0007649_x1
CAGAACACAGAACCCAGAGGACCGTGAC
>C710-312bar_0007650_x2
CAGAACACAGAACCCAGAGGACCT
>C710-312bar_0007651_x1
CAGAACACAGAACCCATAGGACCT
>C710-312bar_0007652_x1
CAGAACAGTCTGTGAATCTGACCAGAAG
>C710-312bar_0007653_x1
CAGAACATCACCGAGCTGAAGAAGGA
>C710-312bar_0007654_x1
CAGAACCAAGCTGTTAAC
>C710-312bar_0007655_x1
CAGAACCCAGAGGACCGTGAC
>C710-312bar_0007656_x1
CAGAACGACTCTACCGGC
>C710-312bar_0007657_x1
CAGAACTGGAAACCGACAAAGCAGTAG
>C710-312bar_0007658_x2
CAGAAGAAGTTGGAACAGCAG
>C710-312bar_0007659_x1
CAGAAGACCGGGCCCGGGGTTC
>C710-312bar_0007660_x1
CAGAAGACCGGGCCTGGGGCTC
>C710-312bar_0007661_x1
CAGAAGACCGGGCCTGGGGT
>C710-312bar_0007662_x19
CAGAAGACCGGGCCTGGGGTTC
>C710-312bar_0007663_x1
CAGAAGACTGGGCCTGGGGTTC
>C710-312bar_0007664_x1
CAGAAGAGACGACTGACACAAAAGAAGA
>C710-312bar_0007665_x7
CAGAAGCATATTGCGGGC
>C710-312bar_0007666_x1
CAGAAGCCAGCCTGACTGCAAGAC
>C710-312bar_0007667_x2
CAGAAGCGCCTGTACGGCC
>C710-312bar_0007668_x13
CAGAAGCTTGACTCGTACTACATGAC
>C710-312bar_0007669_x1
CAGAAGGAAGTCGACAGACTCGAAGACG
>C710-312bar_0007670_x2
CAGAAGGAGAAGACACAGAAACGCAA
>C710-312bar_0007671_x1
CAGAAGGAGAAGACACAGAAACGCAAGG
>C710-312bar_0007672_x1
CAGAAGGTGGAGGTATTTCTCAGAGAG
>C710-312bar_0007673_x2
CAGAATGTGAACTGCAGGAC
>C710-312bar_0007674_x2
CAGAATGTGAACTGCAGGACA
>C710-312bar_0007675_x2
CAGAATGTGAACTGCAGGACACATGAAC
>C710-312bar_0007676_x1
CAGACAAGAGAACAACAACCAGAAG
>C710-312bar_0007677_x1
CAGACAAGGAACTGAAGGAAC
>C710-312bar_0007678_x2
CAGACAAGGAACTGAAGGAACACTTCG
>C710-312bar_0007679_x2
CAGACCAAGCTGAACTCCTGGCGCA
>C710-312bar_0007680_x1
CAGACCAGGGGGTAGCGA
>C710-312bar_0007681_x1
CAGACGACGATGACGACGAGC
>C710-312bar_0007682_x1
CAGACGCTCGTTCAGGACTGTCTGAC
>C710-312bar_0007683_x2
CAGACGGAGAACTGATAAGGGC
>C710-312bar_0007684_x3
CAGACGGTGATCGTGAACGAC
>C710-312bar_0007685_x1
CAGACTACGAATCCAAGCGGAAAGATGC
>C710-312bar_0007686_x1
CAGACTGTGAAACTGCGAATGGCTC
>C710-312bar_0007687_x1
CAGACTTCTACAGTCCGA
>C710-312bar_0007688_x1
CAGAGAGAGAGACGATATGGAGAAGGC
>C710-312bar_0007689_x4
CAGAGAGAGTGACGATATGGAGAAGGC
>C710-312bar_0007690_x1
CAGAGAGCTATCCGTCGAC
>C710-312bar_0007691_x1
CAGAGAGGGTGATAGGCCCGTAGA
>C710-312bar_0007692_x1
CAGAGCAGGGCCAAGACAGAAGGGCAA
>C710-312bar_0007693_x1
CAGAGCGAACCGGCGAAG
>C710-312bar_0007694_x1
CAGAGCGAGGGAATAGAC
>C710-312bar_0007695_x3
CAGAGCTCAGCACGCAGGGGTGGC
>C710-312bar_0007696_x1
CAGAGCTCTGAATGTCAACGTGAAGAAA
>C710-312bar_0007697_x1
CAGAGCTGAAGACTACACCAAGAAGAAG
>C710-312bar_0007698_x1
CAGAGGAGGATTTGGTTCTCGCCGC
>C710-312bar_0007699_x1
CAGAGGATTTGACTGAAC
>C710-312bar_0007700_x2
CAGAGGCGATCCATGCTCTGTGGAC
>C710-312bar_0007701_x1
CAGAGTGCGAAGATCTGACGAAAGCA
>C710-312bar_0007702_x1
CAGAGTTCTACAGTCCGAC
>C710-312bar_0007703_x3
CAGAGTTCTACAGTCCGACGA
>C710-312bar_0007704_x1
CAGATCAACAATGAAGCGCTCTTCCCCG
>C710-312bar_0007705_x1
CAGATCACAGAACCCAGAGGACCG
>C710-312bar_0007706_x1
CAGATCAGAAGGTTGCGTGT
>C710-312bar_0007707_x1
CAGATCCGCTGTCACCATATTGTAGCGC
>C710-312bar_0007708_x1
CAGATCGAACGGTGGTGGCGC
>C710-312bar_0007709_x1
CAGATCGACCGTGTGGTCAC
>C710-312bar_0007710_x1
CAGATCTTCGTGAAGACTTTGACCGGC
>C710-312bar_0007711_x1
CAGATGACAGTCGTGAAAGTGTATGAC
>C710-312bar_0007712_x1
CAGATGAGAAACAAGCTCCGGAGAG
>C710-312bar_0007713_x2
CAGATGCGGGGCTTGGAG
>C710-312bar_0007714_x1
CAGATTGCAGGTTCGTGTCC
>C710-312bar_0007715_x1
CAGATTTACAACTTGGCAGCAGGAGTT
>C710-312bar_0007716_x1
CAGCAACAGAATAATACGAACTGAA
>C710-312bar_0007717_x1
CAGCAACAGCGACGTGATGAGCAAC
>C710-312bar_0007718_x2
CAGCAACGTGATCCATCGCCTCCGGAAC
>C710-312bar_0007719_x3
CAGCAACTTTGATTTCGACTGAACGGAC
>C710-312bar_0007720_x1
CAGCAAGAAAGATTCGGCTAGTGAC
>C710-312bar_0007721_x1
CAGCAAGAAAGATTCGGCTAGTGACC
>C710-312bar_0007722_x3
CAGCAAGGTACATCGAGAACGG
>C710-312bar_0007723_x1
CAGCAAGTATCGAGATACTGGAACG
>C710-312bar_0007724_x1
CAGCAATGGACCGAGTGGAATGGAGAC
>C710-312bar_0007725_x1
CAGCACACAGAACACACAGAGGACC
>C710-312bar_0007726_x1
CAGCACCATGAGATTCAGC
>C710-312bar_0007727_x1
CAGCACCATGAGATTCAGCTC
>C710-312bar_0007728_x1
CAGCACTCAATCACCGGACTTGTCATCG
>C710-312bar_0007729_x1
CAGCACTCGAAATGCCAAGCAGGACGC
>C710-312bar_0007730_x1
CAGCAGATGTGGATCTCCAAGCAGGAA
>C710-312bar_0007731_x1
CAGCAGCATATTGCGGGC
>C710-312bar_0007732_x1
CAGCAGCTGTTGGATGATAAAACG
>C710-312bar_0007733_x1
CAGCAGGATTTTTCTCGCAGGGAAC
>C710-312bar_0007734_x1
CAGCAGGATTTTTCTCGGAGGGAAC
>C710-312bar_0007735_x3
CAGCAGGTATGCAGATCGCGAC
>C710-312bar_0007736_x1
CAGCAGTCAGAGACAGAC
>C710-312bar_0007737_x2
CAGCAGTGTAATGTGGACGCGCCATGA
>C710-312bar_0007738_x1
CAGCAGTTGTACGAACCTCACCAGCAGA
>C710-312bar_0007739_x24
CAGCATAACAAACGAGACGAACAAC
>C710-312bar_0007740_x1
CAGCATAACAAACTAGACGAACAAC
>C710-312bar_0007741_x1
CAGCATAGAATTGCCGGACGATGCAC
>C710-312bar_0007742_x1
CAGCATCAGCGGGCCAACTGAAAT
>C710-312bar_0007743_x1
CAGCATCGTAAAAACTGCGGAAAGGCA
>C710-312bar_0007744_x4
CAGCATGAAGTACAGAGTCAATAGTAAC
>C710-312bar_0007745_x2
CAGCATTCGAAGAACTCAAGCGGCAT
>C710-312bar_0007746_x5
CAGCATTCGAAGAACTCAAGCGGCATT
>C710-312bar_0007747_x1
CAGCATTGCAGCGTTCGATCTGAC
>C710-312bar_0007748_x1
CAGCCAACCGAAAGCGGATTCCTGGAA
>C710-312bar_0007749_x2
CAGCCAAGGGAACGGGCTTGGA
>C710-312bar_0007750_x2
CAGCCAAGGGAACGGGCTTGGAAAC
>C710-312bar_0007751_x1
CAGCCACGGACCGAGTGGAATGGAGAC
>C710-312bar_0007752_x1
CAGCCATGGACCGAGTGGAACGGAGGC
>C710-312bar_0007753_x20
CAGCCATGGACCGAGTGGAATGGAGAC
>C710-312bar_0007754_x1
CAGCCATGGACCGAGTGGAATGGAGACG
>C710-312bar_0007755_x1
CAGCCATGGACCGAGTGGAATGGAGCC
>C710-312bar_0007756_x18
CAGCCATGGACCGAGTGGAATGGAGGC
>C710-312bar_0007757_x3
CAGCCATGGACCGAGTGGAGTGGAGGC
>C710-312bar_0007758_x1
CAGCCATGGACCGTGTGGAATGGAGGC
>C710-312bar_0007759_x3
CAGCCATGGAGCGAGAAGAATGGAGAC
>C710-312bar_0007760_x1
CAGCCATTCGTCACTGTGTCAAGGGC
>C710-312bar_0007761_x1
CAGCCGAATCATTACCCCGAAAGTCGG
>C710-312bar_0007762_x1
CAGCCGGGACCCCTAAGCGAGATATGGC
>C710-312bar_0007763_x1
CAGCCTAACAAACGAGACGAACAAC
>C710-312bar_0007764_x2
CAGCCTACGAATCCAAGCGGAAAGATGC
>C710-312bar_0007765_x1
CAGCCTGAGCCGCAGAAGAGG
>C710-312bar_0007766_x1
CAGCCTGAGCCGCAGAAGAGGA
>C710-312bar_0007767_x1
CAGCCTGAGCCGCAGAAGAGGAA
>C710-312bar_0007768_x1
CAGCCTGAGCCGCAGAAGAGGAG
>C710-312bar_0007769_x2
CAGCCTGAGCCGCAGAAGAGGAT
>C710-312bar_0007770_x1
CAGCCTGGGCCGCAGAAGAGGA
>C710-312bar_0007771_x1
CAGCGAAGAGAGATGGAACGCAAGCAA
>C710-312bar_0007772_x1
CAGCGAAGCAAATGGAAGTGAAC
>C710-312bar_0007773_x1
CAGCGACGAGACATGGAACGCAAGCAAG
>C710-312bar_0007774_x1
CAGCGACGAGAGAGGGAACGCAAGCAAG
>C710-312bar_0007775_x5
CAGCGACGAGAGATGGAACGCAAGCAA
>C710-312bar_0007776_x17
CAGCGACGAGAGATGGAACGCAAGCAAG
>C710-312bar_0007777_x1
CAGCGACGAGAGATGGAACGCAAGCCAG
>C710-312bar_0007778_x1
CAGCGACGGGAAAGATATTGAAAACGA
>C710-312bar_0007779_x1
CAGCGACNAGAGATGGAACGCAAGCAAG
>C710-312bar_0007780_x1
CAGCGCAGGAAGGAGAGC
>C710-312bar_0007781_x1
CAGCGCTCTGAATGTCAACGTGAAG
>C710-312bar_0007782_x2
CAGCGCTCTGAATGTCAACGTGAAGA
>C710-312bar_0007783_x4
CAGCGTACCGGACGTCAGC
>C710-312bar_0007784_x1
CAGCGTGAATTTCCGTCCGTAAAGGTAC
>C710-312bar_0007785_x1
CAGCGTGTACGGATCCAAA
>C710-312bar_0007786_x7
CAGCGTGTAGGGATCCAAA
>C710-312bar_0007787_x1
CAGCGTGTAGTGATCCAAA
>C710-312bar_0007788_x3
CAGCTAACTCTTGATTAGGGGC
>C710-312bar_0007789_x1
CAGCTACCAGTCGATCCTGGAGAAC
>C710-312bar_0007790_x2
CAGCTATGATCAGCAACAACGAGAC
>C710-312bar_0007791_x1
CAGCTATGCAGATCGCGACGATCAAGC
>C710-312bar_0007792_x1
CAGCTCCGCCGCATCCTCATGAACC
>C710-312bar_0007793_x2
CAGCTCGTAGAAGGCAAGCAAG
>C710-312bar_0007794_x1
CAGCTCTACAGTCCGACGATCATGCAT
>C710-312bar_0007795_x3
CAGCTCTGGATGGCTAGCGAAGAGG
>C710-312bar_0007796_x1
CAGCTGATATTCTGTCTCTGCGAGTAC
>C710-312bar_0007797_x1
CAGCTGATGCTTCCGGGCACGGTTAAC
>C710-312bar_0007798_x2
CAGCTGCTACTACCTTGAACA
>C710-312bar_0007799_x2
CAGCTGCTTGCTCCCATCCACTGTTCCC
>C710-312bar_0007800_x1
CAGCTGGGTGCTGAGGAA
>C710-312bar_0007801_x1
CAGGAAAAGCGAGCCGCCGAGCTGAAGA
>C710-312bar_0007802_x4
CAGGAAAAGGAACGGGTTGATGCGC
>C710-312bar_0007803_x1
CAGGAAAAGGACCCAGGAGATGGA
>C710-312bar_0007804_x1
CAGGAAACCTCTGAATGACTTGTTGAAA
>C710-312bar_0007805_x1
CAGGAAATGTCTCGAGCACGGC
>C710-312bar_0007806_x2
CAGGAACACATCGATCTGGGC
>C710-312bar_0007807_x1
CAGGAACAGAAACAAGAAGAGCA
>C710-312bar_0007808_x2
CAGGAACGGTTCGCTGGAACGGCA
>C710-312bar_0007809_x1
CAGGAACTCCAGAAGCGCATGGCTCC
>C710-312bar_0007810_x1
CAGGAACTCCGGAAGCGCATCGC
>C710-312bar_0007811_x1
CAGGAACTCCGGAAGCGCATG
>C710-312bar_0007812_x6
CAGGAACTCCGGAAGCGCATGGC
>C710-312bar_0007813_x1
CAGGAACTCCGGAAGCGCATGGCT
>C710-312bar_0007814_x5
CAGGAACTCCGGAAGCGCATGGCTGC
>C710-312bar_0007815_x2
CAGGAACTGACGGAATTTGCTGTCCTC
>C710-312bar_0007816_x1
CAGGAACTTCTTGTGAGAA
>C710-312bar_0007817_x1
CAGGAAGAAACGCTCGACGAGACTGCA
>C710-312bar_0007818_x1
CAGGAAGAAGGTGGACCGGCT
>C710-312bar_0007819_x1
CAGGAAGCGATTGCGCTGAAGAGGGC
>C710-312bar_0007820_x1
CAGGAATCGAAATACCAAGCGGGACG
>C710-312bar_0007821_x1
CAGGAATGCAAACGGGATGTACGAGCC
>C710-312bar_0007822_x1
CAGGAATTGACCGGTTTGAG
>C710-312bar_0007823_x3
CAGGACAATAAAACCAACTGGAGGCGG
>C710-312bar_0007824_x1
CAGGACAATAAAACCAACTGGAGGCGGA
>C710-312bar_0007825_x1
CAGGACAGGGTACACTATGAACATGGC
>C710-312bar_0007826_x3
CAGGACATCATGGTGCCGGTGATTGAGC
>C710-312bar_0007827_x1
CAGGACCCGAAATGCCAAGCAGGACGC
>C710-312bar_0007828_x2
CAGGACCTGTTCGACAAGCTG
>C710-312bar_0007829_x3
CAGGACGAGAAGCAGCAGAAGTTTGGA
>C710-312bar_0007830_x1
CAGGACGCGAAATGCCAAGCAGGACG
>C710-312bar_0007831_x2
CAGGACGTTGGGTCCTATCCGGAGGAAC
>C710-312bar_0007832_x1
CAGGACTAGAAATGCCAAGCAGGACGCC
>C710-312bar_0007833_x1
CAGGACTAGAAATGCCAAGCAGGACGCT
>C710-312bar_0007834_x1
CAGGACTAGGATCAACAGGGCGGATAGT
>C710-312bar_0007835_x1
CAGGACTAGGCTCAACAGGGCGGATAGT
>C710-312bar_0007836_x1
CAGGACTCCAAATGCCAAGCAGGACGC
>C710-312bar_0007837_x37
CAGGACTCGAAATACCAAGCGGGACGC
>C710-312bar_0007838_x9
CAGGACTCGAAATACCAAGCGGGACGCT
>C710-312bar_0007839_x1
CAGGACTCGAAATACCAAGCGGGCCGC
>C710-312bar_0007840_x1
CAGGACTCGAAATCCCAAGCAGGACGCT
>C710-312bar_0007841_x1
CAGGACTCGAAATGCCAAGCAGCACGCT
>C710-312bar_0007842_x2
CAGGACTCGAAATGCCAAGCAGGA
>C710-312bar_0007843_x1
CAGGACTCGAAATGCCAAGCAGGAAGC
>C710-312bar_0007844_x2
CAGGACTCGAAATGCCAAGCAGGAC
>C710-312bar_0007845_x1
CAGGACTCGAAATGCCAAGCAGGACCC
>C710-312bar_0007846_x6
CAGGACTCGAAATGCCAAGCAGGACG
>C710-312bar_0007847_x64
CAGGACTCGAAATGCCAAGCAGGACGC
>C710-312bar_0007848_x1
CAGGACTCGAAATGCCAAGCAGGACGCA
>C710-312bar_0007849_x1
CAGGACTCGAAATGCCAAGCAGGACGCC
>C710-312bar_0007850_x41
CAGGACTCGAAATGCCAAGCAGGACGCT
>C710-312bar_0007851_x1
CAGGACTCGAAATGCCAAGCAGGACT
>C710-312bar_0007852_x1
CAGGACTCGAAATGCCAAGCAGGTCGCT
>C710-312bar_0007853_x1
CAGGACTCGAAATTCCAAGCATGAC
>C710-312bar_0007854_x1
CAGGACTNGAAATACCAAGCGGGACGCT
>C710-312bar_0007855_x1
CAGGAGAACAAAGGATATGGGAGAC
>C710-312bar_0007856_x1
CAGGAGATGAGATTGACGAGGAGATGG
>C710-312bar_0007857_x1
CAGGAGATGAGATTGACGAGGAGATGGC
>C710-312bar_0007858_x1
CAGGAGATTGAGCGGCAGCTGCGAC
>C710-312bar_0007859_x1
CAGGAGTAGAACCACAGAGGGAGGTAA
>C710-312bar_0007860_x3
CAGGAGTAGAACCACAGAGGGAGGTAAA
>C710-312bar_0007861_x2
CAGGAGTCGCAGGTGTCACTGTATCGC
>C710-312bar_0007862_x1
CAGGAGTGGAGCCTGCGGC
>C710-312bar_0007863_x1
CAGGAGTGGAGCCTGCGGCTT
>C710-312bar_0007864_x1
CAGGATCATTTCTGTAGGC
>C710-312bar_0007865_x1
CAGGATCGCCATGACTTGAATGAGGGA
>C710-312bar_0007866_x1
CAGGATGACAGGAGGCTGCAGAATAGGT
>C710-312bar_0007867_x1
CAGGATGAGAATTCTAAGGCGCTTGAGA
>C710-312bar_0007868_x1
CAGGATGAGACCAGTCCAGAGTGGCA
>C710-312bar_0007869_x1
CAGGATGTGACCCGAAAGATGGT
>C710-312bar_0007870_x1
CAGGATTGCTGCTGTTGC
>C710-312bar_0007871_x1
CAGGATTTCTCTCAAACGGTTGTATAGC
>C710-312bar_0007872_x1
CAGGCACACATCGATCTGGGC
>C710-312bar_0007873_x5
CAGGCACCTGAAGTAGCGC
>C710-312bar_0007874_x1
CAGGCCACGAATCCAAGCGGAAAGATGC
>C710-312bar_0007875_x1
CAGGCCCGTCGTGTCTGGAAGGACTAC
>C710-312bar_0007876_x1
CAGGCCGATGACTGCAAC
>C710-312bar_0007877_x2
CAGGCCGATGACTGGAAC
>C710-312bar_0007878_x1
CAGGCCTCGAAATGCCAAGCAGGACGCT
>C710-312bar_0007879_x2
CAGGCGAATCATTACCCCGAAAGTCGG
>C710-312bar_0007880_x1
CAGGCGACCCGTCGGCTTATAGAC
>C710-312bar_0007881_x1
CAGGCGATGAAGGACGTGGCA
>C710-312bar_0007882_x2
CAGGCGTGGGCGTATCAAC
>C710-312bar_0007883_x1
CAGGCTACGAATCCAAGAGGAAAGATGC
>C710-312bar_0007884_x1
CAGGCTACGAATCCAAGCCGAAAGATGC
>C710-312bar_0007885_x2
CAGGCTACGAATCCAAGCGGAAAGATG
>C710-312bar_0007886_x89
CAGGCTACGAATCCAAGCGGAAAGATGC
>C710-312bar_0007887_x1
CAGGCTACGAATCCAAGCGGAAAGCAGC
>C710-312bar_0007888_x1
CAGGCTACGAATCCAAGCGGAAAGGTGC
>C710-312bar_0007889_x1
CAGGCTACGAATCCAAGCGGAAAGNTGC
>C710-312bar_0007890_x1
CAGGCTACGAATCCAAGCGGAAGGATGC
>C710-312bar_0007891_x2
CAGGCTACGAATCCAAGCGGGAAGATGC
>C710-312bar_0007892_x1
CAGGCTACGACTCCAAGCGGAAAGATGC
>C710-312bar_0007893_x1
CAGGCTACGCATCCAACCGGAAAGATG
>C710-312bar_0007894_x1
CAGGCTANGAATCCAAGCGGAAACATGC
>C710-312bar_0007895_x1
CAGGCTGAGGAACAACAGGA
>C710-312bar_0007896_x1
CAGGCTGAGGAACAACAGGAGGAGG
>C710-312bar_0007897_x1
CAGGCTGGGACTTGCGAGTTGCAGA
>C710-312bar_0007898_x4
CAGGCTGGGAGTTGCGAGTTGCAGA
>C710-312bar_0007899_x2
CAGGCTGGGAGTTGCGAGTTGCAGAG
>C710-312bar_0007900_x4
CAGGCTGGGAGTTGCGAGTTGCAGAGA
>C710-312bar_0007901_x5
CAGGCTGGGAGTTGCGAGTTGCAGAGAG
>C710-312bar_0007902_x4
CAGGGAAATCGCGGAGGACGC
>C710-312bar_0007903_x2
CAGGGAAATCGCGGAGGACGCT
>C710-312bar_0007904_x1
CAGGGAAGGAAGTATGAC
>C710-312bar_0007905_x1
CAGGGACCGAGTGGAATGGAGGCGGC
>C710-312bar_0007906_x1
CAGGGACCTGAAGCAGCGC
>C710-312bar_0007907_x1
CAGGGAGGTAGATGGCAGCAGGCGAGGA
>C710-312bar_0007908_x1
CAGGGCGGAAGGGACTGACAAGGAGA
>C710-312bar_0007909_x1
CAGGGCGGGAGATGGCAGCAGTCGAGGA
>C710-312bar_0007910_x1
CAGGGCGGTAGATGGCAGCAG
>C710-312bar_0007911_x1
CAGGGCGGTAGATGGCAGCAGTA
>C710-312bar_0007912_x1
CAGGGCGGTAGATGGCAGCAGTCCAGGA
>C710-312bar_0007913_x5
CAGGGCGGTAGATGGCAGCAGTCGA
>C710-312bar_0007914_x3
CAGGGCGGTAGATGGCAGCAGTCGAG
>C710-312bar_0007915_x4
CAGGGCGGTAGATGGCAGCAGTCGAGG
>C710-312bar_0007916_x23
CAGGGCGGTAGATGGCAGCAGTCGAGGA
>C710-312bar_0007917_x1
CAGGGCGGTAGATGGCAGCAGTCGAGGC
>C710-312bar_0007918_x1
CAGGGCGGTAGATTGCAGCAGTCGAGGA
>C710-312bar_0007919_x1
CAGGGCTCTGAATGTCAACGTGAAG
>C710-312bar_0007920_x1
CAGGGGAATTGGCTTCAGATTGTCAGGC
>C710-312bar_0007921_x1
CAGGGGANCACTCGGCTCGTGGA
>C710-312bar_0007922_x1
CAGGGGANCACTCGGCTCGTGGAT
>C710-312bar_0007923_x1
CAGGGGATCACTCGGCTCATGGA
>C710-312bar_0007924_x1
CAGGGGATCACTCGGCTCGGGGATC
>C710-312bar_0007925_x28
CAGGGGATCACTCGGCTCGTGGA
>C710-312bar_0007926_x3
CAGGGGATCACTCGGCTCGTGGAT
>C710-312bar_0007927_x2
CAGGGGATCACTCGGCTCGTGGATC
>C710-312bar_0007928_x1
CAGGGGATCACTCGGCTCGTGGATCGAT
>C710-312bar_0007929_x1
CAGGGGATCACTCGGCTCGTGGCTCGAT
>C710-312bar_0007930_x1
CAGGGGCGGAGTTTGACTGGGGC
>C710-312bar_0007931_x1
CAGGGTGCTGATTTACGACA
>C710-312bar_0007932_x1
CAGGTAACTGAAGTAGCGC
>C710-312bar_0007933_x1
CAGGTACCTGAAGAAGCGC
>C710-312bar_0007934_x1
CAGGTACCTGAAGGAGCGA
>C710-312bar_0007935_x2
CAGGTACCTGAAGGAGCGC
>C710-312bar_0007936_x1
CAGGTACCTGAAGTAGAGC
>C710-312bar_0007937_x46
CAGGTACCTGAAGTAGCGC
>C710-312bar_0007938_x4
CAGGTACCTGAAGTAGCGCGC
>C710-312bar_0007939_x1
CAGGTACCTGAAGTAGCGCGCG
>C710-312bar_0007940_x2
CAGGTACCTGAAGTAGCGCGCGA
>C710-312bar_0007941_x1
CAGGTACTAGAAGTAGCGA
>C710-312bar_0007942_x2
CAGGTACTGAGTGACTCTCAG
>C710-312bar_0007943_x1
CAGGTATGCAGATCGCGACGAACAAGC
>C710-312bar_0007944_x22
CAGGTATGCAGATCGCGACGATCAAGC
>C710-312bar_0007945_x1
CAGGTATGCAGATCGCGACGATCACGC
>C710-312bar_0007946_x1
CAGGTATGCAGATCGCGACGATCCAGC
>C710-312bar_0007947_x5
CAGGTCAAACTGTGATTGTTACAGC
>C710-312bar_0007948_x1
CAGGTCCACTGCCCAGATTAATAGATC
>C710-312bar_0007949_x2
CAGGTCGACGGCCTTATCCAACGTGACG
>C710-312bar_0007950_x1
CAGGTCGAGTACAAGGGTGAGAC
>C710-312bar_0007951_x1
CAGGTCGGAAAGGTGTAAACAAAGCAGA
>C710-312bar_0007952_x1
CAGGTCGGCAAGGTCGTCCAGGTTTAC
>C710-312bar_0007953_x1
CAGGTCGGCAATAGAGGACACGCACATA
>C710-312bar_0007954_x3
CAGGTCGGCAATAGAGGACACGCAGATG
>C710-312bar_0007955_x3
CAGGTCGGTAAGGTTGTGCAGGTGT
>C710-312bar_0007956_x1
CAGGTCTTCCTGGGAAAGCGTCTGGTA
>C710-312bar_0007957_x1
CAGGTGATGCTCGCATCAGTGGGTC
>C710-312bar_0007958_x1
CAGGTGCAGGGAGAGTAAC
>C710-312bar_0007959_x2
CAGGTGCAGGGAGAGTAC
>C710-312bar_0007960_x13
CAGGTGCGGAGTTTGACTGGGGC
>C710-312bar_0007961_x1
CAGGTGCGGAGTTTGACTGGGGCGGTA
>C710-312bar_0007962_x2
CAGGTGGCGGAATTGGTAGAC
>C710-312bar_0007963_x1
CAGGTGTGGGAAGAGCGGCAC
>C710-312bar_0007964_x1
CAGGTGTTTCGGACGAGGC
>C710-312bar_0007965_x1
CAGGTTATGGCATGATACGGGGC
>C710-312bar_0007966_x1
CAGGTTTCGCTTTATGAGC
>C710-312bar_0007967_x1
CAGGTTTTCATTTTCGATCTGAC
>C710-312bar_0007968_x5
CAGTAACTGCTCCCTCCTGAAGAACGG
>C710-312bar_0007969_x1
CAGTACGCTAATGACATCG
>C710-312bar_0007970_x1
CAGTACTCGAAATGCCAAGCAGGACGC
>C710-312bar_0007971_x1
CAGTACTTATGTTATGCTCTC
>C710-312bar_0007972_x2
CAGTACTTATGTTATGCTCTCT
>C710-312bar_0007973_x2
CAGTACTTTGAATCCTGCGATCCGAG
>C710-312bar_0007974_x1
CAGTAGAATCACTTGGCATGATACGGG
>C710-312bar_0007975_x2
CAGTAGCGACGCTCAGTTCTGAAGGC
>C710-312bar_0007976_x1
CAGTAGCGACGCTCATTTCTGAAGGC
>C710-312bar_0007977_x1
CAGTAGCGGCGCTCAGTTC
>C710-312bar_0007978_x1
CAGTAGGAATTCGACTGAAGCGGC
>C710-312bar_0007979_x1
CAGTAGGCATCGGACTGGCTGGAGGC
>C710-312bar_0007980_x1
CAGTAGTGGGATCGCGTCC
>C710-312bar_0007981_x1
CAGTATCAGCTGGTAATTCTGGGC
>C710-312bar_0007982_x1
CAGTCACAGTCCGACGATCATGC
>C710-312bar_0007983_x1
CAGTCACATGGGCCAGTAACTAAGGGC
>C710-312bar_0007984_x1
CAGTCACCTCGTAGAAGGCAAGCAAG
>C710-312bar_0007985_x1
CAGTCACGATCTGCAGGAAATGT
>C710-312bar_0007986_x1
CAGTCAGCTCGTAGAAGGCAAGCA
>C710-312bar_0007987_x2
CAGTCAGCTCGTAGAAGGCAAGCAAG
>C710-312bar_0007988_x3
CAGTCAGCTCGTAGAAGGCAAGCAAGCA
>C710-312bar_0007989_x3
CAGTCCGACGATATGCATGC
>C710-312bar_0007990_x4
CAGTCCGACGATCATGCA
>C710-312bar_0007991_x2
CAGTCCGACGATCATGCATGC
>C710-312bar_0007992_x1
CAGTCCGACGATCATGCC
>C710-312bar_0007993_x2
CAGTCCGACGATCATGCCTA
>C710-312bar_0007994_x1
CAGTCCGACGATCATGCGC
>C710-312bar_0007995_x1
CAGTCCGACGATCATGCGGGGAC
>C710-312bar_0007996_x2
CAGTCCGACGATCATGCTAC
>C710-312bar_0007997_x2
CAGTCCGACGATCATGCTT
>C710-312bar_0007998_x1
CAGTCCGCCGATCATGCATGC
>C710-312bar_0007999_x1
CAGTCCGGACGATCATGC
>C710-312bar_0008000_x1
CAGTCCGTCCGACGATCATGC
>C710-312bar_0008001_x2
CAGTCGAGAGAGAAGCAAACAGCAACGG
>C710-312bar_0008002_x1
CAGTCGCCGACCACTTTGCTCGAGAAGA
>C710-312bar_0008003_x1
CAGTCGCTGACGGACGTGCTGAAC
>C710-312bar_0008004_x1
CAGTCGCTGGACAAGGACACAACGGAAG
>C710-312bar_0008005_x1
CAGTCGGGATGGAGGATTTCCAGAAGA
>C710-312bar_0008006_x1
CAGTCGGTAGAGCATGAGAC
>C710-312bar_0008007_x4
CAGTCGGTAGAGCATGAGACTC
>C710-312bar_0008008_x1
CAGTCTAGCCTGGTCCGG
>C710-312bar_0008009_x1
CAGTCTCGGACTGCATGGAGGTGAGGC
>C710-312bar_0008010_x1
CAGTCTGCAGCAATAGAAC
>C710-312bar_0008011_x1
CAGTGAAGCAAATGGAAGGGAAC
>C710-312bar_0008012_x146
CAGTGAAGCAAATGGAAGTGAAC
>C710-312bar_0008013_x4
CAGTGAAGCAAATGGAAGTGAACA
>C710-312bar_0008014_x1
CAGTGAAGCAAATGGAAGTGAACAA
>C710-312bar_0008015_x1
CAGTGAAGCAAATGGAAGTGAACAAAAT
>C710-312bar_0008016_x1
CAGTGAAGCAAATGGATGTGAAC
>C710-312bar_0008017_x1
CAGTGAAGCAAATTGAAGTGAAC
>C710-312bar_0008018_x1
CAGTGAAGCAACTGGAAGTGAAC
>C710-312bar_0008019_x2
CAGTGAAGCTGAACGTGTGGC
>C710-312bar_0008020_x2
CAGTGAANCAAATGGAAGTGAAC
>C710-312bar_0008021_x1
CAGTGACCAACCGGTCCAAGGGAAGG
>C710-312bar_0008022_x1
CAGTGACGAATGAGGAGTTAGC
>C710-312bar_0008023_x2
CAGTGACTGACTGACGGAC
>C710-312bar_0008024_x1
CAGTGAGCGACAGGACTCGATCGAGC
>C710-312bar_0008025_x3
CAGTGAGTCTAGCATGGACGAGAAC
>C710-312bar_0008026_x1
CAGTGATCTGAATGTCAACGTGAAG
>C710-312bar_0008027_x2
CAGTGCAGCAAATGGAAGTGAAC
>C710-312bar_0008028_x1
CAGTGCAGGAATCGGTCTAAGGC
>C710-312bar_0008029_x3
CAGTGCCCTGAATGTCAACGTGAAG
>C710-312bar_0008030_x1
CAGTGCCCTGAATGTCAACGTGAAGAAA
>C710-312bar_0008031_x1
CAGTGCTCTCAATGTCAACGTGAAG
>C710-312bar_0008032_x1
CAGTGCTCTGAACGTCAACGTGAAG
>C710-312bar_0008033_x1
CAGTGCTCTGAAGGTCAACGTGAAG
>C710-312bar_0008034_x1
CAGTGCTCTGAATCTCAACGTGAAG
>C710-312bar_0008035_x1
CAGTGCTCTGAATGCCAACGTGAAG
>C710-312bar_0008036_x1
CAGTGCTCTGAATGGCAACGTGAAG
>C710-312bar_0008037_x1
CAGTGCTCTGAATGTCAAAGTGAAGA
>C710-312bar_0008038_x2
CAGTGCTCTGAATGTCAACGCGAAG
>C710-312bar_0008039_x1
CAGTGCTCTGAATGTCAACGGGAAG
>C710-312bar_0008040_x1
CAGTGCTCTGAATGTCAACGTCAAG
>C710-312bar_0008041_x1
CAGTGCTCTGAATGTCAACGTGAAC
>C710-312bar_0008042_x239
CAGTGCTCTGAATGTCAACGTGAAG
>C710-312bar_0008043_x12
CAGTGCTCTGAATGTCAACGTGAAGA
>C710-312bar_0008044_x5
CAGTGCTCTGAATGTCAACGTGAAGAA
>C710-312bar_0008045_x2
CAGTGCTCTGAATGTCAACGTGACG
>C710-312bar_0008046_x1
CAGTGCTCTGAATGTCAACGTGCAG
>C710-312bar_0008047_x1
CAGTGCTCTGAATTTCAACGTGAAG
>C710-312bar_0008048_x1
CAGTGCTCTGACTGTCAACGTGAAG
>C710-312bar_0008049_x1
CAGTGCTCTGACTTTCAACGTGAAG
>C710-312bar_0008050_x1
CAGTGCTCTGAGTGTCAACGTGAAG
>C710-312bar_0008051_x2
CAGTGCTCTGCATGTCAACGTGAAG
>C710-312bar_0008052_x1
CAGTGCTNTGAATGTCAACGTGAAG
>C710-312bar_0008053_x2
CAGTGGACGAACAGATTGCTGAAC
>C710-312bar_0008054_x2
CAGTGGCATTCCGACGGAGCATGTGA
>C710-312bar_0008055_x1
CAGTGGGGCTTCGACGATGAGGC
>C710-312bar_0008056_x3
CAGTGTGCGGTGTGAGATC
>C710-312bar_0008057_x2
CAGTTAATGATCGTCCTGTCACGTTC
>C710-312bar_0008058_x1
CAGTTACCTGAATTAGCTC
>C710-312bar_0008059_x2
CAGTTAGAGATTCGGCCAT
>C710-312bar_0008060_x1
CAGTTATGGCTATAGTAC
>C710-312bar_0008061_x5
CAGTTCGGAAGGCCTGCGC
>C710-312bar_0008062_x1
CAGTTCGGCAGTTGTCTCGAGTAAGCG
>C710-312bar_0008063_x1
CAGTTCTACAGGCCGACGATCATGCAT
>C710-312bar_0008064_x3
CAGTTCTACAGTCCGACGATCATGCAT
>C710-312bar_0008065_x1
CAGTTGGACGGGGAGCTGAGGACGGA
>C710-312bar_0008066_x1
CAGTTGGGAGAGCTTTAGAC
>C710-312bar_0008067_x3
CAGTTGGTAGAGCTGTGGAC
>C710-312bar_0008068_x1
CAGTTGGTTAGAGCGTCGG
>C710-312bar_0008069_x1
CAGTTGTCTCGAGTAAGC
>C710-312bar_0008070_x1
CAGTTTCTTATTGTCCGTTATCGGTGA
>C710-312bar_0008071_x1
CAGTTTGCTAAGATGGCTGGGAACAGAT
>C710-312bar_0008072_x2
CAGTTTGCTAAGATGGCTGGGAACGGAT
>C710-312bar_0008073_x1
CATAACAATGGATGTGCCAAGAC
>C710-312bar_0008074_x1
CATAACCCAGAGGGCCGTAGATC
>C710-312bar_0008075_x3
CATAACCCAGAGGTCCGTAGA
>C710-312bar_0008076_x1
CATAACTCAGAGGTCCGTAGATC
>C710-312bar_0008077_x1
CATAAGGCTCAGTATAAC
>C710-312bar_0008078_x1
CATAAGGTGTGAAATGGAC
>C710-312bar_0008079_x1
CATAAGGTTTCTTGTTCAGC
>C710-312bar_0008080_x1
CATAATCTTAAGGTCGTGAGT
>C710-312bar_0008081_x2
CATACAGTCCGACGATCATGC
>C710-312bar_0008082_x1
CATACGCATCTCGGCCGTACC
>C710-312bar_0008083_x2
CATACGCCGAGGTGCTGAAGGC
>C710-312bar_0008084_x2
CATAGCTCTGCGCGGTCGATATTG
>C710-312bar_0008085_x1
CATAGGAGCAAGCTCTGCAGAAGATGC
>C710-312bar_0008086_x3
CATAGGGGCGAAAGACCAATCGAAC
>C710-312bar_0008087_x1
CATAGTGCGCCGAAGACATCAAC
>C710-312bar_0008088_x1
CATAGTGGATGCGTGAACCAGCAGAAGG
>C710-312bar_0008089_x1
CATAGTTGCCTTCCAAGCAGTTGATCC
>C710-312bar_0008090_x1
CATATCAGCTGGTAATTCTGG
>C710-312bar_0008091_x1
CATATGATGGAGTACTGAGG
>C710-312bar_0008092_x2
CATATGGTCTAGTGGCTAGGATATCTGG
>C710-312bar_0008093_x4
CATATTACCGGGCAGCATTAGA
>C710-312bar_0008094_x2
CATATTCATATGGATCCTGAAGTGAAGC
>C710-312bar_0008095_x3
CATCAAAAGCGTGTGTGGACTAATGTC
>C710-312bar_0008096_x4
CATCAAAAGCGTGTGTGGACTAATGTCC
>C710-312bar_0008097_x2
CATCAAACGACTGCTTATACTCGAAGG
>C710-312bar_0008098_x1
CATCAAACGACTGCTTATACTCGAAGGA
>C710-312bar_0008099_x1
CATCAACCGAGGGAATATCGGCAGACGA
>C710-312bar_0008100_x1
CATCAAGATGCAGGGCTCGGAAGCGGT
>C710-312bar_0008101_x2
CATCAAGCAGTGGATTCACGACTCGGAC
>C710-312bar_0008102_x1
CATCAATCGATTGATGGAAGAGTGGC
>C710-312bar_0008103_x1
CATCAATCGCAAAGCAAC
>C710-312bar_0008104_x1
CATCACAGACTGAGTTCTTGCT
>C710-312bar_0008105_x2
CATCACAGACTGTTTGTACCAAGACCGC
>C710-312bar_0008106_x1
CATCACAGCCACCTTTTAAGAGC
>C710-312bar_0008107_x1
CATCACAGCCTGAGTTCTTGC
>C710-312bar_0008108_x1
CATCACAGCCTGAGTTCTTGCT
>C710-312bar_0008109_x1
CATCACAGTATGAGTTCTTGC
>C710-312bar_0008110_x1
CATCACAGTCCGAGTTCTTGCT
>C710-312bar_0008111_x1
CATCACAGTCTGAGCTCTTGC
>C710-312bar_0008112_x1
CATCACAGTCTGAGGTCTTGCT
>C710-312bar_0008113_x1
CATCACAGTCTGAGTTCCTGC
>C710-312bar_0008114_x6
CATCACAGTCTGAGTTCTTG
>C710-312bar_0008115_x25
CATCACAGTCTGAGTTCTTGC
>C710-312bar_0008116_x123
CATCACAGTCTGAGTTCTTGCT
>C710-312bar_0008117_x4
CATCACAGTCTGAGTTCTTGCTC
>C710-312bar_0008118_x1
CATCACAGTCTGAGTTCTTGTT
>C710-312bar_0008119_x1
CATCACAGTCTGCGTTCTTGCT
>C710-312bar_0008120_x1
CATCACAGTCTGGGTTCTTGC
>C710-312bar_0008121_x1
CATCACANTCTGAGTTCTT
>C710-312bar_0008122_x1
CATCACANTCTGAGTTCTTGC
>C710-312bar_0008123_x2
CATCACANTCTGAGTTCTTGCT
>C710-312bar_0008124_x1
CATCACATTCTTAGTTCTTTCT
>C710-312bar_0008125_x1
CATCACCGTCTGAGTTCTTGC
>C710-312bar_0008126_x1
CATCACGACGTTGACAAAGAC
>C710-312bar_0008127_x1
CATCACTGTCAAGGACGGCAAGACCC
>C710-312bar_0008128_x3
CATCACTGTTAGACGAAGCAGACAGGAA
>C710-312bar_0008129_x1
CATCAGAAGGTTGCGTGT
>C710-312bar_0008130_x1
CATCAGGTTTGGCTGGGCACTCTAA
>C710-312bar_0008131_x2
CATCAGTCAGCTCGTAGAAGGCAAGCAA
>C710-312bar_0008132_x1
CATCATATGACCAAAGGTCGCATGAG
>C710-312bar_0008133_x3
CATCATCGTAAGAACCGTGCTAAAGGC
>C710-312bar_0008134_x1
CATCATGAAGACGTTCGAC
>C710-312bar_0008135_x1
CATCCAAAACGACGTATCAAC
>C710-312bar_0008136_x1
CATCCAAGGAAGGCAGCAGGCGC
>C710-312bar_0008137_x1
CATCCCACTTCTGACACCA
>C710-312bar_0008138_x1
CATCCCCTCGACGCGAAC
>C710-312bar_0008139_x1
CATCCGAACAGCTGTAGA
>C710-312bar_0008140_x3
CATCCGCGTCGTCACTCTCTTGCAGGAC
>C710-312bar_0008141_x1
CATCCGCNTCGCGATCATCAAC
>C710-312bar_0008142_x2
CATCCTACCGGGCAGCATTAGA
>C710-312bar_0008143_x1
CATCCTANCGGGCAGCATTAGA
>C710-312bar_0008144_x1
CATCCTGCCGGACGTGGA
>C710-312bar_0008145_x1
CATCGAACTCCAGAAGATGCGTCCGAAC
>C710-312bar_0008146_x1
CATCGAAGAGGGGTCAGGGC
>C710-312bar_0008147_x1
CATCGACCAGATCAACAACAAAGCCA
>C710-312bar_0008148_x1
CATCGACCAGATCAACAACAAAGCGACC
>C710-312bar_0008149_x1
CATCGACCAGATCAACCACAAAGCCA
>C710-312bar_0008150_x2
CATCGACGAGGCCCGTGTTC
>C710-312bar_0008151_x1
CATCGACGATGTTCTGGC
>C710-312bar_0008152_x4
CATCGACGGATTCTTGCAACCCAGCAGA
>C710-312bar_0008153_x7
CATCGATGCAGCATCAACGGG
>C710-312bar_0008154_x1
CATCGATGCAGCATCAACGGGC
>C710-312bar_0008155_x1
CATCGATGGACGAGGAGCGGC
>C710-312bar_0008156_x2
CATCGATGGAGAAGTCCCTGAAGGCATC
>C710-312bar_0008157_x1
CATCGGGAAGACAAGTGAGAAG
>C710-312bar_0008158_x12
CATCGGGCGCGATTAGTAC
>C710-312bar_0008159_x2
CATCGGTGGTTCAGTGGT
>C710-312bar_0008160_x6
CATCGGTGGTTCAGTGGTAGAA
>C710-312bar_0008161_x1
CATCGGTGGTTCAGTGGTAGAAT
>C710-312bar_0008162_x4
CATCGGTGGTTCAGTGGTAGAATGC
>C710-312bar_0008163_x1
CATCGGTGGTTCAGTGGTAGAATGCTC
>C710-312bar_0008164_x4
CATCGGTGGTTCAGTGGTAGAATGCTCG
>C710-312bar_0008165_x1
CATCGGTGGTTCAGTTGTAGAATGCTC
>C710-312bar_0008166_x3
CATCGTACCGGGCAGCATTAGA
>C710-312bar_0008167_x1
CATCGTCGTATCGTCTGTCGAAGA
>C710-312bar_0008168_x3
CATCGTCGTATCGTGTGTCGAAG
>C710-312bar_0008169_x1
CATCGTGGACGGAAAGTACAAG
>C710-312bar_0008170_x1
CATCGTGGATGCGTGAACCAGCAGAAG
>C710-312bar_0008171_x1
CATCGTGGATGCGTGAACCAGCAGAAGG
>C710-312bar_0008172_x1
CATCGTTGGTTCAGTGGTAGAATGCTCG
>C710-312bar_0008173_x2
CATCGTTGTGATTGTGGAC
>C710-312bar_0008174_x1
CATCGTTGTGCTTGTGGAC
>C710-312bar_0008175_x3
CATCTAAGATGTTGTGGGAGAC
>C710-312bar_0008176_x2
CATCTAGTAGCTGGTTCCC
>C710-312bar_0008177_x1
CATCTAGTCCGACGATCATGC
>C710-312bar_0008178_x1
CATCTCCGATGAGCATGGAATCGACGC
>C710-312bar_0008179_x2
CATCTCGGTGCTCATGTCC
>C710-312bar_0008180_x2
CATCTCGTCGGAGGCGAAC
>C710-312bar_0008181_x1
CATCTGGTTGCTTGTCCCACAGTAGC
>C710-312bar_0008182_x3
CATCTGGTTTCTCGGTGTAGAC
[truncated: 1,622,525 more chars]
