# Supplementary material for: Identification of microRNAs expressed in two mosquito vectors, Aedes albopictus and Culex quinquefasciatus
Source: BMC Genomics. 2010 Feb 18;11:119. doi: 10.1186/1471-2164-11-119 (PMC2834634; doi:10.1186/1471-2164-11-119)
Supplement: Additional file 5 — Raw sequence data Culex.fasta. FASTA file containing sequencing reads for Cx. quinquefasciatus mosquitoes [file 1471-2164-11-119-S5.ZIP]

Archive with 1 entries (1 files):
- Culex.fasta
