# Supplementary material for: Identification of microRNAs expressed in two mosquito vectors, Aedes albopictus and Culex quinquefasciatus
Source: BMC Genomics. 2010 Feb 18;11:119. doi: 10.1186/1471-2164-11-119 (PMC2834634; doi:10.1186/1471-2164-11-119)
Supplement: Additional file 5 — Raw sequence data Culex.fasta. FASTA file containing sequencing reads for Cx. quinquefasciatus mosquitoes [file 1471-2164-11-119-S5.ZIP › Culex.fasta]

>WNV-CXbar_0000001_x1
AAAAAAAAAAAAAAAAAAAAAA
>WNV-CXbar_0000002_x1
AAAAAAAAAAAAAAAAAAAAAAAAA
>WNV-CXbar_0000003_x1
AAAAAAAAAAAAAAAGAAG
>WNV-CXbar_0000004_x1
AAAAAAAAAAAAACGGTAA
>WNV-CXbar_0000005_x1
AAAAAAAAAAACGCAGATCTAAGGAA
>WNV-CXbar_0000006_x1
AAAAAAAAAACAAGTAAAACTTCCA
>WNV-CXbar_0000007_x1
AAAAAAAAAACGTATCCGTTGGGC
>WNV-CXbar_0000008_x1
AAAAAAAAAAGTGTGTGAAGAAAGGC
>WNV-CXbar_0000009_x1
AAAAAAAAAATGAAGCAGGTTCGTGGC
>WNV-CXbar_0000010_x1
AAAAAAAAACAAAGAGATGTGAGAC
>WNV-CXbar_0000011_x1
AAAAAAAAACATGACGTCGGGATATTAC
>WNV-CXbar_0000012_x2
AAAAAAAAACGCAGCTGCAAAC
>WNV-CXbar_0000013_x1
AAAAAAAAAGAGCACGCAATGTAAAC
>WNV-CXbar_0000014_x1
AAAAAAAAAGGGTCGGGC
>WNV-CXbar_0000015_x1
AAAAAAAAAGTGATGGAAAGA
>WNV-CXbar_0000016_x1
AAAAAAAAAGTTTGAGGGAAGATGAAG
>WNV-CXbar_0000017_x1
AAAAAAAAATCGCGGGAATAAAAC
>WNV-CXbar_0000018_x1
AAAAAAAAATGGACGGGAAAGGAGTGAC
>WNV-CXbar_0000019_x1
AAAAAAAAATTCTTTTGTTGACGTCGA
>WNV-CXbar_0000020_x1
AAAAAAAAATTGTGGAGTGGAAC
>WNV-CXbar_0000021_x2
AAAAAAAACAAAGTAGGCTGGTGAC
>WNV-CXbar_0000022_x1
AAAAAAAACAAAGTTCAGCT
>WNV-CXbar_0000023_x1
AAAAAAAACAATTGAAGGCTTGTAAAGC
>WNV-CXbar_0000024_x1
AAAAAAAACAGTTCGTCCTTAGGAC
>WNV-CXbar_0000025_x1
AAAAAAAACCAGGCGTCGCAAGGGAAG
>WNV-CXbar_0000026_x1
AAAAAAAACCTGATCGCCTGAC
>WNV-CXbar_0000027_x1
AAAAAAAACGGAAAAAAAAAAAAAAAA
>WNV-CXbar_0000028_x1
AAAAAAAACGTGGAACTGACTTGAAC
>WNV-CXbar_0000029_x1
AAAAAAAACGTGGCTGTGAA
>WNV-CXbar_0000030_x1
AAAAAAAACGTGGCTGTGAAA
>WNV-CXbar_0000031_x1
AAAAAAAACTAATCAAAGAAGTAAAC
>WNV-CXbar_0000032_x1
AAAAAAAACTCGATGGAGTTGGGGGC
>WNV-CXbar_0000033_x1
AAAAAAAAGAAAGCGAAGATACTGTAAC
>WNV-CXbar_0000034_x1
AAAAAAAAGAAGCGTGACTCATGA
>WNV-CXbar_0000035_x1
AAAAAAAAGAATCACCGCGACGATGAC
>WNV-CXbar_0000036_x1
AAAAAAAAGAGCACGCAATGTAAAC
>WNV-CXbar_0000037_x1
AAAAAAAAGAGGAAGAAATTAGGCGGAA
>WNV-CXbar_0000038_x1
AAAAAAAAGATGTTTTTACTAAAGGC
>WNV-CXbar_0000039_x1
AAAAAAAAGCAAGTGGTTC
>WNV-CXbar_0000040_x2
AAAAAAAAGCAGTCCCTCTTAGAGC
>WNV-CXbar_0000041_x1
AAAAAAAAGCGCGTAGTGTGGAC
>WNV-CXbar_0000042_x1
AAAAAAAAGGAGATCGAGTAGTGGAAAA
>WNV-CXbar_0000043_x1
AAAAAAAAGGATGATTGTGGC
>WNV-CXbar_0000044_x1
AAAAAAAAGTACGCAATTCAATG
>WNV-CXbar_0000045_x1
AAAAAAAAGTGATGGAAAG
>WNV-CXbar_0000046_x1
AAAAAAAAGTTGCATCCGACGAGAC
>WNV-CXbar_0000047_x1
AAAAAAAAGTTGGGTGGAAAAT
>WNV-CXbar_0000048_x1
AAAAAAAATACAGTGACACGG
>WNV-CXbar_0000049_x1
AAAAAAAATATGCGGTCTAACTGGAAC
>WNV-CXbar_0000050_x1
AAAAAAAATCCATCCTGTTTAC
>WNV-CXbar_0000051_x5
AAAAAAAATCGCGGGAATAAAAC
>WNV-CXbar_0000052_x1
AAAAAAAATGAGCATGTCTAA
>WNV-CXbar_0000053_x1
AAAAAAAATGATACACGGTAAAAAAT
>WNV-CXbar_0000054_x1
AAAAAAAATGATCACAAAGACCGAAC
>WNV-CXbar_0000055_x1
AAAAAAAATGGCGCCTGTAAA
>WNV-CXbar_0000056_x1
AAAAAAAATGTACAGCAATTTTCG
>WNV-CXbar_0000057_x1
AAAAAAAATGTCGCTGGCCAAC
>WNV-CXbar_0000058_x1
AAAAAAACAAAAAGTCTATA
>WNV-CXbar_0000059_x1
AAAAAAACAAATTCTCAGGGC
>WNV-CXbar_0000060_x1
AAAAAAACAATGTGGACAAATTAGAA
>WNV-CXbar_0000061_x1
AAAAAAACAGCCCCGGTTGGTGAC
>WNV-CXbar_0000062_x1
AAAAAAACATGACGTCGGGA
>WNV-CXbar_0000063_x1
AAAAAAACATGATAAACCGG
>WNV-CXbar_0000064_x1
AAAAAAACCAGCGAAATGGAAAAGGAC
>WNV-CXbar_0000065_x1
AAAAAAACCATCTAGATGTGAGACATGC
>WNV-CXbar_0000066_x1
AAAAAAACCGCGGTGCGTGTCGACGAC
>WNV-CXbar_0000067_x1
AAAAAAACGACGCAGTTTGTCGAAC
>WNV-CXbar_0000068_x1
AAAAAAACGCAACCTAGGGAAAC
>WNV-CXbar_0000069_x2
AAAAAAACGCGGAGTTGTGAAATCCC
>WNV-CXbar_0000070_x1
AAAAAAACGCTGGCATGT
>WNV-CXbar_0000071_x1
AAAAAAACGGAGAACCAATGGCGGT
>WNV-CXbar_0000072_x1
AAAAAAACGGAGGATGAAAAC
>WNV-CXbar_0000073_x1
AAAAAAACGGTATTTTGTGAA
>WNV-CXbar_0000074_x1
AAAAAAACGGTTCGAGAC
>WNV-CXbar_0000075_x1
AAAAAAACGTCAACAACGCGAGC
>WNV-CXbar_0000076_x1
AAAAAAACGTGTGCGGGC
>WNV-CXbar_0000077_x1
AAAAAAACGTTGAAGTGTGTTGTGAC
>WNV-CXbar_0000078_x1
AAAAAAACTCCAGAGATGTGCTCT
>WNV-CXbar_0000079_x1
AAAAAAACTTTGATCGCTGAC
>WNV-CXbar_0000080_x1
AAAAAAAGAAAGCGAAGATACTGTAACC
>WNV-CXbar_0000081_x1
AAAAAAAGAACAGTGAGTGCGAGAGC
>WNV-CXbar_0000082_x1
AAAAAAAGAAGAAAAATCAGTAGAC
>WNV-CXbar_0000083_x2
AAAAAAAGAATGGCTCCCACTCGAAC
>WNV-CXbar_0000084_x1
AAAAAAAGACGAGTCCGGAAC
>WNV-CXbar_0000085_x1
AAAAAAAGAGATTGACAAAAAA
>WNV-CXbar_0000086_x1
AAAAAAAGAGGAAAGAGGAATGTTTGGA
>WNV-CXbar_0000087_x1
AAAAAAAGCAGTTGAGAGAGATAGAAT
>WNV-CXbar_0000088_x1
AAAAAAAGCGATCGCAAATAGAA
>WNV-CXbar_0000089_x1
AAAAAAAGGCAAAATTCTCGACGTGAGC
>WNV-CXbar_0000090_x1
AAAAAAAGGCTGATTGTTTAATGTTAAC
>WNV-CXbar_0000091_x1
AAAAAAAGGTAGAATCGTAGGCTTAGA
>WNV-CXbar_0000092_x1
AAAAAAAGGTCAAGAGGATGAAAAC
>WNV-CXbar_0000093_x1
AAAAAAAGGTCGACTAATAAC
>WNV-CXbar_0000094_x1
AAAAAAAGGTCGGAAAACAATACAGAAC
>WNV-CXbar_0000095_x1
AAAAAAAGTACCGGTACCGAGAC
>WNV-CXbar_0000096_x1
AAAAAAAGTATGGATGCTAAGTGC
>WNV-CXbar_0000097_x1
AAAAAAAGTCACACTTATGGTAC
>WNV-CXbar_0000098_x1
AAAAAAAGTCTCAAGTCGTGAACA
>WNV-CXbar_0000099_x1
AAAAAAAGTCTGCCCGCTTTGCGTGAG
>WNV-CXbar_0000100_x1
AAAAAAAGTGTCCCGCAACCTGAAC
>WNV-CXbar_0000101_x1
AAAAAAAGTGTGTGAAGAAAGGC
>WNV-CXbar_0000102_x1
AAAAAAAGTGTGTTTATGGAGCGTAGAC
>WNV-CXbar_0000103_x1
AAAAAAAGTTGCATCCGACGG
>WNV-CXbar_0000104_x1
AAAAAAATACTGTTGTTCGGAC
>WNV-CXbar_0000105_x1
AAAAAAATAGAAGGTTGTAGG
>WNV-CXbar_0000106_x1
AAAAAAATAGTGACGAAACTGCAGGCC
>WNV-CXbar_0000107_x1
AAAAAAATATTCGTTTCTGGTTGAA
>WNV-CXbar_0000108_x1
AAAAAAATCACCGGGCTTCAGGC
>WNV-CXbar_0000109_x1
AAAAAAATCACCTACGCCTGAGT
>WNV-CXbar_0000110_x1
AAAAAAATCATTTTGTCTTCGTAGTAC
>WNV-CXbar_0000111_x1
AAAAAAATCGAAACTTGGTAGTTT
>WNV-CXbar_0000112_x1
AAAAAAATCGAAGAGAAAAAGGTAAAC
>WNV-CXbar_0000113_x1
AAAAAAATCGCCAGAATGAAGC
>WNV-CXbar_0000114_x5
AAAAAAATCGCGGGAATAAAAC
>WNV-CXbar_0000115_x1
AAAAAAATCGGAATGCAAC
>WNV-CXbar_0000116_x1
AAAAAAATCGGACGAAGACGAGAAG
>WNV-CXbar_0000117_x1
AAAAAAATCGGCGTGTGGAA
>WNV-CXbar_0000118_x1
AAAAAAATCTGAAAGTGGACAAAGTGGC
>WNV-CXbar_0000119_x1
AAAAAAATCTGAACAGGCTGAAAC
>WNV-CXbar_0000120_x1
AAAAAAATGAAGTCTGATTCGTAAC
>WNV-CXbar_0000121_x1
AAAAAAATGAATTGCCTGAT
>WNV-CXbar_0000122_x1
AAAAAAATGAGAGAGAGACACAAC
>WNV-CXbar_0000123_x2
AAAAAAATGGACCTCGGATTCGTAAAC
>WNV-CXbar_0000124_x1
AAAAAAATGGAGGTTTGAC
>WNV-CXbar_0000125_x1
AAAAAAATGGTTAAACGACAGAAAGC
>WNV-CXbar_0000126_x1
AAAAAAATGTAGCGAACTAGTTGAAC
>WNV-CXbar_0000127_x1
AAAAAAATGTAGTTACGCGACGTAATC
>WNV-CXbar_0000128_x1
AAAAAAATGTTTCGCAGTGAAC
>WNV-CXbar_0000129_x1
AAAAAAATTAGGGGTTTTTTTTTGAGC
>WNV-CXbar_0000130_x1
AAAAAAATTGCAATTCCG
>WNV-CXbar_0000131_x1
AAAAAACAAAAATCTGGAACGTGGA
>WNV-CXbar_0000132_x1
AAAAAACAAGATTAAGAT
>WNV-CXbar_0000133_x1
AAAAAACAAGTGAAAGAAAAACGAGAAC
>WNV-CXbar_0000134_x1
AAAAAACACAAATGAGAGATGGAAAAC
>WNV-CXbar_0000135_x1
AAAAAACAGAAAAAAACAAGTAAAC
>WNV-CXbar_0000136_x1
AAAAAACATAACTTGAAACTGTGCGG
>WNV-CXbar_0000137_x1
AAAAAACATAGGGCTTTAGTAAC
>WNV-CXbar_0000138_x1
AAAAAACATGCGTCAGAC
>WNV-CXbar_0000139_x1
AAAAAACATGTAGCGATCAGG
>WNV-CXbar_0000140_x1
AAAAAACATGTTTGTAAATGTGTAGACC
>WNV-CXbar_0000141_x1
AAAAAACCCCCCGCGTATGA
>WNV-CXbar_0000142_x1
AAAAAACCTGGCGAAGAGGCA
>WNV-CXbar_0000143_x1
AAAAAACGCACAAAACCCCACTGGAAC
>WNV-CXbar_0000144_x1
AAAAAACGCAGCTGCAAAC
>WNV-CXbar_0000145_x1
AAAAAACGCGTCCGTCCGGTAAAAAGAC
>WNV-CXbar_0000146_x1
AAAAAACGCGTTCTACTGTTCACC
>WNV-CXbar_0000147_x1
AAAAAACGGAAAGGGAAATGCCCA
>WNV-CXbar_0000148_x1
AAAAAACGGACCTCGGAT
>WNV-CXbar_0000149_x1
AAAAAACGGAGGATGAAAAC
>WNV-CXbar_0000150_x1
AAAAAACGGCAAGGATAAATTGTTGAC
>WNV-CXbar_0000151_x1
AAAAAACGTAGCTCTGGAGGTGAAC
>WNV-CXbar_0000152_x1
AAAAAACGTGCAGAAAGTCGAGCTTC
>WNV-CXbar_0000153_x1
AAAAAACGTGTACTAGCTGCTGCGAGC
>WNV-CXbar_0000154_x1
AAAAAACTACGATGGACATTGAC
>WNV-CXbar_0000155_x1
AAAAAACTAGCGAAATGTCGAAC
>WNV-CXbar_0000156_x1
AAAAAACTCGCAAAAAAA
>WNV-CXbar_0000157_x1
AAAAAACTGCATTGTTTCGGATCCG
>WNV-CXbar_0000158_x1
AAAAAACTGGTCAAGCACTGGAATGAC
>WNV-CXbar_0000159_x1
AAAAAACTGTGTGAGTTGACTCAAAC
>WNV-CXbar_0000160_x1
AAAAAACTTCAGAGGATTCAGAACA
>WNV-CXbar_0000161_x1
AAAAAACTTTTTTGTATGGATCGTGGAC
>WNV-CXbar_0000162_x1
AAAAAAGAAAGCGAAGATACTGTAAC
>WNV-CXbar_0000163_x1
AAAAAAGAACAGTGAGTGCGAGAGC
>WNV-CXbar_0000164_x1
AAAAAAGAACGACATTGTTATGAGC
>WNV-CXbar_0000165_x1
AAAAAAGAAGGAAAAAATGACACG
>WNV-CXbar_0000166_x1
AAAAAAGACAACATCCGGATCGGAAC
>WNV-CXbar_0000167_x1
AAAAAAGACGCGTCGCCTCAGATC
>WNV-CXbar_0000168_x1
AAAAAAGACTTCGTCGCAGTATCGAAAC
>WNV-CXbar_0000169_x1
AAAAAAGAGGAAAAGTGTTCAGAA
>WNV-CXbar_0000170_x1
AAAAAAGAGGTGTCGCGGCTCTGAAAC
>WNV-CXbar_0000171_x1
AAAAAAGAGGTTGTGACAGTAGAGC
>WNV-CXbar_0000172_x1
AAAAAAGAGTCGAAGAAGAAGC
>WNV-CXbar_0000173_x3
AAAAAAGATATATGGAGGAGTAAC
>WNV-CXbar_0000174_x1
AAAAAAGATATATGGAGGAGTAACTAAA
>WNV-CXbar_0000175_x1
AAAAAAGATCGGGTGGTTC
>WNV-CXbar_0000176_x1
AAAAAAGATTTCCGTGGAGAGGGA
>WNV-CXbar_0000177_x1
AAAAAAGCAAAAAACCCGCTGCAGGC
>WNV-CXbar_0000178_x1
AAAAAAGCAAGCGATTAGCGG
>WNV-CXbar_0000179_x1
AAAAAAGCAGATAGACAAACAAGAC
>WNV-CXbar_0000180_x1
AAAAAAGCGAAAAGAGGTTCGAAGGG
>WNV-CXbar_0000181_x1
AAAAAAGCGCGGGAATAAAAC
>WNV-CXbar_0000182_x1
AAAAAAGCGCTCGTAGGC
>WNV-CXbar_0000183_x1
AAAAAAGCGGACTCTCGGAC
>WNV-CXbar_0000184_x1
AAAAAAGCTTTATCGCTGTAAAC
>WNV-CXbar_0000185_x1
AAAAAAGCTTTGGCGGAAGCAGTAGAC
>WNV-CXbar_0000186_x1
AAAAAAGGAAACATTTGGAACTA
>WNV-CXbar_0000187_x1
AAAAAAGGAATCTTCTGCGGTAGAGC
>WNV-CXbar_0000188_x1
AAAAAAGGACTTGTACTTGGGATTCC
>WNV-CXbar_0000189_x1
AAAAAAGGATAGATAGACACACGAAC
>WNV-CXbar_0000190_x1
AAAAAAGGCTGTGATAACC
>WNV-CXbar_0000191_x1
AAAAAAGGGAAGGCAGGACTTGGAC
>WNV-CXbar_0000192_x1
AAAAAAGGGACTGCTACTGAGAA
>WNV-CXbar_0000193_x1
AAAAAAGGGACTGTGACGCGCG
>WNV-CXbar_0000194_x1
AAAAAAGGGGAGGCGGAC
>WNV-CXbar_0000195_x1
AAAAAAGGGGGGGTTGTGAGTGC
>WNV-CXbar_0000196_x1
AAAAAAGGGGTATTGTTAGGC
>WNV-CXbar_0000197_x1
AAAAAAGTACCTGGGCAGACGGTA
>WNV-CXbar_0000198_x1
AAAAAAGTACTCGATTAACAAAGAC
>WNV-CXbar_0000199_x1
AAAAAAGTACTTGAAATAAAGATGGGAA
>WNV-CXbar_0000200_x1
AAAAAAGTCTCCGCGGTAAGC
>WNV-CXbar_0000201_x2
AAAAAAGTGAGCACGCAATGTAAAC
>WNV-CXbar_0000202_x1
AAAAAAGTGTCGCGTGGTGGC
>WNV-CXbar_0000203_x1
AAAAAAGTTCCCAGAACCAGAGC
>WNV-CXbar_0000204_x1
AAAAAAGTTCCGGCAAGTTAGC
>WNV-CXbar_0000205_x1
AAAAAAGTTCTCCGATAGGGC
>WNV-CXbar_0000206_x1
AAAAAAGTTCTCCGATCGGGC
>WNV-CXbar_0000207_x1
AAAAAAGTTCTTCGACCGGGC
>WNV-CXbar_0000208_x1
AAAAAAGTTGAATTGGTACAGAAGC
>WNV-CXbar_0000209_x1
AAAAAAGTTGGCGTGGTGC
>WNV-CXbar_0000210_x1
AAAAAAGTTTCAGCCGGATTAAAAAAAT
>WNV-CXbar_0000211_x1
AAAAAAGTTTGAGGGAAGATGAAC
>WNV-CXbar_0000212_x5
AAAAAAGTTTGATTATCTCGACCAGGAC
>WNV-CXbar_0000213_x1
AAAAAAGTTTTGCATGGCAT
>WNV-CXbar_0000214_x1
AAAAAATAAAAATGGTCGAAATCGG
>WNV-CXbar_0000215_x1
AAAAAATAAGCACTAAGTAACTCGAAC
>WNV-CXbar_0000216_x2
AAAAAATAAGCATTACTCTAGAGC
>WNV-CXbar_0000217_x2
AAAAAATACAACATGATTCAAGAC
>WNV-CXbar_0000218_x1
AAAAAATACGTGAAACTGCCTAGGG
>WNV-CXbar_0000219_x1
AAAAAATAGGTACACGGAAAAA
>WNV-CXbar_0000220_x1
AAAAAATATATGACGGACTGCTAAGTAC
>WNV-CXbar_0000221_x1
AAAAAATCAGGGGTGTAAC
>WNV-CXbar_0000222_x1
AAAAAATCATAACGGCGAATAAC
>WNV-CXbar_0000223_x1
AAAAAATCATAACTCGGCGGA
>WNV-CXbar_0000224_x1
AAAAAATCATAACTCGGCGGC
>WNV-CXbar_0000225_x1
AAAAAATCATATCTCGGCGGC
>WNV-CXbar_0000226_x1
AAAAAATCATGCTGAATCGAC
>WNV-CXbar_0000227_x1
AAAAAATCGAAGAGAAAAAGGTAAAC
>WNV-CXbar_0000228_x1
AAAAAATCGCAGATAAAAATAGAC
>WNV-CXbar_0000229_x1
AAAAAATCGCGGAAATAAAAC
>WNV-CXbar_0000230_x6
AAAAAATCGCGGGAATAAAAC
>WNV-CXbar_0000231_x1
AAAAAATCGCTCAAGCTCAAGAC
>WNV-CXbar_0000232_x1
AAAAAATCGGCGTGTGGA
>WNV-CXbar_0000233_x1
AAAAAATCGGTACAACTGAACCAAG
>WNV-CXbar_0000234_x1
AAAAAATCGTGTCGTTCGTAGCC
>WNV-CXbar_0000235_x3
AAAAAATCTCGGTTTGATTAGGC
>WNV-CXbar_0000236_x1
AAAAAATCTCGGTTTGATTAGGCT
>WNV-CXbar_0000237_x1
AAAAAATCTGAAAGTGGACAAAGTGGC
>WNV-CXbar_0000238_x1
AAAAAATCTTAGTTCGGTAGTTTGAC
>WNV-CXbar_0000239_x1
AAAAAATGAATTGTGCTGTTGTTGCGC
>WNV-CXbar_0000240_x1
AAAAAATGACACGTTGACGATTAC
>WNV-CXbar_0000241_x1
AAAAAATGACCTGGCCTAGCAC
>WNV-CXbar_0000242_x3
AAAAAATGAGGGTATTTTAGAGC
>WNV-CXbar_0000243_x1
AAAAAATGCAAGAATTTAAAC
>WNV-CXbar_0000244_x1
AAAAAATGCGGTAAAAAGGAGC
>WNV-CXbar_0000245_x2
AAAAAATGCGTTACGTGGC
>WNV-CXbar_0000246_x1
AAAAAATGGAAGACAGGACTTGGACT
>WNV-CXbar_0000247_x1
AAAAAATGGAAGGCAGAACTTGGAC
>WNV-CXbar_0000248_x3
AAAAAATGGAAGGCAGGACTTGGA
>WNV-CXbar_0000249_x129
AAAAAATGGAAGGCAGGACTTGGAC
>WNV-CXbar_0000250_x1
AAAAAATGGAAGGCAGGACTTGGACA
>WNV-CXbar_0000251_x14
AAAAAATGGAAGGCAGGACTTGGACT
>WNV-CXbar_0000252_x2
AAAAAATGGAAGGCAGGACTTGGACTC
>WNV-CXbar_0000253_x3
AAAAAATGGAAGGCAGGACTTGGACTCT
>WNV-CXbar_0000254_x1
AAAAAATGGAAGGCAGGACTTGTAC
>WNV-CXbar_0000255_x1
AAAAAATGGAAGGCAGGACTTTGAC
>WNV-CXbar_0000256_x1
AAAAAATGGACCTCGGATTCGTAAAC
>WNV-CXbar_0000257_x1
AAAAAATGGATGATTTGGCAGGTC
>WNV-CXbar_0000258_x1
AAAAAATGGCCCATGGGGTAAAAC
>WNV-CXbar_0000259_x1
AAAAAATGGCGAAAACTTGTGC
>WNV-CXbar_0000260_x1
AAAAAATGGCGTTGACTCAGATTCC
>WNV-CXbar_0000261_x1
AAAAAATGGTGATGAGGACACGGA
>WNV-CXbar_0000262_x1
AAAAAATGGTGCACTTTCGAGC
>WNV-CXbar_0000263_x1
AAAAAATGTAAGGCAGGACTTGGACT
>WNV-CXbar_0000264_x1
AAAAAATGTGGATTGTTCGAC
>WNV-CXbar_0000265_x1
AAAAAATGTTCGGTTTGAGTTAC
>WNV-CXbar_0000266_x1
AAAAAATGTTCTGTGGCTTTGAAT
>WNV-CXbar_0000267_x1
AAAAAATTACAGCGGATTGAATCAAC
>WNV-CXbar_0000268_x1
AAAAAATTAGCCTGATTCAACAC
>WNV-CXbar_0000269_x1
AAAAAATTAGGCTGATTCAAAAC
>WNV-CXbar_0000270_x1
AAAAAATTCATAACTCGGTCA
>WNV-CXbar_0000271_x1
AAAAAATTGCAGCTCGAGGATGG
>WNV-CXbar_0000272_x10
AAAAAATTGGCGATGTCGAAC
>WNV-CXbar_0000273_x1
AAAAAATTGGCGATGTTGAAC
>WNV-CXbar_0000274_x1
AAAAAATTGGCGTGACGGGACA
>WNV-CXbar_0000275_x1
AAAAAATTGTGGGAGAAAAGAC
>WNV-CXbar_0000276_x1
AAAAAATTGTTTAGCCCAAAAC
>WNV-CXbar_0000277_x1
AAAAAATTTGTTTAGCCCAAAAC
>WNV-CXbar_0000278_x1
AAAAACAAAACGAGAATCGAAAGAC
>WNV-CXbar_0000279_x1
AAAAACAAAATCTTCTCTCTGCCAAAC
>WNV-CXbar_0000280_x1
AAAAACAAACGTGGAAAATGTAAAC
>WNV-CXbar_0000281_x2
AAAAACAAAGAGATGTGAGAC
>WNV-CXbar_0000282_x2
AAAAACAAATTCTCAGGGC
>WNV-CXbar_0000283_x1
AAAAACAAATTGAGCATGAGGTTCGGC
>WNV-CXbar_0000284_x1
AAAAACAACAGAAATCAAGGGTCGTAGC
>WNV-CXbar_0000285_x1
AAAAACAAGAGCACGCAATGTAAAC
>WNV-CXbar_0000286_x1
AAAAACAAGGAGGGTAAGAAAC
>WNV-CXbar_0000287_x1
AAAAACAATCGCCAGAATGAAGC
>WNV-CXbar_0000288_x1
AAAAACACACACAGCATGAA
>WNV-CXbar_0000289_x1
AAAAACACACCGACGGCGGAC
>WNV-CXbar_0000290_x1
AAAAACACCTCGGTCTATAGC
>WNV-CXbar_0000291_x1
AAAAACACCTCGGTCTATAGCTG
>WNV-CXbar_0000292_x1
AAAAACACGCTGTTTAAC
>WNV-CXbar_0000293_x1
AAAAACAGACCATCGCGAATGTGAC
>WNV-CXbar_0000294_x1
AAAAACAGATCGGCGAAAGGC
>WNV-CXbar_0000295_x1
AAAAACAGCTGATTGCGCGAC
>WNV-CXbar_0000296_x2
AAAAACAGCTGCGCTTCGGAC
>WNV-CXbar_0000297_x2
AAAAACAGGACCAGGACACTGACCAGAA
>WNV-CXbar_0000298_x1
AAAAACAGGACTGCGCGTCTCCAGAAGC
>WNV-CXbar_0000299_x1
AAAAACATAAATTGGATTGAATGGC
>WNV-CXbar_0000300_x1
AAAAACATAGATCACTGGA
>WNV-CXbar_0000301_x3
AAAAACATAGATCACTGGAC
>WNV-CXbar_0000302_x2
AAAAACATCACTGGCGTGTAGGC
>WNV-CXbar_0000303_x1
AAAAACATCCCAGCAAGATCCACTCGG
>WNV-CXbar_0000304_x2
AAAAACATCCTGAACAGTTGCCTAGAGC
>WNV-CXbar_0000305_x1
AAAAACATCTTGAAGGGCATGAGAA
>WNV-CXbar_0000306_x1
AAAAACATGAAAATCGGAT
>WNV-CXbar_0000307_x1
AAAAACATGATTTTTCGAGACGT
>WNV-CXbar_0000308_x1
AAAAACATGGACGAGATGAAGGC
>WNV-CXbar_0000309_x1
AAAAACATTAGTCTTGTAAAC
>WNV-CXbar_0000310_x1
AAAAACATTATTTGTCTTCAAAC
>WNV-CXbar_0000311_x1
AAAAACATTCAATCGGAGCTTAAC
>WNV-CXbar_0000312_x1
AAAAACATTGGATGACGACGAGGTGGAG
>WNV-CXbar_0000313_x1
AAAAACCAAAAAAGGTGGGATTGCAAC
>WNV-CXbar_0000314_x1
AAAAACCAACTGAACGAACAGCAGACA
>WNV-CXbar_0000315_x1
AAAAACCAAGGGATGAAGTCGG
>WNV-CXbar_0000316_x1
AAAAACCAAGTGATGAAGTCGCG
>WNV-CXbar_0000317_x4
AAAAACCAAGTGATGAAGTCGGG
>WNV-CXbar_0000318_x1
AAAAACCAAGTGATGAAGTCGGGATATG
>WNV-CXbar_0000319_x1
AAAAACCCCGAGCTAGAAGAAC
>WNV-CXbar_0000320_x1
AAAAACCCGCAAGACTTGCTAGC
>WNV-CXbar_0000321_x2
AAAAACCCGCAAGACTTGCTAGCGT
>WNV-CXbar_0000322_x1
AAAAACCCGCGAACTGATGAC
>WNV-CXbar_0000323_x1
AAAAACCCGGAAGACTTGCT
>WNV-CXbar_0000324_x1
AAAAACCGAACACGAAGGTCGAAC
>WNV-CXbar_0000325_x1
AAAAACCGATCATCCGACATGTCAAAC
>WNV-CXbar_0000326_x2
AAAAACCGCATCACATGTAAAC
>WNV-CXbar_0000327_x1
AAAAACCGGAATGAAAAC
>WNV-CXbar_0000328_x1
AAAAACCGGAGAGCCAGCGAAGA
>WNV-CXbar_0000329_x1
AAAAACCGGTCTCCAAAACTCC
>WNV-CXbar_0000330_x1
AAAAACCGTCCAACTCCAAGCGAAACT
>WNV-CXbar_0000331_x1
AAAAACCGTTTCCCGCTTGTGGAGC
>WNV-CXbar_0000332_x1
AAAAACCTGAGCAAATCACTGTAAC
>WNV-CXbar_0000333_x1
AAAAACCTGGACCTGGAAGCAGATGGCC
>WNV-CXbar_0000334_x2
AAAAACCTGGCGAAGAGGCAGA
>WNV-CXbar_0000335_x1
AAAAACGAAAAGTCAGCGAGAAC
>WNV-CXbar_0000336_x1
AAAAACGAAACGGATCGTAGCCAGA
>WNV-CXbar_0000337_x1
AAAAACGAAAGCACGCAATGTAAAC
>WNV-CXbar_0000338_x1
AAAAACGAAGAACTAGAGC
>WNV-CXbar_0000339_x1
AAAAACGAATGCACGCAATGTAAAC
>WNV-CXbar_0000340_x1
AAAAACGACAGAGGTTGTTAGGC
>WNV-CXbar_0000341_x1
AAAAACGACGTTAGTGGTGCAAC
>WNV-CXbar_0000342_x1
AAAAACGACTGGATGGCC
>WNV-CXbar_0000343_x2
AAAAACGAGAGCACGCAATGTAAAC
>WNV-CXbar_0000344_x2
AAAAACGAGTTGTGCTGTGAAT
>WNV-CXbar_0000345_x1
AAAAACGATAAGGATGAAGGC
>WNV-CXbar_0000346_x1
AAAAACGATAGAGGACGACAGAC
>WNV-CXbar_0000347_x1
AAAAACGATGTTTCTGTGCGAGC
>WNV-CXbar_0000348_x1
AAAAACGCAAAGCCCGGTTGTAAA
>WNV-CXbar_0000349_x1
AAAAACGCAATCGGCACGTAAC
>WNV-CXbar_0000350_x1
AAAAACGCAGCGGCTTAGCTCGGAGAG
>WNV-CXbar_0000351_x1
AAAAACGCATAATGGATGAGATTGC
>WNV-CXbar_0000352_x1
AAAAACGCCTGAATCTGAC
>WNV-CXbar_0000353_x1
AAAAACGCGGGAAACCGTGCAAAC
>WNV-CXbar_0000354_x1
AAAAACGCGGGAAGTAGA
>WNV-CXbar_0000355_x1
AAAAACGCGTCAAAAGTAGTGGC
>WNV-CXbar_0000356_x1
AAAAACGCTATGAAAGTCGAC
>WNV-CXbar_0000357_x2
AAAAACGCTGTGAAATTTGAA
>WNV-CXbar_0000358_x1
AAAAACGCTTGCCGAACAGGTAGAC
>WNV-CXbar_0000359_x1
AAAAACGCTTGGCATGATTCGAAGAGA
>WNV-CXbar_0000360_x1
AAAAACGGACCTCAATGGGGAC
>WNV-CXbar_0000361_x1
AAAAACGGAGCGTTGGATGGTGC
>WNV-CXbar_0000362_x1
AAAAACGGAGGATGAAAAC
>WNV-CXbar_0000363_x1
AAAAACGGATTCGCGATCAGGGAC
>WNV-CXbar_0000364_x1
AAAAACGGCGTCTATTTGTTTGTGAC
>WNV-CXbar_0000365_x1
AAAAACGGGGAACCCGCGTGGAAG
>WNV-CXbar_0000366_x1
AAAAACGGTACCTGGAAATGGAC
>WNV-CXbar_0000367_x1
AAAAACGGTGATCGTCTTCAGAC
>WNV-CXbar_0000368_x2
AAAAACGGTGGAACAAGTTGAAC
>WNV-CXbar_0000369_x1
AAAAACGGTTCGGGTTTAGATC
>WNV-CXbar_0000370_x2
AAAAACGGTTCGGGTTTAGATCAGAAGA
>WNV-CXbar_0000371_x1
AAAAACGTAACGGATCGCGACGGAGAC
>WNV-CXbar_0000372_x1
AAAAACGTACCTCAACTTTAGAC
>WNV-CXbar_0000373_x1
AAAAACGTAGCTCCTGTATTGTAGCAAA
>WNV-CXbar_0000374_x1
AAAAACGTCTCCGTGCTCGGATCA
>WNV-CXbar_0000375_x1
AAAAACGTCTGAGATGTTGAACCGTCA
>WNV-CXbar_0000376_x1
AAAAACGTGACGGATCGAAAGAAAA
>WNV-CXbar_0000377_x1
AAAAACGTGGACGAGAAT
>WNV-CXbar_0000378_x1
AAAAACGTGGTCATGCTGACGGGGAAA
>WNV-CXbar_0000379_x1
AAAAACGTTGAGAGTTGAAC
>WNV-CXbar_0000380_x1
AAAAACGTTGGCTTCGCGC
>WNV-CXbar_0000381_x1
AAAAACTACAGTCCGACGATCATGC
>WNV-CXbar_0000382_x1
AAAAACTACATGGACCTGGTGAC
>WNV-CXbar_0000383_x1
AAAAACTATGAGCCTGAGCCGCATC
>WNV-CXbar_0000384_x1
AAAAACTCAAACGAGCTGAAGCAA
>WNV-CXbar_0000385_x1
AAAAACTCCTGAACAGTGAAATGGCA
>WNV-CXbar_0000386_x2
AAAAACTCGTCCTGACTATAGA
>WNV-CXbar_0000387_x1
AAAAACTCGTCGCCGGAGGAGAGC
>WNV-CXbar_0000388_x1
AAAAACTGCAACTCATTGTCCGAGCAGA
>WNV-CXbar_0000389_x1
AAAAACTGCAGATTGTTTTGTAAAGAGT
>WNV-CXbar_0000390_x1
AAAAACTGCAGGCACTAAGCGTTACGGT
>WNV-CXbar_0000391_x2
AAAAACTGCATTTCGAGAC
>WNV-CXbar_0000392_x1
AAAAACTGCCTGGTAACGTTCTGTT
>WNV-CXbar_0000393_x1
AAAAACTGCGGACCGAGACGAGAAT
>WNV-CXbar_0000394_x1
AAAAACTGCTCTGTGGCCC
>WNV-CXbar_0000395_x1
AAAAACTGGACCGAGTAGGC
>WNV-CXbar_0000396_x1
AAAAACTGGGGAAGAATCAAGCAGTGG
>WNV-CXbar_0000397_x1
AAAAACTGGGGAAGAATCAAGCAGTGGA
>WNV-CXbar_0000398_x1
AAAAACTGGGTGGAAAGAGCAGAATG
>WNV-CXbar_0000399_x1
AAAAACTGTTCGGAAGGGGC
>WNV-CXbar_0000400_x1
AAAAACTGTTGTATTGTGTAGC
>WNV-CXbar_0000401_x2
AAAAACTTCAGAGGATTCAGA
>WNV-CXbar_0000402_x1
AAAAACTTCGAAGGCACGGAAC
>WNV-CXbar_0000403_x1
AAAAACTTTCACGTTACAGTATGCA
>WNV-CXbar_0000404_x1
AAAAACTTTGGGGGCTGAGA
>WNV-CXbar_0000405_x1
AAAAACTTTTCAGCTCCAAGTAGAAGA
>WNV-CXbar_0000406_x1
AAAAAGAAAAGTAGATCGAGTGG
>WNV-CXbar_0000407_x1
AAAAAGAAAGCGAAGATACTGTAACA
>WNV-CXbar_0000408_x1
AAAAAGAAAGCTGCTGAAATGAGC
>WNV-CXbar_0000409_x1
AAAAAGAAAGTTCAGTGTGAGC
>WNV-CXbar_0000410_x1
AAAAAGAAATTGATTTGAAGAC
>WNV-CXbar_0000411_x1
AAAAAGAACAATTCTCTGACGGAAC
>WNV-CXbar_0000412_x1
AAAAAGAACTCCACCAACAGATGACG
>WNV-CXbar_0000413_x1
AAAAAGAAGAGGATGGAGGCTT
>WNV-CXbar_0000414_x1
AAAAAGAAGATCCAGACACGTATGAC
>WNV-CXbar_0000415_x1
AAAAAGAAGCAAAATAAGTGGAC
>WNV-CXbar_0000416_x1
AAAAAGAAGCATGTGATTGTTAGAAAT
>WNV-CXbar_0000417_x1
AAAAAGAAGCATTAATAAACTGTAAGAT
>WNV-CXbar_0000418_x1
AAAAAGAAGCTGGTTCCTCGGC
>WNV-CXbar_0000419_x4
AAAAAGAAGGACTCGGAC
>WNV-CXbar_0000420_x1
AAAAAGAAGGACTCGGACGATGAC
>WNV-CXbar_0000421_x1
AAAAAGAAGGAGGATGAAC
>WNV-CXbar_0000422_x1
AAAAAGAAGGAGGGAAAGGACGGC
>WNV-CXbar_0000423_x1
AAAAAGAAGGGACAGAAGGAAGAGGTT
>WNV-CXbar_0000424_x1
AAAAAGAAGGGGGAAAAAGTAAA
>WNV-CXbar_0000425_x1
AAAAAGAAGTATGGATCAATGG
>WNV-CXbar_0000426_x1
AAAAAGAATCAAAGAATGTTGACC
>WNV-CXbar_0000427_x1
AAAAAGAATCAGCATTTGTAGGGC
>WNV-CXbar_0000428_x1
AAAAAGAATCGCTGAGAAC
>WNV-CXbar_0000429_x1
AAAAAGAATGGTGGTCTAATTGGATA
>WNV-CXbar_0000430_x1
AAAAAGAATTTGTTGTAGATTGC
>WNV-CXbar_0000431_x1
AAAAAGACAAAAAAGACAAAAAAG
>WNV-CXbar_0000432_x2
AAAAAGACAAATCACTGTGAAGACATTT
>WNV-CXbar_0000433_x1
AAAAAGACAACTCGGGATGTACGGCGTT
>WNV-CXbar_0000434_x1
AAAAAGACACTGGACTGAGA
>WNV-CXbar_0000435_x1
AAAAAGACATGACAATATTTCTCGTT
>WNV-CXbar_0000436_x3
AAAAAGACATGGGTAGTGAGAT
>WNV-CXbar_0000437_x1
AAAAAGACCGGAAAGAAGGAAC
>WNV-CXbar_0000438_x1
AAAAAGACGCGCGGGCTGAGGAT
>WNV-CXbar_0000439_x1
AAAAAGACTGGGGCGTAAAC
>WNV-CXbar_0000440_x1
AAAAAGAGAGAAGGACCGAGGGG
>WNV-CXbar_0000441_x2
AAAAAGAGAGAGAGAGAGTGAAC
>WNV-CXbar_0000442_x1
AAAAAGAGAGATGTGAGCCGG
>WNV-CXbar_0000443_x1
AAAAAGAGAGGATCGAGGACGAAGAA
>WNV-CXbar_0000444_x1
AAAAAGAGAGGGTGTGAGAGAGGCA
>WNV-CXbar_0000445_x1
AAAAAGAGAGGTGTGAAC
>WNV-CXbar_0000446_x1
AAAAAGAGCCCAGGTGGACAAAAC
>WNV-CXbar_0000447_x2
AAAAAGAGCGACGGTACTGTACC
>WNV-CXbar_0000448_x1
AAAAAGAGCTCCATACAGTCAAC
>WNV-CXbar_0000449_x1
AAAAAGAGGAAGAAAGTAGGC
>WNV-CXbar_0000450_x1
AAAAAGAGGGGAAGAGTGATGTTGTAGC
>WNV-CXbar_0000451_x1
AAAAAGAGGTAAAACTGCAAGCAAC
>WNV-CXbar_0000452_x2
AAAAAGAGGTATATTACTGTTAAT
>WNV-CXbar_0000453_x1
AAAAAGAGGTATATTACTGTTAATAATA
>WNV-CXbar_0000454_x1
AAAAAGAGGTGTAACTTGCAGAGC
>WNV-CXbar_0000455_x1
AAAAAGATACGCGGAAAAGAA
>WNV-CXbar_0000456_x1
AAAAAGATACGCGGAAAAGAAC
>WNV-CXbar_0000457_x2
AAAAAGATATATGGAGGAGTAAC
>WNV-CXbar_0000458_x1
AAAAAGATATATGGAGGAGTAACTAAA
>WNV-CXbar_0000459_x1
AAAAAGATCAGGCGGTTCATAGTGAT
>WNV-CXbar_0000460_x2
AAAAAGATCCATCAGCAATTTGTA
>WNV-CXbar_0000461_x1
AAAAAGATCCTAAGCGCTAGTTGTAAAC
>WNV-CXbar_0000462_x1
AAAAAGATCGCCGACCAGGAC
>WNV-CXbar_0000463_x1
AAAAAGATCGGTGACGAC
>WNV-CXbar_0000464_x1
AAAAAGATCTATTCAACTCTTCGAAC
>WNV-CXbar_0000465_x1
AAAAAGATCTCTTCTGGTCC
>WNV-CXbar_0000466_x1
AAAAAGATGAGCTTGAGCCAGCAG
>WNV-CXbar_0000467_x1
AAAAAGATGAGGTCGGAC
>WNV-CXbar_0000468_x1
AAAAAGATGGATGAAGGATTATAAC
>WNV-CXbar_0000469_x1
AAAAAGATGGTCGTCGAC
>WNV-CXbar_0000470_x1
AAAAAGATGTGGAGTATGGC
>WNV-CXbar_0000471_x1
AAAAAGATTAGCTAATTAAG
>WNV-CXbar_0000472_x1
AAAAAGATTGCGACCTCGATGA
>WNV-CXbar_0000473_x1
AAAAAGATTGCGACCTCGATGTTGGA
>WNV-CXbar_0000474_x1
AAAAAGATTGCGACCTCGATGTTGGAT
>WNV-CXbar_0000475_x1
AAAAAGCAAAAGGGGTCGGA
>WNV-CXbar_0000476_x1
AAAAAGCAACTTACGTATATGATGAAC
>WNV-CXbar_0000477_x1
AAAAAGCAAGAAAAAGAAGGGGGAAAC
>WNV-CXbar_0000478_x1
AAAAAGCACGTGTGACAAGATAGTAC
>WNV-CXbar_0000479_x1
AAAAAGCACTTTTCTCCGTTCCGAC
>WNV-CXbar_0000480_x1
AAAAAGCAGGACAAGTAGGAAGGGAGC
>WNV-CXbar_0000481_x1
AAAAAGCAGTACACAACCGATTGAAC
>WNV-CXbar_0000482_x1
AAAAAGCAGTACCTCTTAGAGC
>WNV-CXbar_0000483_x1
AAAAAGCATAAAAATCGCGTTGAAAAC
>WNV-CXbar_0000484_x1
AAAAAGCATCGGTCTCGT
>WNV-CXbar_0000485_x1
AAAAAGCATTAGCATGTAA
>WNV-CXbar_0000486_x1
AAAAAGCATTTATCATCGTGTGGCAC
>WNV-CXbar_0000487_x2
AAAAAGCCAGTGTTGAGC
>WNV-CXbar_0000488_x1
AAAAAGCCATAGCAGTTGATTTAGAC
>WNV-CXbar_0000489_x1
AAAAAGCCGTCAGTAATGTC
>WNV-CXbar_0000490_x1
AAAAAGCGACGGTGAAAATTAGGAC
>WNV-CXbar_0000491_x2
AAAAAGCGAGCGGAAGTAGA
>WNV-CXbar_0000492_x1
AAAAAGCGAGCGGAAGTAGAG
>WNV-CXbar_0000493_x1
AAAAAGCGAGCGGAAGTAGAGGGTG
>WNV-CXbar_0000494_x1
AAAAAGCGATTCTGATCGACGG
>WNV-CXbar_0000495_x1
AAAAAGCGCGTTATACTGTCAAAC
>WNV-CXbar_0000496_x1
AAAAAGCGGAACTCGATCGAC
>WNV-CXbar_0000497_x1
AAAAAGCGGATTGTCGCAGAGAATCAGA
>WNV-CXbar_0000498_x1
AAAAAGCGGCGAGTTTTTAAAC
>WNV-CXbar_0000499_x1
AAAAAGCGGCGAGTTTTTAAACACATGT
>WNV-CXbar_0000500_x1
AAAAAGCGGGGATCACACGAGAC
>WNV-CXbar_0000501_x1
AAAAAGCGTACCCGACCCTACGGAC
>WNV-CXbar_0000502_x1
AAAAAGCTCGACACCGCCGACATGGGC
>WNV-CXbar_0000503_x1
AAAAAGCTGAGGATACTGTGGTAC
>WNV-CXbar_0000504_x1
AAAAAGCTGCTGAACCAAGAGA
>WNV-CXbar_0000505_x1
AAAAAGCTGCTGAACCAAGCGA
>WNV-CXbar_0000506_x1
AAAAAGCTGGATGAAGGATTATAAC
>WNV-CXbar_0000507_x1
AAAAAGCTGGCCGAGGAC
>WNV-CXbar_0000508_x1
AAAAAGCTTGATGGTTCCTGATGC
>WNV-CXbar_0000509_x1
AAAAAGCTTGCCATCGAGGACGTTGAA
>WNV-CXbar_0000510_x1
AAAAAGCTTGTGGTCGTGATGAAC
>WNV-CXbar_0000511_x1
AAAAAGGAAACAGTTGAGAGC
>WNV-CXbar_0000512_x1
AAAAAGGAAACATTTGGAAC
>WNV-CXbar_0000513_x1
AAAAAGGAAACGTCGGCCGAGAAC
>WNV-CXbar_0000514_x1
AAAAAGGAAAGGCTATTCGAC
>WNV-CXbar_0000515_x1
AAAAAGGAAATAGAAGACCAGAAGCAGC
>WNV-CXbar_0000516_x1
AAAAAGGAAATCGTGGAAA
>WNV-CXbar_0000517_x2
AAAAAGGAAGAGTAGAACACCAGCAAAG
>WNV-CXbar_0000518_x3
AAAAAGGAAGATTGAAGGAAAGTTGTTC
>WNV-CXbar_0000519_x1
AAAAAGGAAGGGTTTATGTAC
>WNV-CXbar_0000520_x1
AAAAAGGAAGTATAGCTGTCAGC
>WNV-CXbar_0000521_x1
AAAAAGGACACGGAGACACAGAGAC
>WNV-CXbar_0000522_x1
AAAAAGGACATGGCGCTGGTC
>WNV-CXbar_0000523_x1
AAAAAGGACCATCGCACTGGGGC
>WNV-CXbar_0000524_x1
AAAAAGGACCTGTCGCTTT
>WNV-CXbar_0000525_x1
AAAAAGGACGAACAATGCGTGGC
>WNV-CXbar_0000526_x1
AAAAAGGACGAAGCGTTGCGCAT
>WNV-CXbar_0000527_x1
AAAAAGGACGAAGCGTTGCGCATA
>WNV-CXbar_0000528_x1
AAAAAGGACGAAGCGTTGCGCATAA
>WNV-CXbar_0000529_x3
AAAAAGGACGTGAAACTGCCTAGGGC
>WNV-CXbar_0000530_x1
AAAAAGGAGAAGGAATCGTCCTGGAAGC
>WNV-CXbar_0000531_x2
AAAAAGGAGAGATAGGTAGTGAGC
>WNV-CXbar_0000532_x2
AAAAAGGAGCACGTGAAC
>WNV-CXbar_0000533_x1
AAAAAGGAGCTGGAGATC
>WNV-CXbar_0000534_x1
AAAAAGGAGGAACTGGTGGC
>WNV-CXbar_0000535_x1
AAAAAGGAGGTGACCGTGACCGTGAAA
>WNV-CXbar_0000536_x1
AAAAAGGATAAAAATGAGC
>WNV-CXbar_0000537_x1
AAAAAGGATCATACGGGTATAGAC
>WNV-CXbar_0000538_x4
AAAAAGGATCATACGGGTATAGACC
>WNV-CXbar_0000539_x1
AAAAAGGATTAAAGGTGTGA
>WNV-CXbar_0000540_x1
AAAAAGGCAAAAGACGCGGCGTATTT
>WNV-CXbar_0000541_x1
AAAAAGGCAAGCTGTTAAC
>WNV-CXbar_0000542_x1
AAAAAGGCAGGAGGAATCTGTAGAGC
>WNV-CXbar_0000543_x1
AAAAAGGCATGAAGTCGAAAGGATGAAA
>WNV-CXbar_0000544_x1
AAAAAGGCCGAGTGGGAGATGAAGGAAC
>WNV-CXbar_0000545_x1
AAAAAGGCCGGAAAGAAGGAAC
>WNV-CXbar_0000546_x1
AAAAAGGCCTCACGACGTGTAGAC
>WNV-CXbar_0000547_x1
AAAAAGGCGAAGTGGTCGGGC
>WNV-CXbar_0000548_x1
AAAAAGGCGATCCAGTTTCTGACCCGGC
>WNV-CXbar_0000549_x1
AAAAAGGCGTTTGAGAGTGGCTCGTATT
>WNV-CXbar_0000550_x6
AAAAAGGCTGCTTTCGAAACTGGAAC
>WNV-CXbar_0000551_x2
AAAAAGGGACCGTTTCGGAT
>WNV-CXbar_0000552_x1
AAAAAGGGCGTGTGGACTGCTGTGATC
>WNV-CXbar_0000553_x1
AAAAAGGGGATCGAAACAGCAGGAC
>WNV-CXbar_0000554_x1
AAAAAGGGTGGAATTTTGTGGATC
>WNV-CXbar_0000555_x1
AAAAAGGGTGGTCGAGGACAGAAGCGAA
>WNV-CXbar_0000556_x1
AAAAAGGTAAAAGCCCACCTGGTGACC
>WNV-CXbar_0000557_x1
AAAAAGGTAAACAAATGGGC
>WNV-CXbar_0000558_x1
AAAAAGGTAATCGCTACGACTTGGAA
>WNV-CXbar_0000559_x1
AAAAAGGTAGAAGGATGATGT
>WNV-CXbar_0000560_x1
AAAAAGGTCAAGAGGATGAAAAC
>WNV-CXbar_0000561_x1
AAAAAGGTCGATGGAGGTAA
>WNV-CXbar_0000562_x1
AAAAAGGTCGCCGGCAAGCTGGAC
>WNV-CXbar_0000563_x1
AAAAAGGTGAAAGTGGTCCGAAC
>WNV-CXbar_0000564_x1
AAAAAGGTGGAAAATTGGCGATGGAAC
>WNV-CXbar_0000565_x1
AAAAAGGTGTGTCCCGGAGTTGGC
>WNV-CXbar_0000566_x1
AAAAAGGTGTGTTGTTTTTGAC
>WNV-CXbar_0000567_x1
AAAAAGGTGTGTTTGTCCTGTGGCAGC
>WNV-CXbar_0000568_x1
AAAAAGGTTCGGGTTCAGCAC
>WNV-CXbar_0000569_x1
AAAAAGTAAAGTACGTTGAC
>WNV-CXbar_0000570_x1
AAAAAGTAAATCTCTGTCTATAGCACT
>WNV-CXbar_0000571_x1
AAAAAGTAAGTCAGAATGAAGGAGC
>WNV-CXbar_0000572_x1
AAAAAGTAAGTGAAACTGCCTAGGGC
>WNV-CXbar_0000573_x1
AAAAAGTAATGATTTCGAC
>WNV-CXbar_0000574_x1
AAAAAGTACAAGGACTCGAAGAC
>WNV-CXbar_0000575_x1
AAAAAGTACCGGTATCGAGAC
>WNV-CXbar_0000576_x2
AAAAAGTACGCGAAACTGCCTAGGGC
>WNV-CXbar_0000577_x2
AAAAAGTACGTGAAAATGCCTAGGGC
>WNV-CXbar_0000578_x1
AAAAAGTACGTGAAACCGCCTAGGGC
>WNV-CXbar_0000579_x1
AAAAAGTACGTGAAACTACCTAGGGC
>WNV-CXbar_0000580_x3
AAAAAGTACGTGAAACTGCCGAGGGC
>WNV-CXbar_0000581_x1
AAAAAGTACGTGAAACTGCCTACGGC
>WNV-CXbar_0000582_x1
AAAAAGTACGTGAAACTGCCTAGAGC
>WNV-CXbar_0000583_x1
AAAAAGTACGTGAAACTGCCTAGCGC
>WNV-CXbar_0000584_x1
AAAAAGTACGTGAAACTGCCTAGG
>WNV-CXbar_0000585_x1
AAAAAGTACGTGAAACTGCCTAGGAC
>WNV-CXbar_0000586_x111
AAAAAGTACGTGAAACTGCCTAGGGC
>WNV-CXbar_0000587_x6
AAAAAGTACGTGAAACTGCCTAGGGCT
>WNV-CXbar_0000588_x2
AAAAAGTACGTGAAACTGCCTAGGGCTC
>WNV-CXbar_0000589_x1
AAAAAGTACGTGAAATTGACTAGGGC
>WNV-CXbar_0000590_x1
AAAAAGTACGTGAATCTGCCTAGGGC
>WNV-CXbar_0000591_x1
AAAAAGTACTCGAAGGGAATACACAA
>WNV-CXbar_0000592_x1
AAAAAGTAGATTGCCTTGGACGGC
>WNV-CXbar_0000593_x4
AAAAAGTAGCTGAGGACGTGGAC
>WNV-CXbar_0000594_x1
AAAAAGTAGCTGAGGATGTGGAC
>WNV-CXbar_0000595_x1
AAAAAGTAGGTGAAACTGCCTAGGGC
>WNV-CXbar_0000596_x1
AAAAAGTAGTCTCAACCGGA
>WNV-CXbar_0000597_x1
AAAAAGTATATCTGTGAGAC
>WNV-CXbar_0000598_x1
AAAAAGTATGTTGTGTGCGAGAGAGC
>WNV-CXbar_0000599_x1
AAAAAGTCATCATTTTGGATTTGAAGC
>WNV-CXbar_0000600_x1
AAAAAGTCATTTAGTTGTGTAAGGAGC
>WNV-CXbar_0000601_x1
AAAAAGTCGCGCAAGAAGGAGCAGAA
>WNV-CXbar_0000602_x1
AAAAAGTCGCGCAAGAAGGAGCAGAAC
>WNV-CXbar_0000603_x1
AAAAAGTCGCGGAGTAAAGAAAGCA
>WNV-CXbar_0000604_x1
AAAAAGTCGGCCGAGGAAAAAC
>WNV-CXbar_0000605_x1
AAAAAGTCGGGGAAAGTGCAGGC
>WNV-CXbar_0000606_x1
AAAAAGTCGGGGATGAGC
>WNV-CXbar_0000607_x1
AAAAAGTCGGTCTTCGTGC
>WNV-CXbar_0000608_x2
AAAAAGTCGGTCTTGTAAGAGC
>WNV-CXbar_0000609_x1
AAAAAGTCTCCGCGGTAAGC
>WNV-CXbar_0000610_x1
AAAAAGTGAAAGGAGGAAACAAGCCTGG
>WNV-CXbar_0000611_x1
AAAAAGTGACGGACTGCTGCTGGAGAAC
>WNV-CXbar_0000612_x1
AAAAAGTGACGTTCTGCTTCTAGTTC
>WNV-CXbar_0000613_x1
AAAAAGTGAGAATCGTGCTGCTAC
>WNV-CXbar_0000614_x1
AAAAAGTGCATTGTTTGATGTGAAGA
>WNV-CXbar_0000615_x1
AAAAAGTGCGTGAGTTGGGAGTTAAC
>WNV-CXbar_0000616_x1
AAAAAGTGCGTTTAGGGAGAC
>WNV-CXbar_0000617_x1
AAAAAGTGCGTTTAGGGAGACTTGATC
>WNV-CXbar_0000618_x1
AAAAAGTGCTGATCGTCGTCTGAGC
>WNV-CXbar_0000619_x1
AAAAAGTGGACGACGTTC
>WNV-CXbar_0000620_x1
AAAAAGTGGTCAAAGACAAAC
>WNV-CXbar_0000621_x1
AAAAAGTGGTGTAAGTTGGTGAAAAAC
>WNV-CXbar_0000622_x1
AAAAAGTGGTTAAAGACAAAC
>WNV-CXbar_0000623_x1
AAAAAGTGGTTTTCGGCC
>WNV-CXbar_0000624_x2
AAAAAGTGTGACCGACCGATGTGATGGA
>WNV-CXbar_0000625_x1
AAAAAGTGTGAGCAGGCCTTTGAAGATC
>WNV-CXbar_0000626_x1
AAAAAGTGTGATATTGCAACAGGAACT
>WNV-CXbar_0000627_x3
AAAAAGTGTGTGTGCCGTGCAAGTGGAA
>WNV-CXbar_0000628_x1
AAAAAGTGTTGATTGCTCTCAGTGGTGC
>WNV-CXbar_0000629_x1
AAAAAGTTCATCGGTTTCGAGGC
>WNV-CXbar_0000630_x1
AAAAAGTTCGAGTGGCAAACGTACGAC
>WNV-CXbar_0000631_x2
AAAAAGTTCTACAGTCCGACGATCATGC
>WNV-CXbar_0000632_x1
AAAAAGTTGAACCGCTGCCAGAC
>WNV-CXbar_0000633_x1
AAAAAGTTGAATGTTTCAGAC
>WNV-CXbar_0000634_x1
AAAAAGTTGAGTGATGTGATC
>WNV-CXbar_0000635_x1
AAAAAGTTGCAACCGACGTGATTCAAAC
>WNV-CXbar_0000636_x1
AAAAAGTTGCAACCGATGGGAC
>WNV-CXbar_0000637_x1
AAAAAGTTGCTGACGTCGAGTGGAG
>WNV-CXbar_0000638_x1
AAAAAGTTGGAAATGCAAAT
>WNV-CXbar_0000639_x3
AAAAAGTTGGCGATGTCGAAC
>WNV-CXbar_0000640_x1
AAAAAGTTGTAACTGTAGCTTCAAC
>WNV-CXbar_0000641_x1
AAAAAGTTTCAGCCGGATTA
>WNV-CXbar_0000642_x1
AAAAAGTTTCCACCTGGTTTATGGAC
>WNV-CXbar_0000643_x12
AAAAAGTTTGATTATCTCGACCAGGAC
>WNV-CXbar_0000644_x1
AAAAAGTTTGCATTCACGTTGTGA
>WNV-CXbar_0000645_x1
AAAAAGTTTTGGAACCACGTCAACGAGC
>WNV-CXbar_0000646_x1
AAAAAGTTTTGTTCACATCTGCAAGCAC
>WNV-CXbar_0000647_x1
AAAAATAAAAATGAAGAAGGAC
>WNV-CXbar_0000648_x1
AAAAATAAATGCATCGCGCGG
>WNV-CXbar_0000649_x1
AAAAATAACGTAACGATGTAGG
>WNV-CXbar_0000650_x1
AAAAATAACGTAACGATGTAGGG
>WNV-CXbar_0000651_x45
AAAAATAACGTAACGATGTCGG
>WNV-CXbar_0000652_x4
AAAAATAACGTAACGATGTCGGG
>WNV-CXbar_0000653_x1
AAAAATAACGTAACGATGTCGGGA
>WNV-CXbar_0000654_x4
AAAAATAACGTAACGATGTCGGGAA
>WNV-CXbar_0000655_x1
AAAAATAACGTAACGATGTCGGGAAA
>WNV-CXbar_0000656_x6
AAAAATAACGTAACGATGTCGGGAAAC
>WNV-CXbar_0000657_x4
AAAAATAACGTAACGATGTCGGGAAACC
>WNV-CXbar_0000658_x1
AAAAATAAGAGGATGTAGGTT
>WNV-CXbar_0000659_x1
AAAAATAAGTTCAGCGACGTGAC
>WNV-CXbar_0000660_x1
AAAAATAATCATGAAACGAGAT
>WNV-CXbar_0000661_x1
AAAAATACAAAAAGATTGCTAAAAC
>WNV-CXbar_0000662_x1
AAAAATACAGGCTTGTTTTGAC
>WNV-CXbar_0000663_x1
AAAAATACGACTTTCGCCT
>WNV-CXbar_0000664_x1
AAAAATACGCGGTGATTCGTTGCTGAG
>WNV-CXbar_0000665_x1
AAAAATACGCTACTGATGAGAC
>WNV-CXbar_0000666_x1
AAAAATAGACCAAGCAGTGCAAGTC
>WNV-CXbar_0000667_x1
AAAAATAGAGCACGCAATGTAAAC
>WNV-CXbar_0000668_x1
AAAAATAGAGCGAGAGAGCGAAC
>WNV-CXbar_0000669_x1
AAAAATAGATGGCGTTGCACTTGTAACT
>WNV-CXbar_0000670_x1
AAAAATAGCAGGTTGGAC
>WNV-CXbar_0000671_x1
AAAAATAGGCTGGATAAAC
>WNV-CXbar_0000672_x1
AAAAATAGTGTTCAGCGGACC
>WNV-CXbar_0000673_x1
AAAAATAGTTTGTCTGGGC
>WNV-CXbar_0000674_x1
AAAAATATATGACGGACTGCTAAGTAC
>WNV-CXbar_0000675_x1
AAAAATATCGCAGAGTACGAAC
>WNV-CXbar_0000676_x1
AAAAATATGCAACGTCTCACATGAAAC
>WNV-CXbar_0000677_x1
AAAAATATGCGGTCTAACTGGAAC
>WNV-CXbar_0000678_x1
AAAAATATGGTGTCTTCGG
>WNV-CXbar_0000679_x1
AAAAATATGTTTGGAGAGCTGAGA
>WNV-CXbar_0000680_x1
AAAAATATTTGCAACGGACT
>WNV-CXbar_0000681_x1
AAAAATATTTGCAACGGCCTTAGAA
>WNV-CXbar_0000682_x1
AAAAATATTTTCAGACATAGGC
>WNV-CXbar_0000683_x1
AAAAATCAAAAGGAAAAGCGC
>WNV-CXbar_0000684_x1
AAAAATCAACCGAACGTGAC
>WNV-CXbar_0000685_x1
AAAAATCACACTGCATTGGTTTTCGAC
>WNV-CXbar_0000686_x1
AAAAATCACCCAACACGTCCGACC
>WNV-CXbar_0000687_x1
AAAAATCACCTGGAAGAAC
>WNV-CXbar_0000688_x2
AAAAATCACGGGTGGTAAGACC
>WNV-CXbar_0000689_x2
AAAAATCAGCAATTGGAAAGGCTACGGC
>WNV-CXbar_0000690_x1
AAAAATCAGGGGTAGGTAAGCAC
>WNV-CXbar_0000691_x1
AAAAATCAGGTGGTAGTTC
>WNV-CXbar_0000692_x1
AAAAATCATAGCGAATCGATAATTGAAC
>WNV-CXbar_0000693_x1
AAAAATCATGACTCCTCGC
>WNV-CXbar_0000694_x2
AAAAATCATGGCTCGGCC
>WNV-CXbar_0000695_x1
AAAAATCCATGAAAATCCACCCTTAGAC
>WNV-CXbar_0000696_x1
AAAAATCCCGGGATTTGAGAAT
>WNV-CXbar_0000697_x7
AAAAATCCGCAACTTTTGAGC
>WNV-CXbar_0000698_x1
AAAAATCCGGAAGGCCAGAAAAC
>WNV-CXbar_0000699_x1
AAAAATCCGGAGTGATTGTGAC
>WNV-CXbar_0000700_x1
AAAAATCCGGCAAAAAGTAGTAGC
>WNV-CXbar_0000701_x1
AAAAATCCTCGACGCAACAGTAC
>WNV-CXbar_0000702_x1
AAAAATCGAAAGGTGCCGGCAATAG
>WNV-CXbar_0000703_x1
AAAAATCGAACCAATGACGAAC
>WNV-CXbar_0000704_x1
AAAAATCGAAGGAAGGAAA
>WNV-CXbar_0000705_x1
AAAAATCGAGGTACCTCCGGGAC
>WNV-CXbar_0000706_x1
AAAAATCGAGGTACCTTCGGGAC
>WNV-CXbar_0000707_x1
AAAAATCGCAAAAGTTCGTGCCCATGG
>WNV-CXbar_0000708_x1
AAAAATCGCAACGGAGTTGGC
>WNV-CXbar_0000709_x1
AAAAATCGCACCTTTGGC
>WNV-CXbar_0000710_x1
AAAAATCGCCAGAATGAAGC
>WNV-CXbar_0000711_x11
AAAAATCGCGGGAATAAAAC
>WNV-CXbar_0000712_x2
AAAAATCGGCGTGTGGAAGAAC
>WNV-CXbar_0000713_x1
AAAAATCGGGAGGACTCAAAAC
>WNV-CXbar_0000714_x1
AAAAATCGTCAAAGTTGGC
>WNV-CXbar_0000715_x1
AAAAATCGTCCAGAAGTCGC
>WNV-CXbar_0000716_x3
AAAAATCGTCCAGAAGTCGCA
>WNV-CXbar_0000717_x1
AAAAATCGTCCAGAAGTCGCACAG
>WNV-CXbar_0000718_x1
AAAAATCGTCCAGACGTCGCC
>WNV-CXbar_0000719_x1
AAAAATCGTTCCGGCACTTAGA
>WNV-CXbar_0000720_x1
AAAAATCTCGGTTTGATTAGGC
>WNV-CXbar_0000721_x1
AAAAATCTCGTTCCTAGA
>WNV-CXbar_0000722_x1
AAAAATCTCGTTCCTAGAAC
>WNV-CXbar_0000723_x1
AAAAATCTGAGTCGAGGGACATAAAC
>WNV-CXbar_0000724_x1
AAAAATCTGCGGCCTGTGAAA
>WNV-CXbar_0000725_x1
AAAAATCTGGAACGTGGAA
>WNV-CXbar_0000726_x1
AAAAATCTGGAACGTGGAAAA
>WNV-CXbar_0000727_x1
AAAAATCTGGAACGTGGAAAAG
>WNV-CXbar_0000728_x1
AAAAATCTGGAACGTGGAAAAGAAAAGA
>WNV-CXbar_0000729_x1
AAAAATCTGTCGTTGCAAAAC
>WNV-CXbar_0000730_x1
AAAAATCTGTTCCTCCGGC
>WNV-CXbar_0000731_x1
AAAAATCTTCCCGATTGTTTGTAC
>WNV-CXbar_0000732_x2
AAAAATCTTGATTTTGCTGTGGGCGGGA
>WNV-CXbar_0000733_x1
AAAAATGAAAGCTATGGCTGGTAC
>WNV-CXbar_0000734_x1
AAAAATGAAATGACTTTGAGC
>WNV-CXbar_0000735_x1
AAAAATGAACTCTGAAAACAAGCG
>WNV-CXbar_0000736_x2
AAAAATGAAGTCGTGAATAAAC
>WNV-CXbar_0000737_x1
AAAAATGACCAGAATGACCAAAATGAC
>WNV-CXbar_0000738_x1
AAAAATGACCTGGCCTAGCAC
>WNV-CXbar_0000739_x1
AAAAATGACGTGACGTGAGC
>WNV-CXbar_0000740_x1
AAAAATGACTGCTTGGAAAAC
>WNV-CXbar_0000741_x1
AAAAATGAGAGCACGCAATGTAAAC
>WNV-CXbar_0000742_x1
AAAAATGAGAGTCAGGAACTGCC
>WNV-CXbar_0000743_x1
AAAAATGAGAGTCAGTAACTGCC
>WNV-CXbar_0000744_x1
AAAAATGAGCAGGGCTGGGAAACTGTGC
>WNV-CXbar_0000745_x2
AAAAATGAGGAAATGTGTAC
>WNV-CXbar_0000746_x2
AAAAATGAGGAAATGTGTACTAGT
>WNV-CXbar_0000747_x1
AAAAATGAGGACAAAGAATC
>WNV-CXbar_0000748_x1
AAAAATGAGGACAGGGTTGCCAGATC
>WNV-CXbar_0000749_x1
AAAAATGAGGATAAAACATAAGAGA
>WNV-CXbar_0000750_x1
AAAAATGAGTACGACGACGGAC
>WNV-CXbar_0000751_x1
AAAAATGATACTAGGGATGTAAC
>WNV-CXbar_0000752_x1
AAAAATGATCTCTACGGAAAAC
>WNV-CXbar_0000753_x2
AAAAATGATGATAAAACATAAGAGC
>WNV-CXbar_0000754_x1
AAAAATGATTATGGCGACAACAAC
>WNV-CXbar_0000755_x2
AAAAATGATTCTGCTGCTGCAAAAC
>WNV-CXbar_0000756_x1
AAAAATGATTGATCGGCGAAAC
>WNV-CXbar_0000757_x1
AAAAATGCAAGCTCGACTACCGTAAAC
>WNV-CXbar_0000758_x1
AAAAATGCACGGTCAATGAC
>WNV-CXbar_0000759_x1
AAAAATGCCATCTCTTGAGCTTTAGCAC
>WNV-CXbar_0000760_x1
AAAAATGCCGTGCCTGATTCGAC
>WNV-CXbar_0000761_x1
AAAAATGCGCTGTACGGTTTGAAGAAGC
>WNV-CXbar_0000762_x1
AAAAATGCGTGGGTAGCAC
>WNV-CXbar_0000763_x3
AAAAATGCGTTACGTGGC
>WNV-CXbar_0000764_x1
AAAAATGCTGCAACGAGC
>WNV-CXbar_0000765_x1
AAAAATGCTGGTCTGAAAAC
>WNV-CXbar_0000766_x1
AAAAATGCTGTGCTGTACGC
>WNV-CXbar_0000767_x1
AAAAATGGAAACCCCGCTGAAGAAC
>WNV-CXbar_0000768_x1
AAAAATGGAAATCCGTTGGCCCAAAAAC
>WNV-CXbar_0000769_x2
AAAAATGGAACAGTTCCTGTCGTGC
>WNV-CXbar_0000770_x11
AAAAATGGAAGGCAGGACTTGGAC
>WNV-CXbar_0000771_x1
AAAAATGGAAGGGGTCGTAC
>WNV-CXbar_0000772_x1
AAAAATGGAAGGTAGGACTTGGAC
>WNV-CXbar_0000773_x1
AAAAATGGAGGTTTGACACAGT
>WNV-CXbar_0000774_x2
AAAAATGGAGGTTTGACACAGTAC
>WNV-CXbar_0000775_x1
AAAAATGGATGAGGATTGAA
>WNV-CXbar_0000776_x1
AAAAATGGCAGTAGAAAGGGAAGAAC
>WNV-CXbar_0000777_x1
AAAAATGGCCGAGGTACTGAACGTGGAC
>WNV-CXbar_0000778_x1
AAAAATGGCGATTTGGAGC
>WNV-CXbar_0000779_x1
AAAAATGGCTGCGGCAAGTGAG
>WNV-CXbar_0000780_x1
AAAAATGGCTGCGGCAAGTGAGAC
>WNV-CXbar_0000781_x1
AAAAATGGCTGCGGCAAGTGAGACA
>WNV-CXbar_0000782_x1
AAAAATGGCTGCGGCAAGTGAGACC
>WNV-CXbar_0000783_x1
AAAAATGGGCTTCGTTTGAC
>WNV-CXbar_0000784_x1
AAAAATGGGTTCATGGAGCGTAGAC
>WNV-CXbar_0000785_x1
AAAAATGGGTTTCGCTTTAAAA
>WNV-CXbar_0000786_x1
AAAAATGGTCTAGGGGTATGATTCT
>WNV-CXbar_0000787_x2
AAAAATGGTGGGTTGTTTGGGTGAGAC
>WNV-CXbar_0000788_x1
AAAAATGGTGGTGTCAAAGTTAGA
>WNV-CXbar_0000789_x1
AAAAATGTAAATGCACAAGTCGAAC
>WNV-CXbar_0000790_x2
AAAAATGTAGACTGGCAGCACCTGA
>WNV-CXbar_0000791_x1
AAAAATGTATAAAAATGTGAAC
>WNV-CXbar_0000792_x1
AAAAATGTATGGAGCGTAAC
>WNV-CXbar_0000793_x1
AAAAATGTCAAGGGAATGTTGC
>WNV-CXbar_0000794_x1
AAAAATGTCATCCTAGGC
>WNV-CXbar_0000795_x1
AAAAATGTCCGATTTGGTTGAAGTC
>WNV-CXbar_0000796_x1
AAAAATGTCGACCAGGAAGAAG
>WNV-CXbar_0000797_x1
AAAAATGTCGACTCGACTGCGGAGC
>WNV-CXbar_0000798_x1
AAAAATGTCGGGCAAGAAGGC
>WNV-CXbar_0000799_x1
AAAAATGTGAAAGTAGTGAAAACAAAAC
>WNV-CXbar_0000800_x1
AAAAATGTGACGTTTGCGAAGGGTGC
>WNV-CXbar_0000801_x1
AAAAATGTGAGGAGACATGCAAACGA
>WNV-CXbar_0000802_x2
AAAAATGTGCAAAAAGACTGAAAGAC
>WNV-CXbar_0000803_x1
AAAAATGTGCAAAGACTGAAAGA
>WNV-CXbar_0000804_x3
AAAAATGTGGCCGCGACGTGGAC
>WNV-CXbar_0000805_x1
AAAAATGTGGTAATAGGTACTTAGTAC
>WNV-CXbar_0000806_x1
AAAAATGTTACTAGGGAGGAGC
>WNV-CXbar_0000807_x1
AAAAATGTTATACTGAGA
>WNV-CXbar_0000808_x7
AAAAATGTTATACTGAGAC
>WNV-CXbar_0000809_x5
AAAAATGTTATACTGAGACTGATG
>WNV-CXbar_0000810_x1
AAAAATGTTATACTGATAC
>WNV-CXbar_0000811_x1
AAAAATGTTATTAGGCTGTTATTAC
>WNV-CXbar_0000812_x1
AAAAATGTTCAATCAAGACGAGGTAGA
>WNV-CXbar_0000813_x1
AAAAATGTTCATCGGAGGAC
>WNV-CXbar_0000814_x1
AAAAATGTTCGCTCGTAC
>WNV-CXbar_0000815_x1
AAAAATGTTGATTATGGAGGAAAAAC
>WNV-CXbar_0000816_x1
AAAAATGTTGTATGGAAC
>WNV-CXbar_0000817_x1
AAAAATGTTGTATGGAACTCGTTGAAC
>WNV-CXbar_0000818_x1
AAAAATGTTTGATGTCTTTGGC
>WNV-CXbar_0000819_x1
AAAAATGTTTGGACTTGTTTAAC
>WNV-CXbar_0000820_x1
AAAAATGTTTGGAGTGGCGC
>WNV-CXbar_0000821_x1
AAAAATTAAGGGTAGTGGTGC
>WNV-CXbar_0000822_x1
AAAAATTAAGTTGACAGCTGAAC
>WNV-CXbar_0000823_x1
AAAAATTACGGCCGTACGAGC
>WNV-CXbar_0000824_x1
AAAAATTAGAGCACGCAATGTAAAC
>WNV-CXbar_0000825_x1
AAAAATTAGGGGTTTTTTTTTGA
>WNV-CXbar_0000826_x1
AAAAATTCCATTTGCATGAAGG
>WNV-CXbar_0000827_x1
AAAAATTCGTCCGATCAGCAACTCAA
>WNV-CXbar_0000828_x1
AAAAATTGAAGGGGTCGTAC
>WNV-CXbar_0000829_x1
AAAAATTGAGGTGTGAGC
>WNV-CXbar_0000830_x1
AAAAATTGATCGGGATTGCCGATC
>WNV-CXbar_0000831_x1
AAAAATTGATGCTACTCCAGGCC
>WNV-CXbar_0000832_x1
AAAAATTGCATAGATTTACTGGGGC
>WNV-CXbar_0000833_x1
AAAAATTGCATGAGAGAGGAG
>WNV-CXbar_0000834_x1
AAAAATTGCATTTTTCGAGCTCTACAAC
>WNV-CXbar_0000835_x1
AAAAATTGCGAGCATGTCCAAACT
>WNV-CXbar_0000836_x1
AAAAATTGCGAGCGTAAAC
>WNV-CXbar_0000837_x2
AAAAATTGCGGAGCTGAAC
>WNV-CXbar_0000838_x2
AAAAATTGGAGGTGGTCTACGT
>WNV-CXbar_0000839_x2
AAAAATTGGCGATGTCGAAC
>WNV-CXbar_0000840_x1
AAAAATTGGCTGTAAAAACATGAAAAAA
>WNV-CXbar_0000841_x1
AAAAATTGTAGTGCGTGCGGA
>WNV-CXbar_0000842_x1
AAAAATTGTAGTGCGTGCGGAT
>WNV-CXbar_0000843_x2
AAAAATTGTAGTGCGTGCGGATTAGAT
>WNV-CXbar_0000844_x2
AAAAATTGTAGTGCGTGCGGATTAGATC
>WNV-CXbar_0000845_x1
AAAAATTGTATGAGAGAACCTGCTGTAA
>WNV-CXbar_0000846_x1
AAAAATTGTTCGGTAAAATGTCC
>WNV-CXbar_0000847_x1
AAAAATTTAAATGCGTGTAAAGGGC
>WNV-CXbar_0000848_x1
AAAAATTTCGGCAGATCAAGAAC
>WNV-CXbar_0000849_x1
AAAAATTTGAAGGAGCTAAAC
>WNV-CXbar_0000850_x1
AAAAATTTGCGGTGAGATTCGA
>WNV-CXbar_0000851_x1
AAAAATTTGGTGGTCAAGCGAC
>WNV-CXbar_0000852_x1
AAAAATTTGGTGTTGCCGG
>WNV-CXbar_0000853_x1
AAAACAAAAAAGAAAGCTGCGA
>WNV-CXbar_0000854_x1
AAAACAAAACAATTTATGATAG
>WNV-CXbar_0000855_x1
AAAACAAAACTGTTGTGTTGTGGC
>WNV-CXbar_0000856_x1
AAAACAAAATTGCGACTAATAGAC
>WNV-CXbar_0000857_x1
AAAACAAACAAACCCTGTTCGATCGG
>WNV-CXbar_0000858_x1
AAAACAAACCCCCTTGTCTGGTCGCG
>WNV-CXbar_0000859_x1
AAAACAAACGTTTTATCGAGAC
>WNV-CXbar_0000860_x1
AAAACAAACTCTAGACATGT
>WNV-CXbar_0000861_x1
AAAACAAAGAGATGTGAGAA
>WNV-CXbar_0000862_x1
AAAACAAAGAGGAGTTGTGACCGTAAC
>WNV-CXbar_0000863_x1
AAAACAAAGCATTGTGATGG
>WNV-CXbar_0000864_x1
AAAACAAAGCATTGTGCTG
>WNV-CXbar_0000865_x1
AAAACAAAGCCAGAACAAAAGAAC
>WNV-CXbar_0000866_x2
AAAACAAATACATGAAATAAACATACT
>WNV-CXbar_0000867_x1
AAAACAAATAGTTTGGGTAGCAAAAC
>WNV-CXbar_0000868_x1
AAAACAAATCCAACACTGTCTAAC
>WNV-CXbar_0000869_x1
AAAACAACAGAACGTACCAC
>WNV-CXbar_0000870_x1
AAAACAACAGAACGTATC
>WNV-CXbar_0000871_x1
AAAACAACAGAACGTATCGCACCAGAAC
>WNV-CXbar_0000872_x1
AAAACAACGTAACGATGTCGG
>WNV-CXbar_0000873_x1
AAAACAAGAAACTTGAGAGC
>WNV-CXbar_0000874_x2
AAAACAAGAACGGCACAGGAGGCGTA
>WNV-CXbar_0000875_x1
AAAACAAGACGGATTGGTGAC
>WNV-CXbar_0000876_x1
AAAACAAGACTGACAGCGAC
>WNV-CXbar_0000877_x1
AAAACAAGATCAGTTGCGAATAGGTAAC
>WNV-CXbar_0000878_x1
AAAACAAGATGTTGTCAGGTAC
>WNV-CXbar_0000879_x1
AAAACAAGCACGTTGTTGGAGAGAGC
>WNV-CXbar_0000880_x1
AAAACAAGCGCTCGAGGAGTCGTGGAC
>WNV-CXbar_0000881_x1
AAAACAAGCGGGCTTGATGAA
>WNV-CXbar_0000882_x2
AAAACAAGGCGATGTCGAAC
>WNV-CXbar_0000883_x2
AAAACAAGTGCACGACATGGAAC
>WNV-CXbar_0000884_x1
AAAACAATAACGGAGGTGTCCAAAGGT
>WNV-CXbar_0000885_x1
AAAACAATAAGATTGAGGG
>WNV-CXbar_0000886_x1
AAAACAATACCTCGCGGGC
>WNV-CXbar_0000887_x1
AAAACAATCGTTTGTGGAACC
>WNV-CXbar_0000888_x1
AAAACAATGAAGCATGCA
>WNV-CXbar_0000889_x1
AAAACAATGACGGACGAGGAC
>WNV-CXbar_0000890_x1
AAAACAATGGGGGATCGACTCAAGAAC
>WNV-CXbar_0000891_x1
AAAACACACAAAGATCGAACCA
>WNV-CXbar_0000892_x1
AAAACACACACAGTAAAAC
>WNV-CXbar_0000893_x1
AAAACACACGGAAGGAAAAAC
>WNV-CXbar_0000894_x3
AAAACACAGAGAGAACGTTTTGAGAAC
>WNV-CXbar_0000895_x1
AAAACACAGCGGGTGGGAGAG
>WNV-CXbar_0000896_x1
AAAACACAGCTCTCGGAC
>WNV-CXbar_0000897_x6
AAAACACAGCTGGAAGATC
>WNV-CXbar_0000898_x1
AAAACACATACAATGGGGTAACTGGGGC
>WNV-CXbar_0000899_x1
AAAACACATAGAACAAACAGA
>WNV-CXbar_0000900_x1
AAAACACATCGTACGGATTAACGGGGAC
>WNV-CXbar_0000901_x1
AAAACACCCGTCGTGCGAAGAC
>WNV-CXbar_0000902_x1
AAAACACCGCAGATGAAAGAC
>WNV-CXbar_0000903_x1
AAAACACCTCGGTCTATAGC
>WNV-CXbar_0000904_x1
AAAACACGCATGGGCAGGGCGGAAAAC
>WNV-CXbar_0000905_x1
AAAACACGGACACGAATCGGAACATGG
>WNV-CXbar_0000906_x1
AAAACACGGGGCTTCTGCTGCAGAC
>WNV-CXbar_0000907_x1
AAAACACGTGAATTGTGGTGCTGATGGC
>WNV-CXbar_0000908_x1
AAAACAGAAAGAAAGTGATGAACC
>WNV-CXbar_0000909_x1
AAAACAGAAAGAAAGTGATGAGC
>WNV-CXbar_0000910_x1
AAAACAGAGAGAGAGAGTTGAAC
>WNV-CXbar_0000911_x1
AAAACAGAGGAGTAGTGC
>WNV-CXbar_0000912_x1
AAAACAGATCCTTGGCGGTGGC
>WNV-CXbar_0000913_x2
AAAACAGCACGGGGAATCGGAC
>WNV-CXbar_0000914_x1
AAAACAGCAGAAGAATTGCTAGAGC
>WNV-CXbar_0000915_x1
AAAACAGCATCGACCGTCGGCC
>WNV-CXbar_0000916_x1
AAAACAGCATGGCTTCTGGGC
>WNV-CXbar_0000917_x1
AAAACAGCGATGGCGACTGAGACC
>WNV-CXbar_0000918_x1
AAAACAGCTACAGGACCAGGTAGAGTAC
>WNV-CXbar_0000919_x1
AAAACAGCTGAGTAGAATA
>WNV-CXbar_0000920_x1
AAAACAGCTGCGCCAACGCTTTGAAC
>WNV-CXbar_0000921_x1
AAAACAGCTGCGCTTCGGAC
>WNV-CXbar_0000922_x1
AAAACAGCTGTTCTTAGAC
>WNV-CXbar_0000923_x1
AAAACAGCTTGGGGTCGACGTGG
>WNV-CXbar_0000924_x2
AAAACAGGAATCTAGGGCTTTTAGGC
>WNV-CXbar_0000925_x1
AAAACAGGAATTTGGGTGC
>WNV-CXbar_0000926_x1
AAAACAGGACTGCCTACGAAC
>WNV-CXbar_0000927_x1
AAAACAGGAGTAGGCGTGGGACGAA
>WNV-CXbar_0000928_x1
AAAACAGGATCAACGACTTTGGGAC
>WNV-CXbar_0000929_x1
AAAACAGGTAATCTATCTCTAGAGC
>WNV-CXbar_0000930_x1
AAAACAGGTCGGCGTCCTTGCAAAAC
>WNV-CXbar_0000931_x1
AAAACAGTAACCTTGGCGGCTGTTTAC
>WNV-CXbar_0000932_x1
AAAACAGTAACGAAAGGAC
>WNV-CXbar_0000933_x1
AAAACAGTACCGGTGGGGAAA
>WNV-CXbar_0000934_x1
AAAACAGTAGTGGGTCCCAAAGGC
>WNV-CXbar_0000935_x1
AAAACAGTGCGCTTCGTTCCCAGAAC
>WNV-CXbar_0000936_x1
AAAACAGTGGAGCTCCAGGACAGCGGC
>WNV-CXbar_0000937_x1
AAAACAGTTATAGGGCTATGGC
>WNV-CXbar_0000938_x1
AAAACAGTTCGTCCTTAGGAC
>WNV-CXbar_0000939_x2
AAAACAGTTGAGACAATTTGGAC
>WNV-CXbar_0000940_x1
AAAACAGTTGCCGGATCGAAGAAC
>WNV-CXbar_0000941_x1
AAAACATAAATCTTCGGGCTA
>WNV-CXbar_0000942_x1
AAAACATAAGAACGATCACGG
>WNV-CXbar_0000943_x1
AAAACATAAGAACGATCCCGG
>WNV-CXbar_0000944_x1
AAAACATACCTTCGTTCTGTGC
>WNV-CXbar_0000945_x1
AAAACATACGATTCTGAGGCTAAAGC
>WNV-CXbar_0000946_x2
AAAACATACTGAAGGATCGAAC
>WNV-CXbar_0000947_x1
AAAACATAGACGTTGCGTATCAC
>WNV-CXbar_0000948_x1
AAAACATCAAACGCGTGGAGC
>WNV-CXbar_0000949_x1
AAAACATCAAGTTGAGAGATAAC
>WNV-CXbar_0000950_x1
AAAACATCAAGTTGAGAGATAGAC
>WNV-CXbar_0000951_x1
AAAACATCAAGTTGAGAGATAGT
>WNV-CXbar_0000952_x1
AAAACATCCGCGGCTGGAGC
>WNV-CXbar_0000953_x1
AAAACATCCGGAAGATTGTCTGCGAC
>WNV-CXbar_0000954_x1
AAAACATCGCGCCGCGGAGTATGAGGC
>WNV-CXbar_0000955_x1
AAAACATCGCGGTGGCCAAGGGC
>WNV-CXbar_0000956_x1
AAAACATCGCTGCGATCGTGGTTC
>WNV-CXbar_0000957_x1
AAAACATCGGACTCTAGAC
>WNV-CXbar_0000958_x1
AAAACATCGTGAACAACGTGCAGAAC
>WNV-CXbar_0000959_x1
AAAACATGACGGCAATTCTGGTTGGC
>WNV-CXbar_0000960_x1
AAAACATGACTCGGGAGGAAAAC
>WNV-CXbar_0000961_x1
AAAACATGAGTCGACTCTCTC
>WNV-CXbar_0000962_x1
AAAACATGATGAGAAGCTGCTGATT
>WNV-CXbar_0000963_x1
AAAACATGCAACAACGACACGAAC
>WNV-CXbar_0000964_x1
AAAACATGCCGGACCTGATCCTGGAC
>WNV-CXbar_0000965_x1
AAAACATGCTTGTATGACTTGGAA
>WNV-CXbar_0000966_x1
AAAACATGGAAGGCAGGACTTGGAC
>WNV-CXbar_0000967_x1
AAAACATGGAAGTGGACA
>WNV-CXbar_0000968_x1
AAAACATGGATTGAAAATGCAGAAC
>WNV-CXbar_0000969_x1
AAAACATGGGAGAATGGCTTCTAAAC
>WNV-CXbar_0000970_x1
AAAACATGGTGCGTGAAGTTGAAGGC
>WNV-CXbar_0000971_x1
AAAACATGTACTGAAGTATGTTAGAC
>WNV-CXbar_0000972_x2
AAAACATGTACTGGGGTAGATTAC
>WNV-CXbar_0000973_x2
AAAACATGTACTGGGGTAGGCC
>WNV-CXbar_0000974_x2
AAAACATGTAGATGAAGAAC
>WNV-CXbar_0000975_x1
AAAACATGTAGATGAAGACA
>WNV-CXbar_0000976_x1
AAAACATGTGGCTGTGGGG
>WNV-CXbar_0000977_x1
AAAACATTAGGATGTCAAACTGAAAAC
>WNV-CXbar_0000978_x1
AAAACATTAGTAGGTCAAACTGAAAAC
>WNV-CXbar_0000979_x1
AAAACATTAGTATGGCAAACTGAAAAC
>WNV-CXbar_0000980_x1
AAAACATTAGTATGGCAAACTGAAAACA
>WNV-CXbar_0000981_x1
AAAACATTAGTATGTCAAACCGAAAAC
>WNV-CXbar_0000982_x1
AAAACATTAGTATGTCAAACTAAAAAC
>WNV-CXbar_0000983_x2
AAAACATTAGTATGTCAAACTGAAAAA
>WNV-CXbar_0000984_x176
AAAACATTAGTATGTCAAACTGAAAAC
>WNV-CXbar_0000985_x1
AAAACATTAGTATGTCAAACTGAAAACA
>WNV-CXbar_0000986_x2
AAAACATTAGTATGTCTAACTGAAAAC
>WNV-CXbar_0000987_x1
AAAACATTAGTCTGTCAAACTGAAAAC
>WNV-CXbar_0000988_x2
AAAACATTAGTCTTGTAAAC
>WNV-CXbar_0000989_x1
AAAACATTCGAGTGTTGGAC
>WNV-CXbar_0000990_x1
AAAACATTCGCTGGATTGAAGAC
>WNV-CXbar_0000991_x1
AAAACATTCGGATTGCATGAC
>WNV-CXbar_0000992_x3
AAAACATTGAAGATCTGAC
>WNV-CXbar_0000993_x2
AAAACATTGAAGATCTGGC
>WNV-CXbar_0000994_x1
AAAACATTTTGCTGTCTTCGG
>WNV-CXbar_0000995_x1
AAAACCAAAGCCATCCCGGATGC
>WNV-CXbar_0000996_x1
AAAACCAAAGCTAACAGTCGGGC
>WNV-CXbar_0000997_x1
AAAACCAACTCGCTGATGGATGA
>WNV-CXbar_0000998_x1
AAAACCAACTCGCTGATGGATGAAAA
>WNV-CXbar_0000999_x2
AAAACCAACTGAACGAACAGCAGAC
>WNV-CXbar_0001000_x1
AAAACCAAGAGTGTCGAC
>WNV-CXbar_0001001_x1
AAAACCAAGGGCAAGGAAC
>WNV-CXbar_0001002_x2
AAAACCAAGTGATGAAGTCG
>WNV-CXbar_0001003_x8
AAAACCAAGTGATGAAGTCGG
>WNV-CXbar_0001004_x2
AAAACCAAGTGATGAAGTCGGG
>WNV-CXbar_0001005_x1
AAAACCAAGTGATGAAGTCGGGAT
>WNV-CXbar_0001006_x1
AAAACCACTTGTCGGCCGAAAAC
>WNV-CXbar_0001007_x2
AAAACCAGAACGAGGACGAGTAC
>WNV-CXbar_0001008_x1
AAAACCAGAACGAGGACGAGTAGA
>WNV-CXbar_0001009_x1
AAAACCAGTGTCTGGATGCTAAC
>WNV-CXbar_0001010_x1
AAAACCATAATTATACCCAAGAAGGAAA
>WNV-CXbar_0001011_x1
AAAACCATCGGAAGAAGAAGTC
>WNV-CXbar_0001012_x2
AAAACCATCGGCGCAGGC
>WNV-CXbar_0001013_x1
AAAACCATCGGCGCAGGCGGCTG
>WNV-CXbar_0001014_x1
AAAACCATGCTGGTGAGAAGGAAGGAAC
>WNV-CXbar_0001015_x1
AAAACCATTTCTCCTCGAC
>WNV-CXbar_0001016_x1
AAAACCCAAACGGTTCTGTGGTCC
>WNV-CXbar_0001017_x1
AAAACCCCCCGCGTATGAACGAAGAC
>WNV-CXbar_0001018_x1
AAAACCCCCGTTGTGACCGCGAGC
>WNV-CXbar_0001019_x1
AAAACCCCGGCAAACATCTGC
>WNV-CXbar_0001020_x1
AAAACCCCTTTTCCGCTTGTGGAAC
>WNV-CXbar_0001021_x1
AAAACCCGACCGTGGCAC
>WNV-CXbar_0001022_x1
AAAACCCGCATTGAAGTACTAGTAGAGT
>WNV-CXbar_0001023_x1
AAAACCCGCTGGATGGGCGAGATC
>WNV-CXbar_0001024_x1
AAAACCCGGCGCGTTGTTGAC
>WNV-CXbar_0001025_x1
AAAACCCGGGGCTTGTGC
>WNV-CXbar_0001026_x1
AAAACCCGTGCTTGAGTAC
>WNV-CXbar_0001027_x1
AAAACCCGTGGGTTACTAAGATGGAGG
>WNV-CXbar_0001028_x1
AAAACCCTGGACGACAAG
>WNV-CXbar_0001029_x1
AAAACCGAAAGTCGTGGC
>WNV-CXbar_0001030_x1
AAAACCGAACAAAGCAGGCGC
>WNV-CXbar_0001031_x1
AAAACCGAAGACTGGGGC
>WNV-CXbar_0001032_x1
AAAACCGAAGCTCTCGACCTGGAC
>WNV-CXbar_0001033_x2
AAAACCGACTCGCAAGACCCGTGGGGAC
>WNV-CXbar_0001034_x1
AAAACCGATTGAAAGCACTATGGTGAAC
>WNV-CXbar_0001035_x1
AAAACCGCAGCGATCCGAACTCAAAAC
>WNV-CXbar_0001036_x2
AAAACCGCATAAGGCTCAGTATAAC
>WNV-CXbar_0001037_x7
AAAACCGCATGCTGCGTTTGAC
>WNV-CXbar_0001038_x1
AAAACCGCGGAATTTGAGAAAC
>WNV-CXbar_0001039_x3
AAAACCGCGGAATTTGAGAAACC
>WNV-CXbar_0001040_x1
AAAACCGCGTTTCTCGAC
>WNV-CXbar_0001041_x1
AAAACCGCTGGTTGAAAGAAAC
>WNV-CXbar_0001042_x1
AAAACCGGAAAGGCGTGAACATGGC
>WNV-CXbar_0001043_x1
AAAACCGGAGGCTCCTCAAC
>WNV-CXbar_0001044_x1
AAAACCGGATGGAGAGACTGAAC
>WNV-CXbar_0001045_x1
AAAACCGGGCCCTGTGGCGC
>WNV-CXbar_0001046_x1
AAAACCGGGCCTGGGTTTC
>WNV-CXbar_0001047_x1
AAAACCGGTTCGCATCGGCAGCCGCC
>WNV-CXbar_0001048_x1
AAAACCGGTTTGTATGAC
>WNV-CXbar_0001049_x1
AAAACCGTAACCACTAGTAGCAAC
>WNV-CXbar_0001050_x1
AAAACCGTCCAACTCCAAGCGAA
>WNV-CXbar_0001051_x1
AAAACCGTGCTGGCGTTGTTTACGGAC
>WNV-CXbar_0001052_x1
AAAACCGTGGGACGAAACTGAAAC
>WNV-CXbar_0001053_x1
AAAACCGTTAGCAGTATTCTAGG
>WNV-CXbar_0001054_x1
AAAACCGTTGAAACTTTTAGAAA
>WNV-CXbar_0001055_x1
AAAACCGTTTTGCACTCAGAAC
>WNV-CXbar_0001056_x1
AAAACCTAATCTGACCGGTAGAC
>WNV-CXbar_0001057_x1
AAAACCTACCACCACAAAG
>WNV-CXbar_0001058_x1
AAAACCTACGTGCGGCGTCGTGAGTGAC
>WNV-CXbar_0001059_x1
AAAACCTAGTACCGTTGAC
>WNV-CXbar_0001060_x2
AAAACCTCCTTGCGTGATTCGGGC
>WNV-CXbar_0001061_x1
AAAACCTCGAACAAGAAGAC
>WNV-CXbar_0001062_x1
AAAACCTGATTGTGCAAATTGAACGTGC
>WNV-CXbar_0001063_x1
AAAACCTGGCGAAGAGGCA
>WNV-CXbar_0001064_x1
AAAACCTGGCGAAGAGGCAGAAT
>WNV-CXbar_0001065_x1
AAAACCTGGCTTGATCTCGATGTTCAC
>WNV-CXbar_0001066_x1
AAAACCTGTCGAACCTGGCCAAGCTG
>WNV-CXbar_0001067_x1
AAAACGAAAAAACACACCGACGGCGGAC
>WNV-CXbar_0001068_x1
AAAACGAAAAATCCAGCTGTTGCAGC
>WNV-CXbar_0001069_x1
AAAACGAAAATTATTGCTAGTATCGC
>WNV-CXbar_0001070_x1
AAAACGAAAGCACGCAATGTAAAC
>WNV-CXbar_0001071_x1
AAAACGAAGAGAACTGACAGCAGGTAGA
>WNV-CXbar_0001072_x2
AAAACGAAGCTTTGAAGGGTGTTTGAC
>WNV-CXbar_0001073_x1
AAAACGAATCTGACGGCCAAGAC
>WNV-CXbar_0001074_x1
AAAACGACAGAGGTTGTTAGGC
>WNV-CXbar_0001075_x1
AAAACGACAGTTCCGAGC
>WNV-CXbar_0001076_x1
AAAACGACCCAGTGGAACGCGCC
>WNV-CXbar_0001077_x1
AAAACGACGACGAACGCGACTCTGAGC
>WNV-CXbar_0001078_x1
AAAACGACGACGACGGCA
>WNV-CXbar_0001079_x2
AAAACGACGAGGTCCTGGTTGC
>WNV-CXbar_0001080_x1
AAAACGACGCGGAAAAATGGAC
>WNV-CXbar_0001081_x1
AAAACGACGCGTTCCTGCAGCC
>WNV-CXbar_0001082_x1
AAAACGACTGGCGCCTTGGCC
>WNV-CXbar_0001083_x1
AAAACGAGAAGGTACGCGATTGTCAAC
>WNV-CXbar_0001084_x1
AAAACGAGAATCGAAAGAC
>WNV-CXbar_0001085_x3
AAAACGAGAGCACGCAATGTAAAC
>WNV-CXbar_0001086_x1
AAAACGAGAGCGACGTGGACGATGCC
>WNV-CXbar_0001087_x1
AAAACGAGATATCGGCCAAAGAC
>WNV-CXbar_0001088_x1
AAAACGAGCAGCGCTGCAGACTTGAAGA
>WNV-CXbar_0001089_x1
AAAACGAGCAGGGCAGCGGACTGAGAA
>WNV-CXbar_0001090_x1
AAAACGAGCTGGCAACACTGGAGGAAC
>WNV-CXbar_0001091_x1
AAAACGAGGAAGATTGGAC
>WNV-CXbar_0001092_x1
AAAACGAGGACTCGCCCCTGCAGATGT
>WNV-CXbar_0001093_x1
AAAACGAGGATGTCGAGCCACAGAAGC
>WNV-CXbar_0001094_x1
AAAACGAGGGCATCGTCGAAGAC
>WNV-CXbar_0001095_x1
AAAACGAGTCCGACCCCAGAC
>WNV-CXbar_0001096_x1
AAAACGAGTGTGAGCAAGAGAGCGAAG
>WNV-CXbar_0001097_x1
AAAACGATAAGAGTGGTGTCGG
>WNV-CXbar_0001098_x1
AAAACGATAGAGGACGACAGAC
>WNV-CXbar_0001099_x1
AAAACGATCAACTGCAAAC
>WNV-CXbar_0001100_x1
AAAACGATCGAAGGAGGCTGGGA
>WNV-CXbar_0001101_x1
AAAACGATCGACGGTTCGACTAGGC
>WNV-CXbar_0001102_x1
AAAACGATCGCGGCCGAGCGGAAC
>WNV-CXbar_0001103_x1
AAAACGATCTACACTGAAAC
>WNV-CXbar_0001104_x1
AAAACGATGAACATCCTGCAGGAGAA
>WNV-CXbar_0001105_x1
AAAACGATGGCGACGTGGTGATAGAC
>WNV-CXbar_0001106_x1
AAAACGATGTGGAGTATGG
>WNV-CXbar_0001107_x1
AAAACGATGTTTATGTGCGAAT
>WNV-CXbar_0001108_x1
AAAACGATGTTTATGTGCGAGC
>WNV-CXbar_0001109_x1
AAAACGATGTTTCTATGCGAGC
>WNV-CXbar_0001110_x1
AAAACGATGTTTCTGCGCGAGC
>WNV-CXbar_0001111_x19
AAAACGATGTTTCTGTGCGAGC
>WNV-CXbar_0001112_x2
AAAACGATTGGGATTTATGAACGGTGT
>WNV-CXbar_0001113_x2
AAAACGCAAAGGATGAAGGAT
>WNV-CXbar_0001114_x1
AAAACGCAAGGTGTGTTAAC
>WNV-CXbar_0001115_x1
AAAACGCAATGTCTTCTGACC
>WNV-CXbar_0001116_x1
AAAACGCACAAAATCGCAGGC
>WNV-CXbar_0001117_x1
AAAACGCAGATGAACCTGGACAGCGGCG
>WNV-CXbar_0001118_x1
AAAACGCAGATTTTTTAGGTATTTTGGC
>WNV-CXbar_0001119_x1
AAAACGCAGCCGGCCAATTGATGAAC
>WNV-CXbar_0001120_x1
AAAACGCAGCTTCGGGAC
>WNV-CXbar_0001121_x1
AAAACGCAGTCGAAATGAAAGC
>WNV-CXbar_0001122_x1
AAAACGCATCCAGAACAAGAAGAGC
>WNV-CXbar_0001123_x1
AAAACGCCGGCACGTTGGAC
>WNV-CXbar_0001124_x2
AAAACGCCGTCGTGCCTTGAAAC
>WNV-CXbar_0001125_x1
AAAACGCGCCGCCAAACAAAACC
>WNV-CXbar_0001126_x1
AAAACGCGCGATTTAGCT
>WNV-CXbar_0001127_x1
AAAACGCGCGGCTTTAAGGC
>WNV-CXbar_0001128_x1
AAAACGCGGAATCGCTCTGGACGGAC
>WNV-CXbar_0001129_x1
AAAACGCGGAATCGGTTTTCTAGAC
>WNV-CXbar_0001130_x1
AAAACGCGTAACCGTCTGGC
>WNV-CXbar_0001131_x2
AAAACGCGTCTCCGTCTCGAAC
>WNV-CXbar_0001132_x1
AAAACGCGTGAATTGTGTTGCTGATGCC
>WNV-CXbar_0001133_x7
AAAACGCGTGAATTGTGTTGCTGATGGC
>WNV-CXbar_0001134_x1
AAAACGCGTTGGACCGGATGTTAC
>WNV-CXbar_0001135_x1
AAAACGCGTTGTTGCTCGAG
>WNV-CXbar_0001136_x1
AAAACGCGTTTTTCTCGG
>WNV-CXbar_0001137_x1
AAAACGCTACGTTTGCCGGGC
>WNV-CXbar_0001138_x12
AAAACGCTACTAGGTGAAACAGAAC
>WNV-CXbar_0001139_x1
AAAACGCTAGCGTAAGGAGAAA
>WNV-CXbar_0001140_x1
AAAACGCTCAGAAAGTCAGACAGTTGGC
>WNV-CXbar_0001141_x1
AAAACGCTCGCCTCTCTAGAAC
>WNV-CXbar_0001142_x1
AAAACGCTCGGCATGATCGACGAGGAC
>WNV-CXbar_0001143_x1
AAAACGCTGAAGCGCGAGGGAG
>WNV-CXbar_0001144_x1
AAAACGCTGCAAGAGATCGAAGAC
>WNV-CXbar_0001145_x1
AAAACGCTGCGACGCTCGCTCGACGGAC
>WNV-CXbar_0001146_x1
AAAACGCTGGACAATGGC
>WNV-CXbar_0001147_x2
AAAACGCTGGGTCTATAAC
>WNV-CXbar_0001148_x1
AAAACGCTGGTGGTCGGTGCCGGC
>WNV-CXbar_0001149_x2
AAAACGCTGTGCAAGACTTTGT
>WNV-CXbar_0001150_x1
AAAACGCTGTGGGCCAAA
>WNV-CXbar_0001151_x1
AAAACGGAAAACATCGGGTCACAAAGAA
>WNV-CXbar_0001152_x1
AAAACGGAAAACGGGGACCGGGCAAAC
>WNV-CXbar_0001153_x1
AAAACGGAATGTTTGTAGAAACCAG
>WNV-CXbar_0001154_x1
AAAACGGAGAAACGGAACTTTAGTGAC
>WNV-CXbar_0001155_x1
AAAACGGAGAACGTGTAGGACGCGACAA
>WNV-CXbar_0001156_x1
AAAACGGAGGACCAGCTGAAGGC
>WNV-CXbar_0001157_x1
AAAACGGATAGAAGCAGCAAGCAAGCA
>WNV-CXbar_0001158_x2
AAAACGGCAAGAGGAACGCATT
>WNV-CXbar_0001159_x1
AAAACGGCAATTTGAGAGACTGATAGC
>WNV-CXbar_0001160_x1
AAAACGGCACTGCAGATCAAGTCCGGCA
>WNV-CXbar_0001161_x1
AAAACGGCAGGCAAGGAC
>WNV-CXbar_0001162_x1
AAAACGGCCTCAACTTTGCTGGAC
>WNV-CXbar_0001163_x1
AAAACGGGACAAGGCGTTAAC
>WNV-CXbar_0001164_x1
AAAACGGGATTAGTGTGTCG
>WNV-CXbar_0001165_x1
AAAACGGGCGTGTGTGTACC
>WNV-CXbar_0001166_x1
AAAACGGGGATCTTCGTGC
>WNV-CXbar_0001167_x1
AAAACGGTAACAGTGGACTTAGGC
>WNV-CXbar_0001168_x1
AAAACGGTGACGTAGTCC
>WNV-CXbar_0001169_x1
AAAACGGTGCTGGCGATC
>WNV-CXbar_0001170_x2
AAAACGGTTCGGGTTTAGA
>WNV-CXbar_0001171_x1
AAAACGGTTCGGGTTTAGATC
>WNV-CXbar_0001172_x1
AAAACGGTTCGGGTTTAGATCAGAAG
>WNV-CXbar_0001173_x1
AAAACGTAAAGCGGCATATTCGAGCGG
>WNV-CXbar_0001174_x1
AAAACGTACCGATGGAGC
>WNV-CXbar_0001175_x3
AAAACGTACGGAAAATAGC
>WNV-CXbar_0001176_x1
AAAACGTACTGCCTAAGAC
>WNV-CXbar_0001177_x1
AAAACGTAGGAAGTAAAATC
>WNV-CXbar_0001178_x1
AAAACGTAGGGGTAGAAGAAGCAGTGAC
>WNV-CXbar_0001179_x1
AAAACGTATAGTAACTGTTGTCC
>WNV-CXbar_0001180_x1
AAAACGTATATCGGTGTGAACGAGGAC
>WNV-CXbar_0001181_x1
AAAACGTCAACAACGCGAGC
>WNV-CXbar_0001182_x1
AAAACGTCAAGACCGGCCTCGAAC
>WNV-CXbar_0001183_x1
AAAACGTGACGTCAGAAATGAACTC
>WNV-CXbar_0001184_x1
AAAACGTGACTTTGTCGAC
>WNV-CXbar_0001185_x1
AAAACGTGAGAAGAATCCATCAAAAC
>WNV-CXbar_0001186_x1
AAAACGTGCACTTGGGCGGATAGGTAG
>WNV-CXbar_0001187_x1
AAAACGTGCGGAAAGTGAGC
>WNV-CXbar_0001188_x1
AAAACGTGCGTCCAAACGCTGGAAGGGC
>WNV-CXbar_0001189_x1
AAAACGTGGGAGTGCAGCAGTTGAGTT
>WNV-CXbar_0001190_x1
AAAACGTGTCCCCGGACCAGGC
>WNV-CXbar_0001191_x1
AAAACGTTCACACAGTACGCTAATG
>WNV-CXbar_0001192_x2
AAAACGTTCACGGACTACGAAC
>WNV-CXbar_0001193_x6
AAAACGTTCCGGATCAAGCAGA
>WNV-CXbar_0001194_x6
AAAACGTTCCGGATCAAGCAGAA
>WNV-CXbar_0001195_x1
AAAACGTTCCGGATCAAGCAGAAGC
>WNV-CXbar_0001196_x2
AAAACGTTCGCCGAGGTCTACCAGAAG
>WNV-CXbar_0001197_x1
AAAACGTTCGGGATTGGC
>WNV-CXbar_0001198_x1
AAAACGTTGAGAGTTGAAC
>WNV-CXbar_0001199_x1
AAAACGTTGCTGTTATGTTC
>WNV-CXbar_0001200_x1
AAAACGTTGTACATTGGAGCAGGAAA
>WNV-CXbar_0001201_x1
AAAACGTTGTTATGGTTTCGTTTGAGC
>WNV-CXbar_0001202_x1
AAAACGTTTGGGGCCGTGGAGACAAGC
>WNV-CXbar_0001203_x3
AAAACGTTTTGCCTTACTGTGC
>WNV-CXbar_0001204_x1
AAAACGTTTTTTTTGTATGGAC
>WNV-CXbar_0001205_x1
AAAACTAAATAGGTGAGCTACGGGC
>WNV-CXbar_0001206_x1
AAAACTAAGTACGGAGTTGGTGAGC
>WNV-CXbar_0001207_x1
AAAACTACGTGCTGACGGCT
>WNV-CXbar_0001208_x1
AAAACTAGAACTGCTGCAGAAAGGTAAC
>WNV-CXbar_0001209_x1
AAAACTAGAGTCGGTGCGAACAGGAAA
>WNV-CXbar_0001210_x1
AAAACTAGCAGTTCCGGTTGTTCCAGC
>WNV-CXbar_0001211_x1
AAAACTAGCCGAAACGAATTGTTGTAC
>WNV-CXbar_0001212_x1
AAAACTAGGCGGTTAAGGAGTGGAATT
>WNV-CXbar_0001213_x1
AAAACTAGGCGGTTAAGGAGTGGAATTC
>WNV-CXbar_0001214_x3
AAAACTAGGTCTCACAGGGC
>WNV-CXbar_0001215_x2
AAAACTAGTCGTGTGTCCCC
>WNV-CXbar_0001216_x1
AAAACTATATTGATCGGTGACGCCAA
>WNV-CXbar_0001217_x1
AAAACTATTCGGCAAATGTAGTGGGAAA
>WNV-CXbar_0001218_x1
AAAACTCAAACGAGCTGAAGCAA
>WNV-CXbar_0001219_x1
AAAACTCAACCCCAAGCGAAGATAAA
>WNV-CXbar_0001220_x1
AAAACTCACTGTAAACCCGGGCAGACGG
>WNV-CXbar_0001221_x1
AAAACTCAGAACCGAGTTCAGGAGCGC
>WNV-CXbar_0001222_x1
AAAACTCATGTGATACTTTGTCGG
>WNV-CXbar_0001223_x1
AAAACTCGAACGATTGTGCGC
>WNV-CXbar_0001224_x1
AAAACTCGCGAATCGGTCTGTGTCC
>WNV-CXbar_0001225_x19
AAAACTCGCGGCTTTAAAC
>WNV-CXbar_0001226_x5
AAAACTCGCGGCTTTAAC
>WNV-CXbar_0001227_x1
AAAACTCGCGGCTTTAAGAAC
>WNV-CXbar_0001228_x2
AAAACTCGCGGCTTTAAGAC
>WNV-CXbar_0001229_x2
AAAACTCGCGGCTTTAAGACC
>WNV-CXbar_0001230_x9
AAAACTCGCGGCTTTAAGGC
>WNV-CXbar_0001231_x1
AAAACTCGCGGCTTTAGAC
>WNV-CXbar_0001232_x1
AAAACTCGCTCTGGTGGTGC
>WNV-CXbar_0001233_x1
AAAACTCGGAACACAACAAAGACGATGC
>WNV-CXbar_0001234_x1
AAAACTCGGAAGAGAGCAGTGAGGT
>WNV-CXbar_0001235_x1
AAAACTCGGATACCGGCGTCCTGAAGAC
>WNV-CXbar_0001236_x1
AAAACTCGGGCCCGCTGGTGCAGGACGG
>WNV-CXbar_0001237_x2
AAAACTCGTCCTGACTATAGA
>WNV-CXbar_0001238_x1
AAAACTCGTGACGCCGAAC
>WNV-CXbar_0001239_x1
AAAACTCGTGCAAGCAGATG
>WNV-CXbar_0001240_x1
AAAACTCTCAGCAAGCGAATG
>WNV-CXbar_0001241_x1
AAAACTCTGGAAACAGTGCGAAGGCAGC
>WNV-CXbar_0001242_x1
AAAACTCTGGTGGCGGCG
>WNV-CXbar_0001243_x1
AAAACTGAAGGAAGAGGTGATGAAC
>WNV-CXbar_0001244_x1
AAAACTGACAAGACTGAACT
>WNV-CXbar_0001245_x1
AAAACTGACCACGGACCACGGAA
>WNV-CXbar_0001246_x2
AAAACTGACCGTGCTCGAGTGTGGAC
>WNV-CXbar_0001247_x2
AAAACTGACGGAGTAGGC
>WNV-CXbar_0001248_x1
AAAACTGATCGTTGGGATGGATGTTC
>WNV-CXbar_0001249_x1
AAAACTGATGGAGTTGGCCGAAC
>WNV-CXbar_0001250_x1
AAAACTGATTATAACGTGGCGGGGAC
>WNV-CXbar_0001251_x1
AAAACTGCAAATAAGTTGGAACGGTAAC
>WNV-CXbar_0001252_x1
AAAACTGCAAGAACCGACATCAGA
>WNV-CXbar_0001253_x4
AAAACTGCAAGAACCGACATCAGAA
>WNV-CXbar_0001254_x1
AAAACTGCAAGAACCGACATCAGAATG
>WNV-CXbar_0001255_x1
AAAACTGCAAGAACCGACATCAGAATGG
>WNV-CXbar_0001256_x1
AAAACTGCAGAGTCGTCAAGGAAAGAC
>WNV-CXbar_0001257_x1
AAAACTGCAGGCACTAAGCGTTACGGT
>WNV-CXbar_0001258_x1
AAAACTGCAGGTCGAGCGGGAATAGGC
>WNV-CXbar_0001259_x1
AAAACTGCATGGTATTTCTTGTAAC
>WNV-CXbar_0001260_x1
AAAACTGCCACTGAATCC
>WNV-CXbar_0001261_x1
AAAACTGCGGTACTTTACGATGTGGAGC
>WNV-CXbar_0001262_x1
AAAACTGCTGGAGATATCGGAAGTGAGA
>WNV-CXbar_0001263_x1
AAAACTGCTGGATTCGAAGA
>WNV-CXbar_0001264_x1
AAAACTGCTTTGACGGATTGCTGTATGC
>WNV-CXbar_0001265_x1
AAAACTGGAACGCAGTGGCGCATC
>WNV-CXbar_0001266_x1
AAAACTGGAACGGAGGCATG
>WNV-CXbar_0001267_x1
AAAACTGGACACGTCTGAC
>WNV-CXbar_0001268_x1
AAAACTGGAGCGAAAATGGACACGGGAC
>WNV-CXbar_0001269_x1
AAAACTGGATGGCTCGAAATGACGGC
>WNV-CXbar_0001270_x1
AAAACTGGCCGAAAGTCTGAAC
>WNV-CXbar_0001271_x1
AAAACTGGCCGTCAACATGGTTC
>WNV-CXbar_0001272_x1
AAAACTGGCGATATCGGGGCCGCGAC
>WNV-CXbar_0001273_x1
AAAACTGGGGAAGAATCAAGCAGT
>WNV-CXbar_0001274_x1
AAAACTGGTAAGGTCAAGCTGGCAGAGA
>WNV-CXbar_0001275_x1
AAAACTGGTGTGTTAAGAGGTAGTAC
>WNV-CXbar_0001276_x1
AAAACTGTAATGGATTTAGTGCGAGAG
>WNV-CXbar_0001277_x1
AAAACTGTACGAGAAGGGCCAGGAAGCG
>WNV-CXbar_0001278_x1
AAAACTGTATAACAAGACGGGTTTTCCC
>WNV-CXbar_0001279_x1
AAAACTGTATGGGTAGAGAAAAC
>WNV-CXbar_0001280_x2
AAAACTGTCAGTTTGGGCTAAAC
>WNV-CXbar_0001281_x1
AAAACTGTCATCTTAGGGACCGGC
>WNV-CXbar_0001282_x1
AAAACTGTCCCTCGCTGAGCAAGGAGAA
>WNV-CXbar_0001283_x1
AAAACTGTCGAAGAGAAGCGCA
>WNV-CXbar_0001284_x1
AAAACTGTCGATGAAAGAATGGAAGC
>WNV-CXbar_0001285_x1
AAAACTGTGAAGAGGCTGTGAAAT
>WNV-CXbar_0001286_x1
AAAACTGTGAAGAGGCTGTGGA
>WNV-CXbar_0001287_x2
AAAACTTAAAGCTTTCAGAAC
>WNV-CXbar_0001288_x1
AAAACTTACCAGGACCGAAC
>WNV-CXbar_0001289_x1
AAAACTTACCAGGCCCGAAC
>WNV-CXbar_0001290_x42
AAAACTTACCAGGTCCGAAC
>WNV-CXbar_0001291_x4
AAAACTTATGCGGTTTTCACGGAC
>WNV-CXbar_0001292_x1
AAAACTTATGCGGTTTTCACGGACG
>WNV-CXbar_0001293_x2
AAAACTTCAAGGCTTTTTAAC
>WNV-CXbar_0001294_x1
AAAACTTCAAGGCTTTTTAC
>WNV-CXbar_0001295_x1
AAAACTTCAATGGACACTGTAGAC
>WNV-CXbar_0001296_x1
AAAACTTCGCGGTTTGTGGGAAGAAAC
>WNV-CXbar_0001297_x1
AAAACTTGATCGGAGAACTTTTTGAAA
>WNV-CXbar_0001298_x1
AAAACTTGCATGCACTTCGGA
>WNV-CXbar_0001299_x1
AAAACTTGCCGATATCGAGAAACGAAC
>WNV-CXbar_0001300_x1
AAAACTTGGAAATCGTTTGATTCAGCAC
>WNV-CXbar_0001301_x1
AAAACTTGGCAAGATTTTTGAAC
>WNV-CXbar_0001302_x1
AAAACTTGTAAACTACTGCAGAGACG
>WNV-CXbar_0001303_x4
AAAACTTGTAAACTACTGCAGAGACGGA
>WNV-CXbar_0001304_x1
AAAACTTGTAAACTACTGCAGAGGCGGA
>WNV-CXbar_0001305_x2
AAAACTTGTCACCTGCAGTTAC
>WNV-CXbar_0001306_x1
AAAACTTGTGATTCGTGCTTTGAAT
>WNV-CXbar_0001307_x2
AAAACTTTGGATAGGAAGGAGGCGAGC
>WNV-CXbar_0001308_x1
AAAACTTTGTATGAGCTGTGAC
>WNV-CXbar_0001309_x1
AAAAGAAAAACTGGGGAA
>WNV-CXbar_0001310_x1
AAAAGAAAACAAAAGGAACAAGAA
>WNV-CXbar_0001311_x1
AAAAGAAAAGCAGGGTGACAAGTTGTAC
>WNV-CXbar_0001312_x2
AAAAGAAAAGCCATCCGTGCGTGCG
>WNV-CXbar_0001313_x1
AAAAGAAACACCTGCAGCAAC
>WNV-CXbar_0001314_x1
AAAAGAAACATGAATAAAACGAAC
>WNV-CXbar_0001315_x1
AAAAGAAACGAAGAAAACTGAGCAAC
>WNV-CXbar_0001316_x1
AAAAGAAACGAATTGTCGGC
>WNV-CXbar_0001317_x1
AAAAGAAACGCCAAGCTGCCACC
>WNV-CXbar_0001318_x1
AAAAGAAACGGGCTGTTGGAT
>WNV-CXbar_0001319_x1
AAAAGAAACGTCATATGGTCGGGT
>WNV-CXbar_0001320_x1
AAAAGAAAGAACTCGACGGCTATTGG
>WNV-CXbar_0001321_x1
AAAAGAAAGAAGTTAAGAAGGTAGAATC
>WNV-CXbar_0001322_x1
AAAAGAAAGATGATTAGGTTGGC
>WNV-CXbar_0001323_x1
AAAAGAAAGATGATTAGTTTGGC
>WNV-CXbar_0001324_x6
AAAAGAAAGCGAAGATACTGTAAC
>WNV-CXbar_0001325_x1
AAAAGAAAGCGAAGATACTGTAACC
>WNV-CXbar_0001326_x1
AAAAGAAAGCTGCGACGCGGCGGC
>WNV-CXbar_0001327_x1
AAAAGAAATAGAGGGTGTAG
>WNV-CXbar_0001328_x2
AAAAGAAATCGAGAGAATGCAAC
>WNV-CXbar_0001329_x1
AAAAGAACACAAGCACAAACA
>WNV-CXbar_0001330_x2
AAAAGAACAGAACCAGTCAGAATTCGG
>WNV-CXbar_0001331_x2
AAAAGAACAGAACCAGTCAGAATTCGGA
>WNV-CXbar_0001332_x1
AAAAGAACATGTTGCCGG
>WNV-CXbar_0001333_x1
AAAAGAACGAAATCGACATGGAGAC
>WNV-CXbar_0001334_x1
AAAAGAACGAAGAGAGGGC
>WNV-CXbar_0001335_x1
AAAAGAACGAGGATTGAACCAT
>WNV-CXbar_0001336_x1
AAAAGAACGATCTTGAGAAC
>WNV-CXbar_0001337_x1
AAAAGAACGATGATAGCAGAACCGCT
>WNV-CXbar_0001338_x1
AAAAGAAGAAAGTTAGGCGACAAAC
>WNV-CXbar_0001339_x1
AAAAGAAGAACAGAAGAACAGAAGA
>WNV-CXbar_0001340_x1
AAAAGAAGAACGAGGAGGTAGTAC
>WNV-CXbar_0001341_x1
AAAAGAAGAGACGGAAGCCGAGGCAT
>WNV-CXbar_0001342_x1
AAAAGAAGAGGAAAAATGGAGAC
>WNV-CXbar_0001343_x1
AAAAGAAGATCCAGACACGTATAAC
>WNV-CXbar_0001344_x1
AAAAGAAGATTGTGATTG
>WNV-CXbar_0001345_x1
AAAAGAAGATTGTGATTGGCTTGAA
>WNV-CXbar_0001346_x1
AAAAGAAGCACGAAGCGTCGGT
>WNV-CXbar_0001347_x1
AAAAGAAGCAGGCTCCTGAAGCGGCC
>WNV-CXbar_0001348_x2
AAAAGAAGCCGATGTGAGATTTAGAC
>WNV-CXbar_0001349_x1
AAAAGAAGCGCAGCCGGAATAGGGC
>WNV-CXbar_0001350_x1
AAAAGAAGCGCTGATTGGGACTGAGGC
>WNV-CXbar_0001351_x1
AAAAGAAGCTGCGTGGATGACGAC
>WNV-CXbar_0001352_x1
AAAAGAAGGAAAAAATGAC
>WNV-CXbar_0001353_x1
AAAAGAAGGAAGAAGAGC
>WNV-CXbar_0001354_x1
AAAAGAAGGAAGGAAACATAGACAC
>WNV-CXbar_0001355_x1
AAAAGAAGGACTCGGACGATGAC
>WNV-CXbar_0001356_x1
AAAAGAAGGAGAAGAAGCCAGCGGCGGC
>WNV-CXbar_0001357_x2
AAAAGAAGGAGATGAAAAC
>WNV-CXbar_0001358_x1
AAAAGAAGGAGGAAAAGAAAACAAC
>WNV-CXbar_0001359_x1
AAAAGAAGGAGGGAAAGGACGGC
>WNV-CXbar_0001360_x1
AAAAGAAGGGACAGAAGGAAGAGGTTA
>WNV-CXbar_0001361_x1
AAAAGAAGGTCGCCGAACA
>WNV-CXbar_0001362_x1
AAAAGAAGGTGTTTTGAAC
>WNV-CXbar_0001363_x1
AAAAGAAGGTTCTGAAGATTGGTGGAA
>WNV-CXbar_0001364_x2
AAAAGAAGGTTGTGGATC
>WNV-CXbar_0001365_x3
AAAAGAAGGTTGTGTTTGAGGC
>WNV-CXbar_0001366_x1
AAAAGAAGTAGACCGACTATAGC
>WNV-CXbar_0001367_x1
AAAAGAAGTAGCACCTGCGGTTC
>WNV-CXbar_0001368_x1
AAAAGAAGTGTCGACGAAGTTGAAAAA
>WNV-CXbar_0001369_x1
AAAAGAATCAAGTTGTAAGC
>WNV-CXbar_0001370_x2
AAAAGAATCGGTGGAGCGGTAGTTC
>WNV-CXbar_0001371_x1
AAAAGAATGAGCACGGGGCTTCAGAAC
>WNV-CXbar_0001372_x1
AAAAGAATGTGGCCTGAGCA
>WNV-CXbar_0001373_x1
AAAAGAATTAGCGGAAGGTGAAC
>WNV-CXbar_0001374_x3
AAAAGAATTAGCGGAAGTTGAAC
>WNV-CXbar_0001375_x1
AAAAGACAAAAAAGACAAAAAGAC
>WNV-CXbar_0001376_x1
AAAAGACAAACATGACTAAGATGTTAAA
>WNV-CXbar_0001377_x2
AAAAGACAAATCACTGTGAAGACATTT
>WNV-CXbar_0001378_x1
AAAAGACAAGATTTGTAGTGC
>WNV-CXbar_0001379_x1
AAAAGACAGAGTCGCCTACTGAGAATT
>WNV-CXbar_0001380_x1
AAAAGACAGTCGTTGCGATAAAGTGAC
>WNV-CXbar_0001381_x1
AAAAGACATAGAGGGTGTAG
>WNV-CXbar_0001382_x1
AAAAGACATCGGAAATAAC
>WNV-CXbar_0001383_x1
AAAAGACCAACTCAACAGGCAGAAAC
>WNV-CXbar_0001384_x1
AAAAGACCATGAGAGCTTAGAAC
>WNV-CXbar_0001385_x1
AAAAGACCGGAAAGAAGGAAC
>WNV-CXbar_0001386_x3
AAAAGACCGGGCCTGGGGTTC
>WNV-CXbar_0001387_x1
AAAAGACCGTCGACATGAAGAC
>WNV-CXbar_0001388_x1
AAAAGACCTTCCTGACCTTC
>WNV-CXbar_0001389_x2
AAAAGACGCTCGTCCTTCTAGAC
>WNV-CXbar_0001390_x1
AAAAGACTAAAAGACTAAAAGAC
>WNV-CXbar_0001391_x1
AAAAGACTCGAACACAGCAAAAAC
>WNV-CXbar_0001392_x1
AAAAGACTCGAACACAGCAAAAACA
>WNV-CXbar_0001393_x1
AAAAGACTCGAAGCAGAAAAA
>WNV-CXbar_0001394_x1
AAAAGACTGAACCAGTGGCGGAGGAAAA
>WNV-CXbar_0001395_x1
AAAAGACTGACCGGACTTTTGTT
>WNV-CXbar_0001396_x1
AAAAGACTGACCGGACTTTTGTTTGGA
>WNV-CXbar_0001397_x1
AAAAGACTGACCGGACTTTTGTTTGGC
>WNV-CXbar_0001398_x1
AAAAGACTGACGAAAAATGTAGGAT
>WNV-CXbar_0001399_x1
AAAAGACTGCAGCAGAATGCCG
>WNV-CXbar_0001400_x3
AAAAGACTGGGGCGTAAAAAC
>WNV-CXbar_0001401_x8
AAAAGACTGGGGCGTAAAAC
>WNV-CXbar_0001402_x3
AAAAGACTGGGGCGTAAAC
>WNV-CXbar_0001403_x1
AAAAGACTTAAAGAATCTGAAGGC
>WNV-CXbar_0001404_x1
AAAAGACTTCGAGGAGATGTGGA
>WNV-CXbar_0001405_x1
AAAAGACTTGATTCACGACA
>WNV-CXbar_0001406_x2
AAAAGAGAAACTTCAGGTGAAC
>WNV-CXbar_0001407_x1
AAAAGAGAAAGAGCATGTGCATTTGTG
>WNV-CXbar_0001408_x1
AAAAGAGAAAGGACAGAAGAAA
>WNV-CXbar_0001409_x2
AAAAGAGAACGTGCTTGCAGTAAC
>WNV-CXbar_0001410_x1
AAAAGAGACCGTTACGAC
>WNV-CXbar_0001411_x1
AAAAGAGACGAGGACTTTAGTGGATTGC
>WNV-CXbar_0001412_x1
AAAAGAGACGCGTGATAACACGA
>WNV-CXbar_0001413_x1
AAAAGAGAGAGAAGGAAGGTGAAAC
>WNV-CXbar_0001414_x1
AAAAGAGAGAGCATGAAACAGAGAGAC
>WNV-CXbar_0001415_x1
AAAAGAGAGAGTAAACCTGCTTATTT
>WNV-CXbar_0001416_x1
AAAAGAGAGAGTGTGCGTTTTGGC
>WNV-CXbar_0001417_x1
AAAAGAGAGCCGGTTGGAGGA
>WNV-CXbar_0001418_x1
AAAAGAGAGGAGAACAAACGCAGAAGA
>WNV-CXbar_0001419_x1
AAAAGAGAGGATCGAGGACGAAGA
>WNV-CXbar_0001420_x1
AAAAGAGAGGGAGGGAAGAGTTC
>WNV-CXbar_0001421_x1
AAAAGAGAGTAAACCACTAAGTAGTAAC
>WNV-CXbar_0001422_x1
AAAAGAGAGTTGCATGGAAA
>WNV-CXbar_0001423_x1
AAAAGAGCAAATTTCGAGAGAGAGATTA
>WNV-CXbar_0001424_x1
AAAAGAGCATAACTGTTTAAC
>WNV-CXbar_0001425_x1
AAAAGAGCCCCGAACAGACGGTA
>WNV-CXbar_0001426_x1
AAAAGAGCGACGGTACTGTAC
>WNV-CXbar_0001427_x1
AAAAGAGCGACGGTACTGTACC
>WNV-CXbar_0001428_x1
AAAAGAGCGGTTGATTGAGGATCATGA
>WNV-CXbar_0001429_x1
AAAAGAGCGTCGACGCCAAC
>WNV-CXbar_0001430_x2
AAAAGAGCTATCCGTCGAC
>WNV-CXbar_0001431_x1
AAAAGAGCTATCCGTCGACAGT
>WNV-CXbar_0001432_x1
AAAAGAGCTATCCGTCGACAGTAT
>WNV-CXbar_0001433_x1
AAAAGAGCTCAGCACGCAGGGGTGGC
>WNV-CXbar_0001434_x1
AAAAGAGGAACGGAGGTTATGTTTTAC
>WNV-CXbar_0001435_x1
AAAAGAGGAAGTCACTGTTGAAGCC
>WNV-CXbar_0001436_x1
AAAAGAGGACAGCCGGGC
>WNV-CXbar_0001437_x1
AAAAGAGGAGCAACAGAGACATGCT
>WNV-CXbar_0001438_x2
AAAAGAGGATTTTTTCAGCACGAG
>WNV-CXbar_0001439_x1
AAAAGAGGCAGTTTAGTGGC
>WNV-CXbar_0001440_x1
AAAAGAGGTAGTGATTCTGTGTGAAC
>WNV-CXbar_0001441_x1
AAAAGAGGTATATTACTGTTAATA
>WNV-CXbar_0001442_x1
AAAAGAGGTCCTGTACGAGC
>WNV-CXbar_0001443_x1
AAAAGAGGTGTCGCGGCTCTGAAAC
>WNV-CXbar_0001444_x1
AAAAGAGTATGTTGACGATGAAC
>WNV-CXbar_0001445_x2
AAAAGAGTCGTTACTGAAGC
>WNV-CXbar_0001446_x1
AAAAGAGTGTCCGAGGCC
>WNV-CXbar_0001447_x1
AAAAGAGTGTTTGGAAAT
>WNV-CXbar_0001448_x1
AAAAGAGTTGCAGAGATGAAC
>WNV-CXbar_0001449_x1
AAAAGATAAATATTGTGATTGGGTTAC
>WNV-CXbar_0001450_x1
AAAAGATAGTGAACTCTGGGC
>WNV-CXbar_0001451_x1
AAAAGATATATGGAGGAGTAACT
>WNV-CXbar_0001452_x1
AAAAGATATATGGAGGAGTAACTAAA
>WNV-CXbar_0001453_x1
AAAAGATATGGTATGTAC
>WNV-CXbar_0001454_x1
AAAAGATATTGGTGAAAGTTGAAC
>WNV-CXbar_0001455_x1
AAAAGATCAAGACATGGAC
>WNV-CXbar_0001456_x1
AAAAGATCAAGAGAGACTTTGCGAGC
>WNV-CXbar_0001457_x1
AAAAGATCAGCACGCATGGGTGGC
>WNV-CXbar_0001458_x1
AAAAGATCCAGATCCCCAGCAAGAACA
>WNV-CXbar_0001459_x1
AAAAGATCCCAGCCAGCAAC
>WNV-CXbar_0001460_x1
AAAAGATCCCCTCGAGAC
>WNV-CXbar_0001461_x1
AAAAGATCCTGGAACAGAC
>WNV-CXbar_0001462_x1
AAAAGATCCTTTTTCGCCGG
>WNV-CXbar_0001463_x1
AAAAGATCGAACTTGGAACAGCAGCAGA
>WNV-CXbar_0001464_x1
AAAAGATCGACTTTGAGAATCTGGGCC
>WNV-CXbar_0001465_x1
AAAAGATCGAGTTAAGGAAGGAGTTGC
>WNV-CXbar_0001466_x1
AAAAGATCGATCATCTGCAAGCGC
>WNV-CXbar_0001467_x1
AAAAGATCGATCTTACGCTGCTC
>WNV-CXbar_0001468_x3
AAAAGATCGATGGTCCGTGA
>WNV-CXbar_0001469_x1
AAAAGATCGATGGTCCGTGAA
>WNV-CXbar_0001470_x4
AAAAGATCGATGGTCCGTGAAGAA
>WNV-CXbar_0001471_x1
AAAAGATCGCCGACCAGGAC
>WNV-CXbar_0001472_x1
AAAAGATCGCTGCTGGCTGAGAGAGC
>WNV-CXbar_0001473_x2
AAAAGATCGCTGTCCACTGCACAGTCC
>WNV-CXbar_0001474_x1
AAAAGATCGCTGTCCACTGCACCGGCC
>WNV-CXbar_0001475_x1
AAAAGATCGGAAAATTTC
>WNV-CXbar_0001476_x1
AAAAGATCGGCTGCGGCAC
>WNV-CXbar_0001477_x1
AAAAGATCGGGACCAAAAGGAAC
>WNV-CXbar_0001478_x2
AAAAGATCGTCCTAAGAGTTC
>WNV-CXbar_0001479_x1
AAAAGATCGTGGGCCGCTTGCAGC
>WNV-CXbar_0001480_x1
AAAAGATCTAATCTCTGTTCAAC
>WNV-CXbar_0001481_x1
AAAAGATCTAATCTCTGTTCTGC
>WNV-CXbar_0001482_x1
AAAAGATCTATGGTCCGTGAAGAAAAA
>WNV-CXbar_0001483_x1
AAAAGATCTGGAATCTTGTAAGGGAT
>WNV-CXbar_0001484_x1
AAAAGATGAAATCTGGAACGACGAC
>WNV-CXbar_0001485_x1
AAAAGATGAATTCCGAAGGCGGTCA
>WNV-CXbar_0001486_x1
AAAAGATGATGGACGAAGA
>WNV-CXbar_0001487_x1
AAAAGATGATTTTTTCAGCACGTG
>WNV-CXbar_0001488_x1
AAAAGATGCCCTGGAACAAT
>WNV-CXbar_0001489_x1
AAAAGATGCCTCCTCGGGATTGACAAAC
>WNV-CXbar_0001490_x1
AAAAGATGCTGATTGCCATCCAGAAC
>WNV-CXbar_0001491_x1
AAAAGATGGAAAACCGGCA
>WNV-CXbar_0001492_x1
AAAAGATGGAACAGCTGCAGAAGA
>WNV-CXbar_0001493_x1
AAAAGATGGTTTGTGAAC
>WNV-CXbar_0001494_x1
AAAAGATGTCCGGAAGTGTGATGAAC
>WNV-CXbar_0001495_x1
AAAAGATGTCGGGAAGGAAGGC
>WNV-CXbar_0001496_x1
AAAAGATTCAGGAGGAAAGACC
>WNV-CXbar_0001497_x1
AAAAGATTCCGTGCGGCGTAGTAC
>WNV-CXbar_0001498_x1
AAAAGATTCGAAGCTTTAGGTC
>WNV-CXbar_0001499_x1
AAAAGATTCGCATGACTAAC
>WNV-CXbar_0001500_x1
AAAAGATTGAAGAATGTACGGA
>WNV-CXbar_0001501_x1
AAAAGATTGAAGAATGTACGGAC
>WNV-CXbar_0001502_x1
AAAAGATTGAAGATCTGGCAACC
>WNV-CXbar_0001503_x1
AAAAGATTGAGACCTCGATGTTGGA
>WNV-CXbar_0001504_x1
AAAAGATTGAGTCGGGTTTAGC
>WNV-CXbar_0001505_x1
AAAAGATTGATCTACAGAAAAC
>WNV-CXbar_0001506_x1
AAAAGATTGCGACCTCGATGTTGGATTA
>WNV-CXbar_0001507_x1
AAAAGATTGGATGGCCTTTAGAA
>WNV-CXbar_0001508_x1
AAAAGATTGGCGATGTCGAAC
>WNV-CXbar_0001509_x1
AAAAGATTTATGCTCGAC
>WNV-CXbar_0001510_x1
AAAAGATTTCCATCACAACTTACGAGC
>WNV-CXbar_0001511_x1
AAAAGCAAAACGCTGGCTGAGA
>WNV-CXbar_0001512_x1
AAAAGCAAAAGCAGACTGTCCAACT
>WNV-CXbar_0001513_x1
AAAAGCAAACCGGATGGGA
>WNV-CXbar_0001514_x1
AAAAGCAAACGCGTTTAGGAGGAAC
>WNV-CXbar_0001515_x20
AAAAGCAAACGCGTTTAGGAGTAAC
>WNV-CXbar_0001516_x1
AAAAGCAAAGGTGGTTCGAT
>WNV-CXbar_0001517_x1
AAAAGCAAATCGTGAACAGGTGTTC
>WNV-CXbar_0001518_x2
AAAAGCAAATCTGAATGCTGTAAAC
>WNV-CXbar_0001519_x1
AAAAGCAACGGAATGAAAAAAC
>WNV-CXbar_0001520_x1
AAAAGCAACGTGATCCTCGGCTGAAC
>WNV-CXbar_0001521_x1
AAAAGCAAGCAGAATCTCGGCGAAGC
>WNV-CXbar_0001522_x1
AAAAGCAAGTTTCGGTTCGGT
>WNV-CXbar_0001523_x1
AAAAGCACAAATCAAAACAAGTAAAC
>WNV-CXbar_0001524_x1
AAAAGCACACAAGGTGGTCCTCTCGGC
>WNV-CXbar_0001525_x1
AAAAGCACACCGTCCACTGGTTC
>WNV-CXbar_0001526_x1
AAAAGCACATACCCGGAGTTAAC
>WNV-CXbar_0001527_x1
AAAAGCACATTTTACCGCCGCCACTTGA
>WNV-CXbar_0001528_x1
AAAAGCACCGTACGTGACCTCCAAC
>WNV-CXbar_0001529_x2
AAAAGCACGCAATGTAAAC
>WNV-CXbar_0001530_x1
AAAAGCACGGATACTAAAAAGCGGC
>WNV-CXbar_0001531_x1
AAAAGCACGTGAAACTGCCTAGGGC
>WNV-CXbar_0001532_x1
AAAAGCAGAGCCTGAGAAC
>WNV-CXbar_0001533_x1
AAAAGCAGATTTATTGAAC
>WNV-CXbar_0001534_x1
AAAAGCAGCGAAAGAAGAAGAAC
>WNV-CXbar_0001535_x1
AAAAGCAGCGGACCAGGTACC
>WNV-CXbar_0001536_x1
AAAAGCAGCGGGACATAGAGAT
>WNV-CXbar_0001537_x1
AAAAGCAGCTCGTCAACTGGACAG
>WNV-CXbar_0001538_x1
AAAAGCAGGAAGAAATTGGACGGAGGC
>WNV-CXbar_0001539_x1
AAAAGCAGTGTTCGTACGAC
>WNV-CXbar_0001540_x2
AAAAGCATAAATCAGAACCCACGGAAC
>WNV-CXbar_0001541_x1
AAAAGCATAGGTGCGTCTTGTAAGT
>WNV-CXbar_0001542_x1
AAAAGCATCCAGGACACGGAAAT
>WNV-CXbar_0001543_x1
AAAAGCATCGACGACGTGGAC
>WNV-CXbar_0001544_x1
AAAAGCATCGCTCCGGTTTGAGTGC
>WNV-CXbar_0001545_x1
AAAAGCATGAAATTGGGC
>WNV-CXbar_0001546_x1
AAAAGCATGAAGAAAAAAAAAAAAGG
>WNV-CXbar_0001547_x1
AAAAGCATGAATTGTGGGCGG
>WNV-CXbar_0001548_x1
AAAAGCATGCAAAACCGTTGTTGAAAC
>WNV-CXbar_0001549_x1
AAAAGCATGCACTACCCGAAAGACC
>WNV-CXbar_0001550_x1
AAAAGCATGCTTGGATTTTATCGTTC
>WNV-CXbar_0001551_x1
AAAAGCATGGACGAGCTGAGCGC
>WNV-CXbar_0001552_x2
AAAAGCATGTTATCAAAGTCTAGAAC
>WNV-CXbar_0001553_x1
AAAAGCATTAAATTGGACAGAATAGTTC
>WNV-CXbar_0001554_x1
AAAAGCATTGGAAAGAAGAAC
>WNV-CXbar_0001555_x2
AAAAGCATTGGAAAGTCAATTGAAGGC
>WNV-CXbar_0001556_x1
AAAAGCATTGTCAACGGATTCAGT
>WNV-CXbar_0001557_x1
AAAAGCATTTCATTGCGGAGTTTTGGC
>WNV-CXbar_0001558_x1
AAAAGCATTTGACGTCAG
>WNV-CXbar_0001559_x1
AAAAGCCAGAGTGTGAAC
>WNV-CXbar_0001560_x1
AAAAGCCAGAGTGTGAACGTCCA
>WNV-CXbar_0001561_x3
AAAAGCCCGTTGAATGGAAAC
>WNV-CXbar_0001562_x1
AAAAGCCGTGACTGTCGTACC
>WNV-CXbar_0001563_x1
AAAAGCCTGGGCGAGTGGAC
>WNV-CXbar_0001564_x1
AAAAGCCTGTATCGTAGACTGAAAAGC
>WNV-CXbar_0001565_x1
AAAAGCGAAAGCATTTGCCATGGATGCT
>WNV-CXbar_0001566_x1
AAAAGCGAAATGTTTCATCGG
>WNV-CXbar_0001567_x1
AAAAGCGACTGGCAGATGGGG
>WNV-CXbar_0001568_x3
AAAAGCGAGCGGAAGTAGA
>WNV-CXbar_0001569_x2
AAAAGCGAGCGGAAGTAGAG
>WNV-CXbar_0001570_x1
AAAAGCGATACTGTAGTAC
>WNV-CXbar_0001571_x1
AAAAGCGATATCTCTGTATGAC
>WNV-CXbar_0001572_x3
AAAAGCGATATCTCTGTATGACC
>WNV-CXbar_0001573_x1
AAAAGCGATGCAGTGTGATTTTTTGAC
>WNV-CXbar_0001574_x1
AAAAGCGATGGGACTGTGGT
>WNV-CXbar_0001575_x1
AAAAGCGCCACCAGCTGACGGAC
>WNV-CXbar_0001576_x1
AAAAGCGCGCAGGCCGAAAC
>WNV-CXbar_0001577_x1
AAAAGCGCGGGAAAGCAAGAGAGGAA
>WNV-CXbar_0001578_x1
AAAAGCGCGTAGTGTGGAC
>WNV-CXbar_0001579_x1
AAAAGCGCGTTCATTCGGTTGAGTAAC
>WNV-CXbar_0001580_x1
AAAAGCGCTCCGCAAACTTGAAC
>WNV-CXbar_0001581_x1
AAAAGCGCTTACGGGGTTGGC
>WNV-CXbar_0001582_x1
AAAAGCGGAATGGATGACGAC
>WNV-CXbar_0001583_x1
AAAAGCGGCCCGTTGAATTGAACATGA
>WNV-CXbar_0001584_x1
AAAAGCGGGCTTGATCTCGATGTTC
>WNV-CXbar_0001585_x1
AAAAGCGGGGCACTCGTTTGAAGAC
>WNV-CXbar_0001586_x1
AAAAGCGTGCCACAGACGGGC
>WNV-CXbar_0001587_x1
AAAAGCGTGCGAGATTGAGT
>WNV-CXbar_0001588_x1
AAAAGCGTTCGGTGAAGTC
>WNV-CXbar_0001589_x1
AAAAGCGTTGGAAGCAAGTGAAG
>WNV-CXbar_0001590_x1
AAAAGCGTTTAATAGTGTTC
>WNV-CXbar_0001591_x2
AAAAGCGTTTGGATTCTGAAAC
>WNV-CXbar_0001592_x1
AAAAGCTAACCACCCAGGGGTGTC
>WNV-CXbar_0001593_x1
AAAAGCTAACCGATTCCGGCCTCGGAAC
>WNV-CXbar_0001594_x1
AAAAGCTACGCGACGTGT
>WNV-CXbar_0001595_x1
AAAAGCTAGACTGTTGCTGAAC
>WNV-CXbar_0001596_x1
AAAAGCTATTTTGGGAGTGAGAAAC
>WNV-CXbar_0001597_x1
AAAAGCTCAGAACGCAGGGGTGGC
>WNV-CXbar_0001598_x1
AAAAGCTCAGCACGCAGGGGCGGC
>WNV-CXbar_0001599_x1
AAAAGCTCAGCACGCAGGGGCGGCG
>WNV-CXbar_0001600_x1
AAAAGCTCAGCACGCAGGGGCGGCGC
>WNV-CXbar_0001601_x10
AAAAGCTCAGCACGCAGGGGTGGC
>WNV-CXbar_0001602_x7
AAAAGCTCAGCACGCAGGGGTGGCG
>WNV-CXbar_0001603_x1
AAAAGCTCATAGTCTAGCTGAC
>WNV-CXbar_0001604_x1
AAAAGCTCATCATCCCACTTTGAC
>WNV-CXbar_0001605_x1
AAAAGCTCGAAGGTCTATGAC
>WNV-CXbar_0001606_x1
AAAAGCTCGACTCGTGCAAC
>WNV-CXbar_0001607_x1
AAAAGCTCGTCGACGGAAAC
>WNV-CXbar_0001608_x1
AAAAGCTCTTCCAGTACTGAGAAC
>WNV-CXbar_0001609_x1
AAAAGCTGAAAACTGTTTGATGC
>WNV-CXbar_0001610_x2
AAAAGCTGAAAGTCTCCAAGGAC
>WNV-CXbar_0001611_x6
AAAAGCTGAGGATACTGTGGT
>WNV-CXbar_0001612_x5
AAAAGCTGAGGATACTGTGGTAC
>WNV-CXbar_0001613_x2
AAAAGCTGCACATCCGGAC
>WNV-CXbar_0001614_x1
AAAAGCTGCCGAGGAATCTCGTTGAAC
>WNV-CXbar_0001615_x1
AAAAGCTGCGTCGTCTGTGCC
>WNV-CXbar_0001616_x1
AAAAGCTGGACATCGTGTTC
>WNV-CXbar_0001617_x1
AAAAGCTGGAGAAGGAGCTGGAA
>WNV-CXbar_0001618_x1
AAAAGCTGGATCTATCCGACGTGGAA
>WNV-CXbar_0001619_x1
AAAAGCTGGATGTATCCGACGTGGA
>WNV-CXbar_0001620_x1
AAAAGCTGGATTGATCTCGATGTTCAC
>WNV-CXbar_0001621_x1
AAAAGCTGGCCGAGGACATCGAGAC
>WNV-CXbar_0001622_x1
AAAAGCTGGCTCCACAAGCAG
>WNV-CXbar_0001623_x1
AAAAGCTGGCTTGATCGCGATGTTC
>WNV-CXbar_0001624_x11
AAAAGCTGGCTTGATCTCG
>WNV-CXbar_0001625_x3
AAAAGCTGGCTTGATCTCGA
>WNV-CXbar_0001626_x1
AAAAGCTGGCTTGATCTCGAC
>WNV-CXbar_0001627_x1
AAAAGCTGGCTTGATCTCGACGTTC
>WNV-CXbar_0001628_x9
AAAAGCTGGCTTGATCTCGAT
>WNV-CXbar_0001629_x1
AAAAGCTGGCTTGATCTCGATC
>WNV-CXbar_0001630_x1
AAAAGCTGGCTTGATCTCGATG
>WNV-CXbar_0001631_x1
AAAAGCTGGCTTGATCTCGATGT
>WNV-CXbar_0001632_x2
AAAAGCTGGCTTGATCTCGATGTT
>WNV-CXbar_0001633_x60
AAAAGCTGGCTTGATCTCGATGTTC
>WNV-CXbar_0001634_x5
AAAAGCTGGCTTGATCTCGATGTTCA
>WNV-CXbar_0001635_x1
AAAAGCTGGCTTGATCTCGATGTTCAA
>WNV-CXbar_0001636_x4
AAAAGCTGGCTTGATCTCGATGTTCAC
>WNV-CXbar_0001637_x1
AAAAGCTGGCTTGATCTCGATGTTCAGT
>WNV-CXbar_0001638_x1
AAAAGCTGGCTTGATCTCGATGTTCT
>WNV-CXbar_0001639_x1
AAAAGCTGGCTTGATCTCGCTGTTCA
>WNV-CXbar_0001640_x1
AAAAGCTGGCTTGATCTCGG
>WNV-CXbar_0001641_x1
AAAAGCTGGTTGATAGAAC
>WNV-CXbar_0001642_x1
AAAAGCTGTATCTCGGCTCCCCTTGGAC
>WNV-CXbar_0001643_x1
AAAAGCTGTGGAACGGTTTGAAC
>WNV-CXbar_0001644_x1
AAAAGCTTGAAGAACATGTCACAGGAAC
>WNV-CXbar_0001645_x1
AAAAGCTTGATATGGATTAATC
>WNV-CXbar_0001646_x1
AAAAGCTTGTCGAGGAACTGAAC
>WNV-CXbar_0001647_x2
AAAAGCTTGTGTGATTTTTGTAGTAGAA
>WNV-CXbar_0001648_x1
AAAAGCTTTATCTGCAGTGTGAAC
>WNV-CXbar_0001649_x1
AAAAGGAAAAGTCCAAGCTGCAGGC
>WNV-CXbar_0001650_x3
AAAAGGAAACATTTGGAAC
>WNV-CXbar_0001651_x2
AAAAGGAAACATTTGGAACTTTAGGAAT
>WNV-CXbar_0001652_x2
AAAAGGAAACTCCGTCAAGATTGAAAC
>WNV-CXbar_0001653_x1
AAAAGGAAATAGAAGACCAGAAG
>WNV-CXbar_0001654_x2
AAAAGGAAATAGAAGACCAGAAGCAGCA
>WNV-CXbar_0001655_x1
AAAAGGAAATCTGGTAAGC
>WNV-CXbar_0001656_x1
AAAAGGAAGAGTAGAACACCAGCAAAG
>WNV-CXbar_0001657_x1
AAAAGGAAGAGTAGAACACCAGCAAAGA
>WNV-CXbar_0001658_x2
AAAAGGAAGCGTCGAGTTTGAATAGTTC
>WNV-CXbar_0001659_x1
AAAAGGAAGGAGAATTCACGAAAA
>WNV-CXbar_0001660_x1
AAAAGGAAGGCATGCCCTCGGAGGAC
>WNV-CXbar_0001661_x1
AAAAGGAATCAGCATGTGCCGG
>WNV-CXbar_0001662_x2
AAAAGGAATCAGCATGTGTAGGGC
>WNV-CXbar_0001663_x1
AAAAGGACCGCCAAGATGTCGAC
>WNV-CXbar_0001664_x1
AAAAGGACCGCGACAAGGAGC
>WNV-CXbar_0001665_x1
AAAAGGACCTAAAGCAGTGGA
>WNV-CXbar_0001666_x1
AAAAGGACCTGAAGGAAGCGGCTTAA
>WNV-CXbar_0001667_x1
AAAAGGACCTGAAGGAAGCGGCTTAAAG
>WNV-CXbar_0001668_x2
AAAAGGACCTGAATGAAGCGG
>WNV-CXbar_0001669_x1
AAAAGGACCTGAATGAAGCGGC
>WNV-CXbar_0001670_x1
AAAAGGACGAAGCGTTGCGCAT
>WNV-CXbar_0001671_x1
AAAAGGACGACGAGTAGAGG
>WNV-CXbar_0001672_x1
AAAAGGACGCGATTGGAGT
>WNV-CXbar_0001673_x1
AAAAGGACGTGAAACTGCCTAGGGC
>WNV-CXbar_0001674_x1
AAAAGGACGTGAAACTGCCTAGGGCTC
>WNV-CXbar_0001675_x1
AAAAGGACTTTGACAAGGCGG
>WNV-CXbar_0001676_x1
AAAAGGAGAACTACGGCC
>WNV-CXbar_0001677_x1
AAAAGGAGAGTGGGTCGTC
>WNV-CXbar_0001678_x1
AAAAGGAGATCGAGTAGTGGA
>WNV-CXbar_0001679_x1
AAAAGGAGCATGATTAGACTAGCGC
>WNV-CXbar_0001680_x1
AAAAGGAGCCCGTGGAAATCGAAAC
>WNV-CXbar_0001681_x1
AAAAGGAGCTTCACGAAC
>WNV-CXbar_0001682_x2
AAAAGGAGGAAGACCACCGGAAC
>WNV-CXbar_0001683_x1
AAAAGGAGGGAACTGGAAAC
>WNV-CXbar_0001684_x1
AAAAGGATAAGTAAGGAC
>WNV-CXbar_0001685_x1
AAAAGGATAAGTCCGACCTGAAC
>WNV-CXbar_0001686_x1
AAAAGGATAAGTTGGATTGTTTAAATC
>WNV-CXbar_0001687_x1
AAAAGGATCGCAAGGACAAGCAC
>WNV-CXbar_0001688_x1
AAAAGGATCGCCTCGAACTGCTGAAC
>WNV-CXbar_0001689_x1
AAAAGGATGATAAAACATAAGAGA
>WNV-CXbar_0001690_x1
AAAAGGATGATAAAACATAAGAGC
>WNV-CXbar_0001691_x1
AAAAGGATGATAAAACATAAGAGCC
>WNV-CXbar_0001692_x2
AAAAGGATGATCCCGAGGATGATCGGC
>WNV-CXbar_0001693_x1
AAAAGGATGATCGCGAGGATGATCGGC
>WNV-CXbar_0001694_x1
AAAAGGATGATTCCGAGGATGATCGGC
>WNV-CXbar_0001695_x1
AAAAGGATTACCTTGATAGG
>WNV-CXbar_0001696_x1
AAAAGGATTGGTTGATAACAAAG
>WNV-CXbar_0001697_x1
AAAAGGATTGTGCGAGCGAAG
>WNV-CXbar_0001698_x1
AAAAGGATTTCGCGCTGATGCAGC
>WNV-CXbar_0001699_x1
AAAAGGCAAGGACCTCGCGGAAC
>WNV-CXbar_0001700_x1
AAAAGGCAATCGTGCGACGGT
>WNV-CXbar_0001701_x1
AAAAGGCAATTTCGGCGCTGACGGC
>WNV-CXbar_0001702_x1
AAAAGGCACAGATGCTGGCGCTGGAGC
>WNV-CXbar_0001703_x1
AAAAGGCACGACACGGAAGGAGAGAAC
>WNV-CXbar_0001704_x1
AAAAGGCAGATCAGACCAGATC
>WNV-CXbar_0001705_x1
AAAAGGCAGGATAAGGATGCAGTAC
>WNV-CXbar_0001706_x1
AAAAGGCAGGGACCTCGCGGAAC
>WNV-CXbar_0001707_x1
AAAAGGCAGTGTGTGCTGAGAGT
>WNV-CXbar_0001708_x1
AAAAGGCATCTTCAGAGAC
>WNV-CXbar_0001709_x1
AAAAGGCCGGCAAATGGGAC
>WNV-CXbar_0001710_x1
AAAAGGCCGGCCTGCGCTTGAAC
>WNV-CXbar_0001711_x1
AAAAGGCCGGGTGTGATTGATGAGC
>WNV-CXbar_0001712_x1
AAAAGGCCGTCCGTTCCGTTGGC
>WNV-CXbar_0001713_x1
AAAAGGCCGTCGACGACAAGCAGC
>WNV-CXbar_0001714_x1
AAAAGGCCGTCGACGACAAGCAGCT
>WNV-CXbar_0001715_x1
AAAAGGCCTGCCAACAGAAC
>WNV-CXbar_0001716_x1
AAAAGGCGACGATGCCTGTACAAC
>WNV-CXbar_0001717_x1
AAAAGGCGACGGCCGGAAGCAC
>WNV-CXbar_0001718_x1
AAAAGGCGATGGAGAAGCTGGACACGGC
>WNV-CXbar_0001719_x1
AAAAGGCGGCGTTGAAACGGGAGGAGG
>WNV-CXbar_0001720_x2
AAAAGGCGGGAAGTAAAC
>WNV-CXbar_0001721_x9
AAAAGGCGTAACGGAGGAC
>WNV-CXbar_0001722_x1
AAAAGGCGTAACGGAGGACGCTGCAAGC
>WNV-CXbar_0001723_x1
AAAAGGCGTAACGGATGAC
>WNV-CXbar_0001724_x1
AAAAGGCGTCAGCTGTGAGGC
>WNV-CXbar_0001725_x1
AAAAGGCGTTTTCGATTTCGTGGAAC
>WNV-CXbar_0001726_x2
AAAAGGCTAGCGATGGGACTTAAAGAC
>WNV-CXbar_0001727_x1
AAAAGGCTCGAAAGCAGGAGGAGAGG
>WNV-CXbar_0001728_x1
AAAAGGCTGACGGCTCATGGCGGC
>WNV-CXbar_0001729_x1
AAAAGGCTGAGTGTGAGACTGGTTAGT
>WNV-CXbar_0001730_x1
AAAAGGCTGATGCCGCTCGGGTTGCGC
>WNV-CXbar_0001731_x1
AAAAGGCTGATTGTTTAATGTTAAC
>WNV-CXbar_0001732_x1
AAAAGGCTGCTTTCGAAACTGGAAC
>WNV-CXbar_0001733_x2
AAAAGGCTGGGAACGGAGC
>WNV-CXbar_0001734_x1
AAAAGGCTTGAAGCAGAAA
>WNV-CXbar_0001735_x1
AAAAGGGAAAGAAAAAGGGAGGGAAC
>WNV-CXbar_0001736_x1
AAAAGGGAAGAGCTCAGCACGAAGGGG
>WNV-CXbar_0001737_x1
AAAAGGGAAGAGCTCAGCACGCA
>WNV-CXbar_0001738_x1
AAAAGGGAAGAGCTCAGCACGCAGGG
>WNV-CXbar_0001739_x1
AAAAGGGAAGAGCTCAGCACGCAGGGG
>WNV-CXbar_0001740_x1
AAAAGGGAAGAGCTCAGCACGCAGGGGT
>WNV-CXbar_0001741_x1
AAAAGGGAAGCGTACAACCGAAC
>WNV-CXbar_0001742_x1
AAAAGGGAATCTTTTGACCAGTAGT
>WNV-CXbar_0001743_x1
AAAAGGGACCGTTTCGGATAAGC
>WNV-CXbar_0001744_x1
AAAAGGGACCGTTTCGGATAAGCAGAT
>WNV-CXbar_0001745_x1
AAAAGGGATAGATACTGAGAC
>WNV-CXbar_0001746_x1
AAAAGGGCCACCTGTTGTCGGAT
>WNV-CXbar_0001747_x1
AAAAGGGCCGGTCTGGAC
>WNV-CXbar_0001748_x2
AAAAGGGCCTATCTCGAATTGATGAC
>WNV-CXbar_0001749_x1
AAAAGGGCGAACGCAAGACAAACAAAC
>WNV-CXbar_0001750_x1
AAAAGGGGAAGAATGGACGAGCAGAGA
>WNV-CXbar_0001751_x1
AAAAGGGGAGGAATGGCGAAC
>WNV-CXbar_0001752_x1
AAAAGGGGATGGGGATGGAGGAT
>WNV-CXbar_0001753_x1
AAAAGGGGCAAAACCACC
>WNV-CXbar_0001754_x1
AAAAGGGGCATCGGAACAGCTAGAAC
>WNV-CXbar_0001755_x1
AAAAGGGGCGTGGTTTACGGC
>WNV-CXbar_0001756_x1
AAAAGGGGGAAAGGTTCTGGAGTTTAC
>WNV-CXbar_0001757_x1
AAAAGGGGGAGAAGTTGGTTGTGCTC
>WNV-CXbar_0001758_x1
AAAAGGGGGGTTGTTATG
>WNV-CXbar_0001759_x1
AAAAGGGGGGTTGTTATGC
>WNV-CXbar_0001760_x1
AAAAGGGGGTAACTGAAAAGGACT
>WNV-CXbar_0001761_x1
AAAAGGGGTATTGTTAGGCAC
>WNV-CXbar_0001762_x1
AAAAGGGTAGACCGACAACGTAGACG
>WNV-CXbar_0001763_x1
AAAAGGGTCACAAGAAGGGT
>WNV-CXbar_0001764_x1
AAAAGGGTCACGATGGAAAGC
>WNV-CXbar_0001765_x1
AAAAGGGTCTGAAGCTGTTCAAC
>WNV-CXbar_0001766_x1
AAAAGGGTGGTTTTTGAAAGAAGTTC
>WNV-CXbar_0001767_x1
AAAAGGGTGTACGAGAGAGAGGGAA
>WNV-CXbar_0001768_x2
AAAAGGGTTGCATTGTTCTGCGG
>WNV-CXbar_0001769_x1
AAAAGGGTTTCAGCCGGAT
>WNV-CXbar_0001770_x2
AAAAGGTAATCGCTACGACTTGGA
>WNV-CXbar_0001771_x1
AAAAGGTACAACTCACATGCAGAAT
>WNV-CXbar_0001772_x1
AAAAGGTACGCCGGGGATAACAGGC
>WNV-CXbar_0001773_x1
AAAAGGTAGAACGTGGGAGGCT
>WNV-CXbar_0001774_x1
AAAAGGTAGCCATGTGGACAGGGC
>WNV-CXbar_0001775_x1
AAAAGGTAGGTCTCAAAAC
>WNV-CXbar_0001776_x1
AAAAGGTCAAGATGGTTGAACG
>WNV-CXbar_0001777_x1
AAAAGGTCATCCGCAAGTACAAC
>WNV-CXbar_0001778_x1
AAAAGGTCCATCGGTGTGAAGC
>WNV-CXbar_0001779_x1
AAAAGGTCGATCTGTGTAGGC
>WNV-CXbar_0001780_x1
AAAAGGTCGCCCTCGAATGTCTG
>WNV-CXbar_0001781_x1
AAAAGGTCGCCGGCAAGCTGGAC
>WNV-CXbar_0001782_x1
AAAAGGTCGGTGATGAGGTTGAAGA
>WNV-CXbar_0001783_x1
AAAAGGTCGTAGGATCGAGGC
>WNV-CXbar_0001784_x1
AAAAGGTCGTAGGATCGAGGCTC
>WNV-CXbar_0001785_x1
AAAAGGTCGTCGTCGTTGTGTGC
>WNV-CXbar_0001786_x4
AAAAGGTGAAGGGCAAGGGC
>WNV-CXbar_0001787_x1
AAAAGGTGAAGGTGCTCGTGAAC
>WNV-CXbar_0001788_x1
AAAAGGTGACCAAGGTGAAAAAGAC
>WNV-CXbar_0001789_x1
AAAAGGTGAGGCATTGTGAGC
>WNV-CXbar_0001790_x1
AAAAGGTGAGGTGTTAAAC
>WNV-CXbar_0001791_x1
AAAAGGTGCATTGTTTGATGTGAAGA
>WNV-CXbar_0001792_x1
AAAAGGTGCCAAGACGAACAAC
>WNV-CXbar_0001793_x1
AAAAGGTGCTTTAGGATTAATGTTGACG
>WNV-CXbar_0001794_x2
AAAAGGTGGTCGCCGGAGGTGGC
>WNV-CXbar_0001795_x2
AAAAGGTGGTGGAGTTTGAC
>WNV-CXbar_0001796_x4
AAAAGGTGTAGCTGTAGTTGAC
>WNV-CXbar_0001797_x1
AAAAGGTGTCTCAAAACGTGTAAAC
>WNV-CXbar_0001798_x1
AAAAGGTGTGTGTGCGTGCG
>WNV-CXbar_0001799_x2
AAAAGGTGTGTTGTTTTTGAC
>WNV-CXbar_0001800_x1
AAAAGGTTCGTCAAACTGAGCACGCGGA
>WNV-CXbar_0001801_x1
AAAAGGTTGAAAGACATGAGGC
>WNV-CXbar_0001802_x1
AAAAGGTTGAAGTTGGCATGGAC
>WNV-CXbar_0001803_x1
AAAAGGTTGATCCGCTGATTGC
>WNV-CXbar_0001804_x30
AAAAGGTTGGGAACGGAGC
>WNV-CXbar_0001805_x1
AAAAGGTTGGGATGCTGCACC
>WNV-CXbar_0001806_x1
AAAAGGTTGGGCAGGAAAATGG
>WNV-CXbar_0001807_x1
AAAAGGTTGTATGTGATCGATGAAC
>WNV-CXbar_0001808_x1
AAAAGGTTTGTCATGGAAACAAAGGAAC
>WNV-CXbar_0001809_x1
AAAAGGTTTTGGATTCTCGTGC
>WNV-CXbar_0001810_x1
AAAAGGTTTTGGATTCTCGTGCTAAGCA
>WNV-CXbar_0001811_x1
AAAAGTAAAAATCAAGGAGTGACT
>WNV-CXbar_0001812_x1
AAAAGTAAAAGCGGCTGTTCCTCTTGGC
>WNV-CXbar_0001813_x1
AAAAGTAAATCTTCCGATCGAAGAC
>WNV-CXbar_0001814_x1
AAAAGTAAATCTTCCGATCGACGAC
>WNV-CXbar_0001815_x1
AAAAGTAACGGAAACTGCACCC
>WNV-CXbar_0001816_x1
AAAAGTAACGGAGGCTGCAGA
>WNV-CXbar_0001817_x1
AAAAGTAACTTTTGAAAAACAGC
>WNV-CXbar_0001818_x1
AAAAGTAAGGTGACGATCATTAGAGC
>WNV-CXbar_0001819_x1
AAAAGTACACGTAGTTAC
>WNV-CXbar_0001820_x1
AAAAGTACCAATCGAAGCACGAGAAC
>WNV-CXbar_0001821_x1
AAAAGTACCCGGTGGACAACGAC
>WNV-CXbar_0001822_x1
AAAAGTACGCGAAACTGCCTAGGGC
>WNV-CXbar_0001823_x1
AAAAGTACGCGAAACTGCCTAGGGCTC
>WNV-CXbar_0001824_x1
AAAAGTACGGGAAACTGCCTAGGGC
>WNV-CXbar_0001825_x2
AAAAGTACGTGAAACGGCCTAGGGC
>WNV-CXbar_0001826_x1
AAAAGTACGTGAAACTGCCTAAGGC
>WNV-CXbar_0001827_x1
AAAAGTACGTGAAACTGCCTAGGG
>WNV-CXbar_0001828_x1
AAAAGTACGTGAAACTGCCTAGGGA
>WNV-CXbar_0001829_x311
AAAAGTACGTGAAACTGCCTAGGGC
>WNV-CXbar_0001830_x19
AAAAGTACGTGAAACTGCCTAGGGCT
>WNV-CXbar_0001831_x1
AAAAGTACGTGAAACTGCCTAGGGCTA
>WNV-CXbar_0001832_x29
AAAAGTACGTGAAACTGCCTAGGGCTC
>WNV-CXbar_0001833_x3
AAAAGTACGTGAAACTGCCTAGGGCTCA
>WNV-CXbar_0001834_x2
AAAAGTACGTGAAACTGCCTAGTGC
>WNV-CXbar_0001835_x1
AAAAGTACGTGAAACTGCCTATGGC
>WNV-CXbar_0001836_x2
AAAAGTACGTGAAACTGCCTCGGGC
>WNV-CXbar_0001837_x1
AAAAGTACGTGAAATTGCCTAGGGA
>WNV-CXbar_0001838_x1
AAAAGTACGTGAGACTGCCTAGGGCT
>WNV-CXbar_0001839_x2
AAAAGTACGTTAAACTGCCTAGGGC
>WNV-CXbar_0001840_x1
AAAAGTACTACACGGGCATGAGCAGAC
>WNV-CXbar_0001841_x1
AAAAGTACTCCTGTGAAAT
>WNV-CXbar_0001842_x1
AAAAGTAGAGCAGGTTGCA
>WNV-CXbar_0001843_x1
AAAAGTAGAGGTGAGTGAAA
>WNV-CXbar_0001844_x1
AAAAGTAGAGTCGATTTGCGAAAAC
>WNV-CXbar_0001845_x2
AAAAGTAGGATAAAGCACTTGAATCGGC
>WNV-CXbar_0001846_x1
AAAAGTAGGTAAGTAAGTTGTAAAC
>WNV-CXbar_0001847_x1
AAAAGTAGTCCTGATGGTAGAGGCGCAG
>WNV-CXbar_0001848_x1
AAAAGTAGTGGATCAGTAC
>WNV-CXbar_0001849_x1
AAAAGTATAGAAAATTGGTTTTTAGAC
>WNV-CXbar_0001850_x1
AAAAGTATCAGTGTGGTG
>WNV-CXbar_0001851_x1
AAAAGTATGAAAATCGGTGTCAAC
>WNV-CXbar_0001852_x2
AAAAGTATGACTCATAAGCTGTGAAC
>WNV-CXbar_0001853_x1
AAAAGTATGAGAAGTCTTGTATCAGGC
>WNV-CXbar_0001854_x3
AAAAGTATGGAAGCTAAGTGCAGTAGGC
>WNV-CXbar_0001855_x1
AAAAGTATGGATGATAAGTGCAGTAGGC
>WNV-CXbar_0001856_x10
AAAAGTATGGATGCTAAGTGCAGTAGGC
>WNV-CXbar_0001857_x1
AAAAGTATGGCCCGCGGGC
>WNV-CXbar_0001858_x1
AAAAGTATGGCCGAACGG
>WNV-CXbar_0001859_x1
AAAAGTATGTGTCGGACCAGA
>WNV-CXbar_0001860_x4
AAAAGTATGTTGTGTGCGAGAGAGC
>WNV-CXbar_0001861_x1
AAAAGTCAAAGATTGCGGG
>WNV-CXbar_0001862_x2
AAAAGTCAAGTTCTGTCC
>WNV-CXbar_0001863_x1
AAAAGTCAGAATCGTGACATGGGGC
>WNV-CXbar_0001864_x1
AAAAGTCAGAGGTTGGTGTGAGC
>WNV-CXbar_0001865_x1
AAAAGTCAGTCGCGATTTTGACGGAAC
>WNV-CXbar_0001866_x2
AAAAGTCATCATCGCCGTTTCAG
>WNV-CXbar_0001867_x3
AAAAGTCATCATTTTGGATTTGAAGC
>WNV-CXbar_0001868_x1
AAAAGTCATGTTTTAGAGGC
>WNV-CXbar_0001869_x1
AAAAGTCCAAGCCGAGAAAC
>WNV-CXbar_0001870_x1
AAAAGTCCAGTAACTAGAGAA
>WNV-CXbar_0001871_x15
AAAAGTCCAGTAACTAGAGAAC
>WNV-CXbar_0001872_x1
AAAAGTCCAGTAACTAGAGAAT
>WNV-CXbar_0001873_x1
AAAAGTCCAGTAACTAGAGAATT
>WNV-CXbar_0001874_x3
AAAAGTCCAGTAACTAGAGAC
>WNV-CXbar_0001875_x1
AAAAGTCCCTCGATGATGAC
>WNV-CXbar_0001876_x1
AAAAGTCCTCGCGCTGAAGCCTCCACGG
>WNV-CXbar_0001877_x1
AAAAGTCGAAGATGCCTGTACAC
>WNV-CXbar_0001878_x4
AAAAGTCGACGATGCCTGTAAC
>WNV-CXbar_0001879_x28
AAAAGTCGACGATGCCTGTACAAC
>WNV-CXbar_0001880_x1
AAAAGTCGACGATGCCTGTACAACC
>WNV-CXbar_0001881_x16
AAAAGTCGACGATGCCTGTACAC
>WNV-CXbar_0001882_x1
AAAAGTCGACGATGCCTGTACACC
>WNV-CXbar_0001883_x1
AAAAGTCGACGATGCCTGTACATGATTG
>WNV-CXbar_0001884_x7
AAAAGTCGACGATGCCTGTACC
>WNV-CXbar_0001885_x1
AAAAGTCGACGATGCCTGTACCCC
>WNV-CXbar_0001886_x1
AAAAGTCGATTTTTTGGGAGGGTAC
>WNV-CXbar_0001887_x4
AAAAGTCGCGCAAGAAGGAGCAGAA
>WNV-CXbar_0001888_x1
AAAAGTCGCGCAAGAAGGAGCAGAAC
>WNV-CXbar_0001889_x1
AAAAGTCGCGCACGAAGGAGCAGAAC
>WNV-CXbar_0001890_x1
AAAAGTCGCGGACGTACGAGGCGGAC
>WNV-CXbar_0001891_x1
AAAAGTCGCTCGCAGCTCGAAC
>WNV-CXbar_0001892_x1
AAAAGTCGGAAAAAATCGGGAAT
>WNV-CXbar_0001893_x1
AAAAGTCGGTCTTGTAAGAGC
>WNV-CXbar_0001894_x1
AAAAGTCGTAACAAGGTTTC
>WNV-CXbar_0001895_x1
AAAAGTCGTATCGAGGGTTC
>WNV-CXbar_0001896_x1
AAAAGTCGTCGAAACCGGTGC
>WNV-CXbar_0001897_x1
AAAAGTCGTCGGGCGGGAAGAA
>WNV-CXbar_0001898_x1
AAAAGTCGTCTCGAGATTACGTAAGGC
>WNV-CXbar_0001899_x1
AAAAGTCGTGCGAGGTTAAGATGGAC
>WNV-CXbar_0001900_x1
AAAAGTCGTGTTTGTCGTGC
>WNV-CXbar_0001901_x1
AAAAGTCGTTATTTGTTAAC
>WNV-CXbar_0001902_x1
AAAAGTCGTTGCGAGTTGCAGAGAGGT
>WNV-CXbar_0001903_x1
AAAAGTCGTTTGGCAGAACA
>WNV-CXbar_0001904_x7
AAAAGTCTCCGCGGTAAGC
>WNV-CXbar_0001905_x1
AAAAGTCTCCGCGGTACGC
>WNV-CXbar_0001906_x1
AAAAGTCTCTGCCAAGTGAAGACACA
>WNV-CXbar_0001907_x1
AAAAGTCTGAGCCTGAGA
>WNV-CXbar_0001908_x1
AAAAGTCTTCTGAGCCGCATAAA
>WNV-CXbar_0001909_x1
AAAAGTGAAAATAGCGGATAAAAC
>WNV-CXbar_0001910_x1
AAAAGTGAACTGATAAAAAC
>WNV-CXbar_0001911_x1
AAAAGTGACAATGGAGTAGAC
>WNV-CXbar_0001912_x1
AAAAGTGACAGTTCGGAACAATGTAAAC
>WNV-CXbar_0001913_x1
AAAAGTGAGAAGCGTTGTAGAAC
>WNV-CXbar_0001914_x1
AAAAGTGAGGAATGTTAGTC
>WNV-CXbar_0001915_x2
AAAAGTGAGTCTTTTCGGCTGGAACA
>WNV-CXbar_0001916_x1
AAAAGTGAGTGTGTGTCTGTGTGTC
>WNV-CXbar_0001917_x1
AAAAGTGAGTTGCTAATCTAG
>WNV-CXbar_0001918_x1
AAAAGTGATCGACTTCCTGCTCGAAGAG
>WNV-CXbar_0001919_x1
AAAAGTGATCTGTTAGCGGC
>WNV-CXbar_0001920_x1
AAAAGTGATCTGTTAGCGGCGGAAGA
>WNV-CXbar_0001921_x1
AAAAGTGATGAGAATTGGTCGAACG
>WNV-CXbar_0001922_x1
AAAAGTGATGCGGCTGCACAACG
>WNV-CXbar_0001923_x1
AAAAGTGATGGCCATGAAC
>WNV-CXbar_0001924_x1
AAAAGTGCAACACGTTCAACGAC
>WNV-CXbar_0001925_x1
AAAAGTGCACGTGTTCTTGGGGATCCC
>WNV-CXbar_0001926_x1
AAAAGTGCAGAGTCGTCAAGGAA
>WNV-CXbar_0001927_x1
AAAAGTGCAGAGTCGTCAAGGAAAGAC
>WNV-CXbar_0001928_x1
AAAAGTGCATGCTCAAGAC
>WNV-CXbar_0001929_x1
AAAAGTGCATGCTCAAGACCGGGGA
>WNV-CXbar_0001930_x1
AAAAGTGCATGGTGATAGACTTAGAC
>WNV-CXbar_0001931_x1
AAAAGTGCGGCCAAGATC
>WNV-CXbar_0001932_x1
AAAAGTGCGGGTGTGTTTAC
>WNV-CXbar_0001933_x1
AAAAGTGCTGAAGTCTGAGGAC
>WNV-CXbar_0001934_x1
AAAAGTGGAACCGAGGAC
>WNV-CXbar_0001935_x1
AAAAGTGGAAGAATGGACGAGCAGAG
>WNV-CXbar_0001936_x1
AAAAGTGGAAGAATGGACGAGCAGAGA
>WNV-CXbar_0001937_x1
AAAAGTGGAAGAATGGACGAGCAGAGAA
>WNV-CXbar_0001938_x1
AAAAGTGGAATCCCGAGGC
>WNV-CXbar_0001939_x2
AAAAGTGGACCCCCTTCGAAC
>WNV-CXbar_0001940_x1
AAAAGTGGAGCTGAAAAA
>WNV-CXbar_0001941_x2
AAAAGTGGATTCTTGGGC
>WNV-CXbar_0001942_x1
AAAAGTGGCATACTCGGCTG
>WNV-CXbar_0001943_x1
AAAAGTGGCATTCGGTTTGGTGTGC
>WNV-CXbar_0001944_x2
AAAAGTGGCTCGTGAAGGGCGGCA
>WNV-CXbar_0001945_x1
AAAAGTGGGAGGAGCTGCTGAAC
>WNV-CXbar_0001946_x1
AAAAGTGGGCGGATGAGCGGAC
>WNV-CXbar_0001947_x1
AAAAGTGGGTCAGAGCTGCCGAGTGAT
>WNV-CXbar_0001948_x1
AAAAGTGGGTTGTTTAGGTGAG
>WNV-CXbar_0001949_x1
AAAAGTGGTCCGCGGTCGTTGAC
>WNV-CXbar_0001950_x1
AAAAGTGGTCCGTCGATCTGAAGAA
>WNV-CXbar_0001951_x1
AAAAGTGGTGAAATTTAAC
>WNV-CXbar_0001952_x1
AAAAGTGGTGCCGATGGTAGTGC
>WNV-CXbar_0001953_x1
AAAAGTGGTGCTGAAGGTAC
>WNV-CXbar_0001954_x1
AAAAGTGGTGTCGGAGTGTACG
>WNV-CXbar_0001955_x1
AAAAGTGGTGTCGGAGTGTACGCG
>WNV-CXbar_0001956_x1
AAAAGTGGTGTTACACTGTGAGAAAAA
>WNV-CXbar_0001957_x1
AAAAGTGGTTCCTGCGAAAGGAAGAGA
>WNV-CXbar_0001958_x1
AAAAGTGTCAACGACGGCTGACTGGC
>WNV-CXbar_0001959_x1
AAAAGTGTCGACAACGGGAA
>WNV-CXbar_0001960_x1
AAAAGTGTCGTTTGCCGGTCAGAC
>WNV-CXbar_0001961_x1
AAAAGTGTGAAAAGCTCGGTGAAA
>WNV-CXbar_0001962_x1
AAAAGTGTGAAATTTGTCGGCG
>WNV-CXbar_0001963_x1
AAAAGTGTGAAGTCTGGTAGA
>WNV-CXbar_0001964_x1
AAAAGTGTGACCACCGATGTGATGGAA
>WNV-CXbar_0001965_x2
AAAAGTGTGACCGACCGATGTGATGGAA
>WNV-CXbar_0001966_x1
AAAAGTGTGAGTCGATTGTT
>WNV-CXbar_0001967_x1
AAAAGTGTGATATGGAAGTGGA
>WNV-CXbar_0001968_x1
AAAAGTGTGGAACAGTGAAACGAG
>WNV-CXbar_0001969_x1
AAAAGTGTGTGAGCTATGGAAT
>WNV-CXbar_0001970_x1
AAAAGTGTGTGCGCAGGCACCTAAAAC
>WNV-CXbar_0001971_x1
AAAAGTGTGTGTCGTTGA
>WNV-CXbar_0001972_x1
AAAAGTGTGTTTAGGAAGATGAGAC
>WNV-CXbar_0001973_x1
AAAAGTGTTCCCAGGTGGAGAGC
>WNV-CXbar_0001974_x1
AAAAGTGTTCGAATGACTGGAA
>WNV-CXbar_0001975_x3
AAAAGTGTTGATTGCTCTCAGTGGTGC
>WNV-CXbar_0001976_x1
AAAAGTGTTTTTGTATGGAC
>WNV-CXbar_0001977_x1
AAAAGTTACCCCTTAGGAC
>WNV-CXbar_0001978_x1
AAAAGTTACGCGGTTTGTGGT
>WNV-CXbar_0001979_x1
AAAAGTTACGGTTCAGAGAC
>WNV-CXbar_0001980_x1
AAAAGTTACTGTGGAATAA
>WNV-CXbar_0001981_x1
AAAAGTTAGGAGTGTTGAG
>WNV-CXbar_0001982_x1
AAAAGTTAGGTTAGGTTAGGAAC
>WNV-CXbar_0001983_x1
AAAAGTTAGGTTGTCATAAC
>WNV-CXbar_0001984_x1
AAAAGTTATCAGACCATGGATG
>WNV-CXbar_0001985_x1
AAAAGTTATGGAAGGCTGTACC
>WNV-CXbar_0001986_x1
AAAAGTTCATCCTGGACGACATGAAGAC
>WNV-CXbar_0001987_x1
AAAAGTTCATGCCGATTGTGTC
>WNV-CXbar_0001988_x1
AAAAGTTCCGTGGCCAAAGTAAT
>WNV-CXbar_0001989_x1
AAAAGTTCCTCAACAGCGACGAGAAGCG
>WNV-CXbar_0001990_x1
AAAAGTTCGCAGAGTTGGG
>WNV-CXbar_0001991_x1
AAAAGTTCGCCGCCCGCCGAAAAC
>WNV-CXbar_0001992_x1
AAAAGTTCGTGCTGATTGGACGTGTAC
>WNV-CXbar_0001993_x1
AAAAGTTCTACAGTCCGACGATCATGC
>WNV-CXbar_0001994_x1
AAAAGTTCTCAGATCAAGTTC
>WNV-CXbar_0001995_x3
AAAAGTTCTGGATCAAAC
>WNV-CXbar_0001996_x2
AAAAGTTCTGGATCAAGTAC
>WNV-CXbar_0001997_x1
AAAAGTTCTGGATCAAGTCC
>WNV-CXbar_0001998_x1
AAAAGTTGAAGGCCCAACAGGAGGCGGA
>WNV-CXbar_0001999_x1
AAAAGTTGAATTTCGGAAGGTTGAC
>WNV-CXbar_0002000_x1
AAAAGTTGATCGGTAGAAGTC
>WNV-CXbar_0002001_x1
AAAAGTTGCAACCGACGG
>WNV-CXbar_0002002_x1
AAAAGTTGCAAGATGGTTTGGAT
>WNV-CXbar_0002003_x1
AAAAGTTGCATCCGACGGG
>WNV-CXbar_0002004_x1
AAAAGTTGCCGGTCTACATGTACGAC
>WNV-CXbar_0002005_x1
AAAAGTTGCGTGTGCTCAGAC
>WNV-CXbar_0002006_x1
AAAAGTTGGATTCAAAGAA
>WNV-CXbar_0002007_x1
AAAAGTTGGTCGCGAGAC
>WNV-CXbar_0002008_x1
AAAAGTTGTTTGTACGCAC
>WNV-CXbar_0002009_x1
AAAAGTTTAGCGTTTTTGAAC
>WNV-CXbar_0002010_x1
AAAAGTTTCAGTCGGATTAAA
>WNV-CXbar_0002011_x1
AAAAGTTTCGTGGCGTAGGAGT
>WNV-CXbar_0002012_x1
AAAAGTTTGAAGAGCTCCGAACACT
>WNV-CXbar_0002013_x1
AAAAGTTTGAAGGGCACTCTGCAGAAC
>WNV-CXbar_0002014_x7
AAAAGTTTGATTATCTCGACCAGGAC
>WNV-CXbar_0002015_x2
AAAAGTTTGCATAGACAAGACGTAGGGC
>WNV-CXbar_0002016_x1
AAAAGTTTGCCCGTTGTCGAC
>WNV-CXbar_0002017_x3
AAAAGTTTGGACTTTGTGGAGC
>WNV-CXbar_0002018_x1
AAAAGTTTGGCTGGCCGC
>WNV-CXbar_0002019_x1
AAAAGTTTGTGGCGAAAC
>WNV-CXbar_0002020_x1
AAAAGTTTTGAAACTGGATGTGTTGGC
>WNV-CXbar_0002021_x1
AAAAGTTTTGATCAAGGATGAAGTGAAT
>WNV-CXbar_0002022_x1
AAAAGTTTTGCTGGAGCTGAAAC
>WNV-CXbar_0002023_x1
AAAATAAAAATGAAGAAGGAC
>WNV-CXbar_0002024_x1
AAAATAAAACCAGAGCCTGCG
>WNV-CXbar_0002025_x1
AAAATAAACATGTGTTGGTGTGAGC
>WNV-CXbar_0002026_x1
AAAATAAACGGTCGATTTCGTAGAT
>WNV-CXbar_0002027_x1
AAAATAAACTGGGGTAGGCC
>WNV-CXbar_0002028_x1
AAAATAAAGTTAGAGCGTAGAC
>WNV-CXbar_0002029_x4
AAAATAAAGTTAGCGCGTAGAC
>WNV-CXbar_0002030_x1
AAAATAAATGCATCGCGCGGGGCAAAC
>WNV-CXbar_0002031_x1
AAAATAAATTAGTCGGCACCTCTCC
>WNV-CXbar_0002032_x1
AAAATAACATGTGAGAAAGGC
>WNV-CXbar_0002033_x1
AAAATAACCTGTTCCGGCA
>WNV-CXbar_0002034_x1
AAAATAACGGAACGATGTCGG
>WNV-CXbar_0002035_x54
AAAATAACGTAACGATGTCGG
>WNV-CXbar_0002036_x8
AAAATAACGTAACGATGTCGGG
>WNV-CXbar_0002037_x1
AAAATAACGTAACGATGTCGGGA
>WNV-CXbar_0002038_x1
AAAATAACGTAACGATGTCGGGAAA
>WNV-CXbar_0002039_x2
AAAATAACGTAACGATGTCGGGAAAC
>WNV-CXbar_0002040_x7
AAAATAACGTAACGATGTCGGGAAACC
>WNV-CXbar_0002041_x1
AAAATAACGTAACGATGTTGGGA
>WNV-CXbar_0002042_x1
AAAATAACTCTGCGACAGAATGACCA
>WNV-CXbar_0002043_x1
AAAATAACTGGCGCAGAAACGCAAAAA
>WNV-CXbar_0002044_x1
AAAATAAGACCAAGAGCTCGT
>WNV-CXbar_0002045_x6
AAAATAAGACCATGTCAGAGGTTGAGGC
>WNV-CXbar_0002046_x1
AAAATAAGCAGCATGTGACCGGGC
>WNV-CXbar_0002047_x1
AAAATAAGCATCGAACATTGTAGTAC
>WNV-CXbar_0002048_x1
AAAATAAGCGAGCAAGCAGAGCTATCT
>WNV-CXbar_0002049_x1
AAAATAAGCTCCCCTGTTCAGAC
>WNV-CXbar_0002050_x1
AAAATAAGCTCGTGTATCAAC
>WNV-CXbar_0002051_x1
AAAATAAGCTTTATCGCTGTAAAC
>WNV-CXbar_0002052_x1
AAAATAAGGAACAAGTGCGAAC
>WNV-CXbar_0002053_x1
AAAATAAGGGTTTGTTTTGGTGTGTGGC
>WNV-CXbar_0002054_x1
AAAATAAGTGGACGAGAGAC
>WNV-CXbar_0002055_x1
AAAATAAGTGTTTTGAGTTC
>WNV-CXbar_0002056_x1
AAAATAATATGTCAGGTCAAGG
>WNV-CXbar_0002057_x1
AAAATACAAGTGATCCGGCTTGGTACA
>WNV-CXbar_0002058_x1
AAAATACGAATGAGATGATGTGAC
>WNV-CXbar_0002059_x1
AAAATACGATGGCATTGTAGA
>WNV-CXbar_0002060_x1
AAAATACGCAAGTTTCGGAGG
>WNV-CXbar_0002061_x1
AAAATACGCCGACACAGAAAACAAGCAG
>WNV-CXbar_0002062_x1
AAAATACGGGAGTGTGAAAGAGC
>WNV-CXbar_0002063_x1
AAAATACGGTATTTTGTGAAC
>WNV-CXbar_0002064_x1
AAAATACTCCACTGTGCTGGCAAGCA
>WNV-CXbar_0002065_x2
AAAATACTCGAGGGAACCCGGCCGGA
>WNV-CXbar_0002066_x1
AAAATACTCGGAGCGAGAC
>WNV-CXbar_0002067_x1
AAAATACTGTTAGGGGAATATGGGGC
>WNV-CXbar_0002068_x1
AAAATAGAAATGTGAGAGTTCGGTTGAA
>WNV-CXbar_0002069_x1
AAAATAGAACACGCGCAATGTAAAC
>WNV-CXbar_0002070_x1
AAAATAGAACATAGGTGTAGC
>WNV-CXbar_0002071_x1
AAAATAGAAGGGAAGGAAAC
>WNV-CXbar_0002072_x1
AAAATAGAATTCGATCCGG
>WNV-CXbar_0002073_x1
AAAATAGAGCGCGGACTTGGAAC
>WNV-CXbar_0002074_x1
AAAATAGAGGCAGATTGTGAC
>WNV-CXbar_0002075_x1
AAAATAGATCGCGGCTCCGTTTGACAT
>WNV-CXbar_0002076_x1
AAAATAGATTGATCAAGGTAGGGG
>WNV-CXbar_0002077_x1
AAAATAGCAATGTTGACTTGTTTAAC
>WNV-CXbar_0002078_x1
AAAATAGCTGGCTGAAGC
>WNV-CXbar_0002079_x1
AAAATAGCTTATTTGGTCATAGG
>WNV-CXbar_0002080_x5
AAAATAGGGAGTAGCGAC
>WNV-CXbar_0002081_x3
AAAATAGGGAGTAGCGACTGTTTAC
>WNV-CXbar_0002082_x1
AAAATAGTAGAGTCGACAGAAAAGC
>WNV-CXbar_0002083_x1
AAAATAGTCAGCTGGAGAC
>WNV-CXbar_0002084_x1
AAAATAGTCGACAAAGTAGC
>WNV-CXbar_0002085_x1
AAAATAGTCGGACAGGTGGAC
>WNV-CXbar_0002086_x1
AAAATAGTGACATCGACGTAAAC
>WNV-CXbar_0002087_x2
AAAATAGTGATGGACGTGTGTTGGC
>WNV-CXbar_0002088_x1
AAAATAGTTGTTGAAGGATCAAATAC
>WNV-CXbar_0002089_x1
AAAATAGTTGTTGCAAATGCTACGCGGC
>WNV-CXbar_0002090_x1
AAAATATAAGCTTGATTGGAC
>WNV-CXbar_0002091_x1
AAAATATAGCCCTGCTTCCGTTGAC
>WNV-CXbar_0002092_x2
AAAATATAGGCTTATGGC
>WNV-CXbar_0002093_x1
AAAATATATGACGGACTGCTAAGTAC
>WNV-CXbar_0002094_x1
AAAATATCAGCTCATGAAC
>WNV-CXbar_0002095_x1
AAAATATCAGGCTTAAAGC
>WNV-CXbar_0002096_x1
AAAATATCGATAACAGCTGCAGC
>WNV-CXbar_0002097_x1
AAAATATCGCAGTGCTACAGAC
>WNV-CXbar_0002098_x1
AAAATATCGGTAGGATAACAAC
>WNV-CXbar_0002099_x1
AAAATATCTAGAACCAAGCAAGTCAACG
>WNV-CXbar_0002100_x1
AAAATATCTAGCTGATGGC
>WNV-CXbar_0002101_x1
AAAATATCTGCGATTCAAGAGAAAC
>WNV-CXbar_0002102_x1
AAAATATGACTCATATGCTGTGAA
>WNV-CXbar_0002103_x1
AAAATATGAGATCGATCCGAC
>WNV-CXbar_0002104_x1
AAAATATGCGGTCTAACTGGAAC
>WNV-CXbar_0002105_x1
AAAATATGGCAGGATGATGAC
>WNV-CXbar_0002106_x1
AAAATATGGTGGAATTCGATGAACTCA
>WNV-CXbar_0002107_x1
AAAATATGTACATCTATCGGAAA
>WNV-CXbar_0002108_x1
AAAATATGTCGCAAGCGGAAAAGAAC
>WNV-CXbar_0002109_x1
AAAATATGTGTCGGTACCTGTCGGGT
>WNV-CXbar_0002110_x1
AAAATATTAGGGTGCTTAAC
>WNV-CXbar_0002111_x1
AAAATATTCGTTTCTGGTTGAAC
>WNV-CXbar_0002112_x1
AAAATATTGATTTGTGGTGT
>WNV-CXbar_0002113_x1
AAAATATTGATTTGTGGTGTCAATGA
>WNV-CXbar_0002114_x1
AAAATATTGTCCGGAAAAGCGAGGA
>WNV-CXbar_0002115_x1
AAAATATTTAACTTGAGTTTGTTTGGGC
>WNV-CXbar_0002116_x1
AAAATATTTTCAGACAAAGGCTC
>WNV-CXbar_0002117_x1
AAAATATTTTCAGACAGAGGCTC
>WNV-CXbar_0002118_x1
AAAATATTTTCGCGCTAAAGTTTAAAAC
>WNV-CXbar_0002119_x1
AAAATCAAACGAACGCGTGTGAGC
>WNV-CXbar_0002120_x5
AAAATCAACGACTGCAGA
>WNV-CXbar_0002121_x11
AAAATCAACGACTGCAGAAC
>WNV-CXbar_0002122_x1
AAAATCAACGACTGCAGAACC
>WNV-CXbar_0002123_x7
AAAATCAACGACTGCAGAC
>WNV-CXbar_0002124_x2
AAAATCAACGACTGCAGAGAC
>WNV-CXbar_0002125_x1
AAAATCAACGACTGCAGAGTAC
>WNV-CXbar_0002126_x1
AAAATCAACGACTGCAGATAC
>WNV-CXbar_0002127_x1
AAAATCAACGGCAACTCCGACAGCGACG
>WNV-CXbar_0002128_x1
AAAATCAACTCGACGGTGAAC
>WNV-CXbar_0002129_x2
AAAATCAACTCTGCTGTTAAAACC
>WNV-CXbar_0002130_x1
AAAATCAAGGAGCAAAGAAC
>WNV-CXbar_0002131_x1
AAAATCAAGGCTTGTTTCAAC
>WNV-CXbar_0002132_x3
AAAATCAAGGTTTGTTTCAAC
>WNV-CXbar_0002133_x1
AAAATCAATGGCGTGTAGGC
>WNV-CXbar_0002134_x1
AAAATCACACACACAACACGCACAA
>WNV-CXbar_0002135_x2
AAAATCACACTGCATCGATTTTAGAC
>WNV-CXbar_0002136_x1
AAAATCACAGCAAATCGGTAATTGAAC
>WNV-CXbar_0002137_x1
AAAATCACAGTCTCGGGACGGAAAAC
>WNV-CXbar_0002138_x1
AAAATCACCCCATTGTAGAC
>WNV-CXbar_0002139_x1
AAAATCACCGTCTCCTAGCGAAGC
>WNV-CXbar_0002140_x1
AAAATCACGATGGGAAGAACCGGCA
>WNV-CXbar_0002141_x1
AAAATCACGCGTGAGGGGTAGATCTT
>WNV-CXbar_0002142_x1
AAAATCACGCGTGTGCGTCACATCGTAC
>WNV-CXbar_0002143_x1
AAAATCACGGGTGGTAAGAC
>WNV-CXbar_0002144_x1
AAAATCACGGGTGGTAAGACC
>WNV-CXbar_0002145_x1
AAAATCACTAGAACGAGTAAAC
>WNV-CXbar_0002146_x1
AAAATCAGAAGGAAGAAC
>WNV-CXbar_0002147_x3
AAAATCAGCATCGCCGAC
>WNV-CXbar_0002148_x1
AAAATCAGCATGAGTCACTAAAGGAC
>WNV-CXbar_0002149_x1
AAAATCAGGACAAATGTAACA
>WNV-CXbar_0002150_x1
AAAATCAGGATTGTTTGGC
>WNV-CXbar_0002151_x1
AAAATCAGGGTCTTCGAGTTCAGTGTTC
>WNV-CXbar_0002152_x1
AAAATCATAACTCGGCGG
>WNV-CXbar_0002153_x1
AAAATCATAACTCGGCGGAA
>WNV-CXbar_0002154_x2
AAAATCATAGGCTTGTAAAC
>WNV-CXbar_0002155_x1
AAAATCATCCAACCGGACC
>WNV-CXbar_0002156_x1
AAAATCATCCAGACTGTTGAAT
>WNV-CXbar_0002157_x2
AAAATCATCCTCGGTGTAGACC
>WNV-CXbar_0002158_x1
AAAATCATCGTGTAGACACCCC
>WNV-CXbar_0002159_x1
AAAATCATGCCAGTACGCTAATGACA
>WNV-CXbar_0002160_x1
AAAATCATGGTAAGTATTAAC
>WNV-CXbar_0002161_x1
AAAATCATGTAGAATTACAGTAGAAG
>WNV-CXbar_0002162_x3
AAAATCATGTAGAATTACAGTAGAAGAC
>WNV-CXbar_0002163_x1
AAAATCATTAGAACGAGTAAACTACGAA
>WNV-CXbar_0002164_x2
AAAATCATTCCCAGCAAGAAC
>WNV-CXbar_0002165_x1
AAAATCATTCCGACGTTGATC
>WNV-CXbar_0002166_x1
AAAATCATTCGACGGAGAAAGGTGGAC
>WNV-CXbar_0002167_x1
AAAATCATTCGAGTGGGC
>WNV-CXbar_0002168_x1
AAAATCATTCTACTGCGAAC
>WNV-CXbar_0002169_x1
AAAATCATTCTCTAGGAAAAGGAAAC
>WNV-CXbar_0002170_x1
AAAATCATTGGTCTATGTCTACAGAAGC
>WNV-CXbar_0002171_x1
AAAATCCAAAAATCGTCGAAG
>WNV-CXbar_0002172_x1
AAAATCCAAGAGATGTAGCAC
>WNV-CXbar_0002173_x1
AAAATCCAGGAAAACTCCAGAAGTCGC
>WNV-CXbar_0002174_x1
AAAATCCAGGGACCTCGCGGAAC
>WNV-CXbar_0002175_x1
AAAATCCAGTAGGCGGCAAC
>WNV-CXbar_0002176_x1
AAAATCCATCGATTCCGGA
>WNV-CXbar_0002177_x1
AAAATCCCAACAGCTTGTACCGA
>WNV-CXbar_0002178_x1
AAAATCCCACTACTTCTGGTAGAGTAAT
>WNV-CXbar_0002179_x1
AAAATCCCCCCGAACGTAAC
>WNV-CXbar_0002180_x1
AAAATCCCGGGAGCCAGATC
>WNV-CXbar_0002181_x1
AAAATCCCTGGACTAAAA
>WNV-CXbar_0002182_x1
AAAATCCCTGGACTAAAAAA
>WNV-CXbar_0002183_x1
AAAATCCGAAGAGGTTCGAAC
>WNV-CXbar_0002184_x1
AAAATCCGACCGGAGTGGAC
>WNV-CXbar_0002185_x1
AAAATCCGACCGGAGTGGACAC
>WNV-CXbar_0002186_x1
AAAATCCGCAACTTTTGAGA
>WNV-CXbar_0002187_x3
AAAATCCGCAACTTTTGAGC
>WNV-CXbar_0002188_x1
AAAATCCGCCGGCATCTGAAC
>WNV-CXbar_0002189_x1
AAAATCCGGACGAGTTGAC
>WNV-CXbar_0002190_x1
AAAATCCGGAGTGATTGTGAC
>WNV-CXbar_0002191_x1
AAAATCCGGATCCATGCGAAC
>WNV-CXbar_0002192_x1
AAAATCCGGTTCTCGTGCGAAC
>WNV-CXbar_0002193_x1
AAAATCCGTACCAAAAAC
>WNV-CXbar_0002194_x1
AAAATCCGTCAGGCCAACTCGGTGA
>WNV-CXbar_0002195_x1
AAAATCCGTCAGGCCAACTCGGTGAAGA
>WNV-CXbar_0002196_x1
AAAATCCTCGACGCAACAC
>WNV-CXbar_0002197_x1
AAAATCCTCGACGCAACAGAC
>WNV-CXbar_0002198_x8
AAAATCCTCGACGCAACAGTAC
>WNV-CXbar_0002199_x1
AAAATCCTGATCCAAGAGGTGTGGC
>WNV-CXbar_0002200_x1
AAAATCGAAAAACTATGAGAA
>WNV-CXbar_0002201_x1
AAAATCGAAACGGTCATAGTAGTTACA
>WNV-CXbar_0002202_x1
AAAATCGAAAGAAGAGGAAC
>WNV-CXbar_0002203_x1
AAAATCGAACCAATGACGAAC
>WNV-CXbar_0002204_x1
AAAATCGAAGACTGGCGC
>WNV-CXbar_0002205_x1
AAAATCGAAGACTGGGACAC
>WNV-CXbar_0002206_x87
AAAATCGAAGACTGGGGC
>WNV-CXbar_0002207_x6
AAAATCGAAGACTGGGGCA
>WNV-CXbar_0002208_x67
AAAATCGAAGACTGGGGCAC
>WNV-CXbar_0002209_x2
AAAATCGAAGACTGGGGCACG
>WNV-CXbar_0002210_x2
AAAATCGAAGACTGGGGCACGC
>WNV-CXbar_0002211_x3
AAAATCGAAGACTGGGGCACGCA
>WNV-CXbar_0002212_x1
AAAATCGAAGACTGGGGCACGCAAACT
>WNV-CXbar_0002213_x1
AAAATCGAAGACTGGGGCACGCAAACTC
>WNV-CXbar_0002214_x1
AAAATCGAAGACTGGGGCACGCC
>WNV-CXbar_0002215_x1
AAAATCGAAGACTGGGGTAC
>WNV-CXbar_0002216_x1
AAAATCGAAGACTGGGTC
>WNV-CXbar_0002217_x1
AAAATCGAAGCGTTGAATAAAGACAGC
>WNV-CXbar_0002218_x13
AAAATCGAAGGAAGAGGAAC
>WNV-CXbar_0002219_x1
AAAATCGAAGGAAGAGGAACATGA
>WNV-CXbar_0002220_x1
AAAATCGAAGGAAGAGGAACATGAA
>WNV-CXbar_0002221_x1
AAAATCGAAGGAAGAGGAACATGAAGCT
>WNV-CXbar_0002222_x1
AAAATCGAAGGGTAACGCAAC
>WNV-CXbar_0002223_x1
AAAATCGAAGTGACTGGAAAA
>WNV-CXbar_0002224_x1
AAAATCGACAGTTCCGTACCCCTCGG
>WNV-CXbar_0002225_x1
AAAATCGACCTGTCTAGAC
>WNV-CXbar_0002226_x2
AAAATCGACGGCGAGTGTGC
>WNV-CXbar_0002227_x2
AAAATCGACGTGCAGGAGTTTGAC
>WNV-CXbar_0002228_x1
AAAATCGAGAGATAACAGC
>WNV-CXbar_0002229_x2
AAAATCGAGCAGTCTGATGGGTGAAC
>WNV-CXbar_0002230_x1
AAAATCGAGCGAACTCCAAC
>WNV-CXbar_0002231_x1
AAAATCGAGGCACCTTCGGGAC
>WNV-CXbar_0002232_x1
AAAATCGAGGGAATAAAAC
>WNV-CXbar_0002233_x1
AAAATCGAGGGACCTTCGGGA
>WNV-CXbar_0002234_x1
AAAATCGAGGTACCTTAGGGA
>WNV-CXbar_0002235_x1
AAAATCGAGGTACCTTCGAGA
>WNV-CXbar_0002236_x1
AAAATCGAGGTACCTTCGG
>WNV-CXbar_0002237_x1
AAAATCGAGGTACCTTCGGAAC
>WNV-CXbar_0002238_x42
AAAATCGAGGTACCTTCGGGA
>WNV-CXbar_0002239_x1
AAAATCGAGGTACCTTCGGGAA
>WNV-CXbar_0002240_x120
AAAATCGAGGTACCTTCGGGAC
>WNV-CXbar_0002241_x1
AAAATCGATAAAGACTGGAC
>WNV-CXbar_0002242_x1
AAAATCGATAACTGCTGGC
>WNV-CXbar_0002243_x1
AAAATCGATGCAGTGTGATTTTTGAC
>WNV-CXbar_0002244_x21
AAAATCGATGCAGTGTGATTTTTTGAC
>WNV-CXbar_0002245_x1
AAAATCGATGCAGTGTGATTTTTTGGC
>WNV-CXbar_0002246_x1
AAAATCGATGCAGTGTGATTTTTTTGAC
>WNV-CXbar_0002247_x2
AAAATCGCAAATCAGCTACAGTAGAC
>WNV-CXbar_0002248_x1
AAAATCGCACCCTTTAGGTTC
>WNV-CXbar_0002249_x1
AAAATCGCATTGCTTGACAAGC
>WNV-CXbar_0002250_x1
AAAATCGCCAGAATCAAGC
>WNV-CXbar_0002251_x1
AAAATCGCCAGTGATTGTCAGCAGCTTC
>WNV-CXbar_0002252_x1
AAAATCGCCCTTCTGGTACTGTGGAC
>WNV-CXbar_0002253_x11
AAAATCGCGGGAATAAAAC
>WNV-CXbar_0002254_x1
AAAATCGCGGTGATGACC
>WNV-CXbar_0002255_x1
AAAATCGCTGCTCTGGAGAAGGAGGTTA
>WNV-CXbar_0002256_x1
AAAATCGCTGGACGTGTACCT
>WNV-CXbar_0002257_x2
AAAATCGGAAGTCATGGGTTC
>WNV-CXbar_0002258_x1
AAAATCGGAGACTGGGGC
>WNV-CXbar_0002259_x1
AAAATCGGAGCTGTTTGCAC
>WNV-CXbar_0002260_x1
AAAATCGGAGGAGTAAGGC
>WNV-CXbar_0002261_x2
AAAATCGGATGAAAAAGTTAAAC
>WNV-CXbar_0002262_x2
AAAATCGGATGAAATGGC
>WNV-CXbar_0002263_x1
AAAATCGGATGAAATGGCGC
>WNV-CXbar_0002264_x1
AAAATCGGCAAAACCTGTGTGC
>WNV-CXbar_0002265_x1
AAAATCGGCAGGAATCAGGGC
>WNV-CXbar_0002266_x1
AAAATCGGCGGAGCACAGAC
>WNV-CXbar_0002267_x1
AAAATCGGCGGTATCGGAAA
>WNV-CXbar_0002268_x1
AAAATCGGGGGTATCGGAAAGGTTC
>WNV-CXbar_0002269_x1
AAAATCGGTCCGGACTTGAC
>WNV-CXbar_0002270_x5
AAAATCGGTGGTATCGGAAC
>WNV-CXbar_0002271_x1
AAAATCGGTTCAAGAACCAGGATGGCC
>WNV-CXbar_0002272_x1
AAAATCGGTTCGAAAAATCAGGGGACA
>WNV-CXbar_0002273_x1
AAAATCGGTTGAGCCTGTGAC
>WNV-CXbar_0002274_x2
AAAATCGTAAGGGGGAAAAC
>WNV-CXbar_0002275_x1
AAAATCGTAATCTTGTAAGC
>WNV-CXbar_0002276_x1
AAAATCGTACAACTTTGAGGC
>WNV-CXbar_0002277_x1
AAAATCGTACCAGGTTCCAGAGGTGC
>WNV-CXbar_0002278_x1
AAAATCGTAGTACTAGATC
>WNV-CXbar_0002279_x2
AAAATCGTATGAAAGTGGG
>WNV-CXbar_0002280_x1
AAAATCGTATGAAGGGTGGGAT
>WNV-CXbar_0002281_x1
AAAATCGTATGAGAAGTGGGA
>WNV-CXbar_0002282_x1
AAAATCGTCAAAACGGAAAAC
>WNV-CXbar_0002283_x1
AAAATCGTCAACAGGTGAAGC
>WNV-CXbar_0002284_x1
AAAATCGTCAGAAAGGAGGGC
>WNV-CXbar_0002285_x2
AAAATCGTCATCGGAGAGC
>WNV-CXbar_0002286_x3
AAAATCGTCCAAGTGCCTGGAGC
>WNV-CXbar_0002287_x1
AAAATCGTCCAAGTGCCTGGAGCTGCA
>WNV-CXbar_0002288_x2
AAAATCGTCCAGAAGTCGCA
>WNV-CXbar_0002289_x2
AAAATCGTCCAGAAGTCGCACA
>WNV-CXbar_0002290_x1
AAAATCGTCCAGAAGTCGCCC
>WNV-CXbar_0002291_x1
AAAATCGTCCCAAGATGCCGCAGGAGA
>WNV-CXbar_0002292_x1
AAAATCGTCGATGTGGCCGAGGGTGAC
>WNV-CXbar_0002293_x2
AAAATCGTCGGAGGGTTCCAGATCGA
>WNV-CXbar_0002294_x6
AAAATCGTCGGCGTGAAC
>WNV-CXbar_0002295_x2
AAAATCGTCGGCGTGAACGCCAAGCGGC
>WNV-CXbar_0002296_x1
AAAATCGTGAAGCGTTCC
>WNV-CXbar_0002297_x6
AAAATCGTGAAGCGTTCCAC
>WNV-CXbar_0002298_x1
AAAATCGTGAGGTTGCATTGAC
>WNV-CXbar_0002299_x1
AAAATCGTGATTCAAACTGAAGTA
>WNV-CXbar_0002300_x1
AAAATCGTGCTGCGTATGGAGT
>WNV-CXbar_0002301_x1
AAAATCGTGTAAAGTTTAAC
>WNV-CXbar_0002302_x1
AAAATCGTGTGTGGAGTGAAC
>WNV-CXbar_0002303_x1
AAAATCGTTAAGGTGTCTTGC
>WNV-CXbar_0002304_x1
AAAATCGTTACGTTGATGAA
>WNV-CXbar_0002305_x4
AAAATCGTTCCGGCACTTAGA
>WNV-CXbar_0002306_x1
AAAATCGTTCCGGCACTTAGAA
>WNV-CXbar_0002307_x1
AAAATCGTTGCCCTAGAC
>WNV-CXbar_0002308_x1
AAAATCTAAGATCTGACAAAAAC
>WNV-CXbar_0002309_x2
AAAATCTACGACGTAGCCAAGCAGGAA
>WNV-CXbar_0002310_x1
AAAATCTACGGACTGAGCAGC
>WNV-CXbar_0002311_x2
AAAATCTACGGTAAGTTGAC
>WNV-CXbar_0002312_x1
AAAATCTATGGATGTAGCAAC
>WNV-CXbar_0002313_x1
AAAATCTATGGGTGTTCAAC
>WNV-CXbar_0002314_x1
AAAATCTCAAAACGAAACGAAC
>WNV-CXbar_0002315_x1
AAAATCTCCGAGCTGATGGAC
>WNV-CXbar_0002316_x1
AAAATCTCGGAGCGTATGGTGGTG
>WNV-CXbar_0002317_x2
AAAATCTCGGCAAAAGTGGC
>WNV-CXbar_0002318_x2
AAAATCTCGGTTTGATTAGGC
>WNV-CXbar_0002319_x1
AAAATCTCGTTCCTAGAA
>WNV-CXbar_0002320_x1
AAAATCTCTCAAATGTAGTCC
>WNV-CXbar_0002321_x1
AAAATCTCTTGCATACTGGAC
>WNV-CXbar_0002322_x2
AAAATCTGAATACAAGCTTCTGTGACA
>WNV-CXbar_0002323_x1
AAAATCTGCAAGTGTGTGTGTC
>WNV-CXbar_0002324_x1
AAAATCTGCAATTTTTTTTCCGTGTACC
>WNV-CXbar_0002325_x1
AAAATCTGCAGGGGTCGCGGA
>WNV-CXbar_0002326_x1
AAAATCTGCGACTTTGGCACC
>WNV-CXbar_0002327_x1
AAAATCTGCGGTGGAAAAC
>WNV-CXbar_0002328_x1
AAAATCTGGAACGTGGAAAAGA
>WNV-CXbar_0002329_x1
AAAATCTGTAGGGTCGAGAAC
>WNV-CXbar_0002330_x1
AAAATCTGTAGGGTCGAGC
>WNV-CXbar_0002331_x1
AAAATCTGTATGGTGGTCCGGC
>WNV-CXbar_0002332_x1
AAAATCTGTTTCGTGGATTGTGTAGA
>WNV-CXbar_0002333_x1
AAAATCTTAACGACGTGTAGA
>WNV-CXbar_0002334_x1
AAAATCTTACTCTGCAGGC
>WNV-CXbar_0002335_x1
AAAATCTTCGAAAGGCAGAGC
>WNV-CXbar_0002336_x1
AAAATCTTCTTAATGCCTTTGTGAAC
>WNV-CXbar_0002337_x1
AAAATCTTGATTCCCTGAC
>WNV-CXbar_0002338_x1
AAAATCTTGGAGCTGGCGGTTC
>WNV-CXbar_0002339_x1
AAAATCTTTGTATGTTTCAGACG
>WNV-CXbar_0002340_x1
AAAATCTTTTTTGTATGGAGCGTGGAC
>WNV-CXbar_0002341_x1
AAAATGAAAACTCTGGAACAAAC
>WNV-CXbar_0002342_x1
AAAATGAAAATCGGCTTAGAA
>WNV-CXbar_0002343_x1
AAAATGAAACGGATTTCGGTC
>WNV-CXbar_0002344_x1
AAAATGAAAGAGGGTAGC
>WNV-CXbar_0002345_x1
AAAATGAAAGTAGGCGGAAAGC
>WNV-CXbar_0002346_x1
AAAATGAAATACCTGGACATGGT
>WNV-CXbar_0002347_x1
AAAATGAAATTCACACCCACGTAGCAC
>WNV-CXbar_0002348_x1
AAAATGAACAAAATGAACAAAATGAAC
>WNV-CXbar_0002349_x1
AAAATGAACCAACAAAGATGCTCAGTT
>WNV-CXbar_0002350_x1
AAAATGAACGATATCGACAAAGCAAC
>WNV-CXbar_0002351_x1
AAAATGAACGCCAAGGTGATAACC
>WNV-CXbar_0002352_x1
AAAATGAAGACGTGGTGC
>WNV-CXbar_0002353_x1
AAAATGAAGAGCTGAGAAAC
>WNV-CXbar_0002354_x1
AAAATGAAGATCGGCCTG
>WNV-CXbar_0002355_x1
AAAATGAAGATCGGCCTGTGC
>WNV-CXbar_0002356_x1
AAAATGAAGATCGGCCTGTGCGC
>WNV-CXbar_0002357_x1
AAAATGAAGATGAGGAAACATAAC
>WNV-CXbar_0002358_x1
AAAATGAAGATGTGGAAGC
>WNV-CXbar_0002359_x2
AAAATGAAGCTTGTAGGTATTGATAGAC
>WNV-CXbar_0002360_x1
AAAATGAAGGCACATGGAAAAC
>WNV-CXbar_0002361_x2
AAAATGAAGGCCCTGAAC
>WNV-CXbar_0002362_x1
AAAATGAAGGGACCTCGCGGAAA
>WNV-CXbar_0002363_x1
AAAATGAAGGGACTGGATATAAC
>WNV-CXbar_0002364_x1
AAAATGAATCAGCATGTGTAGGGC
>WNV-CXbar_0002365_x1
AAAATGACAAAAATGACAAAAA
>WNV-CXbar_0002366_x1
AAAATGACAAAAATGACAAAAATGAC
>WNV-CXbar_0002367_x1
AAAATGACAACTGCAAGC
>WNV-CXbar_0002368_x1
AAAATGACAGCGCTGAAAAGTTC
>WNV-CXbar_0002369_x1
AAAATGACATTTGTCCTCATGGAAGAAC
>WNV-CXbar_0002370_x1
AAAATGACCAAAATGACCAAAATGACC
>WNV-CXbar_0002371_x1
AAAATGACCAAAATGACCTAAATGAC
>WNV-CXbar_0002372_x1
AAAATGACCAACTCGAAC
>WNV-CXbar_0002373_x1
AAAATGACCAAGGGGACC
>WNV-CXbar_0002374_x2
AAAATGACCAAGGGTACCTCC
>WNV-CXbar_0002375_x1
AAAATGACCAAGGGTACCTCCA
>WNV-CXbar_0002376_x1
AAAATGACCCTGCTGAAAGCGC
>WNV-CXbar_0002377_x1
AAAATGACCGAAATGACCGAAATGACC
>WNV-CXbar_0002378_x1
AAAATGACCGGCACTTCCTAAC
>WNV-CXbar_0002379_x2
AAAATGACCGTAGATGAAGACC
>WNV-CXbar_0002380_x1
AAAATGACGAAGAATGAGGAAAAGAAC
>WNV-CXbar_0002381_x1
AAAATGACGACGTCAGTGAAGTGTGCAC
>WNV-CXbar_0002382_x1
AAAATGACGATCCGGAACTGGACGAAC
>WNV-CXbar_0002383_x1
AAAATGACGGAATGCTAGCAC
>WNV-CXbar_0002384_x1
AAAATGACGTTGATGACAGCAGAC
>WNV-CXbar_0002385_x1
AAAATGACTCAAAACGGACGCAAC
>WNV-CXbar_0002386_x4
AAAATGACTGCCTGGAGAGC
>WNV-CXbar_0002387_x1
AAAATGACTTCTTTTGACACAGGGAAC
>WNV-CXbar_0002388_x2
AAAATGACTTTTTGGCGGGCAT
>WNV-CXbar_0002389_x2
AAAATGAGACAAAGATTGAGAC
>WNV-CXbar_0002390_x1
AAAATGAGAGCACAGCATGTAAAC
>WNV-CXbar_0002391_x1
AAAATGAGAGCATGCAATGTAAAC
>WNV-CXbar_0002392_x1
AAAATGAGATATCTGCTGCTGGTAGC
>WNV-CXbar_0002393_x1
AAAATGAGATGAGATCGG
>WNV-CXbar_0002394_x4
AAAATGAGATTGAGCGATAAC
>WNV-CXbar_0002395_x1
AAAATGAGATTGAGCGATAACAGGGC
>WNV-CXbar_0002396_x1
AAAATGAGATTGGGCGATAAC
>WNV-CXbar_0002397_x1
AAAATGAGCCAACTGGAGC
>WNV-CXbar_0002398_x1
AAAATGAGCCGACGCAACAAAGACATC
>WNV-CXbar_0002399_x1
AAAATGAGCGGGTGGTCAGATTGGGAC
>WNV-CXbar_0002400_x1
AAAATGAGGAAATTAGGTAGTTAGGAA
>WNV-CXbar_0002401_x2
AAAATGAGGATCCCAATCGG
>WNV-CXbar_0002402_x1
AAAATGAGGGTTGGCGAGGAC
>WNV-CXbar_0002403_x1
AAAATGAGTATGTGTGTGGAA
>WNV-CXbar_0002404_x1
AAAATGAGTCAAGCAATTAGGGAGC
>WNV-CXbar_0002405_x1
AAAATGAGTCTGACGGTGCACTGGGAAC
>WNV-CXbar_0002406_x1
AAAATGATAGTGCGCGAACAGAGC
>WNV-CXbar_0002407_x1
AAAATGATCAACGGTTTCACCGTAAGGC
>WNV-CXbar_0002408_x1
AAAATGATCGAGGGGTAAGC
>WNV-CXbar_0002409_x1
AAAATGATGAAAAACAAC
>WNV-CXbar_0002410_x1
AAAATGATGACAAAACATAAGAGC
>WNV-CXbar_0002411_x1
AAAATGATGATAAAAAATAAGACCG
>WNV-CXbar_0002412_x1
AAAATGATGATAAAACAAAAGAGA
>WNV-CXbar_0002413_x1
AAAATGATGATAAAACATAAGACCC
>WNV-CXbar_0002414_x16
AAAATGATGATAAAACATAAGAG
>WNV-CXbar_0002415_x1
AAAATGATGATAAAACATAAGAGAC
>WNV-CXbar_0002416_x196
AAAATGATGATAAAACATAAGAGC
>WNV-CXbar_0002417_x1
AAAATGATGATAAAACATAAGAGCA
>WNV-CXbar_0002418_x110
AAAATGATGATAAAACATAAGAGCC
>WNV-CXbar_0002419_x22
AAAATGATGATAAAACATAAGAGCCA
>WNV-CXbar_0002420_x2
AAAATGATGATAAAACATAAGAGCCAA
>WNV-CXbar_0002421_x1
AAAATGATGATAAAACATAAGATAC
>WNV-CXbar_0002422_x1
AAAATGATGATAAACATAAGAGC
>WNV-CXbar_0002423_x1
AAAATGATGATAAGACATAAGAGC
>WNV-CXbar_0002424_x1
AAAATGATGCATTATGGAAAGG
>WNV-CXbar_0002425_x1
AAAATGATGCGAGACAAC
>WNV-CXbar_0002426_x1
AAAATGATGCGAGACAAGAACC
>WNV-CXbar_0002427_x1
AAAATGATGGCCCAAGGTTTAAC
>WNV-CXbar_0002428_x1
AAAATGATGGGTTGTTTGGC
>WNV-CXbar_0002429_x1
AAAATGATGTCCGAGTGCAAGCTGAGG
>WNV-CXbar_0002430_x2
AAAATGATGTCGTTCTGCCGCA
>WNV-CXbar_0002431_x1
AAAATGATTATGGCGACAACA
>WNV-CXbar_0002432_x1
AAAATGATTGGACGGTAGATCTT
>WNV-CXbar_0002433_x1
AAAATGCAAAGACGTCTGTACCTC
>WNV-CXbar_0002434_x1
AAAATGCAAAGTACCCCGTGTAGAC
>WNV-CXbar_0002435_x1
AAAATGCAAGCGTTGATGAAC
>WNV-CXbar_0002436_x1
AAAATGCAATCGGCGACGTAAGGT
>WNV-CXbar_0002437_x1
AAAATGCACCGTTTTCAAGTTATAGC
>WNV-CXbar_0002438_x1
AAAATGCACGGTACGTCTTTGTTTTGAC
>WNV-CXbar_0002439_x7
AAAATGCACTATCTGGTACGAC
>WNV-CXbar_0002440_x1
AAAATGCACTATCTGGTACGACA
>WNV-CXbar_0002441_x1
AAAATGCAGAATTGGGTTGAAAAC
>WNV-CXbar_0002442_x1
AAAATGCAGAGACCTCGCGGAAC
>WNV-CXbar_0002443_x1
AAAATGCAGATTATGAGGAGCGAGAAC
>WNV-CXbar_0002444_x1
AAAATGCAGCGACCTCGCGGAAC
>WNV-CXbar_0002445_x1
AAAATGCAGCTCAGAATGTAAAC
>WNV-CXbar_0002446_x1
AAAATGCAGGAACCTCGCGGAAC
>WNV-CXbar_0002447_x1
AAAATGCAGGAAGAGGAC
>WNV-CXbar_0002448_x1
AAAATGCAGGCACCTCGACACAC
>WNV-CXbar_0002449_x1
AAAATGCAGGCACCTCGCGGAAA
>WNV-CXbar_0002450_x4
AAAATGCAGGGAACTCGCGGAAC
>WNV-CXbar_0002451_x2
AAAATGCAGGGACATCGCGGAAC
>WNV-CXbar_0002452_x1
AAAATGCAGGGACATCGCGGAAG
>WNV-CXbar_0002453_x1
AAAATGCAGGGACCGCGCGGAAA
>WNV-CXbar_0002454_x1
AAAATGCAGGGACCGCGCGGAAC
>WNV-CXbar_0002455_x5
AAAATGCAGGGACCTCACGGAAC
>WNV-CXbar_0002456_x1
AAAATGCAGGGACCTCGCAG
>WNV-CXbar_0002457_x1
AAAATGCAGGGACCTCGCAGAAC
>WNV-CXbar_0002458_x1
AAAATGCAGGGACCTCGCGCAAC
>WNV-CXbar_0002459_x1
AAAATGCAGGGACCTCGCGCACC
>WNV-CXbar_0002460_x4
AAAATGCAGGGACCTCGCGG
>WNV-CXbar_0002461_x39
AAAATGCAGGGACCTCGCGGA
>WNV-CXbar_0002462_x7
AAAATGCAGGGACCTCGCGGAA
>WNV-CXbar_0002463_x7
AAAATGCAGGGACCTCGCGGAAA
>WNV-CXbar_0002464_x1234
AAAATGCAGGGACCTCGCGGAAC
>WNV-CXbar_0002465_x57
AAAATGCAGGGACCTCGCGGAACC
>WNV-CXbar_0002466_x2
AAAATGCAGGGACCTCGCGGAACCT
>WNV-CXbar_0002467_x2
AAAATGCAGGGACCTCGCGGAACCTG
>WNV-CXbar_0002468_x1
AAAATGCAGGGACCTCGCGGAAG
>WNV-CXbar_0002469_x1
AAAATGCAGGGACCTCGCGGCAC
>WNV-CXbar_0002470_x1
AAAATGCAGGGACCTCGCGGGAC
>WNV-CXbar_0002471_x1
AAAATGCAGGGACCTCGCTGAAC
>WNV-CXbar_0002472_x1
AAAATGCAGGGACCTCGGGGAAC
>WNV-CXbar_0002473_x1
AAAATGCAGGGACCTCGTGGAAC
>WNV-CXbar_0002474_x7
AAAATGCAGGGACCTCTCGGAAC
>WNV-CXbar_0002475_x1
AAAATGCAGGGACCTCTCGGAACC
>WNV-CXbar_0002476_x3
AAAATGCAGGGACCTTGCGGAAC
>WNV-CXbar_0002477_x1
AAAATGCAGGGACTTCGCGGAAC
>WNV-CXbar_0002478_x1
AAAATGCAGGGAGCTCGCGGAA
>WNV-CXbar_0002479_x1
AAAATGCAGGGCATGAGC
>WNV-CXbar_0002480_x1
AAAATGCAGGGGCCTCGCGGAAC
>WNV-CXbar_0002481_x1
AAAATGCAGTGACCTCGCGGAAC
>WNV-CXbar_0002482_x1
AAAATGCATAACAAAAAGGCTCGAAC
>WNV-CXbar_0002483_x1
AAAATGCATAGCTATGCAATACGTCGAC
>WNV-CXbar_0002484_x3
AAAATGCATGGACCTCGCGGAAC
>WNV-CXbar_0002485_x1
AAAATGCCAAAAGATACGAAC
>WNV-CXbar_0002486_x1
AAAATGCCGGCGGGCAATCGAA
>WNV-CXbar_0002487_x2
AAAATGCCTTCGGTGGGCGTAGC
>WNV-CXbar_0002488_x1
AAAATGCGATCGCGAGCGAGAAGAGAA
>WNV-CXbar_0002489_x1
AAAATGCGCTGAACACTGTTGGC
>WNV-CXbar_0002490_x1
AAAATGCGCTTGGATCACTTGCTGAAG
>WNV-CXbar_0002491_x1
AAAATGCGGATAATGAATTGCGGC
>WNV-CXbar_0002492_x1
AAAATGCGGGGACCTCGCGGAAC
>WNV-CXbar_0002493_x1
AAAATGCGGTAAAAAGGAGC
>WNV-CXbar_0002494_x1
AAAATGCGGTAAAAAGGAGCAC
>WNV-CXbar_0002495_x2
AAAATGCGTGCGTACGGTAGAGAAC
>WNV-CXbar_0002496_x2
AAAATGCGTTACGTGGCTGCATAC
>WNV-CXbar_0002497_x1
AAAATGCGTTTGAATGTTTGAC
>WNV-CXbar_0002498_x1
AAAATGCTAATCGCGAGCTCTTAAC
>WNV-CXbar_0002499_x1
AAAATGCTACGTCTGTTCTGAGGGA
>WNV-CXbar_0002500_x1
AAAATGCTATCAGAGTGCTGATGAC
>WNV-CXbar_0002501_x1
AAAATGCTCGGAAACGGCAGGCTGGAG
>WNV-CXbar_0002502_x1
AAAATGCTGAAGGAGAAAC
>WNV-CXbar_0002503_x1
AAAATGCTGATCAAAGTGAAGAC
>WNV-CXbar_0002504_x1
AAAATGCTGATCTCTTGCTAACAGGGC
>WNV-CXbar_0002505_x1
AAAATGCTGCGGCTGGCC
>WNV-CXbar_0002506_x1
AAAATGCTGCTGCTGTTGATGC
>WNV-CXbar_0002507_x1
AAAATGCTGGACGTGAAGC
>WNV-CXbar_0002508_x1
AAAATGCTGGATGTTTCTGAA
>WNV-CXbar_0002509_x1
AAAATGCTGGATTGGTTTGAC
>WNV-CXbar_0002510_x1
AAAATGCTGGTCCCCTGTTTGGTGC
>WNV-CXbar_0002511_x1
AAAATGCTGGTCTGAAAAC
>WNV-CXbar_0002512_x1
AAAATGCTGGTGGACGACATCGGGGACG
>WNV-CXbar_0002513_x2
AAAATGCTGTGTACCGTTGGTGCGTTC
>WNV-CXbar_0002514_x2
AAAATGCTTGGACAGTTGCAGGGGCGC
>WNV-CXbar_0002515_x1
AAAATGGAAATCCGTTGGCCCAAAAAC
>WNV-CXbar_0002516_x2
AAAATGGAACCGGAAGTAAAAC
>WNV-CXbar_0002517_x1
AAAATGGAACTGCTGGCGGCGGC
>WNV-CXbar_0002518_x1
AAAATGGAAGATGTAGACATGTACGGC
>WNV-CXbar_0002519_x19
AAAATGGAAGGCAGGACTTGGAC
>WNV-CXbar_0002520_x5
AAAATGGAAGGCAGGACTTGGACT
>WNV-CXbar_0002521_x1
AAAATGGAAGTCTGTCGGA
>WNV-CXbar_0002522_x1
AAAATGGACAGGATGACGAC
>WNV-CXbar_0002523_x1
AAAATGGACCACAGCAAACGATAATC
>WNV-CXbar_0002524_x1
AAAATGGACGAGACTGGAGTCGGCA
>WNV-CXbar_0002525_x1
AAAATGGACTAGCAAAGATGAAA
>WNV-CXbar_0002526_x1
AAAATGGAGAACGACGCCGG
>WNV-CXbar_0002527_x1
AAAATGGAGAACGACGCCGGAG
>WNV-CXbar_0002528_x1
AAAATGGAGCAAGCTGAAAAC
>WNV-CXbar_0002529_x1
AAAATGGAGGTACCTTCGGGAC
>WNV-CXbar_0002530_x1
AAAATGGAGGTTTGACACAGT
>WNV-CXbar_0002531_x1
AAAATGGAGGTTTGACACAGTAC
>WNV-CXbar_0002532_x1
AAAATGGAGGTTTGACACAGTC
>WNV-CXbar_0002533_x2
AAAATGGATAGGTATGGATACGGAC
>WNV-CXbar_0002534_x1
AAAATGGATCAGAGTGGCAAGCAG
>WNV-CXbar_0002535_x1
AAAATGGATCAGCGAACAACGGC
>WNV-CXbar_0002536_x1
AAAATGGATGATGGACTGCTTGTC
>WNV-CXbar_0002537_x1
AAAATGGATGGCGCGTAGAA
>WNV-CXbar_0002538_x3
AAAATGGATGGCGCTTAAGT
>WNV-CXbar_0002539_x2
AAAATGGATGGCGCTTAAGTC
>WNV-CXbar_0002540_x1
AAAATGGATGGCGCTTAATTC
>WNV-CXbar_0002541_x3
AAAATGGATGGCTTGGAAGC
>WNV-CXbar_0002542_x1
AAAATGGATTACGTCGAC
>WNV-CXbar_0002543_x1
AAAATGGATTGAGCCAGGCGAACGCA
>WNV-CXbar_0002544_x1
AAAATGGCAAGCCTGATAAC
>WNV-CXbar_0002545_x1
AAAATGGCAGTAGAAAGGGAAGAAC
>WNV-CXbar_0002546_x7
AAAATGGCCAAGCTGGGAC
>WNV-CXbar_0002547_x1
AAAATGGCCATTTTCATCA
>WNV-CXbar_0002548_x1
AAAATGGCCCTGAGCGACGCA
>WNV-CXbar_0002549_x1
AAAATGGCCCTGAGCGACGCAGATGT
>WNV-CXbar_0002550_x1
AAAATGGCCCTGGTCAGACTTTTGGC
>WNV-CXbar_0002551_x1
AAAATGGCCGAGAGGAAC
>WNV-CXbar_0002552_x1
AAAATGGCCGGCGGAATTAGC
>WNV-CXbar_0002553_x1
AAAATGGCGATTTGGAGC
>WNV-CXbar_0002554_x1
AAAATGGCGTCCCAAGCGACAGGAAGC
>WNV-CXbar_0002555_x1
AAAATGGCTAAGCTCGTTGCACTGA
>WNV-CXbar_0002556_x1
AAAATGGCTCCGGACTCGTGGCTTGC
>WNV-CXbar_0002557_x1
AAAATGGCTCTGCTGAGTAGCAAC
>WNV-CXbar_0002558_x1
AAAATGGCTGACAACCAGGAGAATGGCT
>WNV-CXbar_0002559_x3
AAAATGGCTGCGGCAAGTGAGAC
>WNV-CXbar_0002560_x3
AAAATGGCTGCGGCAAGTGAGACC
>WNV-CXbar_0002561_x1
AAAATGGCTGCGGCAAGTGAGACCGTC
>WNV-CXbar_0002562_x4
AAAATGGCTTCTTTGGGC
>WNV-CXbar_0002563_x1
AAAATGGGAAAATGACGAAAACGGCA
>WNV-CXbar_0002564_x1
AAAATGGGAAGAACTTGGTGGAC
>WNV-CXbar_0002565_x1
AAAATGGGAATGGGCGGTGGGC
>WNV-CXbar_0002566_x2
AAAATGGGATTTGCTGCAAGGAC
>WNV-CXbar_0002567_x1
AAAATGGGCAGGCCAACTAAGCAAC
>WNV-CXbar_0002568_x1
AAAATGGGCAGGTCAACTAAGCAAC
>WNV-CXbar_0002569_x1
AAAATGGGCTGGGCGTGGAC
>WNV-CXbar_0002570_x1
AAAATGGGGACTGTGAGGAC
>WNV-CXbar_0002571_x1
AAAATGGGGATTGTTCGAC
>WNV-CXbar_0002572_x1
AAAATGGGGCAGGGACTGGATGAAC
>WNV-CXbar_0002573_x1
AAAATGGGGCTGGGAATGGATGAAC
>WNV-CXbar_0002574_x1
AAAATGGGGCTGGGACCGGATGAAC
>WNV-CXbar_0002575_x1
AAAATGGGGCTGGGACTGGATAAAC
>WNV-CXbar_0002576_x6
AAAATGGGGCTGGGACTGGATGA
>WNV-CXbar_0002577_x7
AAAATGGGGCTGGGACTGGATGAA
>WNV-CXbar_0002578_x3
AAAATGGGGCTGGGACTGGATGAAA
>WNV-CXbar_0002579_x190
AAAATGGGGCTGGGACTGGATGAAC
>WNV-CXbar_0002580_x35
AAAATGGGGCTGGGACTGGATGAACA
>WNV-CXbar_0002581_x1
AAAATGGGGCTGGGACTGGATGAACAGT
>WNV-CXbar_0002582_x1
AAAATGGGGCTGGGACTGGATGACCA
>WNV-CXbar_0002583_x3
AAAATGGGGCTGGGACTGGCTGAAC
>WNV-CXbar_0002584_x1
AAAATGGGGCTTGGACTGGATGAAC
>WNV-CXbar_0002585_x1
AAAATGGGGGATTGAGATAACT
>WNV-CXbar_0002586_x1
AAAATGGGGTCGCAGAAC
>WNV-CXbar_0002587_x1
AAAATGGGGTCGCAGATTTGTTGAC
>WNV-CXbar_0002588_x1
AAAATGGGGTTGCAGAACTCA
>WNV-CXbar_0002589_x3
AAAATGGGGTTGGGACTGGATGAAC
>WNV-CXbar_0002590_x1
AAAATGGGGTTGGGACTGGATGAACA
>WNV-CXbar_0002591_x1
AAAATGGGTCGCATTCGTACCAAAAC
>WNV-CXbar_0002592_x3
AAAATGGGTCGCGTTCGTAC
>WNV-CXbar_0002593_x1
AAAATGGGTCGCGTTCGTACC
>WNV-CXbar_0002594_x2
AAAATGGGTCGCGTTCGTACCAAAAC
>WNV-CXbar_0002595_x2
AAAATGGGTTTCGTGAAGGTTGTCAAG
>WNV-CXbar_0002596_x1
AAAATGGTACACGGTAAAAAAAC
>WNV-CXbar_0002597_x1
AAAATGGTACTGTGTGCGGACGGAGA
>WNV-CXbar_0002598_x1
AAAATGGTAGAGAATACGAGGA
>WNV-CXbar_0002599_x1
AAAATGGTCAAAGACAAACTTGTAGG
>WNV-CXbar_0002600_x1
AAAATGGTCAGTTTTGGGCGCTAATAAC
>WNV-CXbar_0002601_x1
AAAATGGTCGAAATCGGC
>WNV-CXbar_0002602_x1
AAAATGGTCTAAAAACTTGAACGGCT
>WNV-CXbar_0002603_x1
AAAATGGTGAAACGACAAAAC
>WNV-CXbar_0002604_x1
AAAATGGTGAACGGTAGCAAGAAG
>WNV-CXbar_0002605_x1
AAAATGGTGACGAATTCAGCTGTTGGC
>WNV-CXbar_0002606_x1
AAAATGGTGAGTTGTTTGTGTAAGAC
>WNV-CXbar_0002607_x1
AAAATGGTGATGGTGCGTTTGAACAA
>WNV-CXbar_0002608_x2
AAAATGGTGGAACCTGCAAGCAGTCGAC
>WNV-CXbar_0002609_x1
AAAATGGTGGATAGTGTTCAAGCGGC
>WNV-CXbar_0002610_x1
AAAATGGTGGATTTTGATAAAC
>WNV-CXbar_0002611_x1
AAAATGGTGGGTTGTTTGGATGAGACC
>WNV-CXbar_0002612_x1
AAAATGGTGGGTTGTTTGGGTAAGAC
>WNV-CXbar_0002613_x2
AAAATGGTGGGTTGTTTGGGTGAGAC
>WNV-CXbar_0002614_x2
AAAATGGTGGGTTGTTTTGGTGAGAC
>WNV-CXbar_0002615_x1
AAAATGGTGGTCGTTGGAGATGTCAAGC
>WNV-CXbar_0002616_x1
AAAATGGTGTGTTGTTTGGGTGGAAC
>WNV-CXbar_0002617_x1
AAAATGGTTCGACTAAGAAGGAAC
>WNV-CXbar_0002618_x1
AAAATGGTTGGTGTGGCAAGAC
>WNV-CXbar_0002619_x1
AAAATGTAAAGAAGTCTATGAC
>WNV-CXbar_0002620_x1
AAAATGTAAAGGCTCTGTAGG
>WNV-CXbar_0002621_x2
AAAATGTAACGGGGCTCAAGC
>WNV-CXbar_0002622_x1
AAAATGTAAGGCAGGACTTGGA
>WNV-CXbar_0002623_x2
AAAATGTAGATGAAGCAGCAGATT
>WNV-CXbar_0002624_x1
AAAATGTAGCGTGACGGGAC
>WNV-CXbar_0002625_x2
AAAATGTAGTGACTGCTGGTGGGC
>WNV-CXbar_0002626_x1
AAAATGTAGTTGCAGAAC
>WNV-CXbar_0002627_x1
AAAATGTATAACGTTGTGTCGAAAAAAC
>WNV-CXbar_0002628_x1
AAAATGTATGGATCGTGGA
>WNV-CXbar_0002629_x1
AAAATGTATGGATCGTGGAC
>WNV-CXbar_0002630_x1
AAAATGTATGTGAAAGATAAGCAAC
>WNV-CXbar_0002631_x1
AAAATGTATTGATAGAGTAGGTGGTAGA
>WNV-CXbar_0002632_x1
AAAATGTCAAGGGTTGGTATGAGC
>WNV-CXbar_0002633_x1
AAAATGTCACGGACACTCTCCTACTCAC
>WNV-CXbar_0002634_x1
AAAATGTCACGGTTGGTTGA
>WNV-CXbar_0002635_x1
AAAATGTCAGAGGTTGGTATGAAC
>WNV-CXbar_0002636_x1
AAAATGTCAGAGGTTGGTTTGTGC
>WNV-CXbar_0002637_x1
AAAATGTCCGACGTTGAAGTTGAAGCCC
>WNV-CXbar_0002638_x1
AAAATGTCCGAGAGGATAGC
>WNV-CXbar_0002639_x1
AAAATGTCCGGAAAGTAC
>WNV-CXbar_0002640_x1
AAAATGTCCGGACGCGAAGGAGGCAAGA
>WNV-CXbar_0002641_x1
AAAATGTCCGGCAAGTTCTCGTGGAA
>WNV-CXbar_0002642_x1
AAAATGTCCTTCGCACTGAGAAGC
>WNV-CXbar_0002643_x1
AAAATGTCGACCAGGAAGAAGGAGTGC
>WNV-CXbar_0002644_x1
AAAATGTCGAGGAGGTCGAA
>WNV-CXbar_0002645_x1
AAAATGTCGATGCCACGCAAGAGC
>WNV-CXbar_0002646_x1
AAAATGTCGCGTGCAAAAC
>WNV-CXbar_0002647_x1
AAAATGTCTCTACCGTATCAAC
>WNV-CXbar_0002648_x1
AAAATGTGAAGACTTCGTGGTGAACGGC
>WNV-CXbar_0002649_x1
AAAATGTGAGATGAGGTAGAA
>WNV-CXbar_0002650_x1
AAAATGTGAGCGATCTGTGGAGAC
>WNV-CXbar_0002651_x1
AAAATGTGAGGACATTTGTGGAA
>WNV-CXbar_0002652_x1
AAAATGTGCACCGTAGAC
>WNV-CXbar_0002653_x1
AAAATGTGCATCTAGTGGGAC
>WNV-CXbar_0002654_x1
AAAATGTGCATTTGCCAGGCGGA
>WNV-CXbar_0002655_x3
AAAATGTGCCATCCTGACTTAGA
>WNV-CXbar_0002656_x1
AAAATGTGCCATCCTGACTTAGAAA
>WNV-CXbar_0002657_x1
AAAATGTGCCTGCTGCAGAGCGATTGCT
>WNV-CXbar_0002658_x1
AAAATGTGCGGATTAAAAAG
>WNV-CXbar_0002659_x1
AAAATGTGCGGATTAAAAAGGAAGGAG
>WNV-CXbar_0002660_x4
AAAATGTGCGGGATTACGGGCGAGAC
>WNV-CXbar_0002661_x1
AAAATGTGCTGGTGCTGATGGA
>WNV-CXbar_0002662_x1
AAAATGTGGAAAGCAGCGGGTTAT
>WNV-CXbar_0002663_x1
AAAATGTGGAGTCACTGGAGC
>WNV-CXbar_0002664_x1
AAAATGTGGATTGTTCGAC
>WNV-CXbar_0002665_x1
AAAATGTGGCCGCGACGTGGA
>WNV-CXbar_0002666_x1
AAAATGTGTCCACTGCAAGCAAAGCA
>WNV-CXbar_0002667_x1
AAAATGTGTCGGTTGTAAC
>WNV-CXbar_0002668_x2
AAAATGTGTGAATAAAGTTGTATAAC
>WNV-CXbar_0002669_x1
AAAATGTGTGAGAGAAAGAGAGAC
>WNV-CXbar_0002670_x1
AAAATGTGTGAGTGTGAGATC
>WNV-CXbar_0002671_x1
AAAATGTGTGCAAGCTGACGTTTGAAAC
>WNV-CXbar_0002672_x1
AAAATGTGTGGCAAAAGTTCTCAAT
>WNV-CXbar_0002673_x3
AAAATGTGTGTGTTGTACGTAGGC
>WNV-CXbar_0002674_x2
AAAATGTTAACGAACTAGATTGAAC
>WNV-CXbar_0002675_x1
AAAATGTTACTAGGGTCT
>WNV-CXbar_0002676_x1
AAAATGTTACTTGGGTAGAC
>WNV-CXbar_0002677_x5
AAAATGTTATACTGAGAC
>WNV-CXbar_0002678_x9
AAAATGTTATACTGAGACTGATG
>WNV-CXbar_0002679_x1
AAAATGTTATACTGAGACTGATGTAG
>WNV-CXbar_0002680_x1
AAAATGTTATACTGAGACTGATGTAGA
>WNV-CXbar_0002681_x1
AAAATGTTATCAAAGCCTGGAGC
>WNV-CXbar_0002682_x1
AAAATGTTCAACGGAAAAAAGGC
>WNV-CXbar_0002683_x1
AAAATGTTCGAGGACGCGGAC
>WNV-CXbar_0002684_x1
AAAATGTTCGCCGAAGAC
>WNV-CXbar_0002685_x2
AAAATGTTCGCCGAAGACAGTATCAAC
>WNV-CXbar_0002686_x1
AAAATGTTCGGTTTGAGTTACAC
>WNV-CXbar_0002687_x1
AAAATGTTCGTGGCAATTAGGGC
>WNV-CXbar_0002688_x1
AAAATGTTCTCGAAGGATGC
>WNV-CXbar_0002689_x1
AAAATGTTGAAATCGGAGGAATAGGGCC
>WNV-CXbar_0002690_x2
AAAATGTTGACAAGAAAAAAATAAAC
>WNV-CXbar_0002691_x1
AAAATGTTGACTTTGTGC
>WNV-CXbar_0002692_x1
AAAATGTTGGGCTCTGAAAAA
>WNV-CXbar_0002693_x1
AAAATGTTTAGTACACTTTAGGC
>WNV-CXbar_0002694_x1
AAAATGTTTGATGGAGAC
>WNV-CXbar_0002695_x1
AAAATGTTTGCCATCCAACTGCACCC
>WNV-CXbar_0002696_x2
AAAATGTTTGGCTAGATTGAC
>WNV-CXbar_0002697_x1
AAAATGTTTGGTAAATTGTAACGAAAC
>WNV-CXbar_0002698_x1
AAAATGTTTTTTTTTGTTGCTTTCTTT
>WNV-CXbar_0002699_x1
AAAATTAAAGGACGAGAA
>WNV-CXbar_0002700_x1
AAAATTAAAGGACGAGAAG
>WNV-CXbar_0002701_x5
AAAATTAAAGGACGAGAAGAC
>WNV-CXbar_0002702_x1
AAAATTAAAGTGAAAAATCGGCC
>WNV-CXbar_0002703_x1
AAAATTAAATCGACGGTCAAAC
>WNV-CXbar_0002704_x1
AAAATTAAATTAACCTATTTAGCTTGG
>WNV-CXbar_0002705_x1
AAAATTAACATGTGGCTGTTAAA
>WNV-CXbar_0002706_x1
AAAATTAACGTGTGCGGACAAGAC
>WNV-CXbar_0002707_x1
AAAATTAAGAGCACTGTTAGC
>WNV-CXbar_0002708_x1
AAAATTAAGGACGACGACCTGCAGAACC
>WNV-CXbar_0002709_x1
AAAATTAAGGGCAGTGGTGC
>WNV-CXbar_0002710_x2
AAAATTAAGGGGAGTGGTGC
>WNV-CXbar_0002711_x1
AAAATTAAGGGTAGTGCTGC
>WNV-CXbar_0002712_x1
AAAATTAAGGGTAGTGGGGC
>WNV-CXbar_0002713_x2
AAAATTAAGGGTAGTGGT
>WNV-CXbar_0002714_x1
AAAATTAAGGGTAGTGGTGA
>WNV-CXbar_0002715_x79
AAAATTAAGGGTAGTGGTGC
>WNV-CXbar_0002716_x1
AAAATTAAGGGTAGTGGTGCATG
>WNV-CXbar_0002717_x2
AAAATTACGCCAAACTGCAAGGC
>WNV-CXbar_0002718_x1
AAAATTACGGAACGTGGTAGC
>WNV-CXbar_0002719_x1
AAAATTACGGCTACGAAAAGCTGATGAC
>WNV-CXbar_0002720_x1
AAAATTAGATGACTGTTGTGGGC
>WNV-CXbar_0002721_x2
AAAATTAGATTGATCAAGGTAGGAGAAC
>WNV-CXbar_0002722_x1
AAAATTAGGACCATTGACTTGGACGGC
>WNV-CXbar_0002723_x1
AAAATTAGGAGGATATGGAT
>WNV-CXbar_0002724_x2
AAAATTAGGGGTTTTTTTTTGAGC
>WNV-CXbar_0002725_x2
AAAATTAGGTTCCGGGGGA
>WNV-CXbar_0002726_x2
AAAATTAGGTTCCGGGGGAA
>WNV-CXbar_0002727_x1
AAAATTAGGTTCCGGGGGAAGTAT
>WNV-CXbar_0002728_x1
AAAATTAGGTTCCGGGGGAAGTATG
>WNV-CXbar_0002729_x3
AAAATTAGGTTCCGGGGGAAGTATGG
>WNV-CXbar_0002730_x1
AAAATTAGTGAATTTTACTGCTGAAC
>WNV-CXbar_0002731_x1
AAAATTATATGGGACGCGTAGAAC
>WNV-CXbar_0002732_x3
AAAATTATCATCTACCGCACGAC
>WNV-CXbar_0002733_x1
AAAATTATCGCGAAAAAACAAGAC
>WNV-CXbar_0002734_x1
AAAATTATTCTGATCCTGTTCCTG
>WNV-CXbar_0002735_x2
AAAATTCAACAGTGCGTGTG
>WNV-CXbar_0002736_x1
AAAATTCAACCTGAACCAGAAGTACA
>WNV-CXbar_0002737_x1
AAAATTCAACGGGGTAAAC
>WNV-CXbar_0002738_x1
AAAATTCAAGGCTGCGAGAAAGG
>WNV-CXbar_0002739_x1
AAAATTCAATACGGCTCC
>WNV-CXbar_0002740_x1
AAAATTCACAAAGCGTAGGAT
>WNV-CXbar_0002741_x1
AAAATTCAGACGCTGATTGACC
>WNV-CXbar_0002742_x1
AAAATTCAGGGAACTCGCGGAAC
>WNV-CXbar_0002743_x2
AAAATTCAGGGACCTCGCGGAAC
>WNV-CXbar_0002744_x1
AAAATTCAGTGGCCGTAAAC
>WNV-CXbar_0002745_x1
AAAATTCGAAGATGTGGAGC
>WNV-CXbar_0002746_x1
AAAATTCGACGCTGCCTGCTGTACAAC
>WNV-CXbar_0002747_x1
AAAATTCGGTAACGTGGTGGGAAGGGCT
>WNV-CXbar_0002748_x1
AAAATTCGTACAGACTGGTTTAGAATC
>WNV-CXbar_0002749_x1
AAAATTCTAGGTATTGATGAGGAC
>WNV-CXbar_0002750_x1
AAAATTCTGACTGACAGGAGAAGGGA
>WNV-CXbar_0002751_x1
AAAATTGAAAATGTGACTGTTAAAAC
>WNV-CXbar_0002752_x1
AAAATTGAACGCTGAAAC
>WNV-CXbar_0002753_x1
AAAATTGAAGAAGTGTGATGGTTGTGGC
>WNV-CXbar_0002754_x1
AAAATTGAAGGTCTGCGAAC
>WNV-CXbar_0002755_x1
AAAATTGAAGTTTTGGTTGTATGGAC
>WNV-CXbar_0002756_x1
AAAATTGAATCGAAATGTCTGCAAC
>WNV-CXbar_0002757_x1
AAAATTGAATGTGTTAGGATTTAGGC
>WNV-CXbar_0002758_x1
AAAATTGACAAAACTGGCAAATGAGC
>WNV-CXbar_0002759_x4
AAAATTGACATAGGGCTTTAGTAC
>WNV-CXbar_0002760_x1
AAAATTGACGCAGGCACAGTGGA
>WNV-CXbar_0002761_x1
AAAATTGAGCAGCACGTAGACC
>WNV-CXbar_0002762_x1
AAAATTGAGCCCGATCGGAGAAC
>WNV-CXbar_0002763_x1
AAAATTGAGCTCGATCGGA
>WNV-CXbar_0002764_x1
AAAATTGAGGAATGAGGC
>WNV-CXbar_0002765_x1
AAAATTGAGGAGGGCGTTGAC
>WNV-CXbar_0002766_x1
AAAATTGAGGCCGCTTTGTGAAC
>WNV-CXbar_0002767_x1
AAAATTGAGGCCGTTTTGCGAAC
>WNV-CXbar_0002768_x1
AAAATTGATATCTTGGTTGAAGAC
>WNV-CXbar_0002769_x1
AAAATTGATGCAGTGTGATTTTTTGAC
>WNV-CXbar_0002770_x2
AAAATTGATGTAAGTGCGACAAAAGGC
>WNV-CXbar_0002771_x1
AAAATTGATGTAAGTGTGAC
>WNV-CXbar_0002772_x3
AAAATTGATTTGATGGCGCTTAGA
>WNV-CXbar_0002773_x2
AAAATTGCACATGATGTAGACCTTGAGC
>WNV-CXbar_0002774_x1
AAAATTGCAGGCACTTAAAAAAC
>WNV-CXbar_0002775_x1
AAAATTGCAGGTCTCGTCGTAACGGAC
>WNV-CXbar_0002776_x1
AAAATTGCATCAATTGGCTGCTGAAAAA
>WNV-CXbar_0002777_x2
AAAATTGCATCGCCACCGGATGGGGC
>WNV-CXbar_0002778_x4
AAAATTGCATTTTTCGAGCTCTACAAC
>WNV-CXbar_0002779_x1
AAAATTGCCGACGTGAGAAGAGAC
>WNV-CXbar_0002780_x3
AAAATTGCGAGCGTAAAC
>WNV-CXbar_0002781_x1
AAAATTGCGCGGGCTTTTCTGGGAC
>WNV-CXbar_0002782_x2
AAAATTGCGGAGCTGAAGTGC
>WNV-CXbar_0002783_x1
AAAATTGCGTTACACGGTAAAC
>WNV-CXbar_0002784_x1
AAAATTGCTCAGGGTTCGATAAC
>WNV-CXbar_0002785_x1
AAAATTGCTGAAGAGTATTGAAAGTTGG
>WNV-CXbar_0002786_x1
AAAATTGCTGGACAACGTCACGTCGAAC
>WNV-CXbar_0002787_x1
AAAATTGGAAAGCTGCGGAAAAAAGGAC
>WNV-CXbar_0002788_x1
AAAATTGGAACAAAAAAGGGC
>WNV-CXbar_0002789_x1
AAAATTGGAACGATACAG
>WNV-CXbar_0002790_x4
AAAATTGGAACGATACAGA
>WNV-CXbar_0002791_x1
AAAATTGGAACGATACAGAA
>WNV-CXbar_0002792_x6
AAAATTGGAACGATACAGAGAAGA
>WNV-CXbar_0002793_x4
AAAATTGGAACGATACAGAGAAGAT
>WNV-CXbar_0002794_x1
AAAATTGGAACGATACAGAGAAGATT
>WNV-CXbar_0002795_x1
AAAATTGGACGGGCTTTCTGAAC
>WNV-CXbar_0002796_x1
AAAATTGGATGCGCTAGAGC
>WNV-CXbar_0002797_x1
AAAATTGGATTGGTTGTACTG
>WNV-CXbar_0002798_x1
AAAATTGGCCCAGAAGGAC
>WNV-CXbar_0002799_x1
AAAATTGGCTCACTGTGATAC
>WNV-CXbar_0002800_x1
AAAATTGGCTCGGTTTGTGC
>WNV-CXbar_0002801_x1
AAAATTGGCTGAAATTGCGGGTGAAGA
>WNV-CXbar_0002802_x1
AAAATTGGCTGTACGATGAAC
>WNV-CXbar_0002803_x1
AAAATTGGGACAAGGCAGCAGA
>WNV-CXbar_0002804_x1
AAAATTGGGCTGGGACTGGATGAACA
>WNV-CXbar_0002805_x1
AAAATTGGGTCGGTTTGTGC
>WNV-CXbar_0002806_x1
AAAATTGGTCGCACGCGGTA
>WNV-CXbar_0002807_x1
AAAATTGGTGGTCCAAAGATCGGGAC
>WNV-CXbar_0002808_x8
AAAATTGGTTCGGTTTGTGC
>WNV-CXbar_0002809_x1
AAAATTGGTTCGGTTTGTGCT
>WNV-CXbar_0002810_x1
AAAATTGGTTCGGTTTGTGCTTCAC
>WNV-CXbar_0002811_x1
AAAATTGGTTGCGGCAACTTAGTTC
>WNV-CXbar_0002812_x1
AAAATTGTAACGGGACATGGAAAA
>WNV-CXbar_0002813_x1
AAAATTGTAAGGCTAAAGATGAATC
>WNV-CXbar_0002814_x4
AAAATTGTAGTGCGTGCGGAT
>WNV-CXbar_0002815_x1
AAAATTGTAGTGCGTGCGGATTAGA
>WNV-CXbar_0002816_x2
AAAATTGTAGTGCGTGCGGATTAGATC
>WNV-CXbar_0002817_x1
AAAATTGTAGTGCGTGCGGATTAGATCA
>WNV-CXbar_0002818_x1
AAAATTGTATGCATTGTTGCTGGT
>WNV-CXbar_0002819_x1
AAAATTGTATGGAGACTTGTAC
>WNV-CXbar_0002820_x1
AAAATTGTATGGAGACTTGTATGGA
>WNV-CXbar_0002821_x1
AAAATTGTCGAGCGGCTTTTGGAAAC
>WNV-CXbar_0002822_x1
AAAATTGTCGGTGAATGGTGAC
>WNV-CXbar_0002823_x1
AAAATTGTCTGGAAACCAGTTC
>WNV-CXbar_0002824_x1
AAAATTGTGACGTCAGAAATGAAC
>WNV-CXbar_0002825_x1
AAAATTGTGGAGTGGAAC
>WNV-CXbar_0002826_x1
AAAATTGTGGGAGAAAAGAC
>WNV-CXbar_0002827_x1
AAAATTGTGGGGTTTTAC
>WNV-CXbar_0002828_x1
AAAATTGTGGGTTGTTTGGGTGAGA
>WNV-CXbar_0002829_x1
AAAATTGTGTGATTCGCAGGCCATTCCT
>WNV-CXbar_0002830_x1
AAAATTGTTAGTGTGTGTGAC
>WNV-CXbar_0002831_x1
AAAATTGTTCAGGTGGGGC
>WNV-CXbar_0002832_x1
AAAATTGTTGAAAAGTATAAC
>WNV-CXbar_0002833_x1
AAAATTGTTGAGGTTAAAAC
>WNV-CXbar_0002834_x4
AAAATTGTTGCGGTTAAAAA
>WNV-CXbar_0002835_x43
AAAATTGTTGCGGTTAAAAC
>WNV-CXbar_0002836_x1
AAAATTGTTGCGGTTAAACC
>WNV-CXbar_0002837_x2
AAAATTGTTTTGAGACTTGTATGGACG
>WNV-CXbar_0002838_x2
AAAATTTAAATGCGTGTAAAGGGC
>WNV-CXbar_0002839_x1
AAAATTTAAGGGGACGTTTAAT
>WNV-CXbar_0002840_x1
AAAATTTCAGGCGAAATTGTGAC
>WNV-CXbar_0002841_x1
AAAATTTCCAGCTCGGAC
>WNV-CXbar_0002842_x1
AAAATTTCCGGAGACTTGAAC
>WNV-CXbar_0002843_x1
AAAATTTCGTGACGTTGCAAC
>WNV-CXbar_0002844_x1
AAAATTTGAAAATTAGCATGAAAGAGC
>WNV-CXbar_0002845_x1
AAAATTTGACTAAAATTGTGTGAAC
>WNV-CXbar_0002846_x1
AAAATTTGAGGAAGTAGGATC
>WNV-CXbar_0002847_x1
AAAATTTGAGGAATGTAAAGAAAGGAAG
>WNV-CXbar_0002848_x1
AAAATTTGAGGTGAGCGAAT
>WNV-CXbar_0002849_x1
AAAATTTGCAGACTCTGATGAAAAGC
>WNV-CXbar_0002850_x1
AAAATTTGCGATCTCACTGATGGC
>WNV-CXbar_0002851_x1
AAAATTTGCGCATCTCGG
>WNV-CXbar_0002852_x1
AAAATTTGCGGTCAAGGATCTGGAAC
>WNV-CXbar_0002853_x1
AAAATTTGCTCGCCTTCAAAGGAAC
>WNV-CXbar_0002854_x1
AAAATTTGGAACGTGACTAGCAAAGAC
>WNV-CXbar_0002855_x1
AAAATTTGGGAGGATGTAGGGCTGGAAA
>WNV-CXbar_0002856_x2
AAAATTTGGGAGGTTGTAGAGC
>WNV-CXbar_0002857_x1
AAAATTTGGGAGTAGCTGCAGAC
>WNV-CXbar_0002858_x1
AAAATTTGGGTCTGTTGCTTAGAAGC
>WNV-CXbar_0002859_x2
AAAATTTGTTCTCCGGTTGTCTTGC
>WNV-CXbar_0002860_x1
AAAATTTGTTGCTGATACTG
>WNV-CXbar_0002861_x1
AAAATTTTCAGCTCAGTGTGGAC
>WNV-CXbar_0002862_x1
AAAATTTTGCAGAACTTGATTTGAAC
>WNV-CXbar_0002863_x1
AAAATTTTGGAGGTTGTAGA
>WNV-CXbar_0002864_x1
AAAATTTTGTATGGAGCGTGGAC
>WNV-CXbar_0002865_x1
AAAATTTTGTATTGGCCGCTGGC
>WNV-CXbar_0002866_x1
AAAATTTTGTGTCGCGCCGTTCTCA
>WNV-CXbar_0002867_x1
AAAATTTTTCGGTGTCGCCGTCTGTGC
>WNV-CXbar_0002868_x1
AAAATTTTTTCGTTTAGAAAAGGGC
>WNV-CXbar_0002869_x1
AAACAAAAAATTAGGCTGATTCAAAAC
>WNV-CXbar_0002870_x1
AAACAAAAATCTGGAACGCGGAAAA
>WNV-CXbar_0002871_x1
AAACAAAAATGATGAGCAAATATGATG
>WNV-CXbar_0002872_x1
AAACAAAACAAAGACTTGAAGAC
>WNV-CXbar_0002873_x1
AAACAAAACAGTTTGGGGAAAC
>WNV-CXbar_0002874_x1
AAACAAAAGATCGATGGTCCGTGA
>WNV-CXbar_0002875_x1
AAACAAAAGATCGATGGTCCGTGAAGAA
>WNV-CXbar_0002876_x1
AAACAAAAGCGACGAAGAGAGGTAGAA
>WNV-CXbar_0002877_x1
AAACAAAAGGAACAAGAC
>WNV-CXbar_0002878_x2
AAACAAAAGTCCGGTCAGTCTAC
>WNV-CXbar_0002879_x3
AAACAAAAGTCCGGTCAGTCTACC
>WNV-CXbar_0002880_x1
AAACAAAAGTCCGGTCAGTCTT
>WNV-CXbar_0002881_x1
AAACAAAAGTTGGTAAAAC
>WNV-CXbar_0002882_x1
AAACAAAAGTTGTGAGCAAATTGAAC
>WNV-CXbar_0002883_x1
AAACAAAATGCGTTACGTGGC
>WNV-CXbar_0002884_x1
AAACAAACATCATTGTCTTTGCTGCGAC
>WNV-CXbar_0002885_x1
AAACAAACATGGTGGAAGAC
>WNV-CXbar_0002886_x1
AAACAAACATTAGGATTAAGCGC
>WNV-CXbar_0002887_x2
AAACAAACCCCGGATCATAAAC
>WNV-CXbar_0002888_x1
AAACAAACTGTTTGTCGACTGCATCGC
>WNV-CXbar_0002889_x1
AAACAAACTTGTTCTGCCGGAT
>WNV-CXbar_0002890_x1
AAACAAACTTTGTGACGTCACTGG
>WNV-CXbar_0002891_x1
AAACAAACTTTGTGACGTCACTGGGT
>WNV-CXbar_0002892_x1
AAACAAAGAAGAACCGAGAAGAAC
>WNV-CXbar_0002893_x2
AAACAAAGAGATGTGAGAC
>WNV-CXbar_0002894_x1
AAACAAAGCAAAATAAGATTCGAAC
>WNV-CXbar_0002895_x1
AAACAAAGCAAAATCCGTGGC
>WNV-CXbar_0002896_x1
AAACAAAGCAATTTTTGCATCAGCTTGA
>WNV-CXbar_0002897_x1
AAACAAAGCATGATTTGATTTGAC
>WNV-CXbar_0002898_x3
AAACAAAGCATTGTGATG
>WNV-CXbar_0002899_x4
AAACAAAGCATTGTGATGG
>WNV-CXbar_0002900_x2
AAACAAAGCATTGTGATGGC
>WNV-CXbar_0002901_x1
AAACAAAGCATTGTGATGGCCTCCGC
>WNV-CXbar_0002902_x1
AAACAAAGGAACGTAAAC
>WNV-CXbar_0002903_x1
AAACAAATCATGTCTGGAC
>WNV-CXbar_0002904_x1
AAACAAATCCTAGACTAGTGTGC
>WNV-CXbar_0002905_x1
AAACAAATGTTCGAGGAGCTGGAA
>WNV-CXbar_0002906_x1
AAACAACAACGTCGTTCAAGTAC
>WNV-CXbar_0002907_x1
AAACAACACAGAGGATGTATAAC
>WNV-CXbar_0002908_x1
AAACAACACAGAGGATTTAGAAC
>WNV-CXbar_0002909_x1
AAACAACACAGAGGATTTATAAA
>WNV-CXbar_0002910_x35
AAACAACACAGAGGATTTATAAC
>WNV-CXbar_0002911_x1
AAACAACACAGAGGATTTATAC
>WNV-CXbar_0002912_x1
AAACAACAGAAATCAAGGG
>WNV-CXbar_0002913_x1
AAACAACAGAAATCAAGGGTCGTAGCAC
>WNV-CXbar_0002914_x1
AAACAACAGAACGTATCACC
>WNV-CXbar_0002915_x1
AAACAACAGAACGTATCGCA
>WNV-CXbar_0002916_x1
AAACAACAGATGAAGAAGATGAAGATGT
>WNV-CXbar_0002917_x1
AAACAACATGGAGATTTCGAACGAC
>WNV-CXbar_0002918_x1
AAACAACATGGGCAAAGTCGAAGTGGA
>WNV-CXbar_0002919_x1
AAACAACGCACTTTGAAC
>WNV-CXbar_0002920_x1
AAACAACGCATCACAAATAGAAC
>WNV-CXbar_0002921_x1
AAACAACGTGACGCCGAC
>WNV-CXbar_0002922_x1
AAACAACTACAAGAACTGAAAGCGAAGG
>WNV-CXbar_0002923_x1
AAACAACTCATCGGCTTGAA
>WNV-CXbar_0002924_x2
AAACAACTCGAGGCTCGTTCGAC
>WNV-CXbar_0002925_x1
AAACAACTCGGGTGGGAC
>WNV-CXbar_0002926_x1
AAACAACTGGACACACTGAAGGCG
>WNV-CXbar_0002927_x1
AAACAACTGGACTGGGGTAAAATGC
>WNV-CXbar_0002928_x1
AAACAACTGGAGGCGAAGAAGGCGCA
>WNV-CXbar_0002929_x1
AAACAACTTGGTGCGGAC
>WNV-CXbar_0002930_x1
AAACAACTTGGTGCGGTCGAC
>WNV-CXbar_0002931_x1
AAACAAGAAAGAAGGAGAGAAC
>WNV-CXbar_0002932_x1
AAACAAGAACATCAGCAGAC
>WNV-CXbar_0002933_x1
AAACAAGAACGGCACAGGAGGCGTA
>WNV-CXbar_0002934_x1
AAACAAGACGATCCGGACACGTGAA
>WNV-CXbar_0002935_x1
AAACAAGATTCCGGATTTTGCTGGCA
>WNV-CXbar_0002936_x1
AAACAAGCACCGGCCTTAGCAAC
>WNV-CXbar_0002937_x1
AAACAAGCACCGGCCTTAGCAC
>WNV-CXbar_0002938_x1
AAACAAGCGATCATTAGCTACGTATTAC
>WNV-CXbar_0002939_x1
AAACAAGCGATTCGTGAACGTTGAAGAC
>WNV-CXbar_0002940_x1
AAACAAGCGCAATCGTGATCG
>WNV-CXbar_0002941_x1
AAACAAGCGCTCGAGGAGTCGAGGAC
>WNV-CXbar_0002942_x1
AAACAAGCGCTCGAGGAGTCGTAGAC
>WNV-CXbar_0002943_x16
AAACAAGCGCTCGAGGAGTCGTGGAC
>WNV-CXbar_0002944_x1
AAACAAGCGCTCGAGGCGTCGTGGAC
>WNV-CXbar_0002945_x1
AAACAAGCGCTCGAGTAGTCGTGGAC
>WNV-CXbar_0002946_x1
AAACAAGCGTGTCAGGAAGGAGAGC
>WNV-CXbar_0002947_x1
AAACAAGCTAATCCCCGCTCAGAAC
>WNV-CXbar_0002948_x1
AAACAAGCTTAGAACTAGGATCCAGAAC
>WNV-CXbar_0002949_x1
AAACAAGGAAAGTGGAATGTCAG
>WNV-CXbar_0002950_x1
AAACAAGGACACGCTGAAC
>WNV-CXbar_0002951_x2
AAACAAGGCTGGGATGGAC
>WNV-CXbar_0002952_x1
AAACAAGTAAACCCTGGGGGCAGAGC
>WNV-CXbar_0002953_x1
AAACAAGTAAACGTCAAAACTTTAAAC
>WNV-CXbar_0002954_x1
AAACAAGTGCTCGGAAAATGAC
>WNV-CXbar_0002955_x1
AAACAAGTGGACAGGTGTAC
>WNV-CXbar_0002956_x1
AAACAAGTGGAGCAAAGGTCCGAAGAC
>WNV-CXbar_0002957_x1
AAACAAGTTCAACACTCTGCCTGAGC
>WNV-CXbar_0002958_x1
AAACAATCATCGGTTTGAAAC
>WNV-CXbar_0002959_x1
AAACAATCCGTTTTCACCTAGAC
>WNV-CXbar_0002960_x1
AAACAATCGAATTGGGCCG
>WNV-CXbar_0002961_x1
AAACAATCGTTTGAGGTGACTGCTGAGC
>WNV-CXbar_0002962_x2
AAACAATCGTTTGATGTGACTGCTAAAC
>WNV-CXbar_0002963_x1
AAACAATGACAATGGTGGAAATAAC
>WNV-CXbar_0002964_x1
AAACAATGACGGACGAGGACAATAAAA
>WNV-CXbar_0002965_x1
AAACAATGATCTCACATGCCGGAAC
>WNV-CXbar_0002966_x1
AAACAATGTAGATAAGGGAAGTCGGC
>WNV-CXbar_0002967_x2
AAACAATTCAGACTCAAGACC
>WNV-CXbar_0002968_x1
AAACAATTGTTCGGCGATCCTGACGAAC
>WNV-CXbar_0002969_x1
AAACAATTGTTGCCAGCCAC
>WNV-CXbar_0002970_x1
AAACAATTTTTCGCTTGTGGAGC
>WNV-CXbar_0002971_x1
AAACACAAACGTCTTCTTAGAACA
>WNV-CXbar_0002972_x1
AAACACAAATCGATGCGGTGTTTGGGGC
>WNV-CXbar_0002973_x1
AAACACAACAGCCTATAGGA
>WNV-CXbar_0002974_x1
AAACACAACATGAAGAAAAGAACGAGC
>WNV-CXbar_0002975_x1
AAACACAACGTTGTACTCAGAAA
>WNV-CXbar_0002976_x1
AAACACAATCTGAGCGGAAGTTAAC
>WNV-CXbar_0002977_x1
AAACACACACACACACACACACACA
>WNV-CXbar_0002978_x1
AAACACACGCTGAGCATA
>WNV-CXbar_0002979_x1
AAACACACTGATGGCGGACGCGAAAAC
>WNV-CXbar_0002980_x4
AAACACAGAGAGAACGTTTTGAGAAC
>WNV-CXbar_0002981_x1
AAACACAGCAGCAAAAGCAGAAAA
>WNV-CXbar_0002982_x1
AAACACAGCATTCGACGTGGCTGAGAA
>WNV-CXbar_0002983_x3
AAACACAGCTGGAAGATC
>WNV-CXbar_0002984_x1
AAACACAGGGCCCTGGAAAAC
>WNV-CXbar_0002985_x1
AAACACAGTAAGCTTAGGAGGAAGGGAG
>WNV-CXbar_0002986_x2
AAACACAGTACGCTAATGA
>WNV-CXbar_0002987_x1
AAACACATCAGGCACACGAC
>WNV-CXbar_0002988_x1
AAACACATGACACAGCGAAAAGAAC
>WNV-CXbar_0002989_x1
AAACACATGCTAAACGGATGATGAC
>WNV-CXbar_0002990_x1
AAACACATGTATTCTGGGCTGCAGTC
>WNV-CXbar_0002991_x1
AAACACATGTATTCTGGGCTGCAGTCC
>WNV-CXbar_0002992_x1
AAACACCAAAGGCGCAAAAA
>WNV-CXbar_0002993_x1
AAACACCACTATCCTCTCGTTCC
>WNV-CXbar_0002994_x1
AAACACCATGATCAACCTGGGC
>WNV-CXbar_0002995_x1
AAACACCGACGAGACGTACTGTATCGAC
>WNV-CXbar_0002996_x1
AAACACCGCGACAAAAGAAATAGCAAC
>WNV-CXbar_0002997_x1
AAACACCTCGGTCTATAGCAAC
>WNV-CXbar_0002998_x1
AAACACCTCGGTCTATAGCAC
>WNV-CXbar_0002999_x1
AAACACCTGACCGAGGAC
>WNV-CXbar_0003000_x1
AAACACCTGGACGTCGGGGACATGAGC
>WNV-CXbar_0003001_x1
AAACACGAAGAACCGAAAGAAC
>WNV-CXbar_0003002_x1
AAACACGAGACAGAATCAGAAT
>WNV-CXbar_0003003_x1
AAACACGATAGTTTCGGGAGCAAAC
>WNV-CXbar_0003004_x1
AAACACGCAGGAGCTGGTGGAA
>WNV-CXbar_0003005_x1
AAACACGCGACTGAACTGGCAAGCGAAA
>WNV-CXbar_0003006_x1
AAACACGCGGCAGAACTGGCAAGCGA
>WNV-CXbar_0003007_x1
AAACACGCGGCTGAACTGACAAGCGAA
>WNV-CXbar_0003008_x1
AAACACGCGGCTGAACTGGCAAGCGA
>WNV-CXbar_0003009_x1
AAACACGCGGCTGAACTGGCAAGCGAA
>WNV-CXbar_0003010_x1
AAACACGCGGCTGAACTGGCAAGCGAAA
>WNV-CXbar_0003011_x1
AAACACGGCCAGGGACACGGCAAGGAC
>WNV-CXbar_0003012_x1
AAACACGTAGAAGAACAAGTGGAAGAAA
>WNV-CXbar_0003013_x1
AAACACGTGAATTGTGGTGCTGATGGC
>WNV-CXbar_0003014_x1
AAACACGTGGAGTGTGCTGGGAAGAGC
>WNV-CXbar_0003015_x1
AAACACTAGTCAGGAGAGAGAGC
>WNV-CXbar_0003016_x1
AAACACTCAAGCAAGACC
>WNV-CXbar_0003017_x1
AAACACTGAGCGGCTTCAAGCAGACT
>WNV-CXbar_0003018_x1
AAACACTGAGGATGAAGAAGAAC
>WNV-CXbar_0003019_x1
AAACACTGCTGTACACGGGC
>WNV-CXbar_0003020_x1
AAACACTGGAACACGTTGTGCTGAGGTC
>WNV-CXbar_0003021_x1
AAACACTGGTGCGAACTGGC
>WNV-CXbar_0003022_x1
AAACACTTGGATTGAACGGAGTCAGGC
>WNV-CXbar_0003023_x1
AAACACTTTCTTTGCACT
>WNV-CXbar_0003024_x2
AAACAGAAACAGGAATGTGTAC
>WNV-CXbar_0003025_x1
AAACAGAAATCTCTCGTCATCGTCGGTC
>WNV-CXbar_0003026_x2
AAACAGAACATCGTCGAAC
>WNV-CXbar_0003027_x1
AAACAGAACGAAGGAGCCAGAAGAAG
>WNV-CXbar_0003028_x2
AAACAGAACGACATGCAAAGCGT
>WNV-CXbar_0003029_x1
AAACAGAACTGTCAGTGCCAAAAGTGG
>WNV-CXbar_0003030_x1
AAACAGAAGAGATTGTTCGAC
>WNV-CXbar_0003031_x1
AAACAGAAGCATTGGGAAGAATAGAAC
>WNV-CXbar_0003032_x1
AAACAGACACAGGTTTGGTTGAAC
>WNV-CXbar_0003033_x1
AAACAGACAGATGTAGAAGAACAGCGG
>WNV-CXbar_0003034_x2
AAACAGACCTTCGGACGGACTTGAAGAC
>WNV-CXbar_0003035_x1
AAACAGACTCAGCAGAGCGT
>WNV-CXbar_0003036_x1
AAACAGACTGTGACAGCTGGAAGAGCA
>WNV-CXbar_0003037_x1
AAACAGAGAGAGAGAGTTGAAC
>WNV-CXbar_0003038_x1
AAACAGAGAGAGTGTTGAACC
>WNV-CXbar_0003039_x1
AAACAGAGAGAGTGTTGAC
>WNV-CXbar_0003040_x1
AAACAGAGCGAAGCTGAGAGAGC
>WNV-CXbar_0003041_x1
AAACAGAGCTGATAGTGTC
>WNV-CXbar_0003042_x1
AAACAGAGCTGATAGTGTCTAC
>WNV-CXbar_0003043_x1
AAACAGAGGAAAGCGTAGGC
>WNV-CXbar_0003044_x1
AAACAGAGGCAGAGAGAACA
>WNV-CXbar_0003045_x1
AAACAGAGGGAGCTAACGAGCAAGAAG
>WNV-CXbar_0003046_x1
AAACAGAGTTGGAACTAAAC
>WNV-CXbar_0003047_x1
AAACAGATATGGTCGGAC
>WNV-CXbar_0003048_x1
AAACAGATCTTCGGACGGACTTGAAGAC
>WNV-CXbar_0003049_x1
AAACAGCAAAATTCAGTGGCCGTAAAC
>WNV-CXbar_0003050_x1
AAACAGCAAACTTTTTAC
>WNV-CXbar_0003051_x1
AAACAGCAAATGAAGCATGAATCGAGAC
>WNV-CXbar_0003052_x1
AAACAGCAAATTGGATGGAAATGGAAC
>WNV-CXbar_0003053_x2
AAACAGCAGGACTCGATGAC
>WNV-CXbar_0003054_x2
AAACAGCAGGATCGGATCTTAAAC
>WNV-CXbar_0003055_x1
AAACAGCAGTTTGGCCGGAC
>WNV-CXbar_0003056_x1
AAACAGCATGTTTTCAACGAACGGAAC
>WNV-CXbar_0003057_x1
AAACAGCGACGCGGAGGGAAGC
>WNV-CXbar_0003058_x1
AAACAGCGAGAACCGGAATGACCAAAC
>WNV-CXbar_0003059_x1
AAACAGCGTAAGTCTTCTGAACATGGGC
>WNV-CXbar_0003060_x1
AAACAGCTAAGGTGCGCAGAAC
>WNV-CXbar_0003061_x1
AAACAGCTAGAGAATAAGAA
>WNV-CXbar_0003062_x1
AAACAGCTGCAGGATGGAA
>WNV-CXbar_0003063_x1
AAACAGGAACGCCAACAGAAGA
>WNV-CXbar_0003064_x1
AAACAGGAAGGCTGGAAGC
>WNV-CXbar_0003065_x1
AAACAGGAATCGGAAGCCCTGAAGAC
>WNV-CXbar_0003066_x1
AAACAGGACCAGGACACTGACCAGAAAC
>WNV-CXbar_0003067_x1
AAACAGGACTCGTACTCGATGCAAGCAG
>WNV-CXbar_0003068_x1
AAACAGGAGATCGTGAGT
>WNV-CXbar_0003069_x23
AAACAGGAGATCGTGAGTTC
>WNV-CXbar_0003070_x1
AAACAGGAGATTCGTTCTTTGTTC
>WNV-CXbar_0003071_x1
AAACAGGAGCATTCCACGGGC
>WNV-CXbar_0003072_x1
AAACAGGAGCCGGTGGACAATGAAAC
>WNV-CXbar_0003073_x1
AAACAGGATGAACGGAATATGTGCGGC
>WNV-CXbar_0003074_x7
AAACAGGATGAACGGAATCTGTGTGGC
>WNV-CXbar_0003075_x1
AAACAGGATGAACGGAATCTGTGTGGG
>WNV-CXbar_0003076_x1
AAACAGGATTAGATACCCTGGTAGTCC
>WNV-CXbar_0003077_x1
AAACAGGCTCGGTAGGAC
>WNV-CXbar_0003078_x1
AAACAGGGAAGTAGCAGAGGAAGAGGC
>WNV-CXbar_0003079_x1
AAACAGGGACTGCTGATGGCA
>WNV-CXbar_0003080_x1
AAACAGGGGTTGAGACCAGCAAC
>WNV-CXbar_0003081_x1
AAACAGGGTGCCCGGGTGGA
>WNV-CXbar_0003082_x1
AAACAGGTAAGTTAAGTAC
>WNV-CXbar_0003083_x1
AAACAGGTGACTTCGTAC
>WNV-CXbar_0003084_x1
AAACAGGTGTGACGTGAC
>WNV-CXbar_0003085_x1
AAACAGTAATGGTTCGGTAACTAGGC
>WNV-CXbar_0003086_x1
AAACAGTACTGCTACAAC
>WNV-CXbar_0003087_x2
AAACAGTAGACAAAAGAGC
>WNV-CXbar_0003088_x1
AAACAGTATCTGCACTCTCTTCGGAT
>WNV-CXbar_0003089_x1
AAACAGTCAACCGGAGAGGAAC
>WNV-CXbar_0003090_x2
AAACAGTCCGACGATCATGC
>WNV-CXbar_0003091_x1
AAACAGTCCGACGATCATGCATGC
>WNV-CXbar_0003092_x1
AAACAGTCGAACAGGAAGTGGGAGGAA
>WNV-CXbar_0003093_x1
AAACAGTCGTTGGTGGGCCTCAG
>WNV-CXbar_0003094_x1
AAACAGTGAGTTTTGCAAAAA
>WNV-CXbar_0003095_x1
AAACAGTGCAAGTGATCCAAACGGT
>WNV-CXbar_0003096_x1
AAACAGTGCGGCGTCCTGTTCAC
>WNV-CXbar_0003097_x2
AAACAGTGCTTGTCCAAC
>WNV-CXbar_0003098_x1
AAACAGTGCTTGTCCAGG
>WNV-CXbar_0003099_x1
AAACAGTGGGATTTATAAC
>WNV-CXbar_0003100_x1
AAACAGTGGTTGTTGAAC
>WNV-CXbar_0003101_x1
AAACAGTTAGAACCGAGAGGAC
>WNV-CXbar_0003102_x1
AAACAGTTCGTCCTTAGGA
>WNV-CXbar_0003103_x1
AAACAGTTCGTTGCGGTGCGAC
>WNV-CXbar_0003104_x1
AAACAGTTTTAATGTGAAAC
>WNV-CXbar_0003105_x1
AAACATACGTCAGAACGTGAAGGAC
>WNV-CXbar_0003106_x1
AAACATAGAACAAGAACCAGAAGA
>WNV-CXbar_0003107_x1
AAACATAGACGTTGCGTATCACA
>WNV-CXbar_0003108_x1
AAACATAGCGTTCGGCAACTGGCAC
>WNV-CXbar_0003109_x1
AAACATATTTTTTCGCTCGTAGGC
>WNV-CXbar_0003110_x1
AAACATCAAAGGCTGTGGTT
>WNV-CXbar_0003111_x1
AAACATCAAAGGCTGTGGTTTC
>WNV-CXbar_0003112_x1
AAACATCAAGGATCTGAC
>WNV-CXbar_0003113_x1
AAACATCAAGTTGAGAGAA
>WNV-CXbar_0003114_x2
AAACATCAAGTTGAGAGAAC
>WNV-CXbar_0003115_x1
AAACATCAAGTTGAGAGAT
>WNV-CXbar_0003116_x2
AAACATCAAGTTGAGAGATAGAC
>WNV-CXbar_0003117_x1
AAACATCAAGTTGAGAGC
>WNV-CXbar_0003118_x1
AAACATCACTGGCGTGTAGGC
>WNV-CXbar_0003119_x1
AAACATCACTGGTATGTAGGC
>WNV-CXbar_0003120_x1
AAACATCAGCCGGCTGGAC
>WNV-CXbar_0003121_x1
AAACATCATAAGCTTTACAAC
>WNV-CXbar_0003122_x1
AAACATCATATAGCTGTATGGC
>WNV-CXbar_0003123_x1
AAACATCATCCAGACGTAGGTAAAC
>WNV-CXbar_0003124_x1
AAACATCATTGTCTTTGCTGCGAC
>WNV-CXbar_0003125_x1
AAACATCCTGACGAGTGC
>WNV-CXbar_0003126_x1
AAACATCGAAACTTTTGAAAAC
>WNV-CXbar_0003127_x5
AAACATCGCTAGGGGAAGGC
>WNV-CXbar_0003128_x1
AAACATCGCTAGGGGAAGGCA
>WNV-CXbar_0003129_x3
AAACATCGCTAGGGGAAGGCAC
>WNV-CXbar_0003130_x1
AAACATCGGCGAGAGGGAAC
>WNV-CXbar_0003131_x2
AAACATCGGGCGCGATTAGTAC
>WNV-CXbar_0003132_x1
AAACATCGGTAGACAAGCAAC
>WNV-CXbar_0003133_x1
AAACATCGTGTGAAGACAGAAGAC
>WNV-CXbar_0003134_x1
AAACATCGTTAAGGGGCTCAAAACTGGC
>WNV-CXbar_0003135_x1
AAACATCTAGGTGAGCAC
>WNV-CXbar_0003136_x1
AAACATCTGAGGCAACAAGGGGCGAGC
>WNV-CXbar_0003137_x2
AAACATCTGAGGCAACAAGGGGCGAGCA
>WNV-CXbar_0003138_x1
AAACATCTGCCACACACACA
>WNV-CXbar_0003139_x1
AAACATGAAAACTTCTCTGTTAAAGGAA
>WNV-CXbar_0003140_x1
AAACATGAATGAGCAGCCTGATAAAC
>WNV-CXbar_0003141_x1
AAACATGAGGTGTGAGTAC
>WNV-CXbar_0003142_x3
AAACATGATGAGAATTCAAAC
>WNV-CXbar_0003143_x3
AAACATGATGAGAATTGAAA
>WNV-CXbar_0003144_x58
AAACATGATGAGAATTGAAAC
>WNV-CXbar_0003145_x1
AAACATGATGAGAATTGAAACATAT
>WNV-CXbar_0003146_x1
AAACATGATGAGAATTGAAGC
>WNV-CXbar_0003147_x3
AAACATGCATATCTTGTACTGAAGA
>WNV-CXbar_0003148_x1
AAACATGGAAGCTGTCATTTCTAACACC
>WNV-CXbar_0003149_x1
AAACATGGTGGAAGGTGAAAC
>WNV-CXbar_0003150_x1
AAACATGTATGAAGCTCAATGTAAAAC
>WNV-CXbar_0003151_x1
AAACATGTATGAATAACTTTTGCAAGG
>WNV-CXbar_0003152_x1
AAACATGTGATCGAGAAAGTAAGC
>WNV-CXbar_0003153_x1
AAACATGTTAAAGGCGCTGGAAAC
>WNV-CXbar_0003154_x2
AAACATTAGGATGTCAAACTGAAAAC
>WNV-CXbar_0003155_x1
AAACATTAGTATGCCAAACTGAAAAC
>WNV-CXbar_0003156_x2
AAACATTAGTATGGCAAACTGAAAAC
>WNV-CXbar_0003157_x118
AAACATTAGTATGTCAAACTGAAAAC
>WNV-CXbar_0003158_x1
AAACATTAGTATGTCAAACTGAAAAT
>WNV-CXbar_0003159_x1
AAACATTAGTCTTGTAAAC
>WNV-CXbar_0003160_x1
AAACATTCCGCCTGGGGACTACGGTCG
>WNV-CXbar_0003161_x1
AAACATTCCGCCTGGGGACTACGGTCGC
>WNV-CXbar_0003162_x1
AAACATTCCGTTACCTGCAGA
>WNV-CXbar_0003163_x1
AAACATTGCCGAGCTGTAC
>WNV-CXbar_0003164_x1
AAACATTGCGGCTGCAGTAAC
>WNV-CXbar_0003165_x1
AAACATTGGTGAGCTGGCAACACTGGA
>WNV-CXbar_0003166_x1
AAACATTTCTGGGTCCTATAGA
>WNV-CXbar_0003167_x1
AAACATTTGAAGCGCCGGAAC
>WNV-CXbar_0003168_x1
AAACATTTGAGAATCGAGGACAAGCAG
>WNV-CXbar_0003169_x1
AAACATTTGGAACTTTAGGAAT
>WNV-CXbar_0003170_x1
AAACATTTGGTTGTAAGGC
>WNV-CXbar_0003171_x1
AAACATTTGTTTCGGATGTGCGCTA
>WNV-CXbar_0003172_x2
AAACCAAAAGGATTCTGACA
>WNV-CXbar_0003173_x1
AAACCAAAATATCTAGAACCAAGCAAG
>WNV-CXbar_0003174_x1
AAACCAACGGAATCTGCATTGTCTGATA
>WNV-CXbar_0003175_x1
AAACCAACTCGCTGATGGATGAAA
>WNV-CXbar_0003176_x1
AAACCAACTGAACGAACAGCAGACAA
>WNV-CXbar_0003177_x2
AAACCAAGTGATGAAGTCGG
>WNV-CXbar_0003178_x6
AAACCAAGTGATGAAGTCGGG
>WNV-CXbar_0003179_x3
AAACCAAGTGATGAAGTCGGGAT
>WNV-CXbar_0003180_x1
AAACCAATCGTCCTCCGTGA
>WNV-CXbar_0003181_x18
AAACCAATCGTCCTCCGTGAC
>WNV-CXbar_0003182_x1
AAACCAATCGTCCTCCTTGAC
>WNV-CXbar_0003183_x1
AAACCAATCGTCCTGCGTGAC
>WNV-CXbar_0003184_x1
AAACCACACGCTGAGCAC
>WNV-CXbar_0003185_x1
AAACCACACGCTGAGCATA
>WNV-CXbar_0003186_x1
AAACCACACGCTGAGCATAAG
>WNV-CXbar_0003187_x2
AAACCACACGCTGAGCATAAGG
>WNV-CXbar_0003188_x4
AAACCACACGCTGAGCATAAGGAC
>WNV-CXbar_0003189_x1
AAACCACACGCTGAGCATAAGGACA
>WNV-CXbar_0003190_x3
AAACCACAGCCAAGGGAAC
>WNV-CXbar_0003191_x1
AAACCACAGCCAAGGGAACGGGC
>WNV-CXbar_0003192_x1
AAACCACATGCATCTGAAC
>WNV-CXbar_0003193_x1
AAACCACCAACAAACTCAAACGACTGAC
>WNV-CXbar_0003194_x1
AAACCACCCATGCTGGACGAGAAAT
>WNV-CXbar_0003195_x1
AAACCACCGAGTGACGTCGAC
>WNV-CXbar_0003196_x1
AAACCACCGAGTGACGTCGACGA
>WNV-CXbar_0003197_x1
AAACCACCGTCCTCCTGCAGCAGC
>WNV-CXbar_0003198_x1
AAACCACCGTCGAGAAGAAGGA
>WNV-CXbar_0003199_x1
AAACCACGAAACTCTCCACCACAAAC
>WNV-CXbar_0003200_x1
AAACCACGAACCAAGTAAAGAC
>WNV-CXbar_0003201_x2
AAACCACGCGGACGTAAC
>WNV-CXbar_0003202_x1
AAACCACGCGGTCATGTCGAGC
>WNV-CXbar_0003203_x1
AAACCACTTGTCGGCCGAAAAC
>WNV-CXbar_0003204_x1
AAACCACTTGTCGGCCGAAAGC
>WNV-CXbar_0003205_x1
AAACCAGACTGAGGGTGAC
>WNV-CXbar_0003206_x1
AAACCAGAGAGAAGCAGTGGCGGAA
>WNV-CXbar_0003207_x1
AAACCAGAGGATTTGAGAAC
>WNV-CXbar_0003208_x1
AAACCAGAGGTTGTAGCTTC
>WNV-CXbar_0003209_x1
AAACCAGATGAAAGTGGAC
>WNV-CXbar_0003210_x1
AAACCAGCAAATGTGGAGCAAGA
>WNV-CXbar_0003211_x1
AAACCAGCAGATGGCGATCTGTCGC
>WNV-CXbar_0003212_x1
AAACCAGCAGCAGTCGAC
>WNV-CXbar_0003213_x1
AAACCAGCATCGAGCGAGAGGA
>WNV-CXbar_0003214_x1
AAACCAGCCGGAGGAGTAC
>WNV-CXbar_0003215_x1
AAACCAGCGGTCATGAGTTC
>WNV-CXbar_0003216_x1
AAACCAGCGGTCGTGAGTTC
>WNV-CXbar_0003217_x1
AAACCAGGAGTACATCGCGAAGCA
>WNV-CXbar_0003218_x1
AAACCAGGGCAAGAAGAACAACAAGCAA
>WNV-CXbar_0003219_x1
AAACCAGGTTGAAGGATAAAAAA
>WNV-CXbar_0003220_x1
AAACCAGGTTGAAGGATAAAAAAAC
>WNV-CXbar_0003221_x1
AAACCAGGTTGAAGGATAAAAAAC
>WNV-CXbar_0003222_x1
AAACCATCAAGGACACAGAGGC
>WNV-CXbar_0003223_x1
AAACCATCGGCGAAGGCAAAAAAC
>WNV-CXbar_0003224_x1
AAACCATCGGGGTTTGAGTGTAGT
>WNV-CXbar_0003225_x1
AAACCATCTCGTTGTGGACTTCGGTGTC
>WNV-CXbar_0003226_x1
AAACCATCTGTTGAAGAGTTTTGA
>WNV-CXbar_0003227_x2
AAACCATGAACAGTCTGAACCAGGAAC
>WNV-CXbar_0003228_x1
AAACCATGGATGTGCGACTTTGCGGAC
>WNV-CXbar_0003229_x1
AAACCATGTTCCGGCTGCTCGGCA
>WNV-CXbar_0003230_x3
AAACCATGTTGATCGTACATTTCTGATC
>WNV-CXbar_0003231_x2
AAACCCAAATTGCCAAATCAACTGAAC
>WNV-CXbar_0003232_x3
AAACCCAAGACTTGACAAC
>WNV-CXbar_0003233_x1
AAACCCAATTCGTCTTTCTGGAGC
>WNV-CXbar_0003234_x1
AAACCCATCAAACAGTAAAAC
>WNV-CXbar_0003235_x1
AAACCCCATCGACCTGTTTTTC
>WNV-CXbar_0003236_x1
AAACCCCGGCTTCAAGCGTAGAC
>WNV-CXbar_0003237_x1
AAACCCCGTCGATGGCCAGTGG
>WNV-CXbar_0003238_x1
AAACCCGAGGGTCGCTGTAAA
>WNV-CXbar_0003239_x2
AAACCCGCAAGACTTGCTAGC
>WNV-CXbar_0003240_x1
AAACCCGCAAGACTTGCTAGCGC
>WNV-CXbar_0003241_x1
AAACCCGGCAACTTCAAAC
>WNV-CXbar_0003242_x1
AAACCCGGGAAAATTGGAC
>WNV-CXbar_0003243_x1
AAACCCGGGTTCGCGAGTTC
>WNV-CXbar_0003244_x1
AAACCCGTCGAGAAGGAGATC
>WNV-CXbar_0003245_x1
AAACCCGTGTGACGAAAAAC
>WNV-CXbar_0003246_x3
AAACCCTAGGCAGGGGATCACTCGG
>WNV-CXbar_0003247_x3
AAACCCTAGGCAGGGGATCACTCGGC
>WNV-CXbar_0003248_x4
AAACCCTCGGGGGCTGGCTGGC
>WNV-CXbar_0003249_x1
AAACCCTGAACAAGCAAGGAGACT
>WNV-CXbar_0003250_x1
AAACCCTGATGGAGGACCGAAGCAGTTC
>WNV-CXbar_0003251_x1
AAACCCTGCAGGAAGAGTGTGTTC
>WNV-CXbar_0003252_x1
AAACCCTGCGCCGAAAATGTAAC
>WNV-CXbar_0003253_x1
AAACCCTGGACGAGGCAGCAGC
>WNV-CXbar_0003254_x1
AAACCCTGGTCGACATGGCGAAGGAC
>WNV-CXbar_0003255_x1
AAACCCTGTCGTGCTGGGGATAGAGC
>WNV-CXbar_0003256_x1
AAACCCTTTCGCAGCTGGAGTTC
>WNV-CXbar_0003257_x1
AAACCCTTTCGCAGCTGGAGTTCA
>WNV-CXbar_0003258_x1
AAACCGAAAGAGGGACTGAAATTAC
>WNV-CXbar_0003259_x1
AAACCGAAAGCAAGGGGCCCAGAACGAC
>WNV-CXbar_0003260_x1
AAACCGAAGATCGTCAAGAAGCGGAC
>WNV-CXbar_0003261_x1
AAACCGAAGCTCTCGACCTGGACGGTG
>WNV-CXbar_0003262_x1
AAACCGAATGAAGATAGAAC
>WNV-CXbar_0003263_x1
AAACCGACACTGGTGGATGAAC
>WNV-CXbar_0003264_x1
AAACCGACGACCGACGGGAC
>WNV-CXbar_0003265_x1
AAACCGACGGTGGGTGGTTC
>WNV-CXbar_0003266_x2
AAACCGAGAAGCGCACCCTGGAGGAC
>WNV-CXbar_0003267_x1
AAACCGAGCCGATAGGGTC
>WNV-CXbar_0003268_x1
AAACCGAGCTGATAGGGT
>WNV-CXbar_0003269_x1
AAACCGAGCTGATAGTGGC
>WNV-CXbar_0003270_x51
AAACCGAGCTGATAGTGTC
>WNV-CXbar_0003271_x3
AAACCGAGCTGATAGTGTCT
>WNV-CXbar_0003272_x1
AAACCGAGCTGATAGTGTCTAC
>WNV-CXbar_0003273_x6
AAACCGAGCTGATAGTGTCTC
>WNV-CXbar_0003274_x4
AAACCGAGCTGATAGTGTCTCC
>WNV-CXbar_0003275_x1
AAACCGAGGAAAAACGACCGACGGCGGC
>WNV-CXbar_0003276_x1
AAACCGAGGAAGAACTGAAAAAC
>WNV-CXbar_0003277_x1
AAACCGAGGACTGGCAGGCAAACAGCA
>WNV-CXbar_0003278_x1
AAACCGAGGCCAAGCTGAAGGGC
>WNV-CXbar_0003279_x1
AAACCGAGGCTGGAGCCTAGCTGAAGA
>WNV-CXbar_0003280_x1
AAACCGATCCGTCTCTGCAGTAGT
>WNV-CXbar_0003281_x1
AAACCGATCCTGCCGGGCGAGAAGC
>WNV-CXbar_0003282_x1
AAACCGATGGCCCTGCTGGAGC
>WNV-CXbar_0003283_x1
AAACCGATGTCTGCAATGGAGATGAAAC
>WNV-CXbar_0003284_x1
AAACCGATGTGGACGTGCCAAAC
>WNV-CXbar_0003285_x1
AAACCGCACTTTTGTCGAC
>WNV-CXbar_0003286_x1
AAACCGCAGGGAAGCAGCGGAAGTAGAG
>WNV-CXbar_0003287_x1
AAACCGCAGGGAGTTTTTTCGGAT
>WNV-CXbar_0003288_x2
AAACCGCAGGGGGTATGAC
>WNV-CXbar_0003289_x1
AAACCGCAGGTACCAGTTGAC
>WNV-CXbar_0003290_x1
AAACCGCATAACGGCCCTGTTGGGAC
>WNV-CXbar_0003291_x1
AAACCGCATAAGGCTAGTATAAC
>WNV-CXbar_0003292_x1
AAACCGCATAAGGCTCAGGATAAC
>WNV-CXbar_0003293_x30
AAACCGCATAAGGCTCAGTATAAC
>WNV-CXbar_0003294_x1
AAACCGCATCACATGTAAAC
>WNV-CXbar_0003295_x10
AAACCGCATGCTGCGTTTGAC
>WNV-CXbar_0003296_x2
AAACCGCATGCTGCGTTTGACC
>WNV-CXbar_0003297_x1
AAACCGCATTAAGCAACATGAAAC
>WNV-CXbar_0003298_x1
AAACCGCCGACGACGTACTCCAAAAC
>WNV-CXbar_0003299_x1
AAACCGCCGATGAAACGCGCGAC
>WNV-CXbar_0003300_x1
AAACCGCCTGCTGGGAGGACGTCC
>WNV-CXbar_0003301_x1
AAACCGCGAGTGGGTGCTGCAAAC
>WNV-CXbar_0003302_x1
AAACCGCGAGTGTGCAGGATGTGAC
>WNV-CXbar_0003303_x1
AAACCGCGCGGAAGTTGGGTCAAA
>WNV-CXbar_0003304_x1
AAACCGCGCTGACCGTGGC
>WNV-CXbar_0003305_x1
AAACCGCGGAATTTGAGAAAC
>WNV-CXbar_0003306_x1
AAACCGCGTGCACGGGCGAGC
>WNV-CXbar_0003307_x1
AAACCGCGTGTACTGGGGAGC
>WNV-CXbar_0003308_x1
AAACCGCTGGAACTGTACTGGGGC
>WNV-CXbar_0003309_x1
AAACCGCTGTTGATCTATCCGAAGAAGC
>WNV-CXbar_0003310_x1
AAACCGGAAAGCTGAGCAGACA
>WNV-CXbar_0003311_x1
AAACCGGAAAGGCAGAGC
>WNV-CXbar_0003312_x1
AAACCGGAAAGGCGTGAAC
>WNV-CXbar_0003313_x1
AAACCGGAACTTGTTAAC
>WNV-CXbar_0003314_x2
AAACCGGAAGAAGAAGAGAGAAGAAGGA
>WNV-CXbar_0003315_x1
AAACCGGAATGCGAGGCG
>WNV-CXbar_0003316_x1
AAACCGGACTCAACGAGAAGGACATCGA
>WNV-CXbar_0003317_x1
AAACCGGAGAGGATATTGGAC
>WNV-CXbar_0003318_x1
AAACCGGATGAAATTTTGTAGAAAC
>WNV-CXbar_0003319_x1
AAACCGGCGAACCCATGGAC
>WNV-CXbar_0003320_x2
AAACCGGCGGGCTTCCTGGAC
>WNV-CXbar_0003321_x1
AAACCGGCGTCGATCAGGAGC
>WNV-CXbar_0003322_x1
AAACCGGCTCTGGATGATC
>WNV-CXbar_0003323_x1
AAACCGGCTGACATCCGCCAGAGC
>WNV-CXbar_0003324_x1
AAACCGGGACTGACCAGTAGAAGTCG
>WNV-CXbar_0003325_x1
AAACCGGGATTAAAGAAC
>WNV-CXbar_0003326_x1
AAACCGGGCCTGGGGTTC
>WNV-CXbar_0003327_x1
AAACCGGGCCTGGGGTTCC
>WNV-CXbar_0003328_x1
AAACCGGGCTGTGCCGAC
>WNV-CXbar_0003329_x1
AAACCGGGGACCACGAATGAAC
>WNV-CXbar_0003330_x1
AAACCGGTCAACAGGTCGGAAGGGGAGC
>WNV-CXbar_0003331_x1
AAACCGGTGACTGCTGAAGATGG
>WNV-CXbar_0003332_x1
AAACCGGTGACTGCTGCAGATGG
>WNV-CXbar_0003333_x1
AAACCGGTGGAAGAAGAGCCAGAAGA
>WNV-CXbar_0003334_x2
AAACCGGTGGTGACCAGAAGAAGA
>WNV-CXbar_0003335_x1
AAACCGTACGACACCGACGTGACGTGAC
>WNV-CXbar_0003336_x1
AAACCGTACTGCACGAAC
>WNV-CXbar_0003337_x2
AAACCGTAGATCCGAACTTGTG
>WNV-CXbar_0003338_x1
AAACCGTCATCCGGCAGGAACAGGAC
>WNV-CXbar_0003339_x5
AAACCGTCCAAAACTGAGGC
>WNV-CXbar_0003340_x1
AAACCGTCCGGAGCTGCAGGGC
>WNV-CXbar_0003341_x1
AAACCGTCGTACATGCAGAAG
>WNV-CXbar_0003342_x1
AAACCGTCGTTGTTGTTGGCTGGTGAC
>WNV-CXbar_0003343_x1
AAACCGTCTGTTGACTAATGAAGAC
>WNV-CXbar_0003344_x1
AAACCGTCTTCTCGACTAGGGTGAAC
>WNV-CXbar_0003345_x1
AAACCGTGAAGCGCTAGGAGAAC
>WNV-CXbar_0003346_x1
AAACCGTGACACCGTGAAAAAGAGC
>WNV-CXbar_0003347_x1
AAACCGTGCGGGATTACGGGCGAGACTC
>WNV-CXbar_0003348_x1
AAACCGTGCTGGCGATTGGAC
>WNV-CXbar_0003349_x1
AAACCGTGGACCAATCCGGAGATGG
>WNV-CXbar_0003350_x1
AAACCGTGGAGGAAGAGGATGTGAGC
>WNV-CXbar_0003351_x1
AAACCGTGGCTGCAGAAC
>WNV-CXbar_0003352_x1
AAACCGTGGGACGATGAAAC
>WNV-CXbar_0003353_x1
AAACCGTGGGACGATGAAACAGACATGA
>WNV-CXbar_0003354_x1
AAACCGTGGGCTGCTTTGGC
>WNV-CXbar_0003355_x1
AAACCGTGGTTGCAGAAC
>WNV-CXbar_0003356_x1
AAACCGTGTAAAGTTTAAC
>WNV-CXbar_0003357_x1
AAACCGTGTCGTGTGTGTCC
>WNV-CXbar_0003358_x1
AAACCGTGTGATGTAAAC
>WNV-CXbar_0003359_x1
AAACCGTGTGTCGGAGATGCAGC
>WNV-CXbar_0003360_x1
AAACCGTTCGACACTAGCGAC
>WNV-CXbar_0003361_x1
AAACCGTTCGACTACCAAC
>WNV-CXbar_0003362_x1
AAACCGTTCGGAAGGGCAGGGAGGGAC
>WNV-CXbar_0003363_x1
AAACCGTTCGGGCTGGAC
>WNV-CXbar_0003364_x1
AAACCGTTCGTCCAGGCGGATCCTGAC
>WNV-CXbar_0003365_x1
AAACCGTTGAACCTGCGTG
>WNV-CXbar_0003366_x1
AAACCGTTGACATTGTTGTAC
>WNV-CXbar_0003367_x1
AAACCGTTGACGGACTGTTTGAGC
>WNV-CXbar_0003368_x1
AAACCGTTTCAATCGTTGTTCGTGGATC
>WNV-CXbar_0003369_x1
AAACCGTTTGTGGCGCTGAAC
>WNV-CXbar_0003370_x1
AAACCTAATGCGCAGAGTGTGGAA
>WNV-CXbar_0003371_x1
AAACCTAATGCGCAGAGTGTGGAC
>WNV-CXbar_0003372_x1
AAACCTACGGGACGTGGTCAGGC
>WNV-CXbar_0003373_x1
AAACCTAGAGACTTTAGTGCAGAGACA
>WNV-CXbar_0003374_x1
AAACCTAGGCAGGGGATCACTCGGC
>WNV-CXbar_0003375_x1
AAACCTCCTCGGACAGCAAC
>WNV-CXbar_0003376_x1
AAACCTCCTCGGACAGCGAC
>WNV-CXbar_0003377_x1
AAACCTCCTCGGACAGTGAC
>WNV-CXbar_0003378_x1
AAACCTCGCCACACAGCAC
>WNV-CXbar_0003379_x1
AAACCTCGTGCGGCGGCGTA
>WNV-CXbar_0003380_x1
AAACCTGAAGGAGACTTCGAAC
>WNV-CXbar_0003381_x1
AAACCTGACGCGAAACTGGCCGAAC
>WNV-CXbar_0003382_x1
AAACCTGAGCCAAGTGACGAAGCTC
>WNV-CXbar_0003383_x1
AAACCTGATTGTGCAAATTGAAC
>WNV-CXbar_0003384_x1
AAACCTGCATGCTGCGTCC
>WNV-CXbar_0003385_x1
AAACCTGCCCTGATTGCCAAGTCGAAC
>WNV-CXbar_0003386_x1
AAACCTGCTCCGGAACAAACTGCGGAC
>WNV-CXbar_0003387_x1
AAACCTGGAAGTGGCTGCACCAGAC
>WNV-CXbar_0003388_x1
AAACCTGGACGACGACAAGGAGGAAG
>WNV-CXbar_0003389_x1
AAACCTGGACGATGGCAGTAT
>WNV-CXbar_0003390_x1
AAACCTGGACGGAAGCCGACGGCGAA
>WNV-CXbar_0003391_x1
AAACCTGGACGGAAGCCGACGGCGAAG
>WNV-CXbar_0003392_x1
AAACCTGGACGGAAGCCGACGGCGAAGA
>WNV-CXbar_0003393_x1
AAACCTGTCCGAAGGCCGGCA
>WNV-CXbar_0003394_x1
AAACCTGTCCGGGAATGCTAGAAC
>WNV-CXbar_0003395_x1
AAACCTGTTTCTGTATGATGTTGCC
>WNV-CXbar_0003396_x2
AAACCTGTTTTCCATGGGACTCGAAC
>WNV-CXbar_0003397_x1
AAACCTTACCACTTCTTTACATGA
>WNV-CXbar_0003398_x1
AAACCTTACGGGGAAGAAGAAC
>WNV-CXbar_0003399_x1
AAACCTTCTGAAGCGATCTTGA
>WNV-CXbar_0003400_x2
AAACCTTCTGAATGTATAGC
>WNV-CXbar_0003401_x1
AAACCTTGGACTGCACGGGC
>WNV-CXbar_0003402_x2
AAACCTTTCCAACGAGTCCACA
>WNV-CXbar_0003403_x1
AAACCTTTGAACAAAGGCAGAGAGGA
>WNV-CXbar_0003404_x1
AAACCTTTGAACATTGATTCGCAGGACA
>WNV-CXbar_0003405_x1
AAACGAAAAACACACTGATGGCGGAC
>WNV-CXbar_0003406_x1
AAACGAAAAACTCGACTTGTCTGTGC
>WNV-CXbar_0003407_x1
AAACGAAAATTGGCCACCGTGGC
>WNV-CXbar_0003408_x1
AAACGAAACGAAACTGTTGGCAC
>WNV-CXbar_0003409_x1
AAACGAAACGCGGCTTGGGAA
>WNV-CXbar_0003410_x1
AAACGAAAGCACGCAATGTAAAC
>WNV-CXbar_0003411_x1
AAACGAAAGCACGCGATGTAAAC
>WNV-CXbar_0003412_x2
AAACGAAAGTGAGAGAGAGAGC
>WNV-CXbar_0003413_x1
AAACGAAAGTGTGAAGACGAC
>WNV-CXbar_0003414_x1
AAACGAAAGTTGGGAAGAGGC
>WNV-CXbar_0003415_x2
AAACGAAATAAGCAAAACCGGTGTAAAC
>WNV-CXbar_0003416_x1
AAACGAACAGAACCAGAGAAGCGCA
>WNV-CXbar_0003417_x1
AAACGAACAGAACCAGAGAAGCGCAA
>WNV-CXbar_0003418_x1
AAACGAACAGGTGGACGTAAC
>WNV-CXbar_0003419_x1
AAACGAACCAGTCGAACGCAAC
>WNV-CXbar_0003420_x1
AAACGAACCGGACCGCAGGAC
>WNV-CXbar_0003421_x1
AAACGAACGCAAACGGTGGAAC
>WNV-CXbar_0003422_x1
AAACGAACGCTATCTGCTGCTGGAC
>WNV-CXbar_0003423_x1
AAACGAACTTGATGAAGCACAGCAGAT
>WNV-CXbar_0003424_x2
AAACGAAGAACACAAGAGAGAA
>WNV-CXbar_0003425_x1
AAACGAAGAACACAAGAGAGAAAGAAA
>WNV-CXbar_0003426_x1
AAACGAAGCATGCAGCGAGAGAC
>WNV-CXbar_0003427_x1
AAACGAAGCGAAATTTTGAAC
>WNV-CXbar_0003428_x1
AAACGAAGCGGGGTGAGCCGGAAC
>WNV-CXbar_0003429_x1
AAACGAAGCTTTGAAGGGTGTTTGAC
>WNV-CXbar_0003430_x1
AAACGAAGGAGCGAATGGAC
>WNV-CXbar_0003431_x1
AAACGAAGTTTGAAGGGTGTCTGAC
>WNV-CXbar_0003432_x2
AAACGAATCAAAAGTGATTAAGAGAGC
>WNV-CXbar_0003433_x1
AAACGAATCAACGGGCCGGCCAGAAC
>WNV-CXbar_0003434_x1
AAACGAATCCAGGACGGGAATC
>WNV-CXbar_0003435_x1
AAACGAATGAAAATCGCTCATGAGGC
>WNV-CXbar_0003436_x1
AAACGAATGAAAATCGCTCATTAGGC
>WNV-CXbar_0003437_x1
AAACGAATGCTGTGCCAGACGAAAAC
>WNV-CXbar_0003438_x1
AAACGAATGCTGTTCAAC
>WNV-CXbar_0003439_x2
AAACGACAAAACCAACTCACAAGCAGGC
>WNV-CXbar_0003440_x1
AAACGACAGGCTTATCAAC
>WNV-CXbar_0003441_x1
AAACGACATGTGGGACAGGGAC
>WNV-CXbar_0003442_x1
AAACGACCAACGTTACGGAACGGAAC
>WNV-CXbar_0003443_x1
AAACGACCACGGCTGACGGC
>WNV-CXbar_0003444_x1
AAACGACCAGAACCAGCAGCAGAT
>WNV-CXbar_0003445_x1
AAACGACCCCTCGACGACGGAAC
>WNV-CXbar_0003446_x1
AAACGACCCGAAAATCTTAGATC
>WNV-CXbar_0003447_x1
AAACGACCGGTGGAAAGTGGA
>WNV-CXbar_0003448_x1
AAACGACCGTTCGGAGGCTCGTCCGGC
>WNV-CXbar_0003449_x1
AAACGACGAAACCAACGCACAAGCAGGC
>WNV-CXbar_0003450_x1
AAACGACGAACCCTCAGGTACTGTGCTC
>WNV-CXbar_0003451_x1
AAACGACGAATCGGAACAAGCC
>WNV-CXbar_0003452_x1
AAACGACGACGACGAAGCAGGAGACA
>WNV-CXbar_0003453_x1
AAACGACGACGACGATGAC
>WNV-CXbar_0003454_x1
AAACGACGACGAGGACATGGAC
>WNV-CXbar_0003455_x1
AAACGACGAGGCCCTGGTTGC
>WNV-CXbar_0003456_x1
AAACGACGAGGTCCTGGTTGC
>WNV-CXbar_0003457_x1
AAACGACGCATCATAGATAC
>WNV-CXbar_0003458_x1
AAACGACGCGGAAAAATGGAC
>WNV-CXbar_0003459_x1
AAACGACGCGTTCTGATCAGCTGGC
>WNV-CXbar_0003460_x1
AAACGACGCTTGTGCTGTAC
>WNV-CXbar_0003461_x2
AAACGACGGTAAAGAGATC
>WNV-CXbar_0003462_x1
AAACGACGGTAAAGAGATCCGCGCGGC
>WNV-CXbar_0003463_x1
AAACGACGTAAACGCCACGGGGC
>WNV-CXbar_0003464_x2
AAACGACGTAGAACAAGAAGAAGA
>WNV-CXbar_0003465_x1
AAACGACGTAGAACAAGAAGAAGAC
>WNV-CXbar_0003466_x2
AAACGACGTAGAACAAGAAGAAGACG
>WNV-CXbar_0003467_x1
AAACGACGTAGAACAAGAAGAAGACGAA
>WNV-CXbar_0003468_x1
AAACGACGTCACCGGTGCGGAAGC
>WNV-CXbar_0003469_x1
AAACGACGTCAGCGGTATGGTGGA
>WNV-CXbar_0003470_x1
AAACGACGTGCAAATGTGAGC
>WNV-CXbar_0003471_x1
AAACGACGTTCGACGGCTGGAAGCAGC
>WNV-CXbar_0003472_x1
AAACGACGTTGGCATAAGAA
>WNV-CXbar_0003473_x1
AAACGACTACCTGCTGGGAAC
>WNV-CXbar_0003474_x1
AAACGACTCGACGAAGACC
>WNV-CXbar_0003475_x1
AAACGACTTGTGAACGCTGGAC
>WNV-CXbar_0003476_x1
AAACGACTTTATCAGCGGCTCGTTGAAC
>WNV-CXbar_0003477_x1
AAACGAGAATCTGACGGTTGCGGCA
>WNV-CXbar_0003478_x1
AAACGAGAGGACTAGAGGTGC
>WNV-CXbar_0003479_x1
AAACGAGATCGACTGGAAGGA
>WNV-CXbar_0003480_x3
AAACGAGATCGACTGGAAGGAA
>WNV-CXbar_0003481_x1
AAACGAGATCGCATGGAAAAC
>WNV-CXbar_0003482_x1
AAACGAGATTTTGGAATAAGAGAGGACT
>WNV-CXbar_0003483_x1
AAACGAGCAACTTGATCGCAAAC
>WNV-CXbar_0003484_x1
AAACGAGCAGACTCAGCAGAGA
>WNV-CXbar_0003485_x1
AAACGAGCAGGAACAACCGGAAGGGGAC
>WNV-CXbar_0003486_x1
AAACGAGCAGGAACATGCAGAA
>WNV-CXbar_0003487_x2
AAACGAGCTGTCAAGTAGGAG
>WNV-CXbar_0003488_x1
AAACGAGCTGTCAAGTAGGATG
>WNV-CXbar_0003489_x1
AAACGAGGACTCGGATGAAAA
>WNV-CXbar_0003490_x1
AAACGAGGCCACAACGCATTGAA
>WNV-CXbar_0003491_x1
AAACGAGGTCGATGCGGAC
>WNV-CXbar_0003492_x3
AAACGAGTATGAGCGGCTAGAAC
>WNV-CXbar_0003493_x1
AAACGATAAATGATGAGC
>WNV-CXbar_0003494_x1
AAACGATAAGATAAGATAGAGGCA
>WNV-CXbar_0003495_x1
AAACGATAGAACAAGGAAACAACCCCC
>WNV-CXbar_0003496_x1
AAACGATAGGTTTACAGGC
>WNV-CXbar_0003497_x1
AAACGATAGGTTTACAGGCCGGGA
>WNV-CXbar_0003498_x18
AAACGATAGGTTTACAGGCTGGGA
>WNV-CXbar_0003499_x2
AAACGATAGGTTTACAGGCTGGGAA
>WNV-CXbar_0003500_x5
AAACGATAGGTTTACAGGCTGGGAG
>WNV-CXbar_0003501_x5
AAACGATAGGTTTACAGGCTGGGAGT
>WNV-CXbar_0003502_x1
AAACGATAGGTTTACAGGCTGGGAGTT
>WNV-CXbar_0003503_x1
AAACGATATCAATCGGTGTGATGAGC
>WNV-CXbar_0003504_x1
AAACGATATGAAGCTTGGAGAAAAGGC
>WNV-CXbar_0003505_x1
AAACGATCAAACGAGTCTCGGTGAAC
>WNV-CXbar_0003506_x2
AAACGATCAACATCAGAC
>WNV-CXbar_0003507_x1
AAACGATCAGGATCAATAGGGAC
>WNV-CXbar_0003508_x1
AAACGATCCACAAGGCCGGTGCGCTCAA
>WNV-CXbar_0003509_x1
AAACGATCCGGCTGGAGAC
>WNV-CXbar_0003510_x1
AAACGATCGAACAGTTCGAGGAGC
>WNV-CXbar_0003511_x3
AAACGATCGACAAGGATAAGAAGGGC
>WNV-CXbar_0003512_x1
AAACGATCGACAAGGATAAGAATGGC
>WNV-CXbar_0003513_x1
AAACGATCGCCTCCTAGCAGC
>WNV-CXbar_0003514_x2
AAACGATCGCGGCCGAGCGGAAC
>WNV-CXbar_0003515_x1
AAACGATCGCGTCAAGTTC
>WNV-CXbar_0003516_x1
AAACGATCTGCCTGTCCGGC
>WNV-CXbar_0003517_x1
AAACGATGACGATGAATGACGATGGC
>WNV-CXbar_0003518_x1
AAACGATGAGAGTGGATC
>WNV-CXbar_0003519_x1
AAACGATGATGGTGGTGATGATGAA
>WNV-CXbar_0003520_x1
AAACGATGCAATGTGAACC
>WNV-CXbar_0003521_x1
AAACGATGCAGAATTTGGAC
>WNV-CXbar_0003522_x1
AAACGATGCGTGTTGAGTTC
>WNV-CXbar_0003523_x1
AAACGATGGAGGGCTGCTCGGC
>WNV-CXbar_0003524_x1
AAACGATGTCGACATAAGA
>WNV-CXbar_0003525_x4
AAACGATGTGTGCTGGATGTTGGGT
>WNV-CXbar_0003526_x1
AAACGATGTTTCGGGTTACTGCTACGGC
>WNV-CXbar_0003527_x1
AAACGATTAGGAGGAAATGCAAGCAG
>WNV-CXbar_0003528_x1
AAACGATTAGGGTTGTCGACC
>WNV-CXbar_0003529_x1
AAACGATTATGACTACGACGATGAGC
>WNV-CXbar_0003530_x1
AAACGATTCTTGACTGTGAC
>WNV-CXbar_0003531_x2
AAACGATTGAAAACGGACAGCAAAC
>WNV-CXbar_0003532_x1
AAACGATTGAAGCTGGTCCAAC
>WNV-CXbar_0003533_x1
AAACGATTGTGCTGGAGCAAAC
>WNV-CXbar_0003534_x1
AAACGCAAAATTGAGGGC
>WNV-CXbar_0003535_x1
AAACGCAAACATAGTACTACGGTAGGAC
>WNV-CXbar_0003536_x1
AAACGCAAACTGATTATAAC
>WNV-CXbar_0003537_x3
AAACGCAAAGGATGAAGGA
>WNV-CXbar_0003538_x1
AAACGCAACAACCGGACGGTAGATTC
>WNV-CXbar_0003539_x1
AAACGCAACAACCGGTTCCGTGTTC
>WNV-CXbar_0003540_x1
AAACGCAAGATTCTGACGGAGGTGGTC
>WNV-CXbar_0003541_x1
AAACGCAAGCAGGAGGTAC
>WNV-CXbar_0003542_x1
AAACGCAAGGTGTGTTATGGAAGGGAAC
>WNV-CXbar_0003543_x2
AAACGCAAGGTGTGTTATGGAAGGGAAG
>WNV-CXbar_0003544_x1
AAACGCAAGGTTGACGGAGAATTGAAAC
>WNV-CXbar_0003545_x1
AAACGCAATAGCTGAAGTTC
>WNV-CXbar_0003546_x3
AAACGCAATGTCTTCTGAC
>WNV-CXbar_0003547_x1
AAACGCAATGTCTTCTGCAAC
>WNV-CXbar_0003548_x1
AAACGCAATGTCTTCTGCTTAC
>WNV-CXbar_0003549_x1
AAACGCAATGTCTTCTGCTTCAAGC
>WNV-CXbar_0003550_x1
AAACGCACCTCAACTTTAGAC
>WNV-CXbar_0003551_x1
AAACGCACGCGCTGGACGAAC
>WNV-CXbar_0003552_x1
AAACGCACTCACCCCACCTAAACAGAC
>WNV-CXbar_0003553_x1
AAACGCACTGTCGCGAGAGAGAGC
>WNV-CXbar_0003554_x1
AAACGCAGAAACGGCGGCTTTTGGGGGA
>WNV-CXbar_0003555_x1
AAACGCAGAAACGGCGGTTTTTGGGGGG
>WNV-CXbar_0003556_x1
AAACGCAGACCCGAAGGAGGAAAA
>WNV-CXbar_0003557_x1
AAACGCAGATGAACCTGGACAGCGGCG
>WNV-CXbar_0003558_x1
AAACGCAGCATGCGGTTTTCACC
>WNV-CXbar_0003559_x1
AAACGCAGCTTCGGGACGAAC
>WNV-CXbar_0003560_x1
AAACGCAGGAGGTCGACCAGGAGGC
>WNV-CXbar_0003561_x1
AAACGCAGGGACCTCGCGGAAC
>WNV-CXbar_0003562_x1
AAACGCAGGTGCTGATGATGGACGAC
>WNV-CXbar_0003563_x1
AAACGCAGTTTGGAAAAACGAGC
>WNV-CXbar_0003564_x1
AAACGCATAATTATGACTATCTGAGC
>WNV-CXbar_0003565_x2
AAACGCATATGTCAGCTTGAC
>WNV-CXbar_0003566_x1
AAACGCATCGAGAGATGGACC
>WNV-CXbar_0003567_x1
AAACGCATCGATCGAAGAGGGC
>WNV-CXbar_0003568_x2
AAACGCATCGGTGAACAAC
>WNV-CXbar_0003569_x1
AAACGCATCGTCAACTTTAGA
>WNV-CXbar_0003570_x1
AAACGCATCGTCGAGGAGGTGGA
>WNV-CXbar_0003571_x11
AAACGCATCGTCGAGGAGGTGGC
>WNV-CXbar_0003572_x21
AAACGCATCGTCGAGGAGGTGGCC
>WNV-CXbar_0003573_x2
AAACGCATCGTCGAGGAGGTGGCCA
>WNV-CXbar_0003574_x1
AAACGCATCGTCGAGGAGGTGGTC
>WNV-CXbar_0003575_x1
AAACGCATCGTCGAGGCGGTGGC
>WNV-CXbar_0003576_x1
AAACGCATCGTCGAGGCGGTGGCC
>WNV-CXbar_0003577_x1
AAACGCATCTCAACTTTAGAC
>WNV-CXbar_0003578_x1
AAACGCATGATCGCGTCGTACGTGGGA
>WNV-CXbar_0003579_x1
AAACGCATGGATTCCGGA
>WNV-CXbar_0003580_x1
AAACGCCACACGGGCTGACGCGAGGAC
>WNV-CXbar_0003581_x2
AAACGCCAGATTGCGGAC
>WNV-CXbar_0003582_x1
AAACGCCCAAGGTCGAGAAG
>WNV-CXbar_0003583_x2
AAACGCCCAGCTGTACTAC
>WNV-CXbar_0003584_x1
AAACGCCGACCCCAAGCTCAGCAGCAGA
>WNV-CXbar_0003585_x1
AAACGCCGCCGGCGTCAAGCACTGGAAC
>WNV-CXbar_0003586_x1
AAACGCCGCGACATTTATTGTATTAC
>WNV-CXbar_0003587_x2
AAACGCCGGAGGAAGTAC
>WNV-CXbar_0003588_x3
AAACGCCGGAGGAAGTATAAC
>WNV-CXbar_0003589_x2
AAACGCCGGAGGAAGTATAC
>WNV-CXbar_0003590_x1
AAACGCCGGAGGTTGAGC
>WNV-CXbar_0003591_x1
AAACGCCGGCATGACAATGACAGTGGC
>WNV-CXbar_0003592_x1
AAACGCCGTCGTGCCTTGAAAC
>WNV-CXbar_0003593_x1
AAACGCCTGAAGATGAAAC
>WNV-CXbar_0003594_x1
AAACGCCTTCCCCAAGCAG
>WNV-CXbar_0003595_x2
AAACGCGAAGGAGTTGGTGC
>WNV-CXbar_0003596_x2
AAACGCGATCGTCCGATTCCGGATC
>WNV-CXbar_0003597_x1
AAACGCGCAGATTATGAAC
>WNV-CXbar_0003598_x1
AAACGCGCAGATTATGGGAAC
>WNV-CXbar_0003599_x1
AAACGCGCCAAGTCGTTTGAC
>WNV-CXbar_0003600_x1
AAACGCGCCGGGATTGGGGGA
>WNV-CXbar_0003601_x1
AAACGCGCGATTTAGCTAGCTTC
>WNV-CXbar_0003602_x2
AAACGCGCGCACATCCCTCGGAT
>WNV-CXbar_0003603_x1
AAACGCGCGCTAATGTTCTATCC
>WNV-CXbar_0003604_x1
AAACGCGCGGTAATGTTCTATCC
>WNV-CXbar_0003605_x2
AAACGCGCGTCAGAATGTGAAC
>WNV-CXbar_0003606_x1
AAACGCGGCTTCCTGACGCTGAAGGC
>WNV-CXbar_0003607_x1
AAACGCGTCGCATCCTGAAAGAC
>WNV-CXbar_0003608_x3
AAACGCGTCTCCGTCTCGAAC
>WNV-CXbar_0003609_x1
AAACGCGTGAATTGTGTTGCTGATGGC
>WNV-CXbar_0003610_x1
AAACGCGTTGGCTAGTGAC
>WNV-CXbar_0003611_x1
AAACGCGTTTTAATGTTTGAC
>WNV-CXbar_0003612_x9
AAACGCTACTAGGTGAAACAGAAC
>WNV-CXbar_0003613_x1
AAACGCTAGGCTAAGGCTGACGAC
>WNV-CXbar_0003614_x1
AAACGCTCTGGCTCGTCGGAACC
>WNV-CXbar_0003615_x1
AAACGCTGAAACAGCAGAATACGG
>WNV-CXbar_0003616_x1
AAACGCTGAACGACAGCAAGGCCGCC
>WNV-CXbar_0003617_x1
AAACGCTGCACGCGGATGAGAA
>WNV-CXbar_0003618_x1
AAACGCTGGAAAGTCTCGAAC
>WNV-CXbar_0003619_x1
AAACGCTGGAGAAGGTCTGCATCGACAC
>WNV-CXbar_0003620_x2
AAACGCTGGCCTCTTACGGGAAC
>WNV-CXbar_0003621_x1
AAACGCTGGGTCTATAAT
>WNV-CXbar_0003622_x1
AAACGCTGTTTTGCTCGCTGGTCCGGTC
>WNV-CXbar_0003623_x1
AAACGCTTCGATGGCTGGACG
>WNV-CXbar_0003624_x1
AAACGCTTCGATGGCTGGACGGAAATAC
>WNV-CXbar_0003625_x1
AAACGCTTGAGTGTTTGAC
>WNV-CXbar_0003626_x1
AAACGCTTGCCGAACAGGTAGAC
>WNV-CXbar_0003627_x1
AAACGCTTTTCGAACGAAC
>WNV-CXbar_0003628_x1
AAACGCTTTTTGTCCTTGGAAC
>WNV-CXbar_0003629_x1
AAACGGAAACTGAGATGTGAGCGAAT
>WNV-CXbar_0003630_x1
AAACGGAAACTGTCTCGACAGCAGG
>WNV-CXbar_0003631_x1
AAACGGAACCTGCAGACCCAGGAGATG
>WNV-CXbar_0003632_x1
AAACGGAAGCGGAGAAGGAGGTAAC
>WNV-CXbar_0003633_x1
AAACGGAAGGACTGTGTTTTGTAGC
>WNV-CXbar_0003634_x1
AAACGGAAGTGCTGCAGCAGC
>WNV-CXbar_0003635_x1
AAACGGAATGAACGGCAAGAAGCG
>WNV-CXbar_0003636_x1
AAACGGACATGGACCGACCGAGGAGAA
>WNV-CXbar_0003637_x1
AAACGGACCCGACAGGCGGA
>WNV-CXbar_0003638_x1
AAACGGACCTCGAATTCGTCAGCCGG
>WNV-CXbar_0003639_x1
AAACGGACCTCGGATGTGTTATC
>WNV-CXbar_0003640_x1
AAACGGACGAGTTCAAACGGCAGGAGC
>WNV-CXbar_0003641_x1
AAACGGACGCCTGCTGGAGAAC
>WNV-CXbar_0003642_x1
AAACGGACGGACCACGGTGTAC
>WNV-CXbar_0003643_x1
AAACGGACGGACGGTGGCTTCGGC
>WNV-CXbar_0003644_x1
AAACGGACGGTTTTGCAGAGC
>WNV-CXbar_0003645_x1
AAACGGAGACGGATTGAGGC
>WNV-CXbar_0003646_x1
AAACGGAGCAGTCAAGAAC
>WNV-CXbar_0003647_x1
AAACGGAGCGCGTGCTGAGCAC
>WNV-CXbar_0003648_x1
AAACGGAGGAAGGGGAAGGAC
>WNV-CXbar_0003649_x1
AAACGGAGGAGGGACGAAAAAGGAC
>WNV-CXbar_0003650_x1
AAACGGAGGGAAGCTGGTGTGTATGG
>WNV-CXbar_0003651_x1
AAACGGAGTAACTCGGAGGAAC
>WNV-CXbar_0003652_x3
AAACGGAGTCGGAGTTGAGGA
>WNV-CXbar_0003653_x2
AAACGGAGTCGTGGTGGAC
>WNV-CXbar_0003654_x1
AAACGGAGTGACGGAGAAC
>WNV-CXbar_0003655_x1
AAACGGATACGGACCGGCAC
>WNV-CXbar_0003656_x1
AAACGGATAGAAGCAGCAAGCAAG
>WNV-CXbar_0003657_x1
AAACGGATCGAACGAGGAGGAGAGCAAG
>WNV-CXbar_0003658_x1
AAACGGATCGAGAGATGGGC
>WNV-CXbar_0003659_x1
AAACGGATCGGTCGGCGGGTAAC
>WNV-CXbar_0003660_x1
AAACGGATCGTAAACCTTTGAC
>WNV-CXbar_0003661_x1
AAACGGATCGTCGGAGGAGACGAAGCC
>WNV-CXbar_0003662_x1
AAACGGATGAAGGCAGCAGTGAC
>WNV-CXbar_0003663_x1
AAACGGATGTTGGTGGACACGCAGGAG
>WNV-CXbar_0003664_x1
AAACGGATTCTTCACGAAC
>WNV-CXbar_0003665_x1
AAACGGATTGGCCGGAACGTGAAC
>WNV-CXbar_0003666_x1
AAACGGATTGTACTGAGC
>WNV-CXbar_0003667_x1
AAACGGCAAAAAACCAACCAGAGTACC
>WNV-CXbar_0003668_x1
AAACGGCAAGGGTGGCGAGC
>WNV-CXbar_0003669_x1
AAACGGCACTGCAGATCAAGTCCGGCA
>WNV-CXbar_0003670_x1
AAACGGCAGCGGCAGCGGAGAGAAC
>WNV-CXbar_0003671_x1
AAACGGCAGGTTGGAGGCGATGTGC
>WNV-CXbar_0003672_x1
AAACGGCAGTGTCTGTACC
>WNV-CXbar_0003673_x1
AAACGGCATCGTTCGAGGGTGTAGA
>WNV-CXbar_0003674_x1
AAACGGCATCGTTCGAGGGTGTAGAAA
>WNV-CXbar_0003675_x1
AAACGGCCAAACTCACAGCGAAAGACA
>WNV-CXbar_0003676_x2
AAACGGCCGAGGATCTAACGATTGTGGA
>WNV-CXbar_0003677_x1
AAACGGCGACATGCTGACGATGCAC
>WNV-CXbar_0003678_x1
AAACGGCGACGCCTCGAATGCGC
>WNV-CXbar_0003679_x2
AAACGGCGATAGCTCAGGAAC
>WNV-CXbar_0003680_x1
AAACGGCGCAAAGGACATGTGGA
>WNV-CXbar_0003681_x1
AAACGGCGGGAGTAACGATG
>WNV-CXbar_0003682_x2
AAACGGCGGGAGTAACTATGA
>WNV-CXbar_0003683_x2
AAACGGCGGGAGTAACTATGAC
>WNV-CXbar_0003684_x1
AAACGGCTCGGAAGTGGA
>WNV-CXbar_0003685_x1
AAACGGCTGGGTGGCAGAATGGC
>WNV-CXbar_0003686_x2
AAACGGGAAGAACCTCAACGGCAAGCA
>WNV-CXbar_0003687_x1
AAACGGGAAGAACCTCAACGGCAAGCAA
>WNV-CXbar_0003688_x1
AAACGGGAAGATTGTCAGATTTTAAC
>WNV-CXbar_0003689_x1
AAACGGGACATGCGGGAC
>WNV-CXbar_0003690_x1
AAACGGGACATGCGGGACC
>WNV-CXbar_0003691_x2
AAACGGGACTTCGTGGAC
>WNV-CXbar_0003692_x2
AAACGGGAGGCGGGACGTGGTGC
>WNV-CXbar_0003693_x1
AAACGGGCCGAAAAATAAAGAACAAT
>WNV-CXbar_0003694_x1
AAACGGGCCGAAAAATAAAGAACAATC
>WNV-CXbar_0003695_x1
AAACGGGCGCATATGTAG
>WNV-CXbar_0003696_x1
AAACGGGCGTGTGTGTAC
>WNV-CXbar_0003697_x1
AAACGGGCTCCGTCAAGCTGG
>WNV-CXbar_0003698_x1
AAACGGGCTGTTGGATAAC
>WNV-CXbar_0003699_x2
AAACGGGCTTAGCTGAGTCGTGTGAAAC
>WNV-CXbar_0003700_x1
AAACGGGGAAGGACGTTGCGC
>WNV-CXbar_0003701_x1
AAACGGGGATTGTAAACAG
>WNV-CXbar_0003702_x1
AAACGGGGCCAAGTTGGAA
>WNV-CXbar_0003703_x1
AAACGGGGGATTGGGATC
>WNV-CXbar_0003704_x2
AAACGGGGGGAAGTGAAC
>WNV-CXbar_0003705_x1
AAACGGGGGTGGCTTGAAAGAC
>WNV-CXbar_0003706_x1
AAACGGGGTGGAAATTGTGGAAAAC
>WNV-CXbar_0003707_x2
AAACGGGTGTGAAGCTGGAGGAC
>WNV-CXbar_0003708_x2
AAACGGGTGTTAGGACCGCAATGGAAC
>WNV-CXbar_0003709_x1
AAACGGTAACAGTGGACTTAGGC
>WNV-CXbar_0003710_x1
AAACGGTACCAATTTGAAC
>WNV-CXbar_0003711_x1
AAACGGTACCGAATCTTCGGCGAGACC
>WNV-CXbar_0003712_x1
AAACGGTACGATGCGGCGC
>WNV-CXbar_0003713_x1
AAACGGTACGGTATGTCC
>WNV-CXbar_0003714_x1
AAACGGTAGAATAAGCAGTTAGGCAGAA
>WNV-CXbar_0003715_x1
AAACGGTAGCAGGCGGTGACAAAC
>WNV-CXbar_0003716_x1
AAACGGTATAGAACCTGCAGAAGGAAA
>WNV-CXbar_0003717_x1
AAACGGTCCAAATCGGTTCATGCAGTCC
>WNV-CXbar_0003718_x1
AAACGGTCCAAGTGTGGC
>WNV-CXbar_0003719_x1
AAACGGTCCAGGACGGAAC
>WNV-CXbar_0003720_x1
AAACGGTCCGCGCTCGATGACGGT
>WNV-CXbar_0003721_x1
AAACGGTCCGGACCTGTGTATC
>WNV-CXbar_0003722_x1
AAACGGTCCGGATCAAGCAG
>WNV-CXbar_0003723_x1
AAACGGTCCGGTCGGTTAGTGC
>WNV-CXbar_0003724_x1
AAACGGTCGAGGTGATGAAC
>WNV-CXbar_0003725_x1
AAACGGTCGAGTACAAGAACA
>WNV-CXbar_0003726_x1
AAACGGTCGCAAAATGGAAC
>WNV-CXbar_0003727_x1
AAACGGTCGCGATTTAGAGTC
>WNV-CXbar_0003728_x1
AAACGGTGACCACGGAGCACGGCAA
>WNV-CXbar_0003729_x1
AAACGGTGAGCGCCCTCTGGAAC
>WNV-CXbar_0003730_x1
AAACGGTGATCGTCTTCAGAC
>WNV-CXbar_0003731_x1
AAACGGTGATCGTGGAGCGCGAGAAG
>WNV-CXbar_0003732_x3
AAACGGTGCAGGATGGAGAC
>WNV-CXbar_0003733_x1
AAACGGTGCAGGATGGAGACT
>WNV-CXbar_0003734_x1
AAACGGTGGTTTTTCTGGAGCTGGA
>WNV-CXbar_0003735_x1
AAACGGTGGTTTTTCTGGAGCTGGAAGC
>WNV-CXbar_0003736_x1
AAACGGTGTGAATGTTTGA
>WNV-CXbar_0003737_x1
AAACGGTGTGTCATCTCC
>WNV-CXbar_0003738_x1
AAACGGTGTTGTACTGAGA
>WNV-CXbar_0003739_x1
AAACGGTGTTGTACTGAGAGC
>WNV-CXbar_0003740_x1
AAACGGTTCAACATCTGGAGTAGGC
>WNV-CXbar_0003741_x1
AAACGGTTCCGTGGACGGGTTC
>WNV-CXbar_0003742_x1
AAACGGTTCGGGTTTAGATA
>WNV-CXbar_0003743_x2
AAACGGTTCGGGTTTGTTTTGC
>WNV-CXbar_0003744_x1
AAACGGTTGAAGATGGACGTGAAC
>WNV-CXbar_0003745_x2
AAACGGTTGAGGAAGGACTGTACTAC
>WNV-CXbar_0003746_x1
AAACGGTTGATTTGGAAAC
>WNV-CXbar_0003747_x1
AAACGGTTGTTTTTGTCGGCGCAGAAA
>WNV-CXbar_0003748_x1
AAACGGTTTACCTGGGGGGC
>WNV-CXbar_0003749_x1
AAACGGTTTATAGTCATGAAAG
>WNV-CXbar_0003750_x1
AAACGGTTTTTCTCGTATTTTCC
>WNV-CXbar_0003751_x1
AAACGTAAACTTGCCGAGC
>WNV-CXbar_0003752_x1
AAACGTAACCGCGGGTAAAC
>WNV-CXbar_0003753_x1
AAACGTAACGGACACCGTGAC
>WNV-CXbar_0003754_x1
AAACGTAACGTTGATGAAC
>WNV-CXbar_0003755_x1
AAACGTAACTAGTAAGAC
>WNV-CXbar_0003756_x1
AAACGTAAGTACAGTATGACGCGAC
>WNV-CXbar_0003757_x1
AAACGTACAGTATGTAAAAAGAA
>WNV-CXbar_0003758_x1
AAACGTACGAGTCGAACCAGAAG
>WNV-CXbar_0003759_x1
AAACGTACGGAAAATAGCT
>WNV-CXbar_0003760_x2
AAACGTACGGCACGAAGAA
>WNV-CXbar_0003761_x1
AAACGTACGTACGTTTAGAGC
>WNV-CXbar_0003762_x1
AAACGTACTCGGATTGTCTGCAAACGGC
>WNV-CXbar_0003763_x1
AAACGTACTGTTCAACCCGGTGGAAC
>WNV-CXbar_0003764_x1
AAACGTAGAGGTTAGCAC
>WNV-CXbar_0003765_x1
AAACGTAGATTGTAAGTTC
>WNV-CXbar_0003766_x1
AAACGTAGCGAGAGATGGGC
>WNV-CXbar_0003767_x1
AAACGTAGCGTTCACGAATCTGTCCAAC
>WNV-CXbar_0003768_x1
AAACGTAGGATTGTTCAC
>WNV-CXbar_0003769_x1
AAACGTAGTGGTAGAAGAAGCAGTGAC
>WNV-CXbar_0003770_x3
AAACGTAGTGGTAGAAGAAGCAGTGACG
>WNV-CXbar_0003771_x1
AAACGTATAGAGAGATGGGC
>WNV-CXbar_0003772_x2
AAACGTATATCGGTGTGAACGAGGAC
>WNV-CXbar_0003773_x1
AAACGTATCGACAGAGGGGCTAGTGTAC
>WNV-CXbar_0003774_x1
AAACGTATCGAGAGAAGGGC
>WNV-CXbar_0003775_x3
AAACGTATCGAGAGAGGGGC
>WNV-CXbar_0003776_x1
AAACGTATCGAGAGATCGAC
>WNV-CXbar_0003777_x1
AAACGTATCGAGAGATCGGC
>WNV-CXbar_0003778_x1
AAACGTATCGAGAGATGAAC
>WNV-CXbar_0003779_x1
AAACGTATCGAGAGATGAC
>WNV-CXbar_0003780_x8
AAACGTATCGAGAGATGGAA
>WNV-CXbar_0003781_x25
AAACGTATCGAGAGATGGAAC
>WNV-CXbar_0003782_x1
AAACGTATCGAGAGATGGAAT
>WNV-CXbar_0003783_x19
AAACGTATCGAGAGATGGAC
>WNV-CXbar_0003784_x9
AAACGTATCGAGAGATGGACC
>WNV-CXbar_0003785_x1
AAACGTATCGAGAGATGGACTAGTGTAC
>WNV-CXbar_0003786_x1
AAACGTATCGAGAGATGGCC
>WNV-CXbar_0003787_x1
AAACGTATCGAGAGATGGGA
>WNV-CXbar_0003788_x130
AAACGTATCGAGAGATGGGC
>WNV-CXbar_0003789_x3
AAACGTATCGAGAGATGGGCC
>WNV-CXbar_0003790_x8
AAACGTATCGAGAGATGGGCTAGTGTAC
>WNV-CXbar_0003791_x2
AAACGTATCGAGAGATGGGCTCGTATG
>WNV-CXbar_0003792_x1
AAACGTATCGAGAGATTGGC
>WNV-CXbar_0003793_x1
AAACGTATCGAGTGATGGGC
>WNV-CXbar_0003794_x1
AAACGTCAAAGTCATCGATGG
>WNV-CXbar_0003795_x1
AAACGTCAAATCAGCACAAAC
>WNV-CXbar_0003796_x1
AAACGTCAATGGTAGAAGGGAAGATGT
>WNV-CXbar_0003797_x1
AAACGTCACCCTGAAGACC
>WNV-CXbar_0003798_x1
AAACGTCAGAACCAGTCTACTGCAAC
>WNV-CXbar_0003799_x2
AAACGTCAGCTGCTCAAC
>WNV-CXbar_0003800_x1
AAACGTCATCCAGCTGTCGTTC
>WNV-CXbar_0003801_x1
AAACGTCATCGTCACTCGCTGCAAC
>WNV-CXbar_0003802_x1
AAACGTCATGGATCTGAGGGC
>WNV-CXbar_0003803_x1
AAACGTCCAGAAGAAGATCGCC
>WNV-CXbar_0003804_x6
AAACGTCCAGGAGTTGAC
>WNV-CXbar_0003805_x1
AAACGTCCAGGAGTTGTAAC
>WNV-CXbar_0003806_x7
AAACGTCCAGGAGTTGTAC
>WNV-CXbar_0003807_x1
AAACGTCCAGGAGTTGTACC
>WNV-CXbar_0003808_x1
AAACGTCCCGACGGTCACGTTCAAC
>WNV-CXbar_0003809_x1
AAACGTCCCGGATCAAGCAGA
>WNV-CXbar_0003810_x1
AAACGTCCGCGGCCAACAAC
>WNV-CXbar_0003811_x1
AAACGTCCTCGGAGAACTGGAA
>WNV-CXbar_0003812_x1
AAACGTCGAAGGTTGCGTAGAC
>WNV-CXbar_0003813_x1
AAACGTCGAGGGCATGAAC
>WNV-CXbar_0003814_x1
AAACGTCGATCTGGGCAAGGAGGAG
>WNV-CXbar_0003815_x1
AAACGTCGCACCGCCGGAAAGAGAC
>WNV-CXbar_0003816_x2
AAACGTCGCAGCGCTGAAAAC
>WNV-CXbar_0003817_x1
AAACGTCGCGGCAAGCTGTCCGAAC
>WNV-CXbar_0003818_x1
AAACGTCGGCAGCCGGGAAC
>WNV-CXbar_0003819_x1
AAACGTCGGGAATGTTCAAA
>WNV-CXbar_0003820_x1
AAACGTCGGGAATGTTCAAC
>WNV-CXbar_0003821_x1
AAACGTCGGGTTGCTTTGTGAC
>WNV-CXbar_0003822_x1
AAACGTCTGAGCACTTATGAA
>WNV-CXbar_0003823_x1
AAACGTCTGTTGCCTGTGACTTAACGGA
>WNV-CXbar_0003824_x1
AAACGTCTGTTGTCTGTGTTTC
>WNV-CXbar_0003825_x1
AAACGTGAACGTGGACTCCAAAC
>WNV-CXbar_0003826_x1
AAACGTGAAGAATCGTCAGCGAGTGAGT
>WNV-CXbar_0003827_x1
AAACGTGAAGATTGTCAGATTTTAACC
>WNV-CXbar_0003828_x1
AAACGTGAAGGGAAAGAC
>WNV-CXbar_0003829_x1
AAACGTGACCTGACTCGCTGAAC
>WNV-CXbar_0003830_x1
AAACGTGACGACAGTCGTAGC
>WNV-CXbar_0003831_x1
AAACGTGACTATCTGCAGAACC
>WNV-CXbar_0003832_x1
AAACGTGACTTTGTCGAC
>WNV-CXbar_0003833_x1
AAACGTGATCGCGACTGGGACAAA
>WNV-CXbar_0003834_x1
AAACGTGCAGATTAAGGGC
>WNV-CXbar_0003835_x2
AAACGTGCAGCAGTGGAATGATGAAC
>WNV-CXbar_0003836_x1
AAACGTGCAGCCGTGGAATGATGAAC
>WNV-CXbar_0003837_x1
AAACGTGCATAGCTTGTACTGAAGAA
>WNV-CXbar_0003838_x1
AAACGTGCATCTGTGAATAGTT
>WNV-CXbar_0003839_x1
AAACGTGCATGGAATAATGGAACATGAC
>WNV-CXbar_0003840_x1
AAACGTGCGTACAGATTATGAAC
>WNV-CXbar_0003841_x1
AAACGTGCTCGTCTGTGACGCGGTCGAC
>WNV-CXbar_0003842_x1
AAACGTGGAAAATGTAAAC
>WNV-CXbar_0003843_x2
AAACGTGGAACAGTGCGGC
>WNV-CXbar_0003844_x1
AAACGTGGAACAGTGCGGCA
>WNV-CXbar_0003845_x1
AAACGTGGAACTGACTTGA
>WNV-CXbar_0003846_x1
AAACGTGGAGCTCGTCGTCGAGCGAAG
>WNV-CXbar_0003847_x1
AAACGTGGATGCAGCAAGATGG
>WNV-CXbar_0003848_x1
AAACGTGGCCGGCGGGGACAAGTTCAC
>WNV-CXbar_0003849_x1
AAACGTGGCTGCCCAGCAGGG
>WNV-CXbar_0003850_x1
AAACGTGGTTGATACTATGGC
>WNV-CXbar_0003851_x1
AAACGTGTCCAGAAGTGGTGA
>WNV-CXbar_0003852_x1
AAACGTGTTATCTTGTGAAC
>WNV-CXbar_0003853_x1
AAACGTGTTGATGTCGAC
>WNV-CXbar_0003854_x1
AAACGTGTTGTGCATTAGAGC
>WNV-CXbar_0003855_x1
AAACGTTAGACGTGGTAAGCGAGAGGC
>WNV-CXbar_0003856_x1
AAACGTTATTGTTCGATCGG
>WNV-CXbar_0003857_x1
AAACGTTCAAGATCTTCGGC
>WNV-CXbar_0003858_x1
AAACGTTCACCAACCTCAAAAC
>WNV-CXbar_0003859_x1
AAACGTTCCGGATCAAGC
>WNV-CXbar_0003860_x3
AAACGTTCCGGATCAAGCAG
>WNV-CXbar_0003861_x4
AAACGTTCCGGATCAAGCAGA
>WNV-CXbar_0003862_x36
AAACGTTCCGGATCAAGCAGAA
>WNV-CXbar_0003863_x1
AAACGTTCCGGATCAAGCAGAAA
>WNV-CXbar_0003864_x1
AAACGTTCCGGATCAAGCAGAG
>WNV-CXbar_0003865_x1
AAACGTTCGAACGTTGGGC
>WNV-CXbar_0003866_x1
AAACGTTCGTTCAGTAGGCC
>WNV-CXbar_0003867_x1
AAACGTTCGTTCAGTAGGCT
>WNV-CXbar_0003868_x1
AAACGTTGAAGGTGTGGAGGAAGA
>WNV-CXbar_0003869_x1
AAACGTTGCGCGTCTGGGACC
>WNV-CXbar_0003870_x1
AAACGTTGGATCAGAAGA
>WNV-CXbar_0003871_x1
AAACGTTGGCCGTGCGAC
>WNV-CXbar_0003872_x1
AAACGTTGGCTCCGCTGGAC
>WNV-CXbar_0003873_x1
AAACGTTGTTATGGTTTTGTTTGAGC
>WNV-CXbar_0003874_x1
AAACGTTGTTTGCCGTTCATGA
>WNV-CXbar_0003875_x1
AAACGTTTAGGCCACGATGAGAAC
>WNV-CXbar_0003876_x1
AAACGTTTGCCGATTATGGGAGC
>WNV-CXbar_0003877_x1
AAACGTTTGGGGCCGTGGAGACAAGC
>WNV-CXbar_0003878_x1
AAACGTTTTCGCTTGTGGAGC
>WNV-CXbar_0003879_x1
AAACGTTTTGAGGACAGTGT
>WNV-CXbar_0003880_x1
AAACTAAAAAGTGACCCCGT
>WNV-CXbar_0003881_x1
AAACTAAAGTTGTCGCGTTGCGC
>WNV-CXbar_0003882_x1
AAACTAAATGATTGACCAGTAAGC
>WNV-CXbar_0003883_x2
AAACTAACGAAACTTGAATGAAGGCA
>WNV-CXbar_0003884_x1
AAACTAACGATAGGCCCGTAGGACGGC
>WNV-CXbar_0003885_x1
AAACTAACTGGCGCAGAAAAGCAAA
>WNV-CXbar_0003886_x1
AAACTAACTGGCGCAGAAACG
>WNV-CXbar_0003887_x1
AAACTAACTGGCGCAGAAACGC
>WNV-CXbar_0003888_x3
AAACTAACTGGCGCAGAAACGCA
>WNV-CXbar_0003889_x1
AAACTAACTGGCGCAGAAACGCAA
>WNV-CXbar_0003890_x1
AAACTAACTGGCGCAGAAACGCC
>WNV-CXbar_0003891_x1
AAACTAAGAAATGCGCGGACGAAA
>WNV-CXbar_0003892_x2
AAACTAAGTACGGAGTTGGTGAGC
>WNV-CXbar_0003893_x1
AAACTAATCGGAAGTGAAGGCAAGCGAC
>WNV-CXbar_0003894_x1
AAACTAATCGGTCTTACTAAC
>WNV-CXbar_0003895_x1
AAACTAATCTACGATGCATGGCTCAAGA
>WNV-CXbar_0003896_x1
AAACTACAGAGCGAGTTGTGGCGC
>WNV-CXbar_0003897_x1
AAACTACGTCATCATGACCAAAAC
>WNV-CXbar_0003898_x1
AAACTACTCCAACTGCCGGCTCAGCA
>WNV-CXbar_0003899_x1
AAACTACTGAACAGGTGGAGCGC
>WNV-CXbar_0003900_x2
AAACTACTTGAAGTCAGCTGAAGGC
>WNV-CXbar_0003901_x1
AAACTACTTTGATCGCCCCTGCGC
>WNV-CXbar_0003902_x1
AAACTAGAACAAATGCAGAAG
>WNV-CXbar_0003903_x1
AAACTAGAGCACGCAATGTAAAC
>WNV-CXbar_0003904_x1
AAACTAGAGGAACTCAAGGCA
>WNV-CXbar_0003905_x1
AAACTAGATGAGACTCTGGCTTGGCC
>WNV-CXbar_0003906_x1
AAACTAGCCAATCAACGAC
>WNV-CXbar_0003907_x1
AAACTAGCCGAACGCGTGTTCTGAGATA
>WNV-CXbar_0003908_x1
AAACTAGGCGGTTAAGGAGTGGAA
>WNV-CXbar_0003909_x1
AAACTAGGCGGTTAAGGAGTGGAAT
>WNV-CXbar_0003910_x1
AAACTAGTGATGGTTGTCGCTGTGAAA
>WNV-CXbar_0003911_x1
AAACTAGTGGGGCAAGACGAGCAA
>WNV-CXbar_0003912_x1
AAACTATAGAATGACAGCAGAATG
>WNV-CXbar_0003913_x1
AAACTATCAAGGTAGTCGTCGAC
>WNV-CXbar_0003914_x1
AAACTATGACTCGTGATTATACTCCA
>WNV-CXbar_0003915_x1
AAACTATGCAGAGAAGGCTGGAGC
>WNV-CXbar_0003916_x2
AAACTATGCGGGATTACGGGCGAGAC
>WNV-CXbar_0003917_x1
AAACTATGGTTTAAGTAGATTTGCAGGA
>WNV-CXbar_0003918_x1
AAACTATTGGTTTGAGACTACAGAAGAA
>WNV-CXbar_0003919_x1
AAACTCAAACGAGCTGAAGC
>WNV-CXbar_0003920_x1
AAACTCAAAGCGAAGAAGGGAAAA
>WNV-CXbar_0003921_x1
AAACTCAACACGATTCGGC
>WNV-CXbar_0003922_x1
AAACTCAACCACCCAACTGGAGCCG
>WNV-CXbar_0003923_x1
AAACTCAACCGCTTTCGACC
>WNV-CXbar_0003924_x1
AAACTCAACGATTGTAACCTCACCACGG
>WNV-CXbar_0003925_x1
AAACTCAAGATACGGTCTCTAACC
>WNV-CXbar_0003926_x1
AAACTCAAGGACGCAACAGGAGACG
>WNV-CXbar_0003927_x1
AAACTCAAGGACGCAACTGCAGAC
>WNV-CXbar_0003928_x11
AAACTCAAGGACGCAACTGGAG
>WNV-CXbar_0003929_x7
AAACTCAAGGACGCAACTGGAGA
>WNV-CXbar_0003930_x20
AAACTCAAGGACGCAACTGGAGAC
>WNV-CXbar_0003931_x1
AAACTCAAGGACGCAACTGGAGACC
>WNV-CXbar_0003932_x55
AAACTCAAGGACGCAACTGGAGACG
>WNV-CXbar_0003933_x9
AAACTCAAGGACGCAACTGGAGACGA
>WNV-CXbar_0003934_x8
AAACTCAAGGACGCAACTGGAGACGAA
>WNV-CXbar_0003935_x4
AAACTCAAGGACGCAACTGGAGACGAAA
>WNV-CXbar_0003936_x2
AAACTCAAGGACGCAACTGGAGACGAG
>WNV-CXbar_0003937_x2
AAACTCAAGGACGCAACTGGAGACGG
>WNV-CXbar_0003938_x1
AAACTCAGTACTCGAAACAAACAAGC
>WNV-CXbar_0003939_x1
AAACTCAGTACTCGAAACAAACAAGCA
>WNV-CXbar_0003940_x1
AAACTCATACTAGCAGAAT
>WNV-CXbar_0003941_x1
AAACTCATTGAATAGTATGAA
>WNV-CXbar_0003942_x1
AAACTCCCAACAGCTTCTACCGAAT
>WNV-CXbar_0003943_x1
AAACTCCCAACAGCTTGTACCGA
>WNV-CXbar_0003944_x6
AAACTCCCAACAGCTTGTACCGAAT
>WNV-CXbar_0003945_x1
AAACTCCCAACAGCTTGTACCGAATC
>WNV-CXbar_0003946_x1
AAACTCCCCAAGTGGAAGC
>WNV-CXbar_0003947_x1
AAACTCCGCCAAGATTGAAAC
>WNV-CXbar_0003948_x1
AAACTCCGGCAAGATTGAA
>WNV-CXbar_0003949_x1
AAACTCCGGCAAGATTGAAAC
>WNV-CXbar_0003950_x2
AAACTCCGGCGAAGGCGACC
>WNV-CXbar_0003951_x1
AAACTCCGGTGGCACGGCAACA
>WNV-CXbar_0003952_x1
AAACTCCGTCAAGATTCAAAC
>WNV-CXbar_0003953_x1
AAACTCCGTCAAGATTGAA
>WNV-CXbar_0003954_x1
AAACTCCGTCAAGATTGAAA
>WNV-CXbar_0003955_x97
AAACTCCGTCAAGATTGAAAC
>WNV-CXbar_0003956_x18
AAACTCCGTCAAGATTGAAACC
>WNV-CXbar_0003957_x2
AAACTCCGTCAAGATTGAAACCA
>WNV-CXbar_0003958_x1
AAACTCCGTCAATATTGAAAC
>WNV-CXbar_0003959_x1
AAACTCCGTCAATATTTAAACTCGTCTG
>WNV-CXbar_0003960_x1
AAACTCCTGACGCAGAAGAATCCGGAA
>WNV-CXbar_0003961_x1
AAACTCCTTCCACCGGCGGT
>WNV-CXbar_0003962_x1
AAACTCGAAACAGCAGAAAGAAAGTC
>WNV-CXbar_0003963_x1
AAACTCGAACAGCTGAAGTCG
>WNV-CXbar_0003964_x2
AAACTCGAACAGCTGGAGTCGGCT
>WNV-CXbar_0003965_x1
AAACTCGAACGTCGTGACGGCCGG
>WNV-CXbar_0003966_x1
AAACTCGACACGGAACTGGC
>WNV-CXbar_0003967_x1
AAACTCGACTCGTGGTGTCAGTATGGC
>WNV-CXbar_0003968_x1
AAACTCGATCATGGACCTAGA
>WNV-CXbar_0003969_x1
AAACTCGATCTATGGGACCCTAAAC
>WNV-CXbar_0003970_x1
AAACTCGATGAACGACGACGGCC
>WNV-CXbar_0003971_x1
AAACTCGCAGGATCGCAGAC
>WNV-CXbar_0003972_x2
AAACTCGCGAATCGGTCTGTGTCC
>WNV-CXbar_0003973_x18
AAACTCGCGGCTTTAAAC
>WNV-CXbar_0003974_x1
AAACTCGCGGCTTTAAGAA
>WNV-CXbar_0003975_x1
AAACTCGCGGCTTTAAGAAAC
>WNV-CXbar_0003976_x5
AAACTCGCGGCTTTAAGAC
>WNV-CXbar_0003977_x1
AAACTCGCGGCTTTAAGACC
>WNV-CXbar_0003978_x8
AAACTCGCGGCTTTAAGGC
>WNV-CXbar_0003979_x3
AAACTCGCTCGGTCGAAC
>WNV-CXbar_0003980_x1
AAACTCGGAGCACAACGGCAGCA
>WNV-CXbar_0003981_x1
AAACTCGGCAGCAGAAGTGTAAG
>WNV-CXbar_0003982_x1
AAACTCGGGAAGTATGCTGAAGATCCG
>WNV-CXbar_0003983_x1
AAACTCGGTATCGTCGATC
>WNV-CXbar_0003984_x1
AAACTCGTAACGCTACAGAAACGGACG
>WNV-CXbar_0003985_x1
AAACTCGTCCGCTGCAAAGGAAC
>WNV-CXbar_0003986_x1
AAACTCGTGCGGAACAAGTAAGAAC
>WNV-CXbar_0003987_x1
AAACTCGTTCCTGTCCAAAGTAC
>WNV-CXbar_0003988_x1
AAACTCGTTGGTCAAGTGGGAC
>WNV-CXbar_0003989_x2
AAACTCTAGAATTGAAAAAC
>WNV-CXbar_0003990_x1
AAACTCTCAAGCAGTAGAAA
>WNV-CXbar_0003991_x2
AAACTCTCAAGCAGTAGAAC
>WNV-CXbar_0003992_x1
AAACTCTGAAACAAGGACGGG
>WNV-CXbar_0003993_x1
AAACTCTGCGGGATTACGGGCGAGAC
>WNV-CXbar_0003994_x1
AAACTCTGGACGACGTGA
>WNV-CXbar_0003995_x1
AAACTCTGTAAGCTGAGAGAAC
>WNV-CXbar_0003996_x1
AAACTCTGTGAACGAACATAGGCGGC
>WNV-CXbar_0003997_x1
AAACTCTGTGTGTGAGAGACAGTGGC
>WNV-CXbar_0003998_x1
AAACTCTGTTATGAACTGCAAAAGAAC
>WNV-CXbar_0003999_x1
AAACTCTTATCGCGTTCGGAATGGTGGT
>WNV-CXbar_0004000_x1
AAACTCTTGCAAGGTTTTTTCCGGAC
>WNV-CXbar_0004001_x2
AAACTCTTGGACGACGGCAGGAACA
>WNV-CXbar_0004002_x1
AAACTCTTGGACGACGGCAGGAACAC
>WNV-CXbar_0004003_x1
AAACTCTTGGACGACGGCAGGAACACC
>WNV-CXbar_0004004_x1
AAACTCTTGGCACAGCTTTAGGGCGGCT
>WNV-CXbar_0004005_x1
AAACTCTTTGCCGAGCTGGAGACCA
>WNV-CXbar_0004006_x1
AAACTGAACCAAGTAAAG
>WNV-CXbar_0004007_x1
AAACTGAACGACGAGCAGAGCC
>WNV-CXbar_0004008_x1
AAACTGAACGACGAGCAGAGCCTGT
>WNV-CXbar_0004009_x1
AAACTGAAGAAACTGGCAGCGGAGGC
>WNV-CXbar_0004010_x1
AAACTGAAGATGTTAGGGAA
>WNV-CXbar_0004011_x1
AAACTGAAGGAAAAGCTGATCAAGCAC
>WNV-CXbar_0004012_x1
AAACTGAAGGCCGAGCGCGAGCGTGGTA
>WNV-CXbar_0004013_x1
AAACTGAAGTAAGCAAGGAGACAA
>WNV-CXbar_0004014_x1
AAACTGAAGTAAGCAAGGAGACAAA
>WNV-CXbar_0004015_x1
AAACTGAATGATCGCTCGTATGTGGT
>WNV-CXbar_0004016_x1
AAACTGACAATTGGCAACTAGAACTCC
>WNV-CXbar_0004017_x1
AAACTGACACAAGCAAAACAACCACA
>WNV-CXbar_0004018_x1
AAACTGACAGCTGCTAACACGAAC
>WNV-CXbar_0004019_x1
AAACTGACAGTGCTCGAGCGTGGAA
>WNV-CXbar_0004020_x1
AAACTGACCAATGACACGAAAC
>WNV-CXbar_0004021_x2
AAACTGACCCAGCTGGAAC
>WNV-CXbar_0004022_x1
AAACTGACCGTGCTCGAGTGTGGA
>WNV-CXbar_0004023_x1
AAACTGACGACGGACTGTACGATTGC
>WNV-CXbar_0004024_x1
AAACTGACGGTTCTACAA
>WNV-CXbar_0004025_x1
AAACTGAGAAGGAAAGAAAAC
>WNV-CXbar_0004026_x1
AAACTGAGCATGGGGAAGATGAG
>WNV-CXbar_0004027_x2
AAACTGAGCCTGAGCGAGGTGGAAAC
>WNV-CXbar_0004028_x1
AAACTGAGCGATTCGGATCGGAAC
>WNV-CXbar_0004029_x1
AAACTGAGTTTTTCGACGCGGC
>WNV-CXbar_0004030_x1
AAACTGATCATCAACTCGCTGTACC
>WNV-CXbar_0004031_x1
AAACTGATCCTGTCGAACGCGCTGGGC
>WNV-CXbar_0004032_x1
AAACTGATCGAGAAAGCCGCCAAAC
>WNV-CXbar_0004033_x1
AAACTGATCTGGCGGCGCTGCAGC
>WNV-CXbar_0004034_x1
AAACTGATGATGCAAAAGCTTTGGGAGC
>WNV-CXbar_0004035_x1
AAACTGATGGCACCGATCGACCTGGAAC
>WNV-CXbar_0004036_x1
AAACTGATGTGGTTAGGC
>WNV-CXbar_0004037_x1
AAACTGATTGACGGTCTTTGGCA
>WNV-CXbar_0004038_x1
AAACTGATTGCACAAACCAGGAGAGGCA
>WNV-CXbar_0004039_x1
AAACTGATTGCAGAATGGTTC
>WNV-CXbar_0004040_x1
AAACTGATTTGTGGAAAGCGGC
>WNV-CXbar_0004041_x19
AAACTGATTTTTGGAAAGCGGC
>WNV-CXbar_0004042_x1
AAACTGATTTTTGGAAAGCGGCG
>WNV-CXbar_0004043_x2
AAACTGATTTTTGGAAAGCGGCGGA
>WNV-CXbar_0004044_x1
AAACTGATTTTTGGAAAGCGGCGGAA
>WNV-CXbar_0004045_x13
AAACTGATTTTTGGAAAGCGGCGGAAC
>WNV-CXbar_0004046_x1
AAACTGATTTTTGGAAAGCGGCGTAAC
>WNV-CXbar_0004047_x5
AAACTGATTTTTGGAAAGCGGTGGAAC
>WNV-CXbar_0004048_x2
AAACTGATTTTTGGAAAGCGGTGGAACA
>WNV-CXbar_0004049_x11
AAACTGATTTTTGGAAATTGGCGGAAC
>WNV-CXbar_0004050_x1
AAACTGATTTTTGGAGAGCGGCGGA
>WNV-CXbar_0004051_x1
AAACTGATTTTTGGAGAGCGGCGGAC
>WNV-CXbar_0004052_x1
AAACTGATTTTTGGAGAGCGGCGGACA
>WNV-CXbar_0004053_x1
AAACTGCAACAGATGGCAC
>WNV-CXbar_0004054_x1
AAACTGCAAGAACCGACATCAGAA
>WNV-CXbar_0004055_x2
AAACTGCAAGAACCGACATCAGAAT
>WNV-CXbar_0004056_x1
AAACTGCAAGAACCGACATCAGAATGG
>WNV-CXbar_0004057_x1
AAACTGCAAGGCCTGAAC
>WNV-CXbar_0004058_x1
AAACTGCACCGGTGACATTGGGC
>WNV-CXbar_0004059_x1
AAACTGCACCGTGCGGACGAAAAAGGGC
>WNV-CXbar_0004060_x1
AAACTGCACGCGGACGGAATTATG
>WNV-CXbar_0004061_x1
AAACTGCAGAAGCTGGAAGAGCAGAAGA
>WNV-CXbar_0004062_x1
AAACTGCAGAGAGATTGTTTCGGAAC
>WNV-CXbar_0004063_x2
AAACTGCAGCGTTAGAGGGTAGCTGGGA
>WNV-CXbar_0004064_x1
AAACTGCAGGAAGTGTAAAC
>WNV-CXbar_0004065_x1
AAACTGCAGGACACATGAAC
>WNV-CXbar_0004066_x1
AAACTGCAGGCTGGTCTAACC
>WNV-CXbar_0004067_x2
AAACTGCAGGTGTTGAAC
>WNV-CXbar_0004068_x3
AAACTGCAGTAAGTTATGTACAAC
>WNV-CXbar_0004069_x1
AAACTGCAGTTAGTTATGTACAAC
>WNV-CXbar_0004070_x1
AAACTGCATATCGGTCAAC
>WNV-CXbar_0004071_x3
AAACTGCATATCTGTCAAC
>WNV-CXbar_0004072_x1
AAACTGCATATCTGTCAC
>WNV-CXbar_0004073_x1
AAACTGCATATCTGTCGAC
>WNV-CXbar_0004074_x1
AAACTGCATATCTGTCGC
>WNV-CXbar_0004075_x1
AAACTGCATTTCGAGACC
>WNV-CXbar_0004076_x1
AAACTGCCACACGACGTCGAAC
>WNV-CXbar_0004077_x1
AAACTGCCAGCGTGATAACGGAT
>WNV-CXbar_0004078_x1
AAACTGCCCCTGATCGTATAAATGTCCC
>WNV-CXbar_0004079_x1
AAACTGCCGGCGGTTTCGAAC
>WNV-CXbar_0004080_x1
AAACTGCCTAGGGCTCAAGC
>WNV-CXbar_0004081_x1
AAACTGCCTAGGGCTCAAGCC
>WNV-CXbar_0004082_x1
AAACTGCCTGATGGAGGG
>WNV-CXbar_0004083_x1
AAACTGCGACGGCTTTTGCGGAAGACA
>WNV-CXbar_0004084_x1
AAACTGCGATCAAATGGGAGATGTAAC
>WNV-CXbar_0004085_x1
AAACTGCGCAAATCGCTCGAC
>WNV-CXbar_0004086_x1
AAACTGCGCAAATCGCTCGCCAAGATC
>WNV-CXbar_0004087_x1
AAACTGCGCACCATCTGCCGGAC
>WNV-CXbar_0004088_x1
AAACTGCGCGGGATTACGGGCGA
>WNV-CXbar_0004089_x4
AAACTGCGCGGGATTACGGGCGAGAC
>WNV-CXbar_0004090_x1
AAACTGCGGGATGGTGAGCAA
>WNV-CXbar_0004091_x1
AAACTGCGGGTTGAGGGATC
>WNV-CXbar_0004092_x1
AAACTGCGTAGTAGGGACGACGGCA
>WNV-CXbar_0004093_x1
AAACTGCGTCGTGATCCTGCCGGAC
>WNV-CXbar_0004094_x2
AAACTGCGTGGCCCATGGTACATGG
>WNV-CXbar_0004095_x1
AAACTGCTCGGCGAGGAAGTTGAC
>WNV-CXbar_0004096_x1
AAACTGCTCGGCTCGGTAC
>WNV-CXbar_0004097_x1
AAACTGCTCGTCTCACTGGAAAAGC
>WNV-CXbar_0004098_x2
AAACTGCTGACGCCGGAC
>WNV-CXbar_0004099_x1
AAACTGCTGGAGATATCGGAAGTGAGAA
>WNV-CXbar_0004100_x1
AAACTGCTGTACGTGACG
>WNV-CXbar_0004101_x1
AAACTGCTGTGATGAATTAGAGCC
>WNV-CXbar_0004102_x1
AAACTGCTTTTTGGAGAGCGGC
>WNV-CXbar_0004103_x2
AAACTGGAAGGCAAGCAAGC
>WNV-CXbar_0004104_x1
AAACTGGAATGGACTAGCAGAAGTTGA
>WNV-CXbar_0004105_x1
AAACTGGACACGTACGAC
>WNV-CXbar_0004106_x6
AAACTGGACCAAGTAAGC
>WNV-CXbar_0004107_x1
AAACTGGACGCGTGTTGAGC
>WNV-CXbar_0004108_x1
AAACTGGACTCGATGCGGAAGAC
>WNV-CXbar_0004109_x1
AAACTGGACTCGATGCGGAAGACG
>WNV-CXbar_0004110_x1
AAACTGGACTCGATGCGGAAGACGAAAG
>WNV-CXbar_0004111_x1
AAACTGGAGCTGTTCGGC
>WNV-CXbar_0004112_x1
AAACTGGAGGAAGGTGGG
>WNV-CXbar_0004113_x1
AAACTGGAGGACTTGAGTGCAGAAGA
>WNV-CXbar_0004114_x1
AAACTGGAGGCCGAGCTGAAGA
>WNV-CXbar_0004115_x1
AAACTGGAGGTACCTGCTGGC
>WNV-CXbar_0004116_x1
AAACTGGATGATCCTGGCTTCCCGAAC
>WNV-CXbar_0004117_x1
AAACTGGATGATCCTGGCTTCCCGCAC
>WNV-CXbar_0004118_x1
AAACTGGCATGGCTGGAGAGAAGACA
>WNV-CXbar_0004119_x1
AAACTGGCATGGTAATGAAC
>WNV-CXbar_0004120_x1
AAACTGGCCGCCGACGAGAAC
>WNV-CXbar_0004121_x1
AAACTGGCCTACGGAACCGAAC
>WNV-CXbar_0004122_x1
AAACTGGCGTTGAGCTGGAGCGC
>WNV-CXbar_0004123_x1
AAACTGGCGTTGCTGAGAAGC
>WNV-CXbar_0004124_x1
AAACTGGCTGCGCACTACATGGGACGGC
>WNV-CXbar_0004125_x1
AAACTGGCTTGGGCGCTGATGTAGCAT
>WNV-CXbar_0004126_x1
AAACTGGGACGATGACGTGGA
>WNV-CXbar_0004127_x3
AAACTGGGCGGGATTACGGGCGAGAC
>WNV-CXbar_0004128_x1
AAACTGGGCGGGATTACGGGCGAGACT
>WNV-CXbar_0004129_x1
AAACTGGGGAAGAATCAAGCAGTGGAGT
>WNV-CXbar_0004130_x1
AAACTGGGGCTGGGACTGGATGAAC
>WNV-CXbar_0004131_x1
AAACTGGGGTTTGCGCTTGTGAAC
>WNV-CXbar_0004132_x1
AAACTGGGTCGGTGAAAAGTGTAC
>WNV-CXbar_0004133_x1
AAACTGGGTGGAAAGAGC
>WNV-CXbar_0004134_x1
AAACTGGGTGGAAAGAGCAGAATGGGT
>WNV-CXbar_0004135_x1
AAACTGGTATATCTCGAAA
>WNV-CXbar_0004136_x1
AAACTGGTCGTGACGCGCAGC
>WNV-CXbar_0004137_x4
AAACTGGTCGTGGTCAAGCTGAAC
>WNV-CXbar_0004138_x1
AAACTGGTGATGATTGAGAGC
>WNV-CXbar_0004139_x1
AAACTGGTGCTACTGAAGAAGC
>WNV-CXbar_0004140_x1
AAACTGGTGTCAAACATGCTGAAC
>WNV-CXbar_0004141_x1
AAACTGTACGGGATTACGGGCGAGAC
>WNV-CXbar_0004142_x2
AAACTGTAGGGTTAGCAGGAGAC
>WNV-CXbar_0004143_x1
AAACTGTAGGGTTAGCAGGAGACACTC
>WNV-CXbar_0004144_x1
AAACTGTCAAACCCTTGACCAAGCGGCG
>WNV-CXbar_0004145_x1
AAACTGTGAGGGATTACGGGCGAG
>WNV-CXbar_0004146_x3
AAACTGTGAGGGATTACGGGCGAGAC
>WNV-CXbar_0004147_x1
AAACTGTGCATGGTTGATGAC
>WNV-CXbar_0004148_x1
AAACTGTGCCCGGTTGATGAC
>WNV-CXbar_0004149_x1
AAACTGTGCGACGGAATCCAA
>WNV-CXbar_0004150_x1
AAACTGTGCGGCATTACGGGCGAGAC
>WNV-CXbar_0004151_x1
AAACTGTGCGGGAGTACGGGCGAGAC
>WNV-CXbar_0004152_x1
AAACTGTGCGGGAGTACGGGCGAGACTC
>WNV-CXbar_0004153_x1
AAACTGTGCGGGATCACGGGCGAGAC
>WNV-CXbar_0004154_x2
AAACTGTGCGGGATGACGGGCGAGAC
>WNV-CXbar_0004155_x1
AAACTGTGCGGGATTAAGGGCGAGAC
>WNV-CXbar_0004156_x1
AAACTGTGCGGGATTACCGGCGAGAC
>WNV-CXbar_0004157_x3
AAACTGTGCGGGATTACGG
>WNV-CXbar_0004158_x1
AAACTGTGCGGGATTACGGG
>WNV-CXbar_0004159_x16
AAACTGTGCGGGATTACGGGC
>WNV-CXbar_0004160_x2
AAACTGTGCGGGATTACGGGCG
>WNV-CXbar_0004161_x2
AAACTGTGCGGGATTACGGGCGA
>WNV-CXbar_0004162_x18
AAACTGTGCGGGATTACGGGCGAGA
>WNV-CXbar_0004163_x3
AAACTGTGCGGGATTACGGGCGAGAA
>WNV-CXbar_0004164_x627
AAACTGTGCGGGATTACGGGCGAGAC
>WNV-CXbar_0004165_x38
AAACTGTGCGGGATTACGGGCGAGACT
>WNV-CXbar_0004166_x48
AAACTGTGCGGGATTACGGGCGAGACTC
>WNV-CXbar_0004167_x2
AAACTGTGCGGGATTACGGGCGAGAG
>WNV-CXbar_0004168_x2
AAACTGTGCGGGATTACGGGCGAGCC
>WNV-CXbar_0004169_x1
AAACTGTGCGGGATTACGGGCGAGGC
>WNV-CXbar_0004170_x1
AAACTGTGCGGGATTACGGGCGATAC
>WNV-CXbar_0004171_x2
AAACTGTGCGGGATTACGGGCGGA
>WNV-CXbar_0004172_x2
AAACTGTGCGGGATTACGGGCGGGAC
>WNV-CXbar_0004173_x1
AAACTGTGCGGGATTACGGGCGTGAC
>WNV-CXbar_0004174_x1
AAACTGTGCGGGATTACGGGGGAGAC
>WNV-CXbar_0004175_x1
AAACTGTGCGGGATTACGGGTGAGAC
>WNV-CXbar_0004176_x1
AAACTGTGCGGGATTACGTGCGAGACTC
>WNV-CXbar_0004177_x1
AAACTGTGCGGGATTACTGGCGAGAC
>WNV-CXbar_0004178_x1
AAACTGTGCGGGATTANGGGCGAGAC
>WNV-CXbar_0004179_x1
AAACTGTGCGGGATTATGGGCGAGAC
>WNV-CXbar_0004180_x1
AAACTGTGCGGGATTCCGGGCGAGAA
>WNV-CXbar_0004181_x1
AAACTGTGCGGGATTGCGGGCGAGAC
>WNV-CXbar_0004182_x1
AAACTGTGCGGGCTTCCGGGCGAGCC
>WNV-CXbar_0004183_x1
AAACTGTGCGGGTTTACGGGCGAGAC
>WNV-CXbar_0004184_x1
AAACTGTGCTGGATTACGGGCGAGAC
>WNV-CXbar_0004185_x1
AAACTGTGGAGAAGGGCGCGGAAG
>WNV-CXbar_0004186_x1
AAACTGTGGGGGATTACGGGCGAGAC
>WNV-CXbar_0004187_x1
AAACTGTGGTAATGCAAGCGGAA
>WNV-CXbar_0004188_x1
AAACTGTGTGCTTGTTGGTGTGGTGC
>WNV-CXbar_0004189_x1
AAACTGTTAGTAGTGGAGTAAAC
>WNV-CXbar_0004190_x1
AAACTGTTGAATTTAATGCCAGACGGCC
>WNV-CXbar_0004191_x1
AAACTGTTGTGTTGTGGC
>WNV-CXbar_0004192_x1
AAACTGTTTCCGTTCCGGTGGAAT
>WNV-CXbar_0004193_x1
AAACTTAAAAAATGCGTTACGTGGC
>WNV-CXbar_0004194_x1
AAACTTAAAGAAATTGACGGAAGGGC
>WNV-CXbar_0004195_x6
AAACTTAAAGGAATTGACGGAAGGGC
>WNV-CXbar_0004196_x1
AAACTTAAGGCTGGCGGAAGATTT
>WNV-CXbar_0004197_x1
AAACTTACCAAGCCCGAAC
>WNV-CXbar_0004198_x1
AAACTTACCAGGGCCGAAC
>WNV-CXbar_0004199_x73
AAACTTACCAGGTCCGAAC
>WNV-CXbar_0004200_x3
AAACTTACCAGGTCCGAACT
>WNV-CXbar_0004201_x1
AAACTTACCAGGTCCGAACTT
>WNV-CXbar_0004202_x1
AAACTTACCAGGTCCGAACTTAT
>WNV-CXbar_0004203_x1
AAACTTACCAGGTCCGACC
>WNV-CXbar_0004204_x1
AAACTTACCAGGTCCTAAC
>WNV-CXbar_0004205_x1
AAACTTAGCGTGGTATTGGTGTAT
>WNV-CXbar_0004206_x6
AAACTTATCGATGACAATGGC
>WNV-CXbar_0004207_x1
AAACTTATCGATGACAATTGC
>WNV-CXbar_0004208_x2
AAACTTATGCGGTTTTCA
>WNV-CXbar_0004209_x1
AAACTTATGCGGTTTTCACGGA
>WNV-CXbar_0004210_x16
AAACTTATGCGGTTTTCACGGAC
>WNV-CXbar_0004211_x1
AAACTTCAACTACCTGCAAGAAC
>WNV-CXbar_0004212_x1
AAACTTCAAGGCTTTTTAC
>WNV-CXbar_0004213_x2
AAACTTCAAGGGCTTAAAGGGA
>WNV-CXbar_0004214_x1
AAACTTCAGAGGATTAAGAAC
>WNV-CXbar_0004215_x2
AAACTTCAGAGGATTCAGAAC
>WNV-CXbar_0004216_x2
AAACTTCAGAGGATTCAGAACA
>WNV-CXbar_0004217_x2
AAACTTCAGAGGATTCAGAACAAAAT
>WNV-CXbar_0004218_x1
AAACTTCAGCCATTTAATCGCGAC
>WNV-CXbar_0004219_x1
AAACTTCAGGACCAAACAGAAGGAA
>WNV-CXbar_0004220_x1
AAACTTCCTCGGTGAGAA
>WNV-CXbar_0004221_x1
AAACTTCCTCGGTGAGAAGC
>WNV-CXbar_0004222_x1
AAACTTCGAAACGTAAAAC
>WNV-CXbar_0004223_x1
AAACTTCGAAGGCACGGAACCAGG
>WNV-CXbar_0004224_x1
AAACTTCGCTCGGAACGGCGGC
>WNV-CXbar_0004225_x1
AAACTTCGGATAATCGAAAC
>WNV-CXbar_0004226_x1
AAACTTCGTCGTGCGCGGAAGAC
>WNV-CXbar_0004227_x2
AAACTTCTACGCATAATTGTCCCACC
>WNV-CXbar_0004228_x1
AAACTTCTCTGTTAAAGGAAAC
>WNV-CXbar_0004229_x1
AAACTTGAACCAGAAGCCA
>WNV-CXbar_0004230_x1
AAACTTGAAGTAGAGCAGCTTCGCGG
>WNV-CXbar_0004231_x1
AAACTTGACAGACTTCTTGTGGTGAAC
>WNV-CXbar_0004232_x2
AAACTTGACCGGGAAGTGTAC
>WNV-CXbar_0004233_x1
AAACTTGAGACGAGAAGCAGCAGAAAG
>WNV-CXbar_0004234_x1
AAACTTGAGGTGCTGGATTTGTCGTAC
>WNV-CXbar_0004235_x1
AAACTTGCAAGGGAAACGAAACAACTCC
>WNV-CXbar_0004236_x1
AAACTTGCACGCAATCTGGAAGC
>WNV-CXbar_0004237_x1
AAACTTGCATAGTTTATGGGCTCGAC
>WNV-CXbar_0004238_x1
AAACTTGCATGCAAAGCAAGCGGGAAC
>WNV-CXbar_0004239_x1
AAACTTGCGGCGAACAGTTCGAGC
>WNV-CXbar_0004240_x1
AAACTTGCTACTGGTATAAC
>WNV-CXbar_0004241_x1
AAACTTGCTGGCGTTGTTC
>WNV-CXbar_0004242_x1
AAACTTGCTTTCCCGAACTTTGAAC
>WNV-CXbar_0004243_x1
AAACTTGGTGGAGATCTGGTTC
>WNV-CXbar_0004244_x1
AAACTTGTAAACTACTGCAGAGACG
>WNV-CXbar_0004245_x1
AAACTTGTAAACTACTGCAGAGACGG
>WNV-CXbar_0004246_x2
AAACTTGTAAACTACTGCAGAGACGGA
>WNV-CXbar_0004247_x1
AAACTTGTAGGAAATTGGAC
>WNV-CXbar_0004248_x1
AAACTTGTAGTGCGTTTGAC
>WNV-CXbar_0004249_x1
AAACTTGTATGAAACTTTGGCTTTGGGC
>WNV-CXbar_0004250_x1
AAACTTGTCGGTGTTGGGC
>WNV-CXbar_0004251_x1
AAACTTGTGCGGGATTACGGATGAGAC
>WNV-CXbar_0004252_x1
AAACTTGTTGAAGCCTTAGAAAC
>WNV-CXbar_0004253_x1
AAACTTGTTGAAGCCTTAGAAACC
>WNV-CXbar_0004254_x1
AAACTTGTTTGGTGCCTTCGG
>WNV-CXbar_0004255_x1
AAACTTTAGACTTGTAAAAAAAAAA
>WNV-CXbar_0004256_x1
AAACTTTATGGTTTTTGATACTGGAC
>WNV-CXbar_0004257_x1
AAACTTTCGCATCACTGTAAC
>WNV-CXbar_0004258_x1
AAACTTTCGTCGGTTTGTGAC
>WNV-CXbar_0004259_x2
AAACTTTCTGTGCTGTTAAC
>WNV-CXbar_0004260_x1
AAACTTTCTGTGCTGTTAAT
>WNV-CXbar_0004261_x1
AAACTTTGAGGAGACGGCCGAACG
>WNV-CXbar_0004262_x1
AAACTTTGAGTGGCGAAGAGGA
>WNV-CXbar_0004263_x1
AAACTTTGATGGTGGTATGCTGGAC
>WNV-CXbar_0004264_x1
AAACTTTGCATGATTGGGTCT
>WNV-CXbar_0004265_x1
AAACTTTGCGGGATTACGGGCGAGAC
>WNV-CXbar_0004266_x1
AAACTTTGGATCTCTCCAGAAGCACAT
>WNV-CXbar_0004267_x1
AAACTTTGGGACGACATCAAGGACA
>WNV-CXbar_0004268_x1
AAACTTTGGGACGACATCAAGGACAA
>WNV-CXbar_0004269_x1
AAACTTTGGGACGACATCAAGGACG
>WNV-CXbar_0004270_x2
AAACTTTGTGTGGTGCTGTGCA
>WNV-CXbar_0004271_x1
AAACTTTGTTTGCGACTCAGTGGC
>WNV-CXbar_0004272_x1
AAACTTTTCCGCGAGACTCGT
>WNV-CXbar_0004273_x1
AAACTTTTCCGGACGGTTC
>WNV-CXbar_0004274_x1
AAACTTTTTTGTATGTAACTCGTTGCAA
>WNV-CXbar_0004275_x1
AAAGAAAAAAACAAAGTGTGTCGCGAC
>WNV-CXbar_0004276_x1
AAAGAAAAAAATGGCTGATGGAGAC
>WNV-CXbar_0004277_x1
AAAGAAAAACGAACACAAGCGA
>WNV-CXbar_0004278_x1
AAAGAAAAACGCTCGCCTCTCTAGA
>WNV-CXbar_0004279_x1
AAAGAAAAAGAAGGAACTGCAGGAC
>WNV-CXbar_0004280_x1
AAAGAAAAAGAGATTCTACTCGTAGCAC
>WNV-CXbar_0004281_x1
AAAGAAAACAAAAGGAACAAGAC
>WNV-CXbar_0004282_x1
AAAGAAAACCTAGATGTTTGG
>WNV-CXbar_0004283_x1
AAAGAAAACGACGCGGAAAAAAAGTAC
>WNV-CXbar_0004284_x1
AAAGAAAACTCAGAGTCGAAC
>WNV-CXbar_0004285_x1
AAAGAAAACTTGGCTGAGAA
>WNV-CXbar_0004286_x1
AAAGAAAAGAAGAAAAACGCA
>WNV-CXbar_0004287_x1
AAAGAAAAGCACACTCAGGTGGTAAAC
>WNV-CXbar_0004288_x1
AAAGAAAAGCCCGTTGAATGG
>WNV-CXbar_0004289_x1
AAAGAAAAGCCCGTTGAATGGAAAC
>WNV-CXbar_0004290_x1
AAAGAAAAGCGGTTGGTATAAC
>WNV-CXbar_0004291_x1
AAAGAAAAGGTTGGGAACGGAGC
>WNV-CXbar_0004292_x1
AAAGAAAAGTGGTGTCAGAG
>WNV-CXbar_0004293_x1
AAAGAAAAGTGGTGTCGGAG
>WNV-CXbar_0004294_x1
AAAGAAAAGTGGTGTCGGAGTGTACGC
>WNV-CXbar_0004295_x1
AAAGAAAATCAGAAGGAAGAAC
>WNV-CXbar_0004296_x1
AAAGAAAATCTTAAGAAACTGTTTGGC
>WNV-CXbar_0004297_x1
AAAGAAAATGAGAGGAGGTTAGAC
>WNV-CXbar_0004298_x1
AAAGAAAATTGAAATAATTTGAAA
>WNV-CXbar_0004299_x1
AAAGAAACAGGAAGTGGGC
>WNV-CXbar_0004300_x1
AAAGAAACAGTACTGACTGGCTAGCAC
>WNV-CXbar_0004301_x1
AAAGAAACAGTTGGTAGCAAC
>WNV-CXbar_0004302_x1
AAAGAAACAGTTGGTAGCAC
>WNV-CXbar_0004303_x1
AAAGAAACCAAGATATGTAGGCC
>WNV-CXbar_0004304_x1
AAAGAAACCAAGATTTATAGGCC
>WNV-CXbar_0004305_x20
AAAGAAACCAAGATTTGTAGGC
>WNV-CXbar_0004306_x3
AAAGAAACCAAGATTTGTAGGCC
>WNV-CXbar_0004307_x1
AAAGAAACCCTCTTTAGAAC
>WNV-CXbar_0004308_x1
AAAGAAACCGAGATTTGTAGGCC
>WNV-CXbar_0004309_x1
AAAGAAACCGGAAACGGACTGGAGA
>WNV-CXbar_0004310_x1
AAAGAAACCGGAAACGGACTGGAGAC
>WNV-CXbar_0004311_x1
AAAGAAACCGGAAACGGACTGGAGACC
>WNV-CXbar_0004312_x1
AAAGAAACGATGGAACTGCGAC
>WNV-CXbar_0004313_x1
AAAGAAACGCGAATGTTAGTAAGACTCA
>WNV-CXbar_0004314_x1
AAAGAAACGCTAAGCATG
>WNV-CXbar_0004315_x1
AAAGAAACGGCTTAAGGAGAGAAAAGAA
>WNV-CXbar_0004316_x1
AAAGAAACGGGCTGTTGGATAAC
>WNV-CXbar_0004317_x1
AAAGAAACTGGTCATGAGC
>WNV-CXbar_0004318_x1
AAAGAAACTGTATCCAAC
>WNV-CXbar_0004319_x1
AAAGAAAGAACACAAGAGGAGGATTGG
>WNV-CXbar_0004320_x1
AAAGAAAGACTCGATGCGGATTGCAAG
>WNV-CXbar_0004321_x1
AAAGAAAGACTCGATGCGGATTGCAAGG
>WNV-CXbar_0004322_x1
AAAGAAAGAGCTAGAGCTGGAGAAAC
>WNV-CXbar_0004323_x1
AAAGAAAGAGTTGGTGATGGC
>WNV-CXbar_0004324_x1
AAAGAAAGCAAATCAGAGAGTTAGC
>WNV-CXbar_0004325_x1
AAAGAAAGCAGCTGTGGCCGCGGCATCA
>WNV-CXbar_0004326_x1
AAAGAAAGCCATCAAGGAT
>WNV-CXbar_0004327_x9
AAAGAAAGCGAAGATACTGTAAC
>WNV-CXbar_0004328_x1
AAAGAAAGCGAAGATACTGTAACC
>WNV-CXbar_0004329_x1
AAAGAAAGCGAAGATACTGTAACCC
>WNV-CXbar_0004330_x1
AAAGAAAGCGAAGATACTGTAACCCTGG
>WNV-CXbar_0004331_x1
AAAGAAAGCTGTGCTGAGC
>WNV-CXbar_0004332_x1
AAAGAAAGGAGGAGCGACGACGGCC
>WNV-CXbar_0004333_x1
AAAGAAAGGAGGTGGAAAGAGACGA
>WNV-CXbar_0004334_x1
AAAGAAAGGAGGTGGAAAGAGACGAAT
>WNV-CXbar_0004335_x1
AAAGAAAGGATCGTCATCAGCC
>WNV-CXbar_0004336_x1
AAAGAAAGGCGCAAAGTTGTGTGAAC
>WNV-CXbar_0004337_x1
AAAGAAAGGGGAAAATAAC
>WNV-CXbar_0004338_x1
AAAGAAAGGTAGAGGATAGAAGGC
>WNV-CXbar_0004339_x2
AAAGAAAGGTGATTAGTTTGGC
>WNV-CXbar_0004340_x1
AAAGAAAGTGATGAGGGAGGTACGAC
>WNV-CXbar_0004341_x1
AAAGAAAGTGGTAAAAAC
>WNV-CXbar_0004342_x1
AAAGAAAGTTAGAGGATCGAAGG
>WNV-CXbar_0004343_x1
AAAGAAAGTTAGAGGATCGAAGGA
>WNV-CXbar_0004344_x1
AAAGAAAGTTCAGTGTGAGC
>WNV-CXbar_0004345_x1
AAAGAAAGTTGGAAGTGGC
>WNV-CXbar_0004346_x1
AAAGAAATATGGATCCCAGTGTCAGCAC
>WNV-CXbar_0004347_x1
AAAGAAATCTGAAGTCTTTTGAAC
>WNV-CXbar_0004348_x1
AAAGAAATCTTCAAAATCGCAGCGGTC
>WNV-CXbar_0004349_x1
AAAGAAATGATGAGACTCGAAGTGTGGT
>WNV-CXbar_0004350_x1
AAAGAAATGATGAGAGTGCCTCGTGTTC
>WNV-CXbar_0004351_x1
AAAGAAATGGGTGCTGGAC
>WNV-CXbar_0004352_x2
AAAGAAATGTCCGAGACGGAAACC
>WNV-CXbar_0004353_x1
AAAGAAATGTCGCTGGATTCGATGGGAC
>WNV-CXbar_0004354_x1
AAAGAAATTGATCAGGAGGTTGAGC
>WNV-CXbar_0004355_x1
AAAGAACAAACAGAACAGACACAGAAAG
>WNV-CXbar_0004356_x1
AAAGAACAAACAGAACAGACACAGACAG
>WNV-CXbar_0004357_x1
AAAGAACAACGACATGTGCAGC
>WNV-CXbar_0004358_x1
AAAGAACAACGGTTGAAC
>WNV-CXbar_0004359_x1
AAAGAACAAGGAACGTTACGTGAGAGC
>WNV-CXbar_0004360_x1
AAAGAACAAGTCGAGTTGCAGGC
>WNV-CXbar_0004361_x1
AAAGAACACACGTAGTAAAC
>WNV-CXbar_0004362_x1
AAAGAACACACGTAGTAAC
>WNV-CXbar_0004363_x1
AAAGAACACACGTAGTAACC
>WNV-CXbar_0004364_x2
AAAGAACACACGTAGTAC
>WNV-CXbar_0004365_x1
AAAGAACACGTCCGTGTCTGGAGAGAA
>WNV-CXbar_0004366_x1
AAAGAACACGTCCGTGTCTGGAGAGAAC
>WNV-CXbar_0004367_x4
AAAGAACAGAACCAGTCAGAATTCGGA
>WNV-CXbar_0004368_x6
AAAGAACAGAACCAGTCAGAATTCGGAA
>WNV-CXbar_0004369_x1
AAAGAACAGAACCAGTCAGAATTCGGAG
>WNV-CXbar_0004370_x1
AAAGAACAGAAGAACAGAAGATCA
>WNV-CXbar_0004371_x1
AAAGAACAGAATGACAAGTTGTTTGACC
>WNV-CXbar_0004372_x1
AAAGAACAGCATTTCGCACGGAC
>WNV-CXbar_0004373_x7
AAAGAACAGGCAGTTAAC
>WNV-CXbar_0004374_x1
AAAGAACAGTGAGTGCGAGAGC
>WNV-CXbar_0004375_x1
AAAGAACATGCTTTGCGCCGGGT
>WNV-CXbar_0004376_x1
AAAGAACATGCTTTGCGCCGGGTACGAC
>WNV-CXbar_0004377_x1
AAAGAACATGGCACAACATGACGCTA
>WNV-CXbar_0004378_x1
AAAGAACATGTTAAAACTGAAGAATACC
>WNV-CXbar_0004379_x1
AAAGAACATGTTGCCGGTAGTTGGAAGC
>WNV-CXbar_0004380_x1
AAAGAACATTATCTGTGAT
>WNV-CXbar_0004381_x1
AAAGAACATTATCTGTGATCAGTGCGAG
>WNV-CXbar_0004382_x1
AAAGAACCAAAACCAGCAAAAGCA
>WNV-CXbar_0004383_x1
AAAGAACCAACTGACCAGCAAGGACC
>WNV-CXbar_0004384_x1
AAAGAACCAACTGACCAGCAAGGACCCC
>WNV-CXbar_0004385_x1
AAAGAACCAGATCAAGGCGGAC
>WNV-CXbar_0004386_x1
AAAGAACCTGAGCTTGGAT
>WNV-CXbar_0004387_x1
AAAGAACCTGGATAAAGCGACGC
>WNV-CXbar_0004388_x1
AAAGAACCTGGATCAAGC
>WNV-CXbar_0004389_x3
AAAGAACCTGGATCAAGCGACG
>WNV-CXbar_0004390_x5
AAAGAACCTGGATCAAGCGACGC
>WNV-CXbar_0004391_x1
AAAGAACCTGGATCAAGCGACGCG
>WNV-CXbar_0004392_x4
AAAGAACCTGGATCAAGCGACGCGC
>WNV-CXbar_0004393_x2
AAAGAACCTGGATCAAGCGACGCGCG
>WNV-CXbar_0004394_x1
AAAGAACCTGGCAGTAGAAGA
>WNV-CXbar_0004395_x1
AAAGAACCTGGCAGTAGAAGAGG
>WNV-CXbar_0004396_x1
AAAGAACCTGTGACAAGCCAAACGGTTA
>WNV-CXbar_0004397_x1
AAAGAACCTGTGCTACGCGACG
>WNV-CXbar_0004398_x1
AAAGAACGAAAGTTAGAGGATCGAAGGC
>WNV-CXbar_0004399_x1
AAAGAACGAACAAGACGCAGACA
>WNV-CXbar_0004400_x1
AAAGAACGACGAGGATGAAGAC
>WNV-CXbar_0004401_x1
AAAGAACGAGATGAGGAAC
>WNV-CXbar_0004402_x1
AAAGAACGAGCTTGAGAAC
>WNV-CXbar_0004403_x1
AAAGAACGATACACGCCTGTGGAT
>WNV-CXbar_0004404_x1
AAAGAACGATATTGATAAC
>WNV-CXbar_0004405_x24
AAAGAACGATCTTGAGAAC
>WNV-CXbar_0004406_x2
AAAGAACGATCTTGAGAACC
>WNV-CXbar_0004407_x1
AAAGAACGCAAGTGCCGCAGAAC
>WNV-CXbar_0004408_x1
AAAGAACGCAAGTGCCGCAGAC
>WNV-CXbar_0004409_x1
AAAGAACGCAGACACTGATGAAC
>WNV-CXbar_0004410_x1
AAAGAACGCGACCATGTAAGC
>WNV-CXbar_0004411_x1
AAAGAACGCTGCGGTAGAAC
>WNV-CXbar_0004412_x2
AAAGAACGCTGCGGTAGAACC
>WNV-CXbar_0004413_x1
AAAGAACGGACTTGAAAC
>WNV-CXbar_0004414_x1
AAAGAACGGCGAGCAGGT
>WNV-CXbar_0004415_x1
AAAGAACGGCGAGCAGGTTGAGGAG
>WNV-CXbar_0004416_x1
AAAGAACGTCACCTCGGAAC
>WNV-CXbar_0004417_x1
AAAGAACGTCGCTACTGGAAC
>WNV-CXbar_0004418_x1
AAAGAACGTGAAACTGCCTAGGGC
>WNV-CXbar_0004419_x1
AAAGAACGTGGAGAAGGAAC
>WNV-CXbar_0004420_x1
AAAGAACGTTAAAAGCAAGGAGGCA
>WNV-CXbar_0004421_x1
AAAGAACTAAGATTGTAAC
>WNV-CXbar_0004422_x1
AAAGAACTCAAAAGTGCAGCAGGACAAA
>WNV-CXbar_0004423_x1
AAAGAACTCAACCAGCAGAAAAATCAGA
>WNV-CXbar_0004424_x1
AAAGAACTCAGCACGCAGGGGGGGC
>WNV-CXbar_0004425_x1
AAAGAACTCCACCAACAGATGACGAAA
>WNV-CXbar_0004426_x1
AAAGAACTCCGGCAGGGTAAA
>WNV-CXbar_0004427_x1
AAAGAACTCGACGACGACC
>WNV-CXbar_0004428_x1
AAAGAACTCGTCAACGACAGCAGCAG
>WNV-CXbar_0004429_x1
AAAGAACTCTGAAGCAGTTTCGGGC
>WNV-CXbar_0004430_x1
AAAGAACTGAACACAAGCT
>WNV-CXbar_0004431_x1
AAAGAACTGACGGAACTGAGAAC
>WNV-CXbar_0004432_x2
AAAGAACTGCAGGGTCGCATAGATGAGC
>WNV-CXbar_0004433_x1
AAAGAACTGCTCAAGCTGACGGG
>WNV-CXbar_0004434_x1
AAAGAACTGGACCGCATC
>WNV-CXbar_0004435_x1
AAAGAACTGGATCAGCTGAGGAAGG
>WNV-CXbar_0004436_x3
AAAGAACTGGATCAGCTGAGGAAGGA
>WNV-CXbar_0004437_x1
AAAGAACTGTGATGTCGGC
>WNV-CXbar_0004438_x2
AAAGAACTGTTGTTGGGGTGAAAC
>WNV-CXbar_0004439_x1
AAAGAACTTCATCAGCAGAAA
>WNV-CXbar_0004440_x1
AAAGAACTTCGGCTGAGTAC
>WNV-CXbar_0004441_x1
AAAGAACTTGACAAAATGGCGGCAA
>WNV-CXbar_0004442_x1
AAAGAACTTGCGCAGAACCGGCTTC
>WNV-CXbar_0004443_x1
AAAGAACTTTGACAAAGTGCTGGCGGAG
>WNV-CXbar_0004444_x1
AAAGAACTTTGCAAGATGATTGTTGAT
>WNV-CXbar_0004445_x1
AAAGAACTTTGCCAAGACCGGTTACCT
>WNV-CXbar_0004446_x1
AAAGAAGAAACTGCAAGCAAATCGTCGG
>WNV-CXbar_0004447_x1
AAAGAAGAAAGATGCTGAAC
>WNV-CXbar_0004448_x1
AAAGAAGAAAGTTAGGCGACAAAC
>WNV-CXbar_0004449_x1
AAAGAAGAAATCGAAAGCAGTAGAATGT
>WNV-CXbar_0004450_x1
AAAGAAGAAGAAGCAGCTGTCAAAGC
>WNV-CXbar_0004451_x1
AAAGAAGAAGACTCGTGATGA
>WNV-CXbar_0004452_x1
AAAGAAGAAGGACAAGAAGCAGCAGGAG
>WNV-CXbar_0004453_x1
AAAGAAGAAGTGCGGTCGGTCTG
>WNV-CXbar_0004454_x1
AAAGAAGAATTACGCACGTCTTGTATGT
>WNV-CXbar_0004455_x4
AAAGAAGACCCTGTTGAGC
>WNV-CXbar_0004456_x1
AAAGAAGACCCTGTTGAGCTTGA
>WNV-CXbar_0004457_x1
AAAGAAGAGAACGCGATCAGCAGAAGAA
>WNV-CXbar_0004458_x2
AAAGAAGAGCAATGTTTGATGTAGTGAC
>WNV-CXbar_0004459_x2
AAAGAAGAGGAGGAGGTTATCG
>WNV-CXbar_0004460_x1
AAAGAAGAGTAGAGACATGGAAC
>WNV-CXbar_0004461_x1
AAAGAAGAGTCAGCGGAC
>WNV-CXbar_0004462_x1
AAAGAAGAGTTGATGAAAG
>WNV-CXbar_0004463_x1
AAAGAAGATCGTTCCTCTGCGGAA
>WNV-CXbar_0004464_x2
AAAGAAGATGTCAAGTTGAAC
>WNV-CXbar_0004465_x1
AAAGAAGATGTTGAGGAGGAGGTTGAC
>WNV-CXbar_0004466_x1
AAAGAAGATTCGTGCCACTGGAA
>WNV-CXbar_0004467_x1
AAAGAAGATTTCAGGAGAGAGATGGCA
>WNV-CXbar_0004468_x1
AAAGAAGCAATTTCAAGGATGGTAGC
>WNV-CXbar_0004469_x1
AAAGAAGCAGAAAGGTCTGGAAAGTAC
>WNV-CXbar_0004470_x1
AAAGAAGCAGAACGGCCTGGAAAGTCC
>WNV-CXbar_0004471_x1
AAAGAAGCAGAACGGGCTGGAAAGTCC
>WNV-CXbar_0004472_x1
AAAGAAGCAGAACGGTATGGAAAGTCC
>WNV-CXbar_0004473_x1
AAAGAAGCAGAACGGTCTGGAAA
>WNV-CXbar_0004474_x1
AAAGAAGCAGAACGGTCTGGAAAGTC
>WNV-CXbar_0004475_x50
AAAGAAGCAGAACGGTCTGGAAAGTCC
>WNV-CXbar_0004476_x1
AAAGAAGCAGGGTTCTGAGCTGCAC
>WNV-CXbar_0004477_x1
AAAGAAGCATCGGTGGGTCAGTGGTAGA
>WNV-CXbar_0004478_x1
AAAGAAGCCAAGCGGGCGAAGGTAAC
>WNV-CXbar_0004479_x1
AAAGAAGCCGGACTTGTTGTATAGC
>WNV-CXbar_0004480_x1
AAAGAAGCGAGATTGCGTGTTGGTGC
>WNV-CXbar_0004481_x1
AAAGAAGCGCGAATTCAAGGACGAAGAC
>WNV-CXbar_0004482_x1
AAAGAAGCGCGACTGGCAGCAGC
>WNV-CXbar_0004483_x2
AAAGAAGCGCTGATTGGGACTGAGGC
>WNV-CXbar_0004484_x2
AAAGAAGCTCCCCTCGGAAGTGGA
>WNV-CXbar_0004485_x1
AAAGAAGCTGAGCAAGGCACCAAAGAC
>WNV-CXbar_0004486_x1
AAAGAAGCTGGATGAACGT
>WNV-CXbar_0004487_x1
AAAGAAGCTGGTTCCTCGG
>WNV-CXbar_0004488_x1
AAAGAAGCTGTTTGGGTATGAC
>WNV-CXbar_0004489_x1
AAAGAAGCTTGTCAACGA
>WNV-CXbar_0004490_x1
AAAGAAGCTTTGTCGTTGCG
>WNV-CXbar_0004491_x3
AAAGAAGGAAAGTACCAAC
>WNV-CXbar_0004492_x1
AAAGAAGGAACTGTTGAAGC
>WNV-CXbar_0004493_x1
AAAGAAGGAAGGAAACATAGAC
>WNV-CXbar_0004494_x1
AAAGAAGGACATGTGTGC
>WNV-CXbar_0004495_x1
AAAGAAGGACGGTGGATC
>WNV-CXbar_0004496_x1
AAAGAAGGACGTTGGAACA
>WNV-CXbar_0004497_x1
AAAGAAGGACTCGGACGATGAC
>WNV-CXbar_0004498_x1
AAAGAAGGACTCGGACGATGACGACGAT
>WNV-CXbar_0004499_x1
AAAGAAGGACTCTACGCGTACTGTTGC
>WNV-CXbar_0004500_x1
AAAGAAGGAGATGAAAAC
>WNV-CXbar_0004501_x1
AAAGAAGGAGCACCTGCGGTTC
>WNV-CXbar_0004502_x1
AAAGAAGGAGGGAAAGGACGGCG
>WNV-CXbar_0004503_x1
AAAGAAGGCGAGGACATGAAGC
>WNV-CXbar_0004504_x1
AAAGAAGGGCGCCAAGGACGACGAGGAC
>WNV-CXbar_0004505_x1
AAAGAAGGGTGGATTGGTTTGGAT
>WNV-CXbar_0004506_x1
AAAGAAGGTGTGCATGCCTGGCACGAAC
>WNV-CXbar_0004507_x1
AAAGAAGGTGTGCTTGTCTGGC
>WNV-CXbar_0004508_x1
AAAGAAGGTTCCCTCGGGGC
>WNV-CXbar_0004509_x1
AAAGAAGGTTGTCAGCAC
>WNV-CXbar_0004510_x1
AAAGAAGTAGGAGATGAA
>WNV-CXbar_0004511_x1
AAAGAAGTAGGTAACGTTGGACGTTAAC
>WNV-CXbar_0004512_x1
AAAGAAGTATGCAAATTGGATG
>WNV-CXbar_0004513_x2
AAAGAAGTCCCTTACATTCATCGCGA
>WNV-CXbar_0004514_x2
AAAGAAGTCCTGACGACAGCAAAAAGAG
>WNV-CXbar_0004515_x1
AAAGAAGTCGAAGCATTGAAAGGGC
>WNV-CXbar_0004516_x1
AAAGAAGTCGATGATTAC
>WNV-CXbar_0004517_x1
AAAGAAGTCGGAGATGAAC
>WNV-CXbar_0004518_x1
AAAGAAGTCGGAGGAGGAGCAGGAG
>WNV-CXbar_0004519_x1
AAAGAAGTGACAACAGTAAAGGCA
>WNV-CXbar_0004520_x1
AAAGAAGTGAGGAAGGCAAGCAAGGA
>WNV-CXbar_0004521_x1
AAAGAAGTGTCCACTGTGCAAGCTGAA
>WNV-CXbar_0004522_x2
AAAGAAGTGTGAACACAAGTGAAGCAAG
>WNV-CXbar_0004523_x1
AAAGAAGTGTGTGGAGTGAGAGCAGGAA
>WNV-CXbar_0004524_x2
AAAGAAGTGTTAGTTCGGGTTGAGAAA
>WNV-CXbar_0004525_x1
AAAGAAGTTCGCGCTGAAGC
>WNV-CXbar_0004526_x1
AAAGAAGTTCGCGCTGAAGCAGTACGAC
>WNV-CXbar_0004527_x1
AAAGAAGTTCGCTCCCGGAAAAGAATC
>WNV-CXbar_0004528_x1
AAAGAAGTTTGGCCACGTGAC
>WNV-CXbar_0004529_x1
AAAGAATAATAAGAAGCTGAAGGAGA
>WNV-CXbar_0004530_x1
AAAGAATACAGAAGTGCGTGT
>WNV-CXbar_0004531_x1
AAAGAATACGCAGATAGTAAAAC
>WNV-CXbar_0004532_x1
AAAGAATATCCGCTGGCTCTTAGTAC
>WNV-CXbar_0004533_x1
AAAGAATATTTGGCACTGAAAC
>WNV-CXbar_0004534_x1
AAAGAATCAAAAGAACGCATGAA
>WNV-CXbar_0004535_x1
AAAGAATCCGCGAGACGTAG
>WNV-CXbar_0004536_x1
AAAGAATCGAGTGCGGCTGGCTCCAAAC
>WNV-CXbar_0004537_x1
AAAGAATCGTAGCTGTCAGTTTCT
>WNV-CXbar_0004538_x1
AAAGAATCTACGAGTATGCAAGCAAGCT
>WNV-CXbar_0004539_x1
AAAGAATCTCAGCAGGCTTATTAC
>WNV-CXbar_0004540_x1
AAAGAATCTGGACACGGAGCTGGGA
>WNV-CXbar_0004541_x1
AAAGAATCTGTGCCAGAAGA
>WNV-CXbar_0004542_x1
AAAGAATCTTCAGGCTTGTCGGC
>WNV-CXbar_0004543_x1
AAAGAATGATGTTGAAGGAAC
>WNV-CXbar_0004544_x3
AAAGAATGCGAGGACATGAAGC
>WNV-CXbar_0004545_x1
AAAGAATGCTTGATGATGGTCCTATGGC
>WNV-CXbar_0004546_x2
AAAGAATGGAAGCTGCTAGGAGACG
>WNV-CXbar_0004547_x1
AAAGAATGGCTCCCACTCGAAC
>WNV-CXbar_0004548_x3
AAAGAATGGGTATGTGGC
>WNV-CXbar_0004549_x2
AAAGAATGGGTATGTGGCGC
>WNV-CXbar_0004550_x1
AAAGAATGGTGTTGGATCAGCGTGTAC
>WNV-CXbar_0004551_x2
AAAGAATGTAGCATGGAAGAAG
>WNV-CXbar_0004552_x1
AAAGAATGTCAAAGTGGAGGAAAAAA
>WNV-CXbar_0004553_x1
AAAGAATGTCAAAGTGGAGGAAAAAAC
>WNV-CXbar_0004554_x1
AAAGAATGTGTCTGCGGC
>WNV-CXbar_0004555_x1
AAAGAATGTTTCGAACGCGAGCGAA
>WNV-CXbar_0004556_x1
AAAGAATTACGGTTGACGAAC
>WNV-CXbar_0004557_x3
AAAGAATTAGCGGAAGTTGAAC
>WNV-CXbar_0004558_x1
AAAGAATTCCGCGATAAGTGTAAGAAGC
>WNV-CXbar_0004559_x1
AAAGAATTCCTGGATCAAGCTAAAGAAG
>WNV-CXbar_0004560_x1
AAAGAATTCGAACGTGGC
>WNV-CXbar_0004561_x1
AAAGAATTCGAACGTGGCT
>WNV-CXbar_0004562_x1
AAAGAATTCGCCGAGCAGGAC
>WNV-CXbar_0004563_x1
AAAGAATTGAAAGGATTTCTAGGC
>WNV-CXbar_0004564_x1
AAAGAATTGAGCTGGTTC
>WNV-CXbar_0004565_x1
AAAGAATTGGATGAGTAC
>WNV-CXbar_0004566_x2
AAAGAATTGGATGAGTTAAC
>WNV-CXbar_0004567_x1
AAAGAATTGGATGAGTTAC
>WNV-CXbar_0004568_x1
AAAGAATTGGGGGCATAGAAC
>WNV-CXbar_0004569_x2
AAAGAATTTCAATCTCTTGGGAGTGG
>WNV-CXbar_0004570_x1
AAAGAATTTGATAACCTCGGGTGGCGGC
>WNV-CXbar_0004571_x1
AAAGAATTTTATCTTTTGTTAGAAC
>WNV-CXbar_0004572_x1
AAAGAATTTTATTTTTTGTTATAAC
>WNV-CXbar_0004573_x1
AAAGAATTTTCGACCGGAGCTGTAA
>WNV-CXbar_0004574_x1
AAAGACAAAAAGACAAAAAGAC
>WNV-CXbar_0004575_x1
AAAGACAAAAAGTTACCACTGAAAC
>WNV-CXbar_0004576_x1
AAAGACAAAAGACAAAAGAC
>WNV-CXbar_0004577_x1
AAAGACAAAAGACAAAAGACAAAAGAC
>WNV-CXbar_0004578_x1
AAAGACAAACATGACTAAGATGTTAAAC
>WNV-CXbar_0004579_x1
AAAGACAAACATTCGATGAAGTAAGAC
>WNV-CXbar_0004580_x1
AAAGACAAACATTCGCTGAAGTAAGAC
>WNV-CXbar_0004581_x1
AAAGACAAAGAACACGCGAAGGGCA
>WNV-CXbar_0004582_x1
AAAGACAAATCACTGTGAAGAC
>WNV-CXbar_0004583_x1
AAAGACAAGATCAACGTGTACACCGAAC
>WNV-CXbar_0004584_x1
AAAGACAATGTTTGTGGACGGGGAAAC
>WNV-CXbar_0004585_x1
AAAGACAATTCTGGATGGCGC
>WNV-CXbar_0004586_x1
AAAGACAATTGAAGCGTGAACCGG
>WNV-CXbar_0004587_x1
AAAGACACACGTGCCCGTGGGAC
>WNV-CXbar_0004588_x1
AAAGACACAGACACAGAC
>WNV-CXbar_0004589_x1
AAAGACACAGATTGTGAC
>WNV-CXbar_0004590_x1
AAAGACACATGAGGCACAAA
>WNV-CXbar_0004591_x1
AAAGACACATGAGGCACAAAAACC
>WNV-CXbar_0004592_x1
AAAGACACATGAGGCATAAAAACC
>WNV-CXbar_0004593_x1
AAAGACACCGGTCGTGAGC
>WNV-CXbar_0004594_x1
AAAGACACGACTGCGGAGC
>WNV-CXbar_0004595_x1
AAAGACACGCGTCCCGAC
>WNV-CXbar_0004596_x1
AAAGACACGGAACAGTTC
>WNV-CXbar_0004597_x1
AAAGACACGTGTCGCCACCTATGAAC
>WNV-CXbar_0004598_x1
AAAGACACTATCGCTAGGCTTTCAAAC
>WNV-CXbar_0004599_x1
AAAGACACTTCGGTGTGGAGC
>WNV-CXbar_0004600_x1
AAAGACAGAAACTCAGGACCAAGCGAAC
>WNV-CXbar_0004601_x1
AAAGACAGAAATGTGACGGTACTTAAC
>WNV-CXbar_0004602_x1
AAAGACAGACCTGGAGAACTGTAAGAGC
>WNV-CXbar_0004603_x1
AAAGACAGCCGGACAACAAGGGC
>WNV-CXbar_0004604_x1
AAAGACAGCGGGGAAGAAC
>WNV-CXbar_0004605_x2
AAAGACAGCTATCCGTCGAC
>WNV-CXbar_0004606_x1
AAAGACAGTCGTTGCGATAAAGTGAC
>WNV-CXbar_0004607_x1
AAAGACAGTCGTTGCGATAAAGTGACA
>WNV-CXbar_0004608_x1
AAAGACAGTTGGGTGGGA
>WNV-CXbar_0004609_x1
AAAGACATAGAGGACGAAAAC
>WNV-CXbar_0004610_x1
AAAGACATCAAAGAGACTCCGAAGAAC
>WNV-CXbar_0004611_x1
AAAGACATCAACCTTGTGAAC
>WNV-CXbar_0004612_x1
AAAGACATCAAGTACCGTGACCAG
>WNV-CXbar_0004613_x2
AAAGACATCAAGTACCGTGACCAGC
>WNV-CXbar_0004614_x1
AAAGACATCAAGTACCGTGACCAGCA
>WNV-CXbar_0004615_x12
AAAGACATCCAGGATGCAGATC
>WNV-CXbar_0004616_x2
AAAGACATCGATTCGTCTTACGAGAGC
>WNV-CXbar_0004617_x1
AAAGACATCGGAAATAAC
>WNV-CXbar_0004618_x1
AAAGACATGAACTGTTGAGCCAGAAG
>WNV-CXbar_0004619_x1
AAAGACATGACGAAAGATGGGAC
>WNV-CXbar_0004620_x13
AAAGACATGATAAGTTGATTTGTACAAC
>WNV-CXbar_0004621_x3
AAAGACATGGGTAGTGAGAT
>WNV-CXbar_0004622_x1
AAAGACATTCGGCTGCTGTACGGA
>WNV-CXbar_0004623_x1
AAAGACATTTGCTGGGCGAAGGC
>WNV-CXbar_0004624_x1
AAAGACCAAAAGACCAAAAGACC
>WNV-CXbar_0004625_x1
AAAGACCAACTCAACAGGCAGAAACT
>WNV-CXbar_0004626_x6
AAAGACCAACTCAACAGGCAGAAACTG
>WNV-CXbar_0004627_x1
AAAGACCAACTCAACAGGCAGAAACTGA
>WNV-CXbar_0004628_x1
AAAGACCAGCAGATCGACCTGATTGC
>WNV-CXbar_0004629_x1
AAAGACCCAAAAATCCTGCAAGGTG
>WNV-CXbar_0004630_x1
AAAGACCCCGGACCTGGAAAC
>WNV-CXbar_0004631_x1
AAAGACCGAAGAGGTTCCGGACATGGT
>WNV-CXbar_0004632_x1
AAAGACCGAGCCTGGGGTGC
>WNV-CXbar_0004633_x1
AAAGACCGGAAAGAAGGAAC
>WNV-CXbar_0004634_x1
AAAGACCGGGCCTGGGGT
>WNV-CXbar_0004635_x8
AAAGACCGGGCCTGGGGTTC
>WNV-CXbar_0004636_x2
AAAGACCGGGCCTGGGGTTCC
>WNV-CXbar_0004637_x2
AAAGACCGGTGAATGGCAGGTACGAGC
>WNV-CXbar_0004638_x1
AAAGACCGGTGACCGTGGC
>WNV-CXbar_0004639_x1
AAAGACCTCTACCAGAAGAT
>WNV-CXbar_0004640_x2
AAAGACCTGGATATTAGCGC
>WNV-CXbar_0004641_x1
AAAGACCTGGATTCCAGCGAGGACGA
>WNV-CXbar_0004642_x2
AAAGACCTGGATTCCAGCGAGGACGAA
>WNV-CXbar_0004643_x1
AAAGACCTTGGTGTTGTGTTAGACTGTC
>WNV-CXbar_0004644_x1
AAAGACGAAACAGGTGTAAGAGTGG
>WNV-CXbar_0004645_x1
AAAGACGAAAGACGAAAGAC
>WNV-CXbar_0004646_x1
AAAGACGACGACAAGAAGGAC
>WNV-CXbar_0004647_x1
AAAGACGAGACTAGTGAAGGCGGTA
>WNV-CXbar_0004648_x1
AAAGACGATCTCCATCGACGTAGGC
>WNV-CXbar_0004649_x1
AAAGACGATTTTGATGGAAGAC
>WNV-CXbar_0004650_x1
AAAGACGCACCAAAAGAAGGGGAGAAC
>WNV-CXbar_0004651_x1
AAAGACGCACTCACTGATGGA
>WNV-CXbar_0004652_x1
AAAGACGCGAGTGCCGGTGAAGACC
>WNV-CXbar_0004653_x2
AAAGACGCGCATGATGGCGATGGC
>WNV-CXbar_0004654_x1
AAAGACGCGGAAAAAAGTAC
>WNV-CXbar_0004655_x1
AAAGACGCGGAAAAAGTAC
>WNV-CXbar_0004656_x1
AAAGACGCTGATCGTGAATGGGAGC
>WNV-CXbar_0004657_x1
AAAGACGGAATGTTGAGGAC
>WNV-CXbar_0004658_x1
AAAGACGGCCTGATTGTGTGC
>WNV-CXbar_0004659_x1
AAAGACGGGACGTCGAGTGGAGAACA
>WNV-CXbar_0004660_x1
AAAGACGGTGGAAGCGAAAGAAACAAA
>WNV-CXbar_0004661_x1
AAAGACGGTTCTCAGGATGATTTGTTC
>WNV-CXbar_0004662_x1
AAAGACGTATCCCTGAAAC
>WNV-CXbar_0004663_x1
AAAGACGTCAACCTCGTTGGC
>WNV-CXbar_0004664_x1
AAAGACGTCATGCCGGAGGTGAAC
>WNV-CXbar_0004665_x1
AAAGACGTCCGCTGGCCAAC
>WNV-CXbar_0004666_x1
AAAGACGTCGGTCGGTAATGGAC
>WNV-CXbar_0004667_x1
AAAGACGTCGTCGGGTAGTGTAGTGT
>WNV-CXbar_0004668_x1
AAAGACGTCTGTAGCACGGCA
>WNV-CXbar_0004669_x1
AAAGACGTGACTGCATTAC
>WNV-CXbar_0004670_x1
AAAGACGTGGGCAAGTGGAGC
>WNV-CXbar_0004671_x1
AAAGACGTGTTGTGGCTCTGAT
>WNV-CXbar_0004672_x1
AAAGACGTTAGAAGAAAGGAGAAG
>WNV-CXbar_0004673_x1
AAAGACGTTAGTGCCGAAGC
>WNV-CXbar_0004674_x1
AAAGACGTTCGTGCCGAAGC
>WNV-CXbar_0004675_x1
AAAGACTACATGAACCTCGTGACGAAC
>WNV-CXbar_0004676_x1
AAAGACTACATGAACCTCGTGACGGA
>WNV-CXbar_0004677_x1
AAAGACTACCTGCAGCAGAA
>WNV-CXbar_0004678_x1
AAAGACTACCTGCAGCAGAAGC
>WNV-CXbar_0004679_x1
AAAGACTATGAACACGGCGATAAGCAGA
>WNV-CXbar_0004680_x1
AAAGACTATTTGGACGAGACT
>WNV-CXbar_0004681_x1
AAAGACTCACAGACTGTGC
>WNV-CXbar_0004682_x2
AAAGACTCGAACGATAAGCTGAACG
>WNV-CXbar_0004683_x1
AAAGACTCGATGCGGATTGCAAGGAAA
>WNV-CXbar_0004684_x1
AAAGACTCGATGCGGATTGCAAGGAAAA
>WNV-CXbar_0004685_x1
AAAGACTCGCGCACCACACGAC
>WNV-CXbar_0004686_x1
AAAGACTCGGAAGCTCCGAAAGAAC
>WNV-CXbar_0004687_x1
AAAGACTCGGACGGCATGAC
>WNV-CXbar_0004688_x1
AAAGACTCGGATTTGCTGGC
>WNV-CXbar_0004689_x1
AAAGACTGAACCAGTGGCGGAGG
>WNV-CXbar_0004690_x1
AAAGACTGAAGACTGAAGAC
>WNV-CXbar_0004691_x2
AAAGACTGAATCGCAGGGAAAATAAAC
>WNV-CXbar_0004692_x2
AAAGACTGACCGGACTTTTGAC
>WNV-CXbar_0004693_x1
AAAGACTGACGCCAACGTGGAC
>WNV-CXbar_0004694_x1
AAAGACTGAGCCGAGGTTGACTAAAA
>WNV-CXbar_0004695_x1
AAAGACTGCAAGATCAAGGACAAGATC
>WNV-CXbar_0004696_x1
AAAGACTGCAGAGCGATGGAGACTGCAT
>WNV-CXbar_0004697_x1
AAAGACTGGAAAACGCCAAACAC
>WNV-CXbar_0004698_x1
AAAGACTGGGGCGTAAAAAC
>WNV-CXbar_0004699_x2
AAAGACTGGGGCGTAAAAC
>WNV-CXbar_0004700_x1
AAAGACTGGGGCGTAAAC
>WNV-CXbar_0004701_x1
AAAGACTGTAAAATTCGAGAAGCGCAC
>WNV-CXbar_0004702_x1
AAAGACTGTCCCGATTGGAGC
>WNV-CXbar_0004703_x3
AAAGACTGTCGACTGGAGA
>WNV-CXbar_0004704_x1
AAAGACTGTCGACTGGAGAGAAAA
>WNV-CXbar_0004705_x1
AAAGACTTAAAGAACCTGAAGGCA
>WNV-CXbar_0004706_x4
AAAGACTTCGAGGAGATGTGGA
>WNV-CXbar_0004707_x3
AAAGACTTCGAGGAGATGTGGAT
>WNV-CXbar_0004708_x1
AAAGACTTGAAGGCATCTCCAGAAGA
>WNV-CXbar_0004709_x3
AAAGACTTGAAGGCATCTCCAGAAGAC
>WNV-CXbar_0004710_x1
AAAGACTTGTATGTGGAAGGGC
>WNV-CXbar_0004711_x1
AAAGACTTGTGATTGAGC
>WNV-CXbar_0004712_x1
AAAGACTTTTGACTGCATTGG
>WNV-CXbar_0004713_x1
AAAGACTTTTGAGACGCTTGACGGC
>WNV-CXbar_0004714_x1
AAAGAGAAAAAAATTGTGTACATGTAGC
>WNV-CXbar_0004715_x1
AAAGAGAAAAAGGTTTGTTTTAAC
>WNV-CXbar_0004716_x1
AAAGAGAAAACATGATGATGGCGGC
>WNV-CXbar_0004717_x4
AAAGAGAAAAGAAGGAGATGAAAAC
>WNV-CXbar_0004718_x3
AAAGAGAAAGAAAACGGTTCGTAAC
>WNV-CXbar_0004719_x1
AAAGAGAAAGCGGTGTAAAC
>WNV-CXbar_0004720_x1
AAAGAGAACGAGTGGAACAACATGA
>WNV-CXbar_0004721_x1
AAAGAGAACGTGCGCTGGAGAGGAT
>WNV-CXbar_0004722_x1
AAAGAGAACTAACCAACAGAAGAT
>WNV-CXbar_0004723_x1
AAAGAGAACTAACCAACAGAAGATAGC
>WNV-CXbar_0004724_x1
AAAGAGAACTATCCGTCGACA
>WNV-CXbar_0004725_x1
AAAGAGAAGATACTGAAACCCTGTAG
>WNV-CXbar_0004726_x2
AAAGAGAAGCCGATTGTGTAC
>WNV-CXbar_0004727_x1
AAAGAGAAGCCTGAGAGGAAC
>WNV-CXbar_0004728_x1
AAAGAGAAGCTCGTAGGTGACGATAAC
>WNV-CXbar_0004729_x1
AAAGAGAAGGATTGTTCAT
>WNV-CXbar_0004730_x1
AAAGAGAAGGTCAAAGCTAGTTTAAC
>WNV-CXbar_0004731_x1
AAAGAGAATTTGGCGCTAGTGGGC
>WNV-CXbar_0004732_x1
AAAGAGACAGAGTCTGTTAAC
>WNV-CXbar_0004733_x1
AAAGAGACAGGAAAAAATGGCGGCT
>WNV-CXbar_0004734_x1
AAAGAGACATTGTACAGATTG
>WNV-CXbar_0004735_x1
AAAGAGACATTTCAGTTTGAC
>WNV-CXbar_0004736_x1
AAAGAGACCGACCCGAGCGCAAGCTT
>WNV-CXbar_0004737_x1
AAAGAGACGAAAACATGACGACGAC
>WNV-CXbar_0004738_x1
AAAGAGACGCCGCGTCGGCTGTGTGGAT
>WNV-CXbar_0004739_x1
AAAGAGACGGAAAATAAC
>WNV-CXbar_0004740_x2
AAAGAGACGTCACTAAACTAAGTAAAGC
>WNV-CXbar_0004741_x1
AAAGAGACGTCACTAAACTAAGTAAGGC
>WNV-CXbar_0004742_x1
AAAGAGACGTCGCTTCGAGAC
>WNV-CXbar_0004743_x1
AAAGAGACTGCCAAGCTGT
>WNV-CXbar_0004744_x1
AAAGAGAGAAAGACATGGACTTTTCGGC
>WNV-CXbar_0004745_x1
AAAGAGAGAACAGGTGAGAGC
>WNV-CXbar_0004746_x1
AAAGAGAGAGAGACGTGAAAC
>WNV-CXbar_0004747_x1
AAAGAGAGAGAGAGAGAGAGGAAGGACC
>WNV-CXbar_0004748_x1
AAAGAGAGAGAGAGGGAGAAC
>WNV-CXbar_0004749_x1
AAAGAGAGAGAGAGTGAAAGAGAC
>WNV-CXbar_0004750_x1
AAAGAGAGAGGATGGTGAGGCC
>WNV-CXbar_0004751_x1
AAAGAGAGAGGGGGGCGAAGAAC
>WNV-CXbar_0004752_x1
AAAGAGAGATGAACCAAGCGAG
>WNV-CXbar_0004753_x1
AAAGAGAGATGAACCGAGC
>WNV-CXbar_0004754_x17
AAAGAGAGATGAACCGAGCGAG
>WNV-CXbar_0004755_x35
AAAGAGAGATGAACCGAGCGAGG
>WNV-CXbar_0004756_x13
AAAGAGAGATGAACCGAGCGAGGG
>WNV-CXbar_0004757_x16
AAAGAGAGATGAACCGAGCGAGGGG
>WNV-CXbar_0004758_x7
AAAGAGAGATGAACCGAGCGAGGGGT
>WNV-CXbar_0004759_x7
AAAGAGAGATGAACCGAGCGAGGGGTG
>WNV-CXbar_0004760_x1
AAAGAGAGATGAACCGAGCGCGGGG
>WNV-CXbar_0004761_x1
AAAGAGAGATGAACCGAGCGGGGGGTG
>WNV-CXbar_0004762_x1
AAAGAGAGATGAACCGAGTGAG
>WNV-CXbar_0004763_x1
AAAGAGAGATGAATTGATATGAAC
>WNV-CXbar_0004764_x1
AAAGAGAGATGTGAGCCGG
>WNV-CXbar_0004765_x1
AAAGAGAGCCATCCGTCGAC
>WNV-CXbar_0004766_x1
AAAGAGAGCGAGAGAGAACGCAGGAG
>WNV-CXbar_0004767_x1
AAAGAGAGCGAGAGAGAACGCAGGAGA
>WNV-CXbar_0004768_x1
AAAGAGAGCGATCCGTCGAC
>WNV-CXbar_0004769_x1
AAAGAGAGCGCAGGCGTAAC
>WNV-CXbar_0004770_x1
AAAGAGAGCGTTCATGTAGC
>WNV-CXbar_0004771_x1
AAAGAGAGCTACCCGTCGAC
>WNV-CXbar_0004772_x1
AAAGAGAGCTACCCGTCGACAGT
>WNV-CXbar_0004773_x1
AAAGAGAGCTACCCGTCGACAGTAGGG
>WNV-CXbar_0004774_x1
AAAGAGAGCTATACGTCGACAG
>WNV-CXbar_0004775_x1
AAAGAGAGCTATCAGTCGAC
>WNV-CXbar_0004776_x1
AAAGAGAGCTATCAGTCGACA
>WNV-CXbar_0004777_x1
AAAGAGAGCTATCAGTCGACAG
>WNV-CXbar_0004778_x9
AAAGAGAGCTATCCGGCGAC
>WNV-CXbar_0004779_x1
AAAGAGAGCTATCCGGCGACAGTAG
>WNV-CXbar_0004780_x6
AAAGAGAGCTATCCGTAGAC
>WNV-CXbar_0004781_x1
AAAGAGAGCTATCCGTCAAC
>WNV-CXbar_0004782_x1
AAAGAGAGCTATCCGTCCACA
>WNV-CXbar_0004783_x2
AAAGAGAGCTATCCGTCG
>WNV-CXbar_0004784_x4
AAAGAGAGCTATCCGTCGA
>WNV-CXbar_0004785_x1
AAAGAGAGCTATCCGTCGAA
>WNV-CXbar_0004786_x832
AAAGAGAGCTATCCGTCGAC
>WNV-CXbar_0004787_x66
AAAGAGAGCTATCCGTCGACA
>WNV-CXbar_0004788_x35
AAAGAGAGCTATCCGTCGACAG
>WNV-CXbar_0004789_x2
AAAGAGAGCTATCCGTCGACAGA
>WNV-CXbar_0004790_x46
AAAGAGAGCTATCCGTCGACAGT
>WNV-CXbar_0004791_x1
AAAGAGAGCTATCCGTCGACAGTA
>WNV-CXbar_0004792_x9
AAAGAGAGCTATCCGTCGACAGTAA
>WNV-CXbar_0004793_x2
AAAGAGAGCTATCCGTCGACAGTAG
>WNV-CXbar_0004794_x1
AAAGAGAGCTATCCGTCGACAGTAGG
>WNV-CXbar_0004795_x4
AAAGAGAGCTATCCGTCGACAGTAGGG
>WNV-CXbar_0004796_x1
AAAGAGAGCTATCCGTCGACAGTAGGGA
>WNV-CXbar_0004797_x2
AAAGAGAGCTATCCGTCGACAGTAT
>WNV-CXbar_0004798_x1
AAAGAGAGCTATCCGTCGACAGTGG
>WNV-CXbar_0004799_x1
AAAGAGAGCTATCCGTCGACAGTTT
>WNV-CXbar_0004800_x1
AAAGAGAGCTATCCGTCGACCGT
>WNV-CXbar_0004801_x2
AAAGAGAGCTATCCGTCGAG
>WNV-CXbar_0004802_x1
AAAGAGAGCTATCCGTCGCC
>WNV-CXbar_0004803_x3
AAAGAGAGCTATCCGTCGGC
>WNV-CXbar_0004804_x1
AAAGAGAGCTATCCGTCTAC
>WNV-CXbar_0004805_x2
AAAGAGAGCTATCCTTCGAC
>WNV-CXbar_0004806_x1
AAAGAGAGCTCTCCGTCGAC
>WNV-CXbar_0004807_x1
AAAGAGAGGGACGATGAC
>WNV-CXbar_0004808_x1
AAAGAGAGGGAGATTCGTCGGCC
>WNV-CXbar_0004809_x1
AAAGAGAGGGTTACAGGCTGGGA
>WNV-CXbar_0004810_x1
AAAGAGAGGTATCCGTCGAC
>WNV-CXbar_0004811_x1
AAAGAGAGGTGCGGATGTTAATG
>WNV-CXbar_0004812_x2
AAAGAGAGTAGTGTTCAGTGAGC
>WNV-CXbar_0004813_x1
AAAGAGAGTCGGAACGGATAAAC
>WNV-CXbar_0004814_x6
AAAGAGAGTGCTGCAAAAC
>WNV-CXbar_0004815_x1
AAAGAGAGTGTACTATAAAC
>WNV-CXbar_0004816_x2
AAAGAGAGTTATATATTGTAGA
>WNV-CXbar_0004817_x1
AAAGAGATAATTGTTCGGACGGTGTCGA
>WNV-CXbar_0004818_x1
AAAGAGATATGGTCGGACA
>WNV-CXbar_0004819_x1
AAAGAGATATGGTCGGACAAG
>WNV-CXbar_0004820_x1
AAAGAGATCACCACGCAGGGGAGCCG
>WNV-CXbar_0004821_x2
AAAGAGATCCGCGCGGCGC
>WNV-CXbar_0004822_x1
AAAGAGATCGAAGCGGCTGCTCCC
>WNV-CXbar_0004823_x1
AAAGAGATCGACGTCGAC
>WNV-CXbar_0004824_x1
AAAGAGATCGTGAGACACAAACGAAC
>WNV-CXbar_0004825_x1
AAAGAGATCGTGCGAATTTAGTATAAC
>WNV-CXbar_0004826_x2
AAAGAGATCTGGCTTTGGAC
>WNV-CXbar_0004827_x1
AAAGAGATGGAGGACCAGTTC
>WNV-CXbar_0004828_x1
AAAGAGATGTGCGGTGAAATGGAC
>WNV-CXbar_0004829_x1
AAAGAGATGTGTTCAGCTTGTTGTAC
>WNV-CXbar_0004830_x1
AAAGAGATGTGTTCAGCTTGTTGTCC
>WNV-CXbar_0004831_x1
AAAGAGCAAAAGAAGGAAGGACGGGAC
>WNV-CXbar_0004832_x1
AAAGAGCAAAGTCGAGAC
>WNV-CXbar_0004833_x1
AAAGAGCAAGATTGAAAC
>WNV-CXbar_0004834_x2
AAAGAGCAATGCGTGTGTGAC
>WNV-CXbar_0004835_x1
AAAGAGCAATGTTTAAGATCGAAAA
>WNV-CXbar_0004836_x1
AAAGAGCACAGAACACAAGCA
>WNV-CXbar_0004837_x1
AAAGAGCACAGAACACAAGCAGAA
>WNV-CXbar_0004838_x1
AAAGAGCACGTTGATGACTTCAAGTC
>WNV-CXbar_0004839_x1
AAAGAGCAGACCGTTGAACACAGAA
>WNV-CXbar_0004840_x1
AAAGAGCAGACCGTTGAACACCGAA
>WNV-CXbar_0004841_x1
AAAGAGCAGCGCGAACTCAATGGC
>WNV-CXbar_0004842_x1
AAAGAGCATCAGCGGAAGTGGA
>WNV-CXbar_0004843_x1
AAAGAGCATGACTATCGAC
>WNV-CXbar_0004844_x1
AAAGAGCATGGAAGACGAGGACG
>WNV-CXbar_0004845_x1
AAAGAGCCAAGGAACTCGAACAGCAGA
>WNV-CXbar_0004846_x1
AAAGAGCCAAGGAACTCGAACAGCAGAG
>WNV-CXbar_0004847_x1
AAAGAGCCAGGTTCTGTCGCAAC
>WNV-CXbar_0004848_x1
AAAGAGCCCCGAACAGACGGTA
>WNV-CXbar_0004849_x2
AAAGAGCCCCGAACAGACGGTAAT
>WNV-CXbar_0004850_x1
AAAGAGCCGCCGGAGTTTGCTGAAC
>WNV-CXbar_0004851_x1
AAAGAGCCGGGTTCGGAGC
>WNV-CXbar_0004852_x1
AAAGAGCCGTGGATGCTGTGAGTAC
>WNV-CXbar_0004853_x1
AAAGAGCCGTTCATGAAC
>WNV-CXbar_0004854_x1
AAAGAGCGAAAGGTGTATGAC
>WNV-CXbar_0004855_x3
AAAGAGCGAAAGGTGTATGACC
>WNV-CXbar_0004856_x1
AAAGAGCGAACGAACCATGCA
>WNV-CXbar_0004857_x1
AAAGAGCGAACGAACCATGG
>WNV-CXbar_0004858_x1
AAAGAGCGAAGAAGTGAACC
>WNV-CXbar_0004859_x1
AAAGAGCGAGAACAGATC
>WNV-CXbar_0004860_x1
AAAGAGCGCTATCCGTCGAC
>WNV-CXbar_0004861_x1
AAAGAGCGCTGAACAGATGGC
>WNV-CXbar_0004862_x1
AAAGAGCGGAGGAGGAGGAGGAC
>WNV-CXbar_0004863_x1
AAAGAGCGGATCAATGCAGCTGAAG
>WNV-CXbar_0004864_x1
AAAGAGCGGATCAATGCAGCTGAAGAAT
>WNV-CXbar_0004865_x10
AAAGAGCGGATCAATGCAGCTGAAGAC
>WNV-CXbar_0004866_x1
AAAGAGCGGTCGTTTCTCCGAAC
>WNV-CXbar_0004867_x1
AAAGAGCGGTTGATTGAGGATCATGAGC
>WNV-CXbar_0004868_x1
AAAGAGCGTAGAATAGTGTGCCGGCA
>WNV-CXbar_0004869_x3
AAAGAGCGTCAAGTGAAATGTAAC
>WNV-CXbar_0004870_x1
AAAGAGCGTCGAACTGTGGC
>WNV-CXbar_0004871_x1
AAAGAGCGTCGACCAAAAC
>WNV-CXbar_0004872_x1
AAAGAGCGTGAGTTGCTGCTGTACG
>WNV-CXbar_0004873_x2
AAAGAGCGTGGTGTTGATGAC
>WNV-CXbar_0004874_x1
AAAGAGCGTGTTTGAGCGGTGCGCGAAC
>WNV-CXbar_0004875_x1
AAAGAGCGTTGCGAACGGGATGAGAGC
>WNV-CXbar_0004876_x1
AAAGAGCGTTGGAAGAAAAATGAAC
>WNV-CXbar_0004877_x1
AAAGAGCTCAAAGGCAAGGAG
>WNV-CXbar_0004878_x2
AAAGAGCTCACACTGCAGGAGCGATGCA
>WNV-CXbar_0004879_x1
AAAGAGCTCACAGCAGAAA
>WNV-CXbar_0004880_x1
AAAGAGCTCACAGCAGAAAG
>WNV-CXbar_0004881_x1
AAAGAGCTCAGAACGCAGGGGTGGC
>WNV-CXbar_0004882_x1
AAAGAGCTCAGCACGCAGGGGCGGC
>WNV-CXbar_0004883_x6
AAAGAGCTCAGCACGCAGGGGTGG
>WNV-CXbar_0004884_x1
AAAGAGCTCAGCACGCAGGGGTGGA
>WNV-CXbar_0004885_x21
AAAGAGCTCAGCACGCAGGGGTGGC
>WNV-CXbar_0004886_x5
AAAGAGCTCAGCACGCAGGGGTGGCG
>WNV-CXbar_0004887_x2
AAAGAGCTCAGCACGCAGGGGTGGCGC
>WNV-CXbar_0004888_x1
AAAGAGCTCCAGGTGCGAAC
>WNV-CXbar_0004889_x1
AAAGAGCTCGCAGACAGAAAAC
>WNV-CXbar_0004890_x1
AAAGAGCTCGGAACGAAAT
>WNV-CXbar_0004891_x1
AAAGAGCTCTGCGCCGCCAACAAGGACG
>WNV-CXbar_0004892_x1
AAAGAGCTCTGCTACGAGTGCGCGTTC
>WNV-CXbar_0004893_x1
AAAGAGCTGAAATTGTCGGGC
>WNV-CXbar_0004894_x1
AAAGAGCTGACCGAGTCGGGTGACGTC
>WNV-CXbar_0004895_x4
AAAGAGCTGACGATCAAGTATGAC
>WNV-CXbar_0004896_x1
AAAGAGCTGCAGCGGCGAC
>WNV-CXbar_0004897_x2
AAAGAGCTGCAGCGGCGGAC
>WNV-CXbar_0004898_x1
AAAGAGCTGGACTACGAC
>WNV-CXbar_0004899_x1
AAAGAGCTGGAGTGGTAAGA
>WNV-CXbar_0004900_x1
AAAGAGCTGGTCGAAGGC
>WNV-CXbar_0004901_x1
AAAGAGCTGGTTACAAAAAGTGAAC
>WNV-CXbar_0004902_x1
AAAGAGCTTCATCCGGAC
>WNV-CXbar_0004903_x1
AAAGAGCTTGAATTTGTTAACGTAAAC
>WNV-CXbar_0004904_x1
AAAGAGCTTTGGCGCACTCTGGATGGTT
>WNV-CXbar_0004905_x1
AAAGAGGAAAAAAGGAAA
>WNV-CXbar_0004906_x1
AAAGAGGAAAAAAGGAAAC
>WNV-CXbar_0004907_x7
AAAGAGGAAAAAAGGAAACATTTGGAAC
>WNV-CXbar_0004908_x1
AAAGAGGAAACAAGGAAACATTTGGAAC
>WNV-CXbar_0004909_x2
AAAGAGGAAACCAAGGACACCGTTGAC
>WNV-CXbar_0004910_x1
AAAGAGGAAACGATGAAC
>WNV-CXbar_0004911_x1
AAAGAGGAAAGGAGTTGAGCAGCAGAG
>WNV-CXbar_0004912_x1
AAAGAGGAACCGGAACCCGAAC
>WNV-CXbar_0004913_x1
AAAGAGGAAGCTTAACACGCATG
>WNV-CXbar_0004914_x1
AAAGAGGAAGGCAAGCAAC
>WNV-CXbar_0004915_x1
AAAGAGGACGAAGTCGCTGTAAAGAGC
>WNV-CXbar_0004916_x1
AAAGAGGACGACGACGAGACGGTG
>WNV-CXbar_0004917_x1
AAAGAGGACTCGGTCGAGGTCAAAGAC
>WNV-CXbar_0004918_x3
AAAGAGGAGAAAGACAGAAGAAGAAC
>WNV-CXbar_0004919_x2
AAAGAGGAGTTGTGACCGTAAC
>WNV-CXbar_0004920_x1
AAAGAGGATCAACAGAGACATGC
>WNV-CXbar_0004921_x3
AAAGAGGATTTTTTCAGCACGAG
>WNV-CXbar_0004922_x1
AAAGAGGATTTTTTCAGCACGAGTCGTA
>WNV-CXbar_0004923_x1
AAAGAGGCCGTCGTCGATCTGGAC
>WNV-CXbar_0004924_x2
AAAGAGGCTGTACAGCAGGAAAT
>WNV-CXbar_0004925_x1
AAAGAGGGAACATGACCACCGGCC
>WNV-CXbar_0004926_x1
AAAGAGGGACTGCTGTACGGC
>WNV-CXbar_0004927_x1
AAAGAGGGCATGTGGAGCGAGCGGAGAC
>WNV-CXbar_0004928_x1
AAAGAGGGCTATCCGTCGACAGT
>WNV-CXbar_0004929_x1
AAAGAGGGGGCCATGGCGGAC
>WNV-CXbar_0004930_x1
AAAGAGGGTTTGAGGATCATGGATGAGC
>WNV-CXbar_0004931_x1
AAAGAGGTATATTACTGTTAAT
>WNV-CXbar_0004932_x1
AAAGAGGTCAAGAGTCTGGC
>WNV-CXbar_0004933_x1
AAAGAGGTCATCGGGTTGGAC
>WNV-CXbar_0004934_x1
AAAGAGGTCGAGCTGTAGAAA
>WNV-CXbar_0004935_x1
AAAGAGGTGACGAAGGCGGACGAAGTGC
>WNV-CXbar_0004936_x1
AAAGAGGTGACGATTGACTTGGAC
>WNV-CXbar_0004937_x1
AAAGAGGTGTCGCGGCTCTGAAAC
>WNV-CXbar_0004938_x1
AAAGAGGTGTGCGGCCGTTTTGTTCAC
>WNV-CXbar_0004939_x1
AAAGAGGTTCGCGCGAGAGAAGAAAAC
>WNV-CXbar_0004940_x1
AAAGAGGTTGGAGGAGATAAAC
>WNV-CXbar_0004941_x1
AAAGAGTAACCTACGAAC
>WNV-CXbar_0004942_x1
AAAGAGTAGAGAGATCCTGCAGAAG
>WNV-CXbar_0004943_x1
AAAGAGTAGAGAGATCCTGCAGAAGAT
>WNV-CXbar_0004944_x1
AAAGAGTAGAGAGATCCTGCAGAAGG
>WNV-CXbar_0004945_x1
AAAGAGTAGATATGAGAAC
>WNV-CXbar_0004946_x1
AAAGAGTCAAGTTTGCTACAGAAC
>WNV-CXbar_0004947_x1
AAAGAGTCAGTTGACCAGTGTGTAC
>WNV-CXbar_0004948_x1
AAAGAGTCAGTTGTAACAATGAGC
>WNV-CXbar_0004949_x1
AAAGAGTCATAGGAAGAGGAGGGAAC
>WNV-CXbar_0004950_x1
AAAGAGTCCAGAGGTCTGTTCCC
>WNV-CXbar_0004951_x1
AAAGAGTCGCGATTGAGAAC
>WNV-CXbar_0004952_x1
AAAGAGTCGCGGGTGGTGTTC
>WNV-CXbar_0004953_x1
AAAGAGTCGCTGTACGCAC
>WNV-CXbar_0004954_x1
AAAGAGTCGGATGAGGATGATGATGGCG
>WNV-CXbar_0004955_x1
AAAGAGTCGTACAAGAGGTAGA
>WNV-CXbar_0004956_x1
AAAGAGTCGTTACTGAAGCAAAC
>WNV-CXbar_0004957_x1
AAAGAGTCTGGACGAGGGCACAGCAGGA
>WNV-CXbar_0004958_x1
AAAGAGTCTTTATCGACACTGTTAGATC
>WNV-CXbar_0004959_x3
AAAGAGTCTTTATCGACACTGTTGGAT
>WNV-CXbar_0004960_x1
AAAGAGTGACGACTGTGAAC
>WNV-CXbar_0004961_x1
AAAGAGTGACGTGCTGATTGAGC
>WNV-CXbar_0004962_x1
AAAGAGTGATTAAAATGTGCAGCAGAA
>WNV-CXbar_0004963_x1
AAAGAGTGCGAGGACATGAAGATC
>WNV-CXbar_0004964_x1
AAAGAGTGCGGCTCGGCGGATGGAGC
>WNV-CXbar_0004965_x1
AAAGAGTGGCTTAGGCTGAAC
>WNV-CXbar_0004966_x1
AAAGAGTGGGAGTGTAAAC
>WNV-CXbar_0004967_x1
AAAGAGTTGAAAGTTTGGTTGGATGAC
>WNV-CXbar_0004968_x1
AAAGAGTTGAACGCAGAG
>WNV-CXbar_0004969_x1
AAAGAGTTGGGATTGCGTTTGATC
>WNV-CXbar_0004970_x2
AAAGAGTTTTTAGCAAGAGGTGTCAGAA
>WNV-CXbar_0004971_x1
AAAGATAAAAAGCCTTGAAC
>WNV-CXbar_0004972_x1
AAAGATAAAGAGTTCCTGTTGGCAC
>WNV-CXbar_0004973_x1
AAAGATAACAGGGTAGAC
>WNV-CXbar_0004974_x2
AAAGATAAGTCGCAGGAAATTGAGAGC
>WNV-CXbar_0004975_x1
AAAGATAATACACGGTAAAA
>WNV-CXbar_0004976_x1
AAAGATAATGATCAGAGGGAAGTAGAC
>WNV-CXbar_0004977_x1
AAAGATACAGACATTTGGAAGCAAC
>WNV-CXbar_0004978_x1
AAAGATACAGGGCACTGAAC
>WNV-CXbar_0004979_x1
AAAGATACAGGGCACTGAC
>WNV-CXbar_0004980_x2
AAAGATACAGGGCACTGTTTTAC
>WNV-CXbar_0004981_x1
AAAGATACAGGGCACTGTTTTC
>WNV-CXbar_0004982_x1
AAAGATACAGGGCACTGTTTTGC
>WNV-CXbar_0004983_x1
AAAGATACGCGGAAAAGAAC
>WNV-CXbar_0004984_x1
AAAGATACGTGGGGTTAAC
>WNV-CXbar_0004985_x1
AAAGATACTAGCTGGCGAAC
>WNV-CXbar_0004986_x1
AAAGATAGCATGAAACGGTTCC
>WNV-CXbar_0004987_x1
AAAGATAGCATGAAACGGTTCCTGA
>WNV-CXbar_0004988_x2
AAAGATAGCATGAAACGGTTCCTGAAGC
>WNV-CXbar_0004989_x1
AAAGATAGGTTTACAGGCTGGGA
>WNV-CXbar_0004990_x1
AAAGATAGTGGCTTTGAC
>WNV-CXbar_0004991_x1
AAAGATAGTGGCTTTGGC
>WNV-CXbar_0004992_x9
AAAGATATATGGAGGAGTAAC
>WNV-CXbar_0004993_x1
AAAGATATCATCGTGGAAG
>WNV-CXbar_0004994_x4
AAAGATATGATTGCAGAAAAGTGGGAGC
>WNV-CXbar_0004995_x1
AAAGATATGTCGCGGATG
>WNV-CXbar_0004996_x1
AAAGATCAACCTGGAAGTGC
>WNV-CXbar_0004997_x1
AAAGATCAACGTGGCGGTGGAC
>WNV-CXbar_0004998_x1
AAAGATCAAGACAGTGAGCAAGAGAGC
>WNV-CXbar_0004999_x1
AAAGATCAAGGTTTGGTAGTGC
>WNV-CXbar_0005000_x1
AAAGATCAATGGCTTGGA
>WNV-CXbar_0005001_x5
AAAGATCAATGGCTTGGAC
>WNV-CXbar_0005002_x1
AAAGATCACCGCGAGCTGTTGC
>WNV-CXbar_0005003_x1
AAAGATCACCGCGAGCTGTTGCAGAA
>WNV-CXbar_0005004_x2
AAAGATCACCGCGAGCTGTTGCAGAAC
>WNV-CXbar_0005005_x1
AAAGATCAGGGCGTTACC
>WNV-CXbar_0005006_x1
AAAGATCAGTCATGCAGTGCGAC
>WNV-CXbar_0005007_x1
AAAGATCATCAGCTTAGTGTC
>WNV-CXbar_0005008_x1
AAAGATCATGAACAAAGAACCAGAAGG
>WNV-CXbar_0005009_x1
AAAGATCATGACGACAAAC
>WNV-CXbar_0005010_x1
AAAGATCATGGAGTCGTTCAAGAA
>WNV-CXbar_0005011_x1
AAAGATCATGGAGTCGTTCAAGAAC
>WNV-CXbar_0005012_x1
AAAGATCCAACCCTGCTTC
>WNV-CXbar_0005013_x1
AAAGATCCAGAAGGAACTGCGCGAC
>WNV-CXbar_0005014_x3
AAAGATCCAGGTCGAGTAC
>WNV-CXbar_0005015_x1
AAAGATCCATGGGAGGCA
>WNV-CXbar_0005016_x1
AAAGATCCGCAAGCTGATATACGA
>WNV-CXbar_0005017_x1
AAAGATCCGCCGGTCGGAGGAGGAGC
>WNV-CXbar_0005018_x1
AAAGATCCGGACGAGAAACGA
>WNV-CXbar_0005019_x1
AAAGATCCGGACGAGAAACGATCTC
>WNV-CXbar_0005020_x2
AAAGATCCGGACGGGTGAAC
>WNV-CXbar_0005021_x1
AAAGATCCGGACTTCAAGAAGAAACTGC
>WNV-CXbar_0005022_x1
AAAGATCCGGTATTAAGAC
>WNV-CXbar_0005023_x1
AAAGATCCTGGACGTTGCCC
>WNV-CXbar_0005024_x1
AAAGATCGAACTGTGATAAAAC
>WNV-CXbar_0005025_x1
AAAGATCGACGGCACTGTTAAC
>WNV-CXbar_0005026_x1
AAAGATCGAGCTAGTGAC
>WNV-CXbar_0005027_x2
AAAGATCGAGCTGTGCAAAGAC
>WNV-CXbar_0005028_x1
AAAGATCGAGCTTGTGTAC
>WNV-CXbar_0005029_x1
AAAGATCGAGTTCTCAATGCCAAGCAG
>WNV-CXbar_0005030_x1
AAAGATCGATGGTACGTGAAGAGAA
>WNV-CXbar_0005031_x1
AAAGATCGATGGTCCGGGAAG
>WNV-CXbar_0005032_x1
AAAGATCGATGGTCCGTGA
>WNV-CXbar_0005033_x5
AAAGATCGATGGTCCGTGAA
>WNV-CXbar_0005034_x5
AAAGATCGATGGTCCGTGAAG
>WNV-CXbar_0005035_x9
AAAGATCGATGGTCCGTGAAGAA
>WNV-CXbar_0005036_x1
AAAGATCGATGGTCCGTGAAGAAA
>WNV-CXbar_0005037_x1
AAAGATCGATGGTCCGTGAAGAAAA
>WNV-CXbar_0005038_x1
AAAGATCGATGGTCCGTGAAGAAAG
>WNV-CXbar_0005039_x2
AAAGATCGATGGTCCGTGAAGAAAGC
>WNV-CXbar_0005040_x1
AAAGATCGATGGTCCGTGAAGAAAGCT
>WNV-CXbar_0005041_x1
AAAGATCGATGGTCCGTGAAGG
>WNV-CXbar_0005042_x1
AAAGATCGATGGTCCGTGAAT
>WNV-CXbar_0005043_x1
AAAGATCGATGTCGTACGGAAC
>WNV-CXbar_0005044_x1
AAAGATCGCAACAGAGCCCA
>WNV-CXbar_0005045_x1
AAAGATCGCAACAGAGCGTGAAC
>WNV-CXbar_0005046_x8
AAAGATCGCAACTGTAAGC
>WNV-CXbar_0005047_x2
AAAGATCGCAACTGTAAGCT
>WNV-CXbar_0005048_x1
AAAGATCGCAACTGTAAGCTA
>WNV-CXbar_0005049_x1
AAAGATCGCAACTGTAAGCTAA
>WNV-CXbar_0005050_x1
AAAGATCGCATGAGAAGC
>WNV-CXbar_0005051_x1
AAAGATCGCATGCATGCAAATTTCGGAA
>WNV-CXbar_0005052_x1
AAAGATCGCCGGCGTGAAAC
>WNV-CXbar_0005053_x1
AAAGATCGCCGTCGGTCGAGTGCGGGAA
>WNV-CXbar_0005054_x1
AAAGATCGCTATCCGTCGCC
>WNV-CXbar_0005055_x1
AAAGATCGCTGTCCACTGCAC
>WNV-CXbar_0005056_x1
AAAGATCGCTGTCCACTGCACAGTCC
>WNV-CXbar_0005057_x1
AAAGATCGGAAGAAGAGGCA
>WNV-CXbar_0005058_x1
AAAGATCGGAGGTTTGAC
>WNV-CXbar_0005059_x1
AAAGATCGGTCGATGTTCTACTCAA
>WNV-CXbar_0005060_x1
AAAGATCGGTGCAGCTAAAC
>WNV-CXbar_0005061_x1
AAAGATCGTAGTGGTTGACC
>WNV-CXbar_0005062_x1
AAAGATCGTATCCGGCAGGGAA
>WNV-CXbar_0005063_x1
AAAGATCGTGGCTGTGCAGTAGATGG
>WNV-CXbar_0005064_x1
AAAGATCGTGGCTGTGCAGTAGATGGC
>WNV-CXbar_0005065_x1
AAAGATCGTGTCGTGCAGCAAGTGC
>WNV-CXbar_0005066_x1
AAAGATCGTTCGACGAAGATC
>WNV-CXbar_0005067_x1
AAAGATCTAATCTCTGTTCTGC
>WNV-CXbar_0005068_x1
AAAGATCTAGATTCGCTGAAC
>WNV-CXbar_0005069_x1
AAAGATCTAGCGCGCTGAAAGAC
>WNV-CXbar_0005070_x1
AAAGATCTCGTTGGATTGCGGC
>WNV-CXbar_0005071_x1
AAAGATCTCTGGCTTAAC
>WNV-CXbar_0005072_x1
AAAGATCTGACTCTAGTAC
>WNV-CXbar_0005073_x2
AAAGATCTGCAAGCTGAAGTGC
>WNV-CXbar_0005074_x2
AAAGATCTGCCCGACTGCAACGAAGACG
>WNV-CXbar_0005075_x1
AAAGATCTGGCCCACCTAGTTC
>WNV-CXbar_0005076_x1
AAAGATCTTGAAGAACGCAGTGGATC
>WNV-CXbar_0005077_x1
AAAGATCTTGACGAACGCAGTGGATC
>WNV-CXbar_0005078_x1
AAAGATGAAATCTGGAACGACGAC
>WNV-CXbar_0005079_x1
AAAGATGAATTCCGAAGGCGGGC
>WNV-CXbar_0005080_x1
AAAGATGAATTCCGAAGGCGGTCA
>WNV-CXbar_0005081_x1
AAAGATGAATTCCGAAGGCGGTCAGGAG
>WNV-CXbar_0005082_x1
AAAGATGACGAGAAAGATGATGAAC
>WNV-CXbar_0005083_x1
AAAGATGACGGGCCTGTTGTGA
>WNV-CXbar_0005084_x1
AAAGATGACTGGCCGCGGCAAAGGAGGA
>WNV-CXbar_0005085_x1
AAAGATGAGGACGATGAC
>WNV-CXbar_0005086_x2
AAAGATGATGAACAAAGAACCAGAAG
>WNV-CXbar_0005087_x8
AAAGATGATGAACAAAGAACCAGAAGG
>WNV-CXbar_0005088_x2
AAAGATGATGAACAAAGAACCAGAAGGG
>WNV-CXbar_0005089_x1
AAAGATGATGATGATGATTGC
>WNV-CXbar_0005090_x1
AAAGATGATGATTTAACT
>WNV-CXbar_0005091_x2
AAAGATGATGGAACGGAC
>WNV-CXbar_0005092_x2
AAAGATGATTGTTGTACAGTGGACGGT
>WNV-CXbar_0005093_x1
AAAGATGCAAGTAACTGGAGAGC
>WNV-CXbar_0005094_x1
AAAGATGCACGTTTCCAGCACGTTGAAC
>WNV-CXbar_0005095_x1
AAAGATGCAGGATGAGGCAGAAG
>WNV-CXbar_0005096_x1
AAAGATGCAGGATGAGGCAGAAGGG
>WNV-CXbar_0005097_x1
AAAGATGCAGGTTGTGCTGGATGAAAAC
>WNV-CXbar_0005098_x1
AAAGATGCATGGTACTGAAC
>WNV-CXbar_0005099_x1
AAAGATGCATGGTACTGAC
>WNV-CXbar_0005100_x1
AAAGATGCGACTGCTGTTTGAC
>WNV-CXbar_0005101_x2
AAAGATGCGAGCGTACGAAC
>WNV-CXbar_0005102_x2
AAAGATGCGTGTTAGGAATTGAAC
>WNV-CXbar_0005103_x1
AAAGATGCTCGCTTTGACCCGATC
>WNV-CXbar_0005104_x1
AAAGATGGAAAGCTGCAAC
>WNV-CXbar_0005105_x1
AAAGATGGAAATGGTAGTAC
>WNV-CXbar_0005106_x1
AAAGATGGAACAGCTGCAGAAG
>WNV-CXbar_0005107_x1
AAAGATGGAGATGGTGAAGAC
>WNV-CXbar_0005108_x1
AAAGATGGAGGTCAGTGTTTCAC
>WNV-CXbar_0005109_x1
AAAGATGGCCGTGGTGAGTGGA
>WNV-CXbar_0005110_x2
AAAGATGGCCGTGGTGAGTGGAA
>WNV-CXbar_0005111_x1
AAAGATGGCTCGTACAAGTAAGAC
>WNV-CXbar_0005112_x1
AAAGATGGCTTCGTTTGTAAAATACAAC
>WNV-CXbar_0005113_x2
AAAGATGGGTCGGATGATGGAT
>WNV-CXbar_0005114_x1
AAAGATGGGTCGGATGATGGATCCGGAC
>WNV-CXbar_0005115_x1
AAAGATGGGTGACAACAGACAGGAGCA
>WNV-CXbar_0005116_x1
AAAGATGGTCCTCTGGAAC
>WNV-CXbar_0005117_x1
AAAGATGGTGACTATGGAGCAGC
>WNV-CXbar_0005118_x1
AAAGATGGTTGAGGAAGTTGGC
>WNV-CXbar_0005119_x1
AAAGATGTATGGTTTATAGG
>WNV-CXbar_0005120_x1
AAAGATGTCACCAGTTTTGTTCGAGC
>WNV-CXbar_0005121_x1
AAAGATGTCGTCAAGTAGGTCAAC
>WNV-CXbar_0005122_x1
AAAGATGTCGTCAAGTTGGTCAAC
>WNV-CXbar_0005123_x1
AAAGATGTGCGTGACTAGAA
>WNV-CXbar_0005124_x1
AAAGATGTGGAGTATGGGTGGAT
>WNV-CXbar_0005125_x1
AAAGATGTGTCCAGTACAGGAGGC
>WNV-CXbar_0005126_x1
AAAGATGTGTTTTGAACTTGAAC
>WNV-CXbar_0005127_x1
AAAGATGTTGAATTGAGTTGACGGCT
>WNV-CXbar_0005128_x2
AAAGATGTTGCCGCTGTTTGATC
>WNV-CXbar_0005129_x1
AAAGATGTTGCTGTTTTTTGGAAAT
>WNV-CXbar_0005130_x1
AAAGATGTTTCCTTACTAGCTAGCTGA
>WNV-CXbar_0005131_x3
AAAGATTAAACTTAACTGTTGTGGCA
>WNV-CXbar_0005132_x4
AAAGATTAAGACTATGCATGAACTGGA
>WNV-CXbar_0005133_x1
AAAGATTAAGACTATGCATGAACTGGAC
>WNV-CXbar_0005134_x1
AAAGATTAGACTCCCTAGA
>WNV-CXbar_0005135_x1
AAAGATTCAACTAAGCGTAAGAAC
>WNV-CXbar_0005136_x1
AAAGATTCGCAACCAGCAGTG
>WNV-CXbar_0005137_x1
AAAGATTCGCGTGCAGAAAGTGAC
>WNV-CXbar_0005138_x1
AAAGATTCTACGACTTTAAGGTC
>WNV-CXbar_0005139_x1
AAAGATTCTTCGCAACCCCGGAC
>WNV-CXbar_0005140_x1
AAAGATTGAACGGATGAGAGAA
>WNV-CXbar_0005141_x1
AAAGATTGAAGGCCTGACAGTC
>WNV-CXbar_0005142_x2
AAAGATTGACGTGACTATTAA
>WNV-CXbar_0005143_x1
AAAGATTGATGCTCGACGAAAAGC
>WNV-CXbar_0005144_x1
AAAGATTGCACTGTCGTCAGGC
>WNV-CXbar_0005145_x1
AAAGATTGCGACCTCGATGTTGGAT
>WNV-CXbar_0005146_x1
AAAGATTGCGACCTCGATGTTGGATTAA
>WNV-CXbar_0005147_x7
AAAGATTGGGAGTGTTAAC
>WNV-CXbar_0005148_x2
AAAGATTGGGAGTGTTAC
>WNV-CXbar_0005149_x1
AAAGATTGGTGTGACGACAAGACC
>WNV-CXbar_0005150_x1
AAAGATTGTAAAGTTCTCCCCAGAAG
>WNV-CXbar_0005151_x1
AAAGATTGTCCCAAACCCTAGACTC
>WNV-CXbar_0005152_x1
AAAGATTGTCGTCGACCGCGTCGAA
>WNV-CXbar_0005153_x1
AAAGATTTAAAGAAGGTAGGC
>WNV-CXbar_0005154_x1
AAAGATTTAGGCACGAAC
>WNV-CXbar_0005155_x1
AAAGATTTCAGGAGAAAAA
>WNV-CXbar_0005156_x9
AAAGATTTCCGTGGAGAGGGAC
>WNV-CXbar_0005157_x1
AAAGATTTCGCTGAGTTC
>WNV-CXbar_0005158_x1
AAAGATTTCGGACTGTGCAGAGAGGC
>WNV-CXbar_0005159_x1
AAAGATTTCGGGTAGTAAAAAAC
>WNV-CXbar_0005160_x1
AAAGATTTCGTAGGCAGTT
>WNV-CXbar_0005161_x1
AAAGATTTGATGGACGGTGAAGAGC
>WNV-CXbar_0005162_x1
AAAGATTTGATTACGGTACTGCTGCAAC
>WNV-CXbar_0005163_x1
AAAGATTTGGACCAGTGGA
>WNV-CXbar_0005164_x1
AAAGCAAAAAGAAGTAGAC
>WNV-CXbar_0005165_x1
AAAGCAAAACCGAGGTACAAGTGAAC
>WNV-CXbar_0005166_x1
AAAGCAAAAGTTCAAAAGAGTGTAAAAC
>WNV-CXbar_0005167_x1
AAAGCAAAATCGCGACAACAGCAC
>WNV-CXbar_0005168_x1
AAAGCAAAATCGTGGACCCAAC
>WNV-CXbar_0005169_x1
AAAGCAAAATGGCCGATCAGGAC
>WNV-CXbar_0005170_x1
AAAGCAAAATGGGTCGCGTTCGTAC
>WNV-CXbar_0005171_x1
AAAGCAAAATGGGTCGCGTTCGTACC
>WNV-CXbar_0005172_x1
AAAGCAAACCCGAGGTACAGTTGAAC
>WNV-CXbar_0005173_x1
AAAGCAAACGCCTTTAGGAGCACC
>WNV-CXbar_0005174_x2
AAAGCAAACGCGTTTAGGAGTA
>WNV-CXbar_0005175_x1
AAAGCAAACGCGTTTAGGAGTAA
>WNV-CXbar_0005176_x36
AAAGCAAACGCGTTTAGGAGTAAC
>WNV-CXbar_0005177_x1
AAAGCAAACGCGTTTAGGAGTAACA
>WNV-CXbar_0005178_x2
AAAGCAAACTTGGTGAAC
>WNV-CXbar_0005179_x1
AAAGCAAAGAATCGTAAAGAAGTAAAGC
>WNV-CXbar_0005180_x1
AAAGCAAAGAGATGTGAGAC
>WNV-CXbar_0005181_x1
AAAGCAAAGAGCTGTGAGAC
>WNV-CXbar_0005182_x1
AAAGCAAAGTCCTATAGAAC
>WNV-CXbar_0005183_x1
AAAGCAAATCTAAATACAGTGGAC
>WNV-CXbar_0005184_x1
AAAGCAAATTCCGGAATGTGTC
>WNV-CXbar_0005185_x1
AAAGCAACAAAAATAGTCGGTATCAACA
>WNV-CXbar_0005186_x1
AAAGCAACACGCCCCAGCGGAC
>WNV-CXbar_0005187_x1
AAAGCAACAGAACTAGGTTCCTAGGC
>WNV-CXbar_0005188_x1
AAAGCAACAGGATTTAGGCTGAAAC
>WNV-CXbar_0005189_x1
AAAGCAACAGTGGAAATGTAGGC
>WNV-CXbar_0005190_x1
AAAGCAACATCGGGCGCGATTAGGAC
>WNV-CXbar_0005191_x5
AAAGCAACATCGGGCGCGATTAGTAC
>WNV-CXbar_0005192_x1
AAAGCAACATGGAACCGATGGCTAAAC
>WNV-CXbar_0005193_x1
AAAGCAACCCAAAGTGCAACGGAC
>WNV-CXbar_0005194_x1
AAAGCAACCGCATCGGACTCGTATTCT
>WNV-CXbar_0005195_x1
AAAGCAACCGGTTGAAGTGC
>WNV-CXbar_0005196_x1
AAAGCAACGATTCTGAAGAGC
>WNV-CXbar_0005197_x1
AAAGCAACGTCACATGTACAGGC
>WNV-CXbar_0005198_x1
AAAGCAACGTGGGTGCAGTTC
>WNV-CXbar_0005199_x1
AAAGCAACTCACAGCAGACAC
>WNV-CXbar_0005200_x1
AAAGCAACTCACAGCAGAGAAAC
>WNV-CXbar_0005201_x1
AAAGCAAGAACCAAGGAAC
>WNV-CXbar_0005202_x2
AAAGCAAGAACCAAGGAC
>WNV-CXbar_0005203_x1
AAAGCAAGCAAGAGTCGAAGACAAGTGC
>WNV-CXbar_0005204_x1
AAAGCAAGCGATTAGCGG
>WNV-CXbar_0005205_x1
AAAGCAAGGGCCGTCAGAATGAGATC
>WNV-CXbar_0005206_x1
AAAGCAAGTACTGGTCTC
>WNV-CXbar_0005207_x4
AAAGCAAGTACTGGTCTCTTAAAC
>WNV-CXbar_0005208_x1
AAAGCAAGTACTGGTCTCTTAAACC
>WNV-CXbar_0005209_x1
AAAGCAATCTCGATGTAAAC
>WNV-CXbar_0005210_x1
AAAGCAATGATGTGCCTGTAGA
>WNV-CXbar_0005211_x1
AAAGCACAAACGGTAAGAAC
>WNV-CXbar_0005212_x1
AAAGCACAAGCGTTTAGGAGTAAC
>WNV-CXbar_0005213_x1
AAAGCACACATCGTAAACGGA
>WNV-CXbar_0005214_x1
AAAGCACACGTCATCAGCAAGC
>WNV-CXbar_0005215_x1
AAAGCACGCAATGTAAAC
>WNV-CXbar_0005216_x2
AAAGCACGCGCGCGCATTATGAAC
>WNV-CXbar_0005217_x1
AAAGCACGGGAAAATGCCTAGGAC
>WNV-CXbar_0005218_x1
AAAGCACGGTAATCGGAC
>WNV-CXbar_0005219_x2
AAAGCACGTCAACTTTGAC
>WNV-CXbar_0005220_x1
AAAGCACGTCAACTTTGACCTCGAGAA
>WNV-CXbar_0005221_x1
AAAGCACGTGAAACGGCCTAGGGC
>WNV-CXbar_0005222_x1
AAAGCACGTGAAACTGCCTAGGGATCA
>WNV-CXbar_0005223_x3
AAAGCACGTGAAACTGCCTAGGGC
>WNV-CXbar_0005224_x1
AAAGCACTCTGAATAGAGA
>WNV-CXbar_0005225_x1
AAAGCACTGTTGTGTATCG
>WNV-CXbar_0005226_x1
AAAGCACTTTCGACGGGGAC
>WNV-CXbar_0005227_x1
AAAGCAGAAAAGTTAAATGGCAGAAC
>WNV-CXbar_0005228_x1
AAAGCAGAACCGGAACAGACAGTAAAGC
>WNV-CXbar_0005229_x1
AAAGCAGAACGAAGGAGAGGC
>WNV-CXbar_0005230_x1
AAAGCAGAACGTCACGCTGGAC
>WNV-CXbar_0005231_x1
AAAGCAGAAGCAGGTCGTCGGCGAAGAA
>WNV-CXbar_0005232_x2
AAAGCAGAGAATCGTCAACAGTGGA
>WNV-CXbar_0005233_x1
AAAGCAGAGCTCGGCCAGTG
>WNV-CXbar_0005234_x1
AAAGCAGATCAGGTTGACGATGAA
>WNV-CXbar_0005235_x1
AAAGCAGATCCACTTAGCC
>WNV-CXbar_0005236_x1
AAAGCAGATCGACGAACTGAACCGGGC
>WNV-CXbar_0005237_x1
AAAGCAGATTGCGTCACTGGGA
>WNV-CXbar_0005238_x1
AAAGCAGATTGCGTCACTGGGAC
>WNV-CXbar_0005239_x1
AAAGCAGATTGCGTCACTGGGACA
>WNV-CXbar_0005240_x1
AAAGCAGCAAGCATCCACGACGACGAC
>WNV-CXbar_0005241_x1
AAAGCAGCACCCCGTCCGACTACGGC
>WNV-CXbar_0005242_x1
AAAGCAGCACTGATAACGAG
>WNV-CXbar_0005243_x1
AAAGCAGCACTGATAACGAGGG
>WNV-CXbar_0005244_x1
AAAGCAGCCCGCGGAGGAC
>WNV-CXbar_0005245_x1
AAAGCAGCGAAAGAAGAAC
>WNV-CXbar_0005246_x1
AAAGCAGCGGTCATTTTTGAAC
>WNV-CXbar_0005247_x1
AAAGCAGCGTGAGAAGCAGAAC
>WNV-CXbar_0005248_x1
AAAGCAGCTCGCTGAGTTTGTTTGAC
>WNV-CXbar_0005249_x1
AAAGCAGCTGCAGTACCG
>WNV-CXbar_0005250_x1
AAAGCAGCTGCAGTACCGCGG
>WNV-CXbar_0005251_x1
AAAGCAGCTGCTGCGCGACGGCAAGATC
>WNV-CXbar_0005252_x1
AAAGCAGCTGGTTACGGTGGAC
>WNV-CXbar_0005253_x1
AAAGCAGGAAAGGAGTTCGAAC
>WNV-CXbar_0005254_x1
AAAGCAGGAAGAACGAGAAGCAGAA
>WNV-CXbar_0005255_x1
AAAGCAGGAAGCGAACCCATGAAC
>WNV-CXbar_0005256_x1
AAAGCAGGACAAGTAGGAAGGGAGC
>WNV-CXbar_0005257_x4
AAAGCAGGATTGTATTTGAGC
>WNV-CXbar_0005258_x2
AAAGCAGGATTGTGTTTGAGC
>WNV-CXbar_0005259_x1
AAAGCAGGCCGGACGTGATTGTTCACTC
>WNV-CXbar_0005260_x1
AAAGCAGGCGACCGGAAGTTGTGGT
>WNV-CXbar_0005261_x1
AAAGCAGGCGACCGGAAGTTGTGGTC
>WNV-CXbar_0005262_x2
AAAGCAGGCTTGATCTCGATGTTC
>WNV-CXbar_0005263_x1
AAAGCAGGGACCTCGCGGAAC
>WNV-CXbar_0005264_x1
AAAGCAGGGCCGTCGAACGGTGGA
>WNV-CXbar_0005265_x1
AAAGCAGGTATTAGACTATGAC
>WNV-CXbar_0005266_x2
AAAGCAGGTGAAGTTCGTGGAATAGCGC
>WNV-CXbar_0005267_x1
AAAGCAGTCATGCTTTTGAAC
>WNV-CXbar_0005268_x2
AAAGCAGTCCCTCTTAGAGC
>WNV-CXbar_0005269_x1
AAAGCAGTCTCGCTGTGTGGC
>WNV-CXbar_0005270_x1
AAAGCAGTTACGATCGGATTGTGGGC
>WNV-CXbar_0005271_x2
AAAGCAGTTCAGTAGTTCCAGCAGAA
>WNV-CXbar_0005272_x1
AAAGCAGTTCTGCCATGAAC
>WNV-CXbar_0005273_x2
AAAGCAGTTTGGTTTGAC
>WNV-CXbar_0005274_x1
AAAGCATACTTGGACGGATTGCGAGTGC
>WNV-CXbar_0005275_x1
AAAGCATAGAAGAAACCTGGAC
>WNV-CXbar_0005276_x1
AAAGCATAGATGCACGAGGCTTGCGGCA
>WNV-CXbar_0005277_x1
AAAGCATATGACGGATAAGGCGGTAA
>WNV-CXbar_0005278_x1
AAAGCATCAACTTGTTCAGGGC
>WNV-CXbar_0005279_x1
AAAGCATCACACGGTATAAAAAC
>WNV-CXbar_0005280_x1
AAAGCATCCCTCGGGTATGGAGAC
>WNV-CXbar_0005281_x1
AAAGCATCCTCTGTATAAC
>WNV-CXbar_0005282_x1
AAAGCATCGAGGGTCTCGACCAGAAG
>WNV-CXbar_0005283_x1
AAAGCATCGCAAACTTGTCGGCA
>WNV-CXbar_0005284_x1
AAAGCATCGGGAAGGCAAAGCAGAA
>WNV-CXbar_0005285_x1
AAAGCATCGGTATTTCTAC
>WNV-CXbar_0005286_x1
AAAGCATCGTCGAGGAGGTGGCC
>WNV-CXbar_0005287_x1
AAAGCATCGTTCGGCTGACGACCTGGAC
>WNV-CXbar_0005288_x1
AAAGCATCTACCGGTGGAT
>WNV-CXbar_0005289_x1
AAAGCATGAAACGGATTAATTTTGCAAC
>WNV-CXbar_0005290_x1
AAAGCATGACGCCGACATGAAAC
>WNV-CXbar_0005291_x1
AAAGCATGAGAGCCGAGCAGAA
>WNV-CXbar_0005292_x1
AAAGCATGATCGAGCTGAGA
>WNV-CXbar_0005293_x1
AAAGCATGATGCATTGAAGAC
>WNV-CXbar_0005294_x1
AAAGCATGCAAGTACAGTAACAAAG
>WNV-CXbar_0005295_x1
AAAGCATGCACTAGTGGTAAGAC
>WNV-CXbar_0005296_x1
AAAGCATGCACTAGTGGTAAGACCATGA
>WNV-CXbar_0005297_x1
AAAGCATGCCCTGCTGGCCCAGGAC
>WNV-CXbar_0005298_x1
AAAGCATGCTTTTGAGGAGACGAAGAAA
>WNV-CXbar_0005299_x1
AAAGCATGGACAAACAGGAGTCA
>WNV-CXbar_0005300_x1
AAAGCATGGACGAGCTGAGCGCG
>WNV-CXbar_0005301_x1
AAAGCATGGCAAAGCAGAAACAAAA
>WNV-CXbar_0005302_x2
AAAGCATGGCAGGTCTGAAAAT
>WNV-CXbar_0005303_x1
AAAGCATGGCATCAAGGA
>WNV-CXbar_0005304_x1
AAAGCATGGCTCGAGCGGC
>WNV-CXbar_0005305_x1
AAAGCATGGGCACGCTGACC
>WNV-CXbar_0005306_x1
AAAGCATGTACATCACCTTTGTGAGC
>WNV-CXbar_0005307_x1
AAAGCATGTGAGGACGAAGAC
>WNV-CXbar_0005308_x1
AAAGCATGTTGAGCAGAGCGAGT
>WNV-CXbar_0005309_x1
AAAGCATGTTTGAGCAGAC
>WNV-CXbar_0005310_x1
AAAGCATTATTGGAACTAAC
>WNV-CXbar_0005311_x1
AAAGCATTATTGGTACGGGC
>WNV-CXbar_0005312_x1
AAAGCATTCGCCGGAATGGAGGTTC
>WNV-CXbar_0005313_x2
AAAGCATTGAAGATCTGAC
>WNV-CXbar_0005314_x2
AAAGCATTGGAAAGTCAATTGAAGGC
>WNV-CXbar_0005315_x1
AAAGCATTGGTCATCGAC
>WNV-CXbar_0005316_x4
AAAGCATTGTGATGGCCTCCGCA
>WNV-CXbar_0005317_x1
AAAGCATTTTTTTGGGACTTAGAAA
>WNV-CXbar_0005318_x1
AAAGCCAAATTTCAAATTTCAAGAAAAA
>WNV-CXbar_0005319_x1
AAAGCCAAGCGATTGTGGGAAGGAGAA
>WNV-CXbar_0005320_x1
AAAGCCAATCTTTACTCAACTGCTGAC
>WNV-CXbar_0005321_x2
AAAGCCACGAGCCGTCTCTAACGAAC
>WNV-CXbar_0005322_x1
AAAGCCACGGGGAGCTGCGAGC
>WNV-CXbar_0005323_x1
AAAGCCACGTGGGTGCAGTTC
>WNV-CXbar_0005324_x1
AAAGCCACTGCTGAACGAGGAC
>WNV-CXbar_0005325_x2
AAAGCCATCATTTTGGATTTGAAGC
>WNV-CXbar_0005326_x1
AAAGCCATCCCGGACTCGATGAC
>WNV-CXbar_0005327_x1
AAAGCCATCGAGCTGGAGCTGGAC
>WNV-CXbar_0005328_x1
AAAGCCCAGTAACTAGAGAAAC
>WNV-CXbar_0005329_x3
AAAGCCCAGTAACTAGAGAAC
>WNV-CXbar_0005330_x1
AAAGCCCCGGACTACCTGATTCACGA
>WNV-CXbar_0005331_x1
AAAGCCCGAGGACGTCACGCTGGAGAC
>WNV-CXbar_0005332_x1
AAAGCCCGATAGAAGCGGACCGTTGTGC
>WNV-CXbar_0005333_x3
AAAGCCCGATGGCGTCAACCGCAAC
>WNV-CXbar_0005334_x2
AAAGCCCGTTGAATGGAAAC
>WNV-CXbar_0005335_x1
AAAGCCGCCGGAACCCGAGAC
>WNV-CXbar_0005336_x1
AAAGCCGCGGAGAAGGCCCAGAAGG
>WNV-CXbar_0005337_x1
AAAGCCGCGTCGCGTTCCGGATTGTGC
>WNV-CXbar_0005338_x1
AAAGCCGCTAGAATCGTTTGAC
>WNV-CXbar_0005339_x1
AAAGCCGCTTTGCCTCGG
>WNV-CXbar_0005340_x1
AAAGCCGGAAAGAAAGGATGCCAAGCAG
>WNV-CXbar_0005341_x1
AAAGCCGGACAAAAAAGAC
>WNV-CXbar_0005342_x1
AAAGCCGGCCGGGTTGAGGAC
>WNV-CXbar_0005343_x1
AAAGCCGGCTTGATCTCGAT
>WNV-CXbar_0005344_x1
AAAGCCGGTCGAGCGGGGGAAGAC
>WNV-CXbar_0005345_x1
AAAGCCGTCGGATTTGTGTAC
>WNV-CXbar_0005346_x1
AAAGCCGTGGGTGTATGTGTGAC
>WNV-CXbar_0005347_x7
AAAGCCGTTCGTCAAGATGCTGAAC
>WNV-CXbar_0005348_x1
AAAGCCGTTCTGACTGTTGAAGCG
>WNV-CXbar_0005349_x1
AAAGCCTAAAATATCGTTCAAC
>WNV-CXbar_0005350_x1
AAAGCCTAAGAGTTGTAAAC
>WNV-CXbar_0005351_x2
AAAGCCTACCTTCGGCCGTTGAGC
>WNV-CXbar_0005352_x1
AAAGCCTGCAGGACCGGTGCTCACAAC
>WNV-CXbar_0005353_x1
AAAGCCTGCTGTGGAAAGATAGAAC
>WNV-CXbar_0005354_x1
AAAGCCTGTCCCGATCTGAT
>WNV-CXbar_0005355_x1
AAAGCCTTGGACTCCTATGTAGA
>WNV-CXbar_0005356_x1
AAAGCGAAAGCATTTGCCATGGA
>WNV-CXbar_0005357_x1
AAAGCGAAGATACTGTAACCCTGAAGA
>WNV-CXbar_0005358_x7
AAAGCGAAGATACTGTAACCCTGTAGA
>WNV-CXbar_0005359_x2
AAAGCGAAGATACTGTAACCCTGTAGAT
>WNV-CXbar_0005360_x1
AAAGCGAAGCTGATCGGAGATTAGAC
>WNV-CXbar_0005361_x1
AAAGCGAATGATTAGACG
>WNV-CXbar_0005362_x45
AAAGCGAATGATTAGAGG
>WNV-CXbar_0005363_x12
AAAGCGAATGATTAGAGGC
>WNV-CXbar_0005364_x1
AAAGCGAATGATTAGAGGCATTAGGTTC
>WNV-CXbar_0005365_x15
AAAGCGAATGATTAGAGGCC
>WNV-CXbar_0005366_x1
AAAGCGAATGATTAGAGGCCGTGAAAC
>WNV-CXbar_0005367_x2
AAAGCGAATGATTAGAGGCCTTAG
>WNV-CXbar_0005368_x1
AAAGCGAATGATTAGAGGCCTTAGAC
>WNV-CXbar_0005369_x1
AAAGCGAATGATTAGAGGCCTTAGG
>WNV-CXbar_0005370_x10
AAAGCGAATGATTAGAGGCCTTAGGT
>WNV-CXbar_0005371_x1
AAAGCGAATGATTAGAGGCCTTAGGTT
>WNV-CXbar_0005372_x42
AAAGCGAATGATTAGAGGCCTTAGGTTC
>WNV-CXbar_0005373_x1
AAAGCGAATGATTAGAGGCCTTGGGG
>WNV-CXbar_0005374_x1
AAAGCGAATTATTATATGC
>WNV-CXbar_0005375_x1
AAAGCGACCGCGTCGTAGGC
>WNV-CXbar_0005376_x1
AAAGCGACCGCGTCGTAGGCAC
>WNV-CXbar_0005377_x1
AAAGCGACGAAGAGAGGTAGAA
>WNV-CXbar_0005378_x1
AAAGCGACGAAGAGAGGTAGAAGA
>WNV-CXbar_0005379_x1
AAAGCGACGAAGAGAGGTAGAAGAGAAC
>WNV-CXbar_0005380_x1
AAAGCGACGACAGTGGGACCGGGTGGAC
>WNV-CXbar_0005381_x1
AAAGCGACGGTGAAAATTAGGAC
>WNV-CXbar_0005382_x1
AAAGCGAGCCCGGGAAATGAAC
>WNV-CXbar_0005383_x1
AAAGCGAGCGGAAGGAGA
>WNV-CXbar_0005384_x9
AAAGCGAGCGGAAGTAGA
>WNV-CXbar_0005385_x1
AAAGCGAGGACTGCGGAAAGCAGACGGC
>WNV-CXbar_0005386_x1
AAAGCGAGGGACCTTCGGGA
>WNV-CXbar_0005387_x1
AAAGCGAGGTCTGGAGGC
>WNV-CXbar_0005388_x1
AAAGCGAGTCGTCGGTCTGCAGGGGGAC
>WNV-CXbar_0005389_x1
AAAGCGATATCTCTGTATGAC
>WNV-CXbar_0005390_x2
AAAGCGATATCTCTGTATGAT
>WNV-CXbar_0005391_x1
AAAGCGATATCTCTGTATGGC
>WNV-CXbar_0005392_x1
AAAGCGATCAAAGGACAAGCACCTCCA
>WNV-CXbar_0005393_x1
AAAGCGATCGATCGGCTGCGAGAGGACA
>WNV-CXbar_0005394_x1
AAAGCGATCGCGATTTTCCACAACA
>WNV-CXbar_0005395_x1
AAAGCGATGACAACAAGGATGAAGCC
>WNV-CXbar_0005396_x1
AAAGCGATGACCATTAGACCGGAAC
>WNV-CXbar_0005397_x4
AAAGCGATGAGCGGAGAGATGGAA
>WNV-CXbar_0005398_x20
AAAGCGATGAGCGGAGAGATGGAAAC
>WNV-CXbar_0005399_x1
AAAGCGATGAGCGGAGAGATGTAAAC
>WNV-CXbar_0005400_x1
AAAGCGATGAGCGGGGAGATGGAAAC
>WNV-CXbar_0005401_x2
AAAGCGATGGGACTGTGAC
>WNV-CXbar_0005402_x1
AAAGCGATTCCAGCTCGTCGTCT
>WNV-CXbar_0005403_x1
AAAGCGATTCTGATCGACGGACGCGGAC
>WNV-CXbar_0005404_x1
AAAGCGCAAACTGGCCGAGC
>WNV-CXbar_0005405_x1
AAAGCGCAAGGTTCATTGAC
>WNV-CXbar_0005406_x1
AAAGCGCACAAGAAGAAACTAGAAAC
>WNV-CXbar_0005407_x1
AAAGCGCACCAAGAACTACGGAATCGGC
>WNV-CXbar_0005408_x1
AAAGCGCATACCGGTAGAGTCGTTC
>WNV-CXbar_0005409_x1
AAAGCGCATAGATCAGAATTACC
>WNV-CXbar_0005410_x1
AAAGCGCATCCGCGTTCGTTGAAC
>WNV-CXbar_0005411_x1
AAAGCGCCGTGGGTTGAGCGGATGGACT
>WNV-CXbar_0005412_x1
AAAGCGCCTGTGAAGCTATTCTGTCCGG
>WNV-CXbar_0005413_x1
AAAGCGCGCATTGGGGACTTGGAC
>WNV-CXbar_0005414_x2
AAAGCGCGCATTGGTGACTTGGAC
>WNV-CXbar_0005415_x1
AAAGCGCGCATTGGTGACTTGGACA
>WNV-CXbar_0005416_x1
AAAGCGCGCTCTCCGTCGAC
>WNV-CXbar_0005417_x1
AAAGCGCGCTTTACAGGAAC
>WNV-CXbar_0005418_x1
AAAGCGCGGATCGAATCACGCCGAGAGC
>WNV-CXbar_0005419_x2
AAAGCGCGTCGTCCTGCTGAAGGC
>WNV-CXbar_0005420_x2
AAAGCGCGTTCATTCGGTTGAGTAAC
>WNV-CXbar_0005421_x3
AAAGCGCGTTCATTCGGTTGAGTAACA
>WNV-CXbar_0005422_x1
AAAGCGCTACAGCAGGAGAA
>WNV-CXbar_0005423_x1
AAAGCGCTCGACAAGCAGAA
>WNV-CXbar_0005424_x1
AAAGCGCTGATTTTGTTCAACGTGTGGC
>WNV-CXbar_0005425_x1
AAAGCGCTGGTGGATCTTCGGTAC
>WNV-CXbar_0005426_x1
AAAGCGCTGTTAGATGAC
>WNV-CXbar_0005427_x1
AAAGCGGAAAAGAAGAAGAAGAGGAA
>WNV-CXbar_0005428_x1
AAAGCGGAAGCCCGGCCGGACTCGAC
>WNV-CXbar_0005429_x5
AAAGCGGAAGTCCGGGAGGAC
>WNV-CXbar_0005430_x1
AAAGCGGAATGACCTGGAAGATC
>WNV-CXbar_0005431_x1
AAAGCGGACCGTTTGTAAAC
>WNV-CXbar_0005432_x1
AAAGCGGACGGGCAGGTTCCGGC
>WNV-CXbar_0005433_x2
AAAGCGGACTGAAGTGGAC
>WNV-CXbar_0005434_x1
AAAGCGGACTGAGATGGACTTTGCGGC
>WNV-CXbar_0005435_x1
AAAGCGGAGGAGGAGTTTAGCAGTGGCA
>WNV-CXbar_0005436_x1
AAAGCGGAGGATTGTTCAC
>WNV-CXbar_0005437_x1
AAAGCGGATGATAAGTGC
>WNV-CXbar_0005438_x1
AAAGCGGATGCATGCGCCGGATCGGAC
>WNV-CXbar_0005439_x1
AAAGCGGATGGACGTCGAC
>WNV-CXbar_0005440_x1
AAAGCGGATGTTTGCCTGTTTCGGGAC
>WNV-CXbar_0005441_x1
AAAGCGGCAACTGTTGGC
>WNV-CXbar_0005442_x1
AAAGCGGCAAGCGAGGAC
>WNV-CXbar_0005443_x5
AAAGCGGCAAGCGGGGAC
>WNV-CXbar_0005444_x1
AAAGCGGCAAGCGGGGACGT
>WNV-CXbar_0005445_x1
AAAGCGGCAAGCGGGGACGTA
>WNV-CXbar_0005446_x2
AAAGCGGCAAGCGGGGACGTAA
>WNV-CXbar_0005447_x1
AAAGCGGCCCGTTGAATTGAACATGA
>WNV-CXbar_0005448_x1
AAAGCGGCGAGGACAGAAGGCG
>WNV-CXbar_0005449_x2
AAAGCGGCGGAAAAATAAC
>WNV-CXbar_0005450_x1
AAAGCGGCTGTTCCTCTGGGCAAGAAGG
>WNV-CXbar_0005451_x1
AAAGCGGGAAGACACTTGGTTTTGAAC
>WNV-CXbar_0005452_x1
AAAGCGGGAAGGACTGAAC
>WNV-CXbar_0005453_x1
AAAGCGGGCCACAGACGGGCGTAACAC
>WNV-CXbar_0005454_x1
AAAGCGGGGAAAAGAATGGAGCGAAG
>WNV-CXbar_0005455_x1
AAAGCGGTACGTCGTGGCCGGAGTGGC
>WNV-CXbar_0005456_x1
AAAGCGGTCACTAGCAGGC
>WNV-CXbar_0005457_x1
AAAGCGGTCGACGAGTTGCGGAAC
>WNV-CXbar_0005458_x1
AAAGCGGTCTGAATTAAC
>WNV-CXbar_0005459_x2
AAAGCGGTGTTCAGTACGAC
>WNV-CXbar_0005460_x1
AAAGCGGTTGATCGACCTTCAAAAC
>WNV-CXbar_0005461_x1
AAAGCGTACCAGGACTGTTTGAAC
>WNV-CXbar_0005462_x1
AAAGCGTACCCGACCCTACGGAC
>WNV-CXbar_0005463_x1
AAAGCGTACTGAACAGCAGCCGC
>WNV-CXbar_0005464_x2
AAAGCGTAGAGACGACGAAC
>WNV-CXbar_0005465_x1
AAAGCGTAGATTTTAAGGATA
>WNV-CXbar_0005466_x1
AAAGCGTAGGATTGCTCAC
>WNV-CXbar_0005467_x1
AAAGCGTAGGATTGGTCAC
>WNV-CXbar_0005468_x2
AAAGCGTAGGATTGTGCAC
>WNV-CXbar_0005469_x115
AAAGCGTAGGATTGTTCAC
>WNV-CXbar_0005470_x1
AAAGCGTAGGATTGTTCACA
>WNV-CXbar_0005471_x31
AAAGCGTAGGATTGTTCACC
>WNV-CXbar_0005472_x2
AAAGCGTAGGATTGTTCACCC
>WNV-CXbar_0005473_x1
AAAGCGTAGGATTGTTCACCCT
>WNV-CXbar_0005474_x3
AAAGCGTAGGATTGTTCACCCTTT
>WNV-CXbar_0005475_x1
AAAGCGTAGTCTTGTTCAC
>WNV-CXbar_0005476_x1
AAAGCGTCAAAATAGATC
>WNV-CXbar_0005477_x1
AAAGCGTCGTAAACATGATGAATCCGG
>WNV-CXbar_0005478_x1
AAAGCGTCTGGCGCTCCGCAC
>WNV-CXbar_0005479_x1
AAAGCGTCTGTTCCAGGGTAAC
>WNV-CXbar_0005480_x1
AAAGCGTGAAATCGTGCCATC
>WNV-CXbar_0005481_x1
AAAGCGTGACAACTCGTTCGGATACAAC
>WNV-CXbar_0005482_x2
AAAGCGTGAGTTTATCTGAGAGC
>WNV-CXbar_0005483_x1
AAAGCGTGCCGTTGAGGA
>WNV-CXbar_0005484_x2
AAAGCGTGCTTCTGGAGAAA
>WNV-CXbar_0005485_x2
AAAGCGTGGAAGCGAATGG
>WNV-CXbar_0005486_x1
AAAGCGTGGAGCCGTGCTGACG
>WNV-CXbar_0005487_x1
AAAGCGTGGGCCCTGTACCAGGAGAC
>WNV-CXbar_0005488_x2
AAAGCGTGGGCCCTGTACCAGGAGACG
>WNV-CXbar_0005489_x1
AAAGCGTGGGCCCTGTACCAGGAGACGA
>WNV-CXbar_0005490_x1
AAAGCGTGTAAAAGTTGTG
>WNV-CXbar_0005491_x1
AAAGCGTGTGAATACAAGCCAGAAGATG
>WNV-CXbar_0005492_x1
AAAGCGTGTGTGGAGAGAGC
>WNV-CXbar_0005493_x1
AAAGCGTGTTCTAGCGTGCTGCTCGTAC
>WNV-CXbar_0005494_x1
AAAGCGTTATTGGAAGTAAAAC
>WNV-CXbar_0005495_x1
AAAGCGTTCTCGGACTAGACATTAAA
>WNV-CXbar_0005496_x1
AAAGCGTTGCCAGCAGAA
>WNV-CXbar_0005497_x1
AAAGCGTTGGACGAAGGCGC
>WNV-CXbar_0005498_x1
AAAGCGTTGTATCGGAAGCCA
>WNV-CXbar_0005499_x1
AAAGCGTTGTCTTGTTAGTGC
>WNV-CXbar_0005500_x1
AAAGCGTTTACGGGGTTGGC
>WNV-CXbar_0005501_x11
AAAGCGTTTGGATTCTGAAAC
>WNV-CXbar_0005502_x1
AAAGCGTTTTCGGCGGCGACAGC
>WNV-CXbar_0005503_x1
AAAGCGTTTTCGGCGGCGACAGCGGAC
>WNV-CXbar_0005504_x1
AAAGCTAAAGGAGTGCTGAAGGAAT
>WNV-CXbar_0005505_x1
AAAGCTAAATATCACCACGAGAC
>WNV-CXbar_0005506_x1
AAAGCTAAATTTTCGGTC
>WNV-CXbar_0005507_x1
AAAGCTAAGATTGAATGAAC
>WNV-CXbar_0005508_x2
AAAGCTACCGATGAGGACATGCAGA
>WNV-CXbar_0005509_x1
AAAGCTAGAGACCTGAACT
>WNV-CXbar_0005510_x1
AAAGCTAGATCAGTTGCGAATAGGTAA
>WNV-CXbar_0005511_x1
AAAGCTAGATCGAAGAAGACGTTTCGCA
>WNV-CXbar_0005512_x1
AAAGCTAGCAACGTGGGAAAGGC
>WNV-CXbar_0005513_x1
AAAGCTAGCTTGATCTCGATG
>WNV-CXbar_0005514_x1
AAAGCTAGGACCAGAAAAC
>WNV-CXbar_0005515_x1
AAAGCTAGGGGAGCGAAGAC
>WNV-CXbar_0005516_x1
AAAGCTATAAAAAATACTAAAC
>WNV-CXbar_0005517_x1
AAAGCTATCGGCTACCAGGAGAAC
>WNV-CXbar_0005518_x1
AAAGCTATCGGTCAGAGTAC
>WNV-CXbar_0005519_x1
AAAGCTATGACCGGTGAAACC
>WNV-CXbar_0005520_x1
AAAGCTATGATTGATGCCGC
>WNV-CXbar_0005521_x1
AAAGCTATGGCTCTATGAAC
>WNV-CXbar_0005522_x1
AAAGCTCAACCAAGCAGACA
>WNV-CXbar_0005523_x1
AAAGCTCAACCAAGCAGACACCACC
>WNV-CXbar_0005524_x1
AAAGCTCACCAAGGACCTCAAGC
>WNV-CXbar_0005525_x4
AAAGCTCAGCACGCAGGGGTGGC
>WNV-CXbar_0005526_x1
AAAGCTCATAGTCTCGCTGAC
>WNV-CXbar_0005527_x1
AAAGCTCATCGCGTCGCC
>WNV-CXbar_0005528_x1
AAAGCTCATGGTAGTAAC
>WNV-CXbar_0005529_x1
AAAGCTCCGAGAATCTCGCAAA
>WNV-CXbar_0005530_x1
AAAGCTCCTGCAGTGCGACA
>WNV-CXbar_0005531_x1
AAAGCTCGAACAGGACCTGGACGAAC
>WNV-CXbar_0005532_x1
AAAGCTCGACAACAAGTTACGGTC
>WNV-CXbar_0005533_x1
AAAGCTCGACAAGCAAAAAT
>WNV-CXbar_0005534_x1
AAAGCTCGAGCAGAAGCACCGCG
>WNV-CXbar_0005535_x1
AAAGCTCGCGACGTCGGTAAAAAAGATC
>WNV-CXbar_0005536_x1
AAAGCTCGGAGTGGATGC
>WNV-CXbar_0005537_x1
AAAGCTCGGCGCTTGTGGC
>WNV-CXbar_0005538_x1
AAAGCTCGTGTGGACAAAC
>WNV-CXbar_0005539_x1
AAAGCTCTGACGACGCAGTAGACGT
>WNV-CXbar_0005540_x1
AAAGCTCTGGAACACCGGCGAAGACG
>WNV-CXbar_0005541_x1
AAAGCTCTGTTGATTGTGTAAC
>WNV-CXbar_0005542_x1
AAAGCTGAAAATATTTGTATTACC
>WNV-CXbar_0005543_x2
AAAGCTGAAAATATTTGTATTACCCT
>WNV-CXbar_0005544_x3
AAAGCTGAACTAGCCTGTGTGTAC
>WNV-CXbar_0005545_x1
AAAGCTGAAGGATTGTGTGAA
>WNV-CXbar_0005546_x1
AAAGCTGACGACGAGGAGGAGGATGAGC
>WNV-CXbar_0005547_x2
AAAGCTGACGATGATGATGAGGTGAAC
>WNV-CXbar_0005548_x1
AAAGCTGACGCTGAAAAAGAGC
>WNV-CXbar_0005549_x1
AAAGCTGACGCTGCACATGAAC
>WNV-CXbar_0005550_x1
AAAGCTGACGGGTTGACGATC
>WNV-CXbar_0005551_x1
AAAGCTGACGGTAGACAAAGTGGAC
>WNV-CXbar_0005552_x5
AAAGCTGAGGATACTGTGGTAC
>WNV-CXbar_0005553_x1
AAAGCTGAGGATACTGTGGTACAC
>WNV-CXbar_0005554_x1
AAAGCTGAGGATACTGTGGTACACAAA
>WNV-CXbar_0005555_x1
AAAGCTGAGGTGTCGTTTGTTGG
>WNV-CXbar_0005556_x1
AAAGCTGATATGCAGATCGGAAGGGAC
>WNV-CXbar_0005557_x1
AAAGCTGATGGATGAAGAGTGAAAC
>WNV-CXbar_0005558_x1
AAAGCTGCAACTCGAGGTGACGG
>WNV-CXbar_0005559_x1
AAAGCTGCACCAACTCTGTGAAAC
>WNV-CXbar_0005560_x1
AAAGCTGCGTGAGTTGGACGGCTTGAGC
>WNV-CXbar_0005561_x1
AAAGCTGCTCGAGGATTACGAC
>WNV-CXbar_0005562_x2
AAAGCTGCTGAGGCCCTGGAGATGAAC
>WNV-CXbar_0005563_x1
AAAGCTGCTGATTGCTTCGAC
>WNV-CXbar_0005564_x1
AAAGCTGCTTTGACGTTTGGC
>WNV-CXbar_0005565_x1
AAAGCTGGAACGTGACTGTCAATGACGG
>WNV-CXbar_0005566_x1
AAAGCTGGAGAAGGAGCTGGAAAC
>WNV-CXbar_0005567_x1
AAAGCTGGAGGTTCTGGCTGGCGGGAT
>WNV-CXbar_0005568_x1
AAAGCTGGATCTATCGATGGTAAA
>WNV-CXbar_0005569_x1
AAAGCTGGCCCCCTCGGG
>WNV-CXbar_0005570_x1
AAAGCTGGCCTGATCTCGATGTTC
>WNV-CXbar_0005571_x1
AAAGCTGGCTGGATCTCGATGTTC
>WNV-CXbar_0005572_x1
AAAGCTGGCTTGATCCCGATGTTC
>WNV-CXbar_0005573_x1
AAAGCTGGCTTGATCTAGATGTTC
>WNV-CXbar_0005574_x1
AAAGCTGGCTTGATCTCCATGTTC
>WNV-CXbar_0005575_x9
AAAGCTGGCTTGATCTCG
>WNV-CXbar_0005576_x3
AAAGCTGGCTTGATCTCGA
>WNV-CXbar_0005577_x22
AAAGCTGGCTTGATCTCGAT
>WNV-CXbar_0005578_x6
AAAGCTGGCTTGATCTCGATG
>WNV-CXbar_0005579_x1
AAAGCTGGCTTGATCTCGATGCT
>WNV-CXbar_0005580_x2
AAAGCTGGCTTGATCTCGATGCTC
>WNV-CXbar_0005581_x11
AAAGCTGGCTTGATCTCGATGT
>WNV-CXbar_0005582_x1
AAAGCTGGCTTGATCTCGATGTCC
>WNV-CXbar_0005583_x5
AAAGCTGGCTTGATCTCGATGTT
>WNV-CXbar_0005584_x137
AAAGCTGGCTTGATCTCGATGTTC
>WNV-CXbar_0005585_x16
AAAGCTGGCTTGATCTCGATGTTCA
>WNV-CXbar_0005586_x1
AAAGCTGGCTTGATCTCGATGTTCAGAC
>WNV-CXbar_0005587_x1
AAAGCTGGCTTGATCTCGATGTTCAGT
>WNV-CXbar_0005588_x1
AAAGCTGGCTTGATCTCGG
>WNV-CXbar_0005589_x1
AAAGCTGGCTTGATCTTGATGTTC
>WNV-CXbar_0005590_x1
AAAGCTGGTAACTTTGAGC
>WNV-CXbar_0005591_x1
AAAGCTGGTCCGATGATGCCGAGAGC
>WNV-CXbar_0005592_x1
AAAGCTGGTCTCGATTGTGGA
>WNV-CXbar_0005593_x3
AAAGCTGGTCTCGATTGTGGAC
>WNV-CXbar_0005594_x3
AAAGCTGGTGCTGGTGCCGGATAGAAC
>WNV-CXbar_0005595_x3
AAAGCTGTATACCGAAGATGTGGGTGC
>WNV-CXbar_0005596_x1
AAAGCTGTATACCGAATATGTGGGT
>WNV-CXbar_0005597_x1
AAAGCTGTGACCGTGGCCGGCGGAAT
>WNV-CXbar_0005598_x1
AAAGCTGTGCAAGAGTGGGACTGGTTC
>WNV-CXbar_0005599_x1
AAAGCTGTGCTGAGCGAAGCGAAG
>WNV-CXbar_0005600_x1
AAAGCTGTGGCCCAACAGGAGAT
>WNV-CXbar_0005601_x4
AAAGCTGTGGTGGCCGAGGC
>WNV-CXbar_0005602_x1
AAAGCTGTTACGGGCTGAAGCAGGCG
>WNV-CXbar_0005603_x1
AAAGCTTAAAGGAGAGTGCATGTCAG
>WNV-CXbar_0005604_x1
AAAGCTTAGCCACAAGGACTTGCAAC
>WNV-CXbar_0005605_x1
AAAGCTTCAACGGAAAAGATC
>WNV-CXbar_0005606_x1
AAAGCTTCAGTGTGTATCGTAGAC
>WNV-CXbar_0005607_x1
AAAGCTTCAGTTTCGTCAAGGTATGAC
>WNV-CXbar_0005608_x1
AAAGCTTCGAGGCGTTTGGC
>WNV-CXbar_0005609_x1
AAAGCTTCGATCGTGCGC
>WNV-CXbar_0005610_x1
AAAGCTTCGGCGCTCGGACTCGAGAC
>WNV-CXbar_0005611_x1
AAAGCTTGACAGCTGTAAACAACGCGG
>WNV-CXbar_0005612_x1
AAAGCTTGAGGGAAAAGGGGGAACGGCC
>WNV-CXbar_0005613_x1
AAAGCTTGCACAAATTGACGAAAGATC
>WNV-CXbar_0005614_x1
AAAGCTTGGACGAGGAACCGGTCG
>WNV-CXbar_0005615_x1
AAAGCTTGTGTTTGGACATGGCAGGGC
>WNV-CXbar_0005616_x1
AAAGCTTGTGTTTGGGCTTGGCAGGGC
>WNV-CXbar_0005617_x1
AAAGCTTTGAAGGGTGTTTGAC
>WNV-CXbar_0005618_x1
AAAGCTTTGGTTTGTGGTTC
>WNV-CXbar_0005619_x1
AAAGCTTTTAGATTGATGAGC
>WNV-CXbar_0005620_x1
AAAGGAAAACCTGGAACGAGATGGAC
>WNV-CXbar_0005621_x1
AAAGGAAAACTCCGTCAAGATTGAAAC
>WNV-CXbar_0005622_x1
AAAGGAAAACTCCGTCAAGATTGAAACC
>WNV-CXbar_0005623_x1
AAAGGAAAATCGTCTGTG
>WNV-CXbar_0005624_x6
AAAGGAAACATTTGGAAC
>WNV-CXbar_0005625_x2
AAAGGAAACATTTGGAACTTTAGGAAT
>WNV-CXbar_0005626_x1
AAAGGAAACATTTGGACC
>WNV-CXbar_0005627_x1
AAAGGAAACCCCGTCAAGATTGAAAC
>WNV-CXbar_0005628_x1
AAAGGAAACTACGTCAAGATTGAAAC
>WNV-CXbar_0005629_x1
AAAGGAAACTCAAACATGAA
>WNV-CXbar_0005630_x1
AAAGGAAACTCCGGCAAGATTGAAAC
>WNV-CXbar_0005631_x1
AAAGGAAACTCCGGCAGGATTGAAAC
>WNV-CXbar_0005632_x1
AAAGGAAACTCCGTAAAGATTGAAAC
>WNV-CXbar_0005633_x1
AAAGGAAACTCCGTCAAGATTGAAA
>WNV-CXbar_0005634_x1
AAAGGAAACTCCGTCAAGATTGAAAAC
>WNV-CXbar_0005635_x106
AAAGGAAACTCCGTCAAGATTGAAAC
>WNV-CXbar_0005636_x10
AAAGGAAACTCCGTCAAGATTGAAACC
>WNV-CXbar_0005637_x1
AAAGGAAACTCCGTCAAGATTGAAACCA
>WNV-CXbar_0005638_x1
AAAGGAAACTCCGTCGAGATTGAAAC
>WNV-CXbar_0005639_x1
AAAGGAAACTCCGTTAAGATTGAAAC
>WNV-CXbar_0005640_x1
AAAGGAAAGAACGAGAAGAAG
>WNV-CXbar_0005641_x1
AAAGGAAAGGATGGAGGACAAGGCGACA
>WNV-CXbar_0005642_x1
AAAGGAAAGTGGGGTAAAAC
>WNV-CXbar_0005643_x3
AAAGGAAATAGAAGACCAGAAGCAGC
>WNV-CXbar_0005644_x4
AAAGGAAATAGAAGACCAGAAGCAGCA
>WNV-CXbar_0005645_x1
AAAGGAAATAGAAGACCAGAAGCAGCAA
>WNV-CXbar_0005646_x1
AAAGGAAATCGCCGAAATCCTGGTCGAC
>WNV-CXbar_0005647_x1
AAAGGAAATGAAAGGAACACAACAGAA
>WNV-CXbar_0005648_x1
AAAGGAAATGAACGACAAGAGGG
>WNV-CXbar_0005649_x1
AAAGGAAATGAACGACAAGAGGGGC
>WNV-CXbar_0005650_x1
AAAGGAAATGAACGACAAGAGGGGCG
>WNV-CXbar_0005651_x1
AAAGGAACACGGACGTCAAGTTC
>WNV-CXbar_0005652_x1
AAAGGAACAGCTGGAAAAGGTTGAGC
>WNV-CXbar_0005653_x1
AAAGGAACCGACGTATCGCGAGTGGCAC
>WNV-CXbar_0005654_x1
AAAGGAACGCTTACTTCTGCAAC
>WNV-CXbar_0005655_x1
AAAGGAACGGAACACACAGAGGACGACA
>WNV-CXbar_0005656_x1
AAAGGAACGGACTCACCGAAAGATGA
>WNV-CXbar_0005657_x6
AAAGGAACGGAGAAGAAC
>WNV-CXbar_0005658_x1
AAAGGAACGTACCTCTGACC
>WNV-CXbar_0005659_x1
AAAGGAACGTACCTCTGTACC
>WNV-CXbar_0005660_x1
AAAGGAACGTACCTCTGTACCA
>WNV-CXbar_0005661_x1
AAAGGAACGTAGACCACCT
>WNV-CXbar_0005662_x1
AAAGGAACGTAGAGCAGATC
>WNV-CXbar_0005663_x1
AAAGGAACTGCTGGCAGGCGGC
>WNV-CXbar_0005664_x1
AAAGGAACTGCTGGCAGGCGGCG
>WNV-CXbar_0005665_x1
AAAGGAAGAAAGAGTGTTGAAC
>WNV-CXbar_0005666_x1
AAAGGAAGAAGCTGATCGTCTGGC
>WNV-CXbar_0005667_x1
AAAGGAAGAGAAGGTTGAGATC
>WNV-CXbar_0005668_x2
AAAGGAAGAGGAACATCGAAGGAGGCA
>WNV-CXbar_0005669_x1
AAAGGAAGAGGATGTTTGCTAAAC
>WNV-CXbar_0005670_x1
AAAGGAAGCAGTAGCTCCCGAGACGGTA
>WNV-CXbar_0005671_x1
AAAGGAAGGAAGAGGGCTCAAA
>WNV-CXbar_0005672_x1
AAAGGAAGGACAAGTGAGTGAAC
>WNV-CXbar_0005673_x1
AAAGGAAGGTTCTACTCTAAGG
>WNV-CXbar_0005674_x1
AAAGGAAGTCGAGAAGCGGTAAAC
>WNV-CXbar_0005675_x1
AAAGGAAGTCGTGAATGCGGAC
>WNV-CXbar_0005676_x1
AAAGGAAGTGCTGATTAC
>WNV-CXbar_0005677_x1
AAAGGAAGTGGAACAGCTGCGGCAG
>WNV-CXbar_0005678_x1
AAAGGAAGTTACTCTCTCTGGGTGG
>WNV-CXbar_0005679_x1
AAAGGAATACGTGGAACTAAGG
>WNV-CXbar_0005680_x1
AAAGGAATATCAGCGGGGTGTGAGAAC
>WNV-CXbar_0005681_x2
AAAGGAATCAGCATGTGTAGGGC
>WNV-CXbar_0005682_x1
AAAGGAATCAGCATGTGTAGGGCA
>WNV-CXbar_0005683_x3
AAAGGAATCGCCCAGACGGAAC
>WNV-CXbar_0005684_x1
AAAGGAATCTGTGGAGGC
>WNV-CXbar_0005685_x1
AAAGGAATCTGTGGAGGCTGTGGATT
>WNV-CXbar_0005686_x1
AAAGGAATGTGGATGACAACAGA
>WNV-CXbar_0005687_x1
AAAGGAATGTGGATGACAACAGAGGA
>WNV-CXbar_0005688_x1
AAAGGAATGTGGATGACACCAGAGGA
>WNV-CXbar_0005689_x2
AAAGGAATGTGGATGACACCAGAGGATA
>WNV-CXbar_0005690_x1
AAAGGAATTGAACCAGGCAAATACGGA
>WNV-CXbar_0005691_x52
AAAGGAATTGACGGAAGGGC
>WNV-CXbar_0005692_x1
AAAGGAATTGACGGAATGGC
>WNV-CXbar_0005693_x2
AAAGGAATTGACGGGGAC
>WNV-CXbar_0005694_x3
AAAGGAATTGACGGGGGC
>WNV-CXbar_0005695_x1
AAAGGAATTTCGGAGGACTAAAAAT
>WNV-CXbar_0005696_x1
AAAGGAATTTTTCGGTACTGCCCTCC
>WNV-CXbar_0005697_x1
AAAGGACAAAGAACTGGCTCAGAAG
>WNV-CXbar_0005698_x2
AAAGGACAACGGAACGCAGC
>WNV-CXbar_0005699_x1
AAAGGACAAGGACGCCAAGCGGA
>WNV-CXbar_0005700_x1
AAAGGACACCAACTGTAAAC
>WNV-CXbar_0005701_x1
AAAGGACACGTATATATAAC
>WNV-CXbar_0005702_x1
AAAGGACAGAGCGGATACAGCGGAGA
>WNV-CXbar_0005703_x2
AAAGGACAGTGTTTCAGACGTTAGAC
>WNV-CXbar_0005704_x1
AAAGGACCAGCGAGCGAAGGAGGTAG
>WNV-CXbar_0005705_x2
AAAGGACCAGGGCTGGAGC
>WNV-CXbar_0005706_x1
AAAGGACCAGGGCTGGAGCC
>WNV-CXbar_0005707_x1
AAAGGACCCAAGTGCTCGAGACGG
>WNV-CXbar_0005708_x1
AAAGGACCCAAGTGCTCGAGACGGA
>WNV-CXbar_0005709_x1
AAAGGACCCCGTCGAGGAGAGACGCAC
>WNV-CXbar_0005710_x2
AAAGGACCGCCAAGATGTCGACCGCGAC
>WNV-CXbar_0005711_x1
AAAGGACCGCTCTACTGCTGAAGATC
>WNV-CXbar_0005712_x1
AAAGGACCTCCACATGCAGGGCT
>WNV-CXbar_0005713_x3
AAAGGACCTGAATGAAGCGGCT
>WNV-CXbar_0005714_x2
AAAGGACCTGAATGAAGCGGCTTAAA
>WNV-CXbar_0005715_x2
AAAGGACCTGAATGAAGCGGCTTAAAA
>WNV-CXbar_0005716_x2
AAAGGACCTGAATGAAGCGGCTTAAAAA
>WNV-CXbar_0005717_x2
AAAGGACCTGTCGGACTGACGGAGGAC
>WNV-CXbar_0005718_x1
AAAGGACGAACTGATCCTCGAGGGGAAC
>WNV-CXbar_0005719_x1
AAAGGACGAATCGTCGCGCGAGGAAC
>WNV-CXbar_0005720_x1
AAAGGACGAATTCGCCGACTCGAGC
>WNV-CXbar_0005721_x1
AAAGGACGACGACAAAATGCGCTTC
>WNV-CXbar_0005722_x2
AAAGGACGACGACGACGGTGA
>WNV-CXbar_0005723_x1
AAAGGACGAGAAGGAAGAA
>WNV-CXbar_0005724_x1
AAAGGACGAGTTGAACAACAAGCAA
>WNV-CXbar_0005725_x1
AAAGGACGAGTTGAACAACAAGCAAAAC
>WNV-CXbar_0005726_x3
AAAGGACGATCTACCCTGCTGGGAAC
>WNV-CXbar_0005727_x1
AAAGGACGCCGACGTCAAGTTC
>WNV-CXbar_0005728_x3
AAAGGACGCGATTGGAGTGAGC
>WNV-CXbar_0005729_x2
AAAGGACGGAGGAATTCCAGCGACGC
>WNV-CXbar_0005730_x1
AAAGGACGGAGGATCGAAC
>WNV-CXbar_0005731_x1
AAAGGACGGGAGGCGCGGGTGTGAC
>WNV-CXbar_0005732_x2
AAAGGACGGTGGTCTGAGTAAAC
>WNV-CXbar_0005733_x6
AAAGGACGTGAAACTGCCTAGGGC
>WNV-CXbar_0005734_x1
AAAGGACGTGAGGCGCGTGTGTGC
>WNV-CXbar_0005735_x1
AAAGGACTACCGGACGTGTCTGTACC
>WNV-CXbar_0005736_x2
AAAGGACTCGGACGCATCC
>WNV-CXbar_0005737_x1
AAAGGACTCGGCGTGGAA
>WNV-CXbar_0005738_x1
AAAGGACTGACTGAAACGGGAGAAA
>WNV-CXbar_0005739_x1
AAAGGACTGGTGGGAAAGAGGAC
>WNV-CXbar_0005740_x1
AAAGGACTGGTGGGAAAGAGGGA
>WNV-CXbar_0005741_x2
AAAGGACTTGGGGGAAAGAGGGC
>WNV-CXbar_0005742_x1
AAAGGACTTGGGGGAAAGAGGGCGG
>WNV-CXbar_0005743_x1
AAAGGACTTGTGGGAAAAAGGGC
>WNV-CXbar_0005744_x1
AAAGGACTTGTGGGAAAGAGGG
>WNV-CXbar_0005745_x1
AAAGGACTTGTGGGAAAGAGGGA
>WNV-CXbar_0005746_x85
AAAGGACTTGTGGGAAAGAGGGC
>WNV-CXbar_0005747_x1
AAAGGACTTGTGGGAAAGAGGGCA
>WNV-CXbar_0005748_x1
AAAGGACTTGTGGGAAAGAGGGCGG
>WNV-CXbar_0005749_x2
AAAGGACTTGTGGGAAAGAGGGCGGGCA
>WNV-CXbar_0005750_x1
AAAGGACTTGTGGGAAAGAGGGCT
>WNV-CXbar_0005751_x1
AAAGGACTTGTTGCAAATTCG
>WNV-CXbar_0005752_x2
AAAGGAGAACGGGGTGAAC
>WNV-CXbar_0005753_x1
AAAGGAGAAGAATGAACCAAAGCAGAA
>WNV-CXbar_0005754_x1
AAAGGAGAAGCTGATCGAGATCGAG
>WNV-CXbar_0005755_x1
AAAGGAGAAGCTGATCGAGATCGAGGAC
>WNV-CXbar_0005756_x1
AAAGGAGAAGGACAAGGTGGTGGCGGCA
>WNV-CXbar_0005757_x1
AAAGGAGAAGGACGAGTTTGAC
>WNV-CXbar_0005758_x1
AAAGGAGAAGGGCTGGGCCGAAC
>WNV-CXbar_0005759_x1
AAAGGAGAATCTCGACGTAAAC
>WNV-CXbar_0005760_x1
AAAGGAGACTAGAAAAGCAAAGAAAAT
>WNV-CXbar_0005761_x1
AAAGGAGACTGGATAAAGAACA
>WNV-CXbar_0005762_x1
AAAGGAGAGAGCGTGGGAGTGATGAC
>WNV-CXbar_0005763_x1
AAAGGAGAGTGAGGAGAGC
>WNV-CXbar_0005764_x1
AAAGGAGATCGACTGGGACC
>WNV-CXbar_0005765_x1
AAAGGAGATGGAAGAATAGACGCA
>WNV-CXbar_0005766_x1
AAAGGAGCAGGTAGTGGAAC
>WNV-CXbar_0005767_x1
AAAGGAGCATATTGGGACTCG
>WNV-CXbar_0005768_x1
AAAGGAGCCCGACTTGAAC
>WNV-CXbar_0005769_x1
AAAGGAGCCGGAAACCGTGGTTGAAC
>WNV-CXbar_0005770_x1
AAAGGAGCGCCGTGAGCTGAAC
>WNV-CXbar_0005771_x1
AAAGGAGCGCGAAACGTAGAGC
>WNV-CXbar_0005772_x1
AAAGGAGCTCACCGTCAATGGAGAAT
>WNV-CXbar_0005773_x1
AAAGGAGCTCAGGCTGAAGCGTTGGCA
>WNV-CXbar_0005774_x1
AAAGGAGCTCCAGACGGAGGTGGC
>WNV-CXbar_0005775_x1
AAAGGAGCTCGAGTCGCGC
>WNV-CXbar_0005776_x1
AAAGGAGCTGTTGGTGGTGTAAC
>WNV-CXbar_0005777_x1
AAAGGAGGAAAAAAAAGAGCTCAA
>WNV-CXbar_0005778_x1
AAAGGAGGAACCTGTCCCAGCAGAG
>WNV-CXbar_0005779_x4
AAAGGAGGAAGACCACCGGAAC
>WNV-CXbar_0005780_x1
AAAGGAGGAAGACCACCGGAACT
>WNV-CXbar_0005781_x5
AAAGGAGGAAGACCACCGGAACTGGC
>WNV-CXbar_0005782_x1
AAAGGAGGAAGATGGAAAGAAC
>WNV-CXbar_0005783_x1
AAAGGAGGAAGGGAAGAAACAGCAGG
>WNV-CXbar_0005784_x1
AAAGGAGGAGTACGAGCACCGCCAGAAG
>WNV-CXbar_0005785_x1
AAAGGAGGATTCTCACGGCA
>WNV-CXbar_0005786_x1
AAAGGAGGATTCTCACGGCAA
>WNV-CXbar_0005787_x1
AAAGGAGGATTCTCACGGCAACT
>WNV-CXbar_0005788_x1
AAAGGAGGGCAAATGTGC
>WNV-CXbar_0005789_x1
AAAGGAGGGCATCGATCGTGGGC
>WNV-CXbar_0005790_x1
AAAGGAGGGTGGACTCAGACAAGCTGAA
>WNV-CXbar_0005791_x1
AAAGGAGGTAAAAAAAAACAGAAC
>WNV-CXbar_0005792_x2
AAAGGAGGTACTTACGAAC
>WNV-CXbar_0005793_x1
AAAGGAGGTACTTACGAC
>WNV-CXbar_0005794_x1
AAAGGAGGTGCTGGAGATC
>WNV-CXbar_0005795_x1
AAAGGAGGTGGTGGAGAAC
>WNV-CXbar_0005796_x1
AAAGGAGTACGGAAACTGCTGAAC
>WNV-CXbar_0005797_x1
AAAGGAGTAGTCGGTGGC
>WNV-CXbar_0005798_x3
AAAGGAGTCGTCGAGTAGCAGC
>WNV-CXbar_0005799_x1
AAAGGAGTGATGTGGCTTTACGGGC
>WNV-CXbar_0005800_x1
AAAGGAGTGCTGAAGGAATACCAGGTGA
>WNV-CXbar_0005801_x6
AAAGGAGTGGTAAGAAGAAC
>WNV-CXbar_0005802_x1
AAAGGAGTGGTAAGAAGC
>WNV-CXbar_0005803_x1
AAAGGAGTTCTGTGGATGCTGCC
>WNV-CXbar_0005804_x1
AAAGGAGTTGGTGCAGAAAC
>WNV-CXbar_0005805_x1
AAAGGATAAGAGTGCTGTAGA
>WNV-CXbar_0005806_x1
AAAGGATACAGAAGACTGAGA
>WNV-CXbar_0005807_x1
AAAGGATACCGATTGGAGAAC
>WNV-CXbar_0005808_x1
AAAGGATACTCTGGTGCAGG
>WNV-CXbar_0005809_x1
AAAGGATAGCTTAGACCCGGCA
>WNV-CXbar_0005810_x1
AAAGGATCAACGCAAGTACAAC
>WNV-CXbar_0005811_x1
AAAGGATCCGGCCCAGTGTGC
>WNV-CXbar_0005812_x2
AAAGGATCGAAAAAGAAGGTTGTGGA
>WNV-CXbar_0005813_x1
AAAGGATCGCCTCGAACTGCTGAACC
>WNV-CXbar_0005814_x1
AAAGGATCGCCTCGAANTGCTGAAC
>WNV-CXbar_0005815_x1
AAAGGATCTGTTGGAAGAGAGT
>WNV-CXbar_0005816_x1
AAAGGATGAAGTTGTGGAAC
>WNV-CXbar_0005817_x1
AAAGGATGACACTGGAATGAC
>WNV-CXbar_0005818_x1
AAAGGATGAGCGAATTTGGAC
>WNV-CXbar_0005819_x1
AAAGGATGAGCTTGAAGAAGGCGG
>WNV-CXbar_0005820_x1
AAAGGATGAGTGCAAGCAGA
>WNV-CXbar_0005821_x1
AAAGGATGCGGACGAAACGGAGGCGAT
>WNV-CXbar_0005822_x2
AAAGGATGCGGATATGGTCTGGGAC
>WNV-CXbar_0005823_x1
AAAGGATGCGTCGTCCACGATGA
>WNV-CXbar_0005824_x1
AAAGGATGGGCACTTTGTTGAAC
>WNV-CXbar_0005825_x1
AAAGGATGGTTGGTGGAT
>WNV-CXbar_0005826_x1
AAAGGATGTCTGTTTGGC
>WNV-CXbar_0005827_x2
AAAGGATGTGGTGATTGAAC
>WNV-CXbar_0005828_x1
AAAGGATGTGTGAGAGACATGGAAGAT
>WNV-CXbar_0005829_x1
AAAGGATTACCTTGATAGGG
>WNV-CXbar_0005830_x7
AAAGGATTACCTTGATAGGGT
>WNV-CXbar_0005831_x1
AAAGGATTACCTTTATAGGGT
>WNV-CXbar_0005832_x1
AAAGGATTACGAAGGAGAGTAGAGGAGA
>WNV-CXbar_0005833_x1
AAAGGATTAGGAAAACGGAGAAAAGAAC
>WNV-CXbar_0005834_x1
AAAGGATTAGGGAGGTGCTGTGCAAC
>WNV-CXbar_0005835_x1
AAAGGATTCGACGTGGGAC
>WNV-CXbar_0005836_x1
AAAGGATTGCAGCGGGCACTGAAGGAC
>WNV-CXbar_0005837_x1
AAAGGATTGTGCGAGCGAAGCAGATG
>WNV-CXbar_0005838_x1
AAAGGATTGTGGCCTCGAAGACAAGC
>WNV-CXbar_0005839_x1
AAAGGATTTCATTTACATTGA
>WNV-CXbar_0005840_x1
AAAGGATTTCGCCCTGCAGACC
>WNV-CXbar_0005841_x1
AAAGGATTTTGGAAGGAGTTC
>WNV-CXbar_0005842_x1
AAAGGCAAAGATACCTGCACTGGGGAC
>WNV-CXbar_0005843_x2
AAAGGCAACGTTGATGAAC
>WNV-CXbar_0005844_x6
AAAGGCAACGTTGATGAC
>WNV-CXbar_0005845_x1
AAAGGCACAGATGCTGGCGCTGGAGC
>WNV-CXbar_0005846_x1
AAAGGCACCTGATTATGAAC
>WNV-CXbar_0005847_x1
AAAGGCACCTGATTCTGAAC
>WNV-CXbar_0005848_x1
AAAGGCACGACACGGAAGGA
>WNV-CXbar_0005849_x7
AAAGGCACGACACGGAAGGAGAGAAC
>WNV-CXbar_0005850_x1
AAAGGCACGACACGGAAGGAGAGAACA
>WNV-CXbar_0005851_x1
AAAGGCACGACACGGAAGGAGAGAACAA
>WNV-CXbar_0005852_x1
AAAGGCACGGTGCACGGCAAAGGAGATC
>WNV-CXbar_0005853_x1
AAAGGCACTGGAAGAATTCACGG
>WNV-CXbar_0005854_x1
AAAGGCACTGGAAGAATTCACGGT
>WNV-CXbar_0005855_x1
AAAGGCAGACGTAAAACTGCACGACC
>WNV-CXbar_0005856_x1
AAAGGCAGATCAGACCAGATC
>WNV-CXbar_0005857_x2
AAAGGCAGGATAAGGATGCAGTAC
>WNV-CXbar_0005858_x1
AAAGGCAGGATCCGCGCGGGC
>WNV-CXbar_0005859_x1
AAAGGCAGGGACCTCGAGGAAC
>WNV-CXbar_0005860_x7
AAAGGCAGGGACCTCGCGGAAC
>WNV-CXbar_0005861_x1
AAAGGCAGGGATTGGCGGAAGTGAAAA
>WNV-CXbar_0005862_x1
AAAGGCAGGGTAATGTGTGTG
>WNV-CXbar_0005863_x1
AAAGGCAGTTGCGAACGTGGACC
>WNV-CXbar_0005864_x1
AAAGGCAGTTGCGAACGTGGACCAAAC
>WNV-CXbar_0005865_x1
AAAGGCATCAGTATTGGAAACC
>WNV-CXbar_0005866_x1
AAAGGCATCATTCCCGATCGGCC
>WNV-CXbar_0005867_x1
AAAGGCATCGCAAATCGAACTGGCTAAC
>WNV-CXbar_0005868_x1
AAAGGCATCGCGCGGGGCAAAC
>WNV-CXbar_0005869_x1
AAAGGCATCGTCGAGGTGTGGC
>WNV-CXbar_0005870_x1
AAAGGCATGAAAGAAATTGAT
>WNV-CXbar_0005871_x1
AAAGGCATGGTTCAGCAGAA
>WNV-CXbar_0005872_x1
AAAGGCATTCAGACGAAAAGTAAAC
>WNV-CXbar_0005873_x2
AAAGGCATTTCGAAGGAAAGAAGAC
>WNV-CXbar_0005874_x1
AAAGGCATTTCGAAGGAAAGAAGACC
>WNV-CXbar_0005875_x1
AAAGGCCAACTCAGGAGGAGAGGAAA
>WNV-CXbar_0005876_x1
AAAGGCCAAGGAAATGCGGGTGAAGGC
>WNV-CXbar_0005877_x1
AAAGGCCACGCAGCTGGAGAA
>WNV-CXbar_0005878_x1
AAAGGCCAGCTCAGTGTGGAC
>WNV-CXbar_0005879_x4
AAAGGCCAGTAACTAGAGAAC
>WNV-CXbar_0005880_x1
AAAGGCCATGATCCAGCAGGG
>WNV-CXbar_0005881_x8
AAAGGCCATGATCCAGCAGGGCGTTGAC
>WNV-CXbar_0005882_x1
AAAGGCCCGACCGGAGGAGGAC
>WNV-CXbar_0005883_x1
AAAGGCCGACGGGCTGAAGGC
>WNV-CXbar_0005884_x1
AAAGGCCGGCAAATGGGAC
>WNV-CXbar_0005885_x2
AAAGGCCGGCGTGCTGGAAC
>WNV-CXbar_0005886_x2
AAAGGCCGGCGTGCTGGAACC
>WNV-CXbar_0005887_x1
AAAGGCCGGGTGTGATTGATGAGC
>WNV-CXbar_0005888_x4
AAAGGCCGTCCGTTCCGTTGGC
>WNV-CXbar_0005889_x5
AAAGGCCGTCGACGACAAGCA
>WNV-CXbar_0005890_x2
AAAGGCCGTCGACGACAAGCAGCT
>WNV-CXbar_0005891_x2
AAAGGCCGTCGACGACAAGCAGCTT
>WNV-CXbar_0005892_x1
AAAGGCCGTTTAAGACATGAGAC
>WNV-CXbar_0005893_x1
AAAGGCCTAATTACTCGAAAAGCAGAA
>WNV-CXbar_0005894_x1
AAAGGCCTCACGACGTGTAGAC
>WNV-CXbar_0005895_x1
AAAGGCCTGGGGGAGCGGCTGTGCGATC
>WNV-CXbar_0005896_x1
AAAGGCCTGTTGGAGATCAGCCAGAAGA
>WNV-CXbar_0005897_x1
AAAGGCGAATCAGGAGAGTTGTAAGA
>WNV-CXbar_0005898_x1
AAAGGCGACGGAATTGTGAGC
>WNV-CXbar_0005899_x1
AAAGGCGATCAAGGTGCAAGC
>WNV-CXbar_0005900_x1
AAAGGCGATCGGTGCGTTGGTGGAC
>WNV-CXbar_0005901_x1
AAAGGCGATTAGTTTGGC
>WNV-CXbar_0005902_x1
AAAGGCGCAAAGTTGTGTGAAC
>WNV-CXbar_0005903_x1
AAAGGCGCAACGGAGGAC
>WNV-CXbar_0005904_x1
AAAGGCGCCGCAGTGTGA
>WNV-CXbar_0005905_x1
AAAGGCGCGACTAGTGGGCGGCA
>WNV-CXbar_0005906_x1
AAAGGCGCGACTAGTGGGCGGCAGT
>WNV-CXbar_0005907_x3
AAAGGCGCGAGGAGGTAGA
>WNV-CXbar_0005908_x1
AAAGGCGCGAGGAGGTAGAG
>WNV-CXbar_0005909_x1
AAAGGCGCGAGGAGGTAGAGGAAGAAG
>WNV-CXbar_0005910_x1
AAAGGCGCGAGGAGGTAGAGGAAGCA
>WNV-CXbar_0005911_x30
AAAGGCGCGAGGAGGTAGAGGAAGCAGA
>WNV-CXbar_0005912_x1
AAAGGCGCTGGTTTAAGG
>WNV-CXbar_0005913_x1
AAAGGCGGAAAAGGAGAAGCAGGAG
>WNV-CXbar_0005914_x1
AAAGGCGGAAGTGGTGAAC
>WNV-CXbar_0005915_x2
AAAGGCGGACTTGGGAGACAAGGCA
>WNV-CXbar_0005916_x1
AAAGGCGGACTTGGGGGAAA
>WNV-CXbar_0005917_x2
AAAGGCGGACTTGGGGGAAAACGCAGAA
>WNV-CXbar_0005918_x1
AAAGGCGGACTTGGGGGACAAGGC
>WNV-CXbar_0005919_x2
AAAGGCGGACTTGGGGGACAAGGCAGAA
>WNV-CXbar_0005920_x2
AAAGGCGGCGTTGAAACGGGAGGCGG
>WNV-CXbar_0005921_x1
AAAGGCGGCTAAATAGAGC
>WNV-CXbar_0005922_x1
AAAGGCGGGCTTTGTTGAC
>WNV-CXbar_0005923_x1
AAAGGCGGTTCCCCCAGGGCG
>WNV-CXbar_0005924_x6
AAAGGCGTAACGGAGGAC
>WNV-CXbar_0005925_x1
AAAGGCGTCAGCTGTGAGGC
>WNV-CXbar_0005926_x1
AAAGGCGTCCGCTGCAGTAC
>WNV-CXbar_0005927_x1
AAAGGCGTGTTTGGGTTGTAGA
>WNV-CXbar_0005928_x2
AAAGGCGTTAATCTGTACC
>WNV-CXbar_0005929_x1
AAAGGCGTTTGAGAAGTTTAAC
>WNV-CXbar_0005930_x2
AAAGGCTAAGATCAAAGTGTAGT
>WNV-CXbar_0005931_x1
AAAGGCTAAGATCAAAGTGTAGTAT
>WNV-CXbar_0005932_x2
AAAGGCTACAGTAGAATCATGG
>WNV-CXbar_0005933_x7
AAAGGCTAGCGATGGGACTTAAAGAC
>WNV-CXbar_0005934_x1
AAAGGCTAGCGATGGGCCTTAAAGAC
>WNV-CXbar_0005935_x1
AAAGGCTCAAAATTAGGACACA
>WNV-CXbar_0005936_x1
AAAGGCTCAACGATTGTTGGATTGAGA
>WNV-CXbar_0005937_x1
AAAGGCTCGAAAGCAGGAGGAGAGGGAA
>WNV-CXbar_0005938_x1
AAAGGCTCGTCGGTAGCTCAGGAC
>WNV-CXbar_0005939_x1
AAAGGCTCTCGAACGACAAGCAA
>WNV-CXbar_0005940_x1
AAAGGCTGATTGTTTAATGTTAAC
>WNV-CXbar_0005941_x1
AAAGGCTGCACCTCACTCGTCTTCGAC
>WNV-CXbar_0005942_x2
AAAGGCTGCTTAGCGAAA
>WNV-CXbar_0005943_x1
AAAGGCTGCTTTCGAAAC
>WNV-CXbar_0005944_x1
AAAGGCTGGAGACGAGGCTGGCAA
>WNV-CXbar_0005945_x1
AAAGGCTGGATCAGCTGAACGACAGG
>WNV-CXbar_0005946_x1
AAAGGCTGGATCAGCTGAACGACAGGAG
>WNV-CXbar_0005947_x1
AAAGGCTGGCAGCTGATTGCGG
>WNV-CXbar_0005948_x1
AAAGGCTGGGAACGGAGCT
>WNV-CXbar_0005949_x1
AAAGGCTGGGAGTTGGTGGGATGGTCG
>WNV-CXbar_0005950_x1
AAAGGCTGGGCTGCGTGC
>WNV-CXbar_0005951_x3
AAAGGCTGGTTGTTGGAT
>WNV-CXbar_0005952_x1
AAAGGCTGGTTGTTGGATGTAA
>WNV-CXbar_0005953_x1
AAAGGCTGTCCAAGATTGTAGT
>WNV-CXbar_0005954_x1
AAAGGCTGTCGATGACGGATGCGC
>WNV-CXbar_0005955_x2
AAAGGCTGTTTTGACGAAC
>WNV-CXbar_0005956_x1
AAAGGCTTAGATTGATGAACATCG
>WNV-CXbar_0005957_x1
AAAGGCTTGGTTGTTGAGGC
>WNV-CXbar_0005958_x1
AAAGGCTTGTGTGTCTCCGGCAAA
>WNV-CXbar_0005959_x1
AAAGGCTTGTGTTTGGGCATGGCAGGGC
>WNV-CXbar_0005960_x1
AAAGGGAAAAGAAGAAAAGCAGCAGAC
>WNV-CXbar_0005961_x2
AAAGGGAAAAGAGAACATGATGGC
>WNV-CXbar_0005962_x1
AAAGGGAAAGCAACACCGGTGGAC
>WNV-CXbar_0005963_x1
AAAGGGAAAGCAACACCGTTGGAA
>WNV-CXbar_0005964_x2
AAAGGGAAAGGTCCGTAGAAC
>WNV-CXbar_0005965_x5
AAAGGGAAAGGTCCGTAGAGC
>WNV-CXbar_0005966_x2
AAAGGGAAAGGTCCGTAGAGCAAAA
>WNV-CXbar_0005967_x1
AAAGGGAAAGTAGGTCGTTGCCAAG
>WNV-CXbar_0005968_x1
AAAGGGAAAGTTGATGAC
>WNV-CXbar_0005969_x1
AAAGGGAACGACGAGCAGAGCG
>WNV-CXbar_0005970_x1
AAAGGGAACGGATGAGAC
>WNV-CXbar_0005971_x1
AAAGGGAACGGCGGAGGAAGCGTGGAAC
>WNV-CXbar_0005972_x1
AAAGGGAACGTGGATGAC
>WNV-CXbar_0005973_x3
AAAGGGAACGTTGATGAAC
>WNV-CXbar_0005974_x13
AAAGGGAACGTTGATGAC
>WNV-CXbar_0005975_x1
AAAGGGAACGTTGATGAT
>WNV-CXbar_0005976_x1
AAAGGGAAGAGCTCAGCACGCAGG
>WNV-CXbar_0005977_x2
AAAGGGAAGAGCTCAGCACGCAGGG
>WNV-CXbar_0005978_x2
AAAGGGAAGAGCTCAGCACGCAGGGG
>WNV-CXbar_0005979_x2
AAAGGGAAGAGCTCAGCACGCAGGGGTG
>WNV-CXbar_0005980_x1
AAAGGGAAGGAAGGTGATGTGGC
>WNV-CXbar_0005981_x1
AAAGGGAAGTTGTGATGAGGTTC
>WNV-CXbar_0005982_x1
AAAGGGACACTCGGATTTGCGTGC
>WNV-CXbar_0005983_x1
AAAGGGACCGCCGGACAAAGTGTACA
>WNV-CXbar_0005984_x1
AAAGGGACGCCGGACAGTTGAC
>WNV-CXbar_0005985_x1
AAAGGGACGGAACACACGGAAGACGA
>WNV-CXbar_0005986_x1
AAAGGGAGAGAGAGAGAGCGAAGAGGTG
>WNV-CXbar_0005987_x1
AAAGGGAGATCGAGAGAAGGAGCAGAGG
>WNV-CXbar_0005988_x1
AAAGGGAGATTGAGTAGAAGAGT
>WNV-CXbar_0005989_x1
AAAGGGAGCGAGCGTGAGTTGTAGA
>WNV-CXbar_0005990_x1
AAAGGGAGCTCGATCGCCGGCGGAA
>WNV-CXbar_0005991_x1
AAAGGGAGGGACACAAGCTG
>WNV-CXbar_0005992_x1
AAAGGGAGGGGGGTAAAAC
>WNV-CXbar_0005993_x1
AAAGGGAGTCTTTTCGGCTGGAAC
>WNV-CXbar_0005994_x1
AAAGGGAGTGACTTTGAAGGATGATGGC
>WNV-CXbar_0005995_x1
AAAGGGATTGACGGAAGGGC
>WNV-CXbar_0005996_x1
AAAGGGATTGTTTACGTTGTTTTTGAGC
>WNV-CXbar_0005997_x1
AAAGGGATTTGTCTGGTCCTCGG
>WNV-CXbar_0005998_x1
AAAGGGCAAGAAGCGCAAAGTGAAC
>WNV-CXbar_0005999_x1
AAAGGGCACGAGGCCAGAAGGAAA
>WNV-CXbar_0006000_x1
AAAGGGCACGGAAGCTGCTGGAC
>WNV-CXbar_0006001_x1
AAAGGGCACGTTACCGGCTGGGGGGACA
>WNV-CXbar_0006002_x1
AAAGGGCAGGACGAAGTTTGC
>WNV-CXbar_0006003_x3
AAAGGGCAGTCATGGATGTAAAC
>WNV-CXbar_0006004_x1
AAAGGGCCAGTTGATGAAC
>WNV-CXbar_0006005_x1
AAAGGGCGAGATCGGCATGGAC
>WNV-CXbar_0006006_x1
AAAGGGCGCGTAGGCGGT
>WNV-CXbar_0006007_x1
AAAGGGCGCGTTAGATTTGTATCTGGAG
>WNV-CXbar_0006008_x1
AAAGGGCGTAACCTTGGATGTAAAC
>WNV-CXbar_0006009_x1
AAAGGGCGTACTGACCTCGAGCCGGCT
>WNV-CXbar_0006010_x1
AAAGGGCGTCATGAACCAGAAGA
>WNV-CXbar_0006011_x1
AAAGGGCGTGGCGTTCGAC
>WNV-CXbar_0006012_x1
AAAGGGCTCCGGCGGCGGCA
>WNV-CXbar_0006013_x1
AAAGGGCTCTTCGGATGGCGTATGAC
>WNV-CXbar_0006014_x1
AAAGGGCTGAGATGTAGCAGAAGT
>WNV-CXbar_0006015_x1
AAAGGGCTGATTGGGGGGAGAAGAGC
>WNV-CXbar_0006016_x1
AAAGGGGAAAACGGGGTTAGGATGAGC
>WNV-CXbar_0006017_x1
AAAGGGGAACCTGGTCGACAAGCGA
>WNV-CXbar_0006018_x1
AAAGGGGACAGTGAATTTTGCAGTGAGT
>WNV-CXbar_0006019_x1
AAAGGGGATGTGCTGAAC
>WNV-CXbar_0006020_x2
AAAGGGGCATCGGAACAGCTAGAAC
>WNV-CXbar_0006021_x1
AAAGGGGCATCGGAACAGCTCGAACT
>WNV-CXbar_0006022_x1
AAAGGGGCGAGGGAGGAAAAC
>WNV-CXbar_0006023_x2
AAAGGGGGACTCGTGCACGACAGAGG
>WNV-CXbar_0006024_x1
AAAGGGGGAGGAAGTGGAC
>WNV-CXbar_0006025_x1
AAAGGGGGAGGTAAACTC
>WNV-CXbar_0006026_x4
AAAGGGGGCAGGAAGAAGAAC
>WNV-CXbar_0006027_x1
AAAGGGGGCAGGAAGAAGAAGAAC
>WNV-CXbar_0006028_x1
AAAGGGGGGTTGTTATGCACCGGTA
>WNV-CXbar_0006029_x1
AAAGGGGTACGAACTTAGCGGTTC
>WNV-CXbar_0006030_x1
AAAGGGGTAGGAAGAGACCAGTGAGC
>WNV-CXbar_0006031_x1
AAAGGGGTCAAAATGTAAAC
>WNV-CXbar_0006032_x2
AAAGGGGTCGTCGAGCGGCA
>WNV-CXbar_0006033_x1
AAAGGGGTCGTCGAGCGGCAGATGTGC
>WNV-CXbar_0006034_x1
AAAGGGGTGAAGTTGGTC
>WNV-CXbar_0006035_x1
AAAGGGGTGATTTGCGTGTGTTGACA
>WNV-CXbar_0006036_x2
AAAGGGGTGGTCGTCAGAAATAAC
>WNV-CXbar_0006037_x1
AAAGGGGTTAATCTGTTTGGC
>WNV-CXbar_0006038_x1
AAAGGGGTTGATTGCTACAGAC
>WNV-CXbar_0006039_x1
AAAGGGTAACACCAACCATGG
>WNV-CXbar_0006040_x1
AAAGGGTACAATCGGTGATGGTC
>WNV-CXbar_0006041_x1
AAAGGGTACAATCGGTGATGGTCGG
>WNV-CXbar_0006042_x1
AAAGGGTATGGTTGTGGAAGAAAC
>WNV-CXbar_0006043_x1
AAAGGGTATTGTATTGAAAC
>WNV-CXbar_0006044_x2
AAAGGGTCGACAGACTAAAAC
>WNV-CXbar_0006045_x1
AAAGGGTCGCGAAGAGCAAGCTGAAGCT
>WNV-CXbar_0006046_x1
AAAGGGTGATCTGGTCACGGTGGC
>WNV-CXbar_0006047_x1
AAAGGGTGGCAATTTTTCATCGGAGC
>WNV-CXbar_0006048_x1
AAAGGGTGGGTTGTGTAAGGAA
>WNV-CXbar_0006049_x1
AAAGGGTGGTGCGCGTGGTTC
>WNV-CXbar_0006050_x1
AAAGGGTGGTGGTTCGTC
>WNV-CXbar_0006051_x1
AAAGGGTGTTGTAGTTAC
>WNV-CXbar_0006052_x1
AAAGGGTGTTTGGAGATGCGAA
>WNV-CXbar_0006053_x1
AAAGGGTTGGGGTGCGTAGGC
>WNV-CXbar_0006054_x1
AAAGGGTTTCCGGAGAAAATTGTCAAAC
>WNV-CXbar_0006055_x2
AAAGGTAAAGTTGATGAC
>WNV-CXbar_0006056_x2
AAAGGTAACGCTGATGAAC
>WNV-CXbar_0006057_x2
AAAGGTAACGCTGATGAC
>WNV-CXbar_0006058_x1
AAAGGTAACGGAAAGAAGCAGAAGAA
>WNV-CXbar_0006059_x2
AAAGGTAACGGTGATGAAC
>WNV-CXbar_0006060_x1
AAAGGTAACGGTGATGAC
>WNV-CXbar_0006061_x1
AAAGGTAACGTCGATGAC
>WNV-CXbar_0006062_x1
AAAGGTAACGTTAATGAC
>WNV-CXbar_0006063_x1
AAAGGTAACGTTGAGGAC
>WNV-CXbar_0006064_x2
AAAGGTAACGTTGATGAA
>WNV-CXbar_0006065_x1
AAAGGTAACGTTGATGAAA
>WNV-CXbar_0006066_x4
AAAGGTAACGTTGATGAAAC
>WNV-CXbar_0006067_x318
AAAGGTAACGTTGATGAAC
>WNV-CXbar_0006068_x563
AAAGGTAACGTTGATGAC
>WNV-CXbar_0006069_x1
AAAGGTAACGTTGATGACAGAC
>WNV-CXbar_0006070_x6
AAAGGTAACGTTGATGACC
>WNV-CXbar_0006071_x1
AAAGGTAACGTTGATGAGA
>WNV-CXbar_0006072_x1
AAAGGTAACGTTGATGAGC
>WNV-CXbar_0006073_x1
AAAGGTAACGTTGATGAT
>WNV-CXbar_0006074_x1
AAAGGTAACGTTGATGCAC
>WNV-CXbar_0006075_x3
AAAGGTAACGTTGATGCC
>WNV-CXbar_0006076_x1
AAAGGTAACGTTGATGGC
>WNV-CXbar_0006077_x1
AAAGGTAACGTTGCTGAAC
>WNV-CXbar_0006078_x1
AAAGGTAACGTTGCTGAC
>WNV-CXbar_0006079_x1
AAAGGTAAGAACGTTTAAC
>WNV-CXbar_0006080_x1
AAAGGTAAGCTCAGTGTGGAC
>WNV-CXbar_0006081_x1
AAAGGTAAGTGTTGCGACGTTCTGTAAC
>WNV-CXbar_0006082_x1
AAAGGTAATAGGAATGTGGCTAC
>WNV-CXbar_0006083_x1
AAAGGTACGCGGAACCTTAAAAC
>WNV-CXbar_0006084_x1
AAAGGTAGAATCGTAGGC
>WNV-CXbar_0006085_x1
AAAGGTAGACATGAAATGAT
>WNV-CXbar_0006086_x1
AAAGGTAGAGGATCGAAGG
>WNV-CXbar_0006087_x3
AAAGGTAGAGGATCGAAGGC
>WNV-CXbar_0006088_x1
AAAGGTAGTAGGTAGGTAGGTAGTC
>WNV-CXbar_0006089_x1
AAAGGTAGTGACGGGTAAC
>WNV-CXbar_0006090_x1
AAAGGTATGCTGCTGCCTGGGAC
>WNV-CXbar_0006091_x1
AAAGGTATTGTGCAAGGC
>WNV-CXbar_0006092_x1
AAAGGTATTTGACGGAAGTGGGAT
>WNV-CXbar_0006093_x1
AAAGGTCAACGATGTAAGC
>WNV-CXbar_0006094_x1
AAAGGTCAAGAGGATGAAAAC
>WNV-CXbar_0006095_x2
AAAGGTCAAGATGGTTGAAC
>WNV-CXbar_0006096_x1
AAAGGTCAAGATGGTTGAACT
>WNV-CXbar_0006097_x1
AAAGGTCAATCGGCTAAACAGC
>WNV-CXbar_0006098_x1
AAAGGTCACAAACTGGTAGTAAC
>WNV-CXbar_0006099_x2
AAAGGTCACAAACTGGTAGTAGGC
>WNV-CXbar_0006100_x1
AAAGGTCACCTAGATATAGTAC
>WNV-CXbar_0006101_x2
AAAGGTCACGGAACAGCGAAGCGCT
>WNV-CXbar_0006102_x1
AAAGGTCACGGCCTGTGGGTGGGAT
>WNV-CXbar_0006103_x1
AAAGGTCACGTCCGACATGCAGAC
>WNV-CXbar_0006104_x1
AAAGGTCAGAGAGGAAAC
>WNV-CXbar_0006105_x1
AAAGGTCAGCTAAGTGTGG
>WNV-CXbar_0006106_x1
AAAGGTCAGCTAAGTGTGGA
>WNV-CXbar_0006107_x1
AAAGGTCAGCTCAGTGGGGACAG
>WNV-CXbar_0006108_x43
AAAGGTCAGCTCAGTGTGGA
>WNV-CXbar_0006109_x80
AAAGGTCAGCTCAGTGTGGAC
>WNV-CXbar_0006110_x10
AAAGGTCAGCTCAGTGTGGACA
>WNV-CXbar_0006111_x1
AAAGGTCAGCTCAGTGTGGACAGA
>WNV-CXbar_0006112_x2
AAAGGTCAGCTCAGTGTGGACAGAAAC
>WNV-CXbar_0006113_x1
AAAGGTCAGCTCAGTGTGGACCGAAA
>WNV-CXbar_0006114_x1
AAAGGTCAGCTCAGTGTGGATC
>WNV-CXbar_0006115_x6
AAAGGTCCAATAGTTCCTGAACAGCGGC
>WNV-CXbar_0006116_x1
AAAGGTCCAATAGTTCCTGAACATCGGC
>WNV-CXbar_0006117_x1
AAAGGTCCAGCTGATGTCACGTGAC
>WNV-CXbar_0006118_x3
AAAGGTCCCTCATGCTCATCGGC
>WNV-CXbar_0006119_x1
AAAGGTCCGGCAGGTAGGC
>WNV-CXbar_0006120_x1
AAAGGTCCGGGACTTAAGC
>WNV-CXbar_0006121_x1
AAAGGTCCTGAACGAACAGCAGGG
>WNV-CXbar_0006122_x1
AAAGGTCCTGGCCAACGAAGATCCGG
>WNV-CXbar_0006123_x1
AAAGGTCGACAAGCTGGTGC
>WNV-CXbar_0006124_x1
AAAGGTCGACAAGCTGGTGCAGGAGA
>WNV-CXbar_0006125_x1
AAAGGTCGAGGAAAATACGGC
>WNV-CXbar_0006126_x1
AAAGGTCGAGTTTGTGAAGCA
>WNV-CXbar_0006127_x1
AAAGGTCGATTGGGAGACTCGGTGC
>WNV-CXbar_0006128_x1
AAAGGTCGATTGGGAGACTCGGTGCA
>WNV-CXbar_0006129_x1
AAAGGTCGCCAAGATGATGAA
>WNV-CXbar_0006130_x1
AAAGGTCGCGGTTTTTGTGCGTGC
>WNV-CXbar_0006131_x1
AAAGGTCGGAAAATTCCTCGGAGTAGC
>WNV-CXbar_0006132_x1
AAAGGTCGGGGAAGTTCAAGCGAAAAAA
>WNV-CXbar_0006133_x1
AAAGGTCGTAGGCTCGAGGC
>WNV-CXbar_0006134_x1
AAAGGTCGTATGACATGATGGA
>WNV-CXbar_0006135_x1
AAAGGTCGTCGGTTTGAAGTTC
>WNV-CXbar_0006136_x1
AAAGGTCGTCGTCGTTGTGTGCA
>WNV-CXbar_0006137_x1
AAAGGTCGTGGGTTCGATC
>WNV-CXbar_0006138_x1
AAAGGTCTAAGACTCAGTGC
>WNV-CXbar_0006139_x1
AAAGGTCTCGAAGAAGGGAACGGC
>WNV-CXbar_0006140_x1
AAAGGTCTTCGGATTGTAAAGC
>WNV-CXbar_0006141_x1
AAAGGTGAAAGTGGTCCGAAC
>WNV-CXbar_0006142_x1
AAAGGTGAACGCTCGGCTCAAGTGGC
>WNV-CXbar_0006143_x1
AAAGGTGAACGGCACGAGC
>WNV-CXbar_0006144_x1
AAAGGTGAACTCAAGGGGAGATGC
>WNV-CXbar_0006145_x1
AAAGGTGAACTCTGTAGGC
>WNV-CXbar_0006146_x1
AAAGGTGAAGGGCAAGGGC
>WNV-CXbar_0006147_x1
AAAGGTGAAGTGGTTCTCACAGCAGGAG
>WNV-CXbar_0006148_x1
AAAGGTGACAACTCGGGC
>WNV-CXbar_0006149_x1
AAAGGTGAGAGTGTGTAAC
>WNV-CXbar_0006150_x2
AAAGGTGAGATAGGACAAACACGG
>WNV-CXbar_0006151_x1
AAAGGTGAGATAGGACAAACACGGTGA
>WNV-CXbar_0006152_x1
AAAGGTGAGATTGGGGTGAAC
>WNV-CXbar_0006153_x1
AAAGGTGAGGCATTGTAAGC
>WNV-CXbar_0006154_x1
AAAGGTGAGGCATTGTGAGC
>WNV-CXbar_0006155_x1
AAAGGTGAGGCATTGTGAGCT
>WNV-CXbar_0006156_x1
AAAGGTGAGGGACCTCTAGAC
>WNV-CXbar_0006157_x1
AAAGGTGATTAGTTTGGC
>WNV-CXbar_0006158_x1
AAAGGTGCAACTGTAGGCA
>WNV-CXbar_0006159_x1
AAAGGTGCAAGGCTTGATGAC
>WNV-CXbar_0006160_x1
AAAGGTGCAAGGTTTGAC
>WNV-CXbar_0006161_x1
AAAGGTGCCCTCGGCCTCGGAGGAA
>WNV-CXbar_0006162_x1
AAAGGTGCGAACGGAGAGCGAC
>WNV-CXbar_0006163_x1
AAAGGTGCGCGCCCTGTACAC
>WNV-CXbar_0006164_x1
AAAGGTGCTCGCTGTCGC
>WNV-CXbar_0006165_x1
AAAGGTGCTGCTGGAGGTAAGGGAGC
>WNV-CXbar_0006166_x1
AAAGGTGCTGCTGGAGGTAAGGGAGCAG
>WNV-CXbar_0006167_x1
AAAGGTGCTGTCCTAGAGAC
>WNV-CXbar_0006168_x1
AAAGGTGGAAGAAGTTCGAGGGAGAAG
>WNV-CXbar_0006169_x1
AAAGGTGGACTGCTGAAC
>WNV-CXbar_0006170_x2
AAAGGTGGAGCGGCAGTAGAAAT
>WNV-CXbar_0006171_x1
AAAGGTGGAGGACTATCTGAAC
>WNV-CXbar_0006172_x2
AAAGGTGGAGGACTATCTGAGC
>WNV-CXbar_0006173_x1
AAAGGTGGCCGCCAAGTGGTTC
>WNV-CXbar_0006174_x2
AAAGGTGGCGGCTTTGTGGAA
>WNV-CXbar_0006175_x1
AAAGGTGGGCAAACATGG
>WNV-CXbar_0006176_x1
AAAGGTGGGTTGTTTGGGTAAGAC
>WNV-CXbar_0006177_x1
AAAGGTGGGTTGTTTGGGTGAGAC
>WNV-CXbar_0006178_x4
AAAGGTGGTCGCCGGAGGTGGC
>WNV-CXbar_0006179_x1
AAAGGTGGTCTCATCAAGGATGAGC
>WNV-CXbar_0006180_x1
AAAGGTGGTGGATGAGTTC
>WNV-CXbar_0006181_x2
AAAGGTGGTGTGATTTTGGC
>WNV-CXbar_0006182_x2
AAAGGTGTAACGATGTTGACGAGTGC
>WNV-CXbar_0006183_x2
AAAGGTGTACCAAGAGATAGTGAAC
>WNV-CXbar_0006184_x1
AAAGGTGTATGTTTATGATGGAGC
>WNV-CXbar_0006185_x1
AAAGGTGTCCAGTCTTGTTTGTGGAC
>WNV-CXbar_0006186_x1
AAAGGTGTGACGCTACTGAAGGC
>WNV-CXbar_0006187_x1
AAAGGTGTGATACCGCGTGGAAC
>WNV-CXbar_0006188_x1
AAAGGTGTGGATGAAGAC
>WNV-CXbar_0006189_x2
AAAGGTGTGGTTGATTCAAC
>WNV-CXbar_0006190_x1
AAAGGTGTGGTTGATTCAC
>WNV-CXbar_0006191_x1
AAAGGTGTGTCGTGTTGTGTGCAAGAAA
>WNV-CXbar_0006192_x1
AAAGGTGTTCGTGCAAGAC
>WNV-CXbar_0006193_x1
AAAGGTGTTGACGTATTTC
>WNV-CXbar_0006194_x2
AAAGGTGTTGATTGCTAC
>WNV-CXbar_0006195_x7
AAAGGTGTTGATTGCTACAGAC
>WNV-CXbar_0006196_x1
AAAGGTGTTGATTGCTAGAC
>WNV-CXbar_0006197_x1
AAAGGTGTTGGATGAAATCAAGCAGT
>WNV-CXbar_0006198_x1
AAAGGTTAACCAAATCGGCTACAAGGC
>WNV-CXbar_0006199_x1
AAAGGTTAACGGTGTTTTAC
>WNV-CXbar_0006200_x1
AAAGGTTAAGATATCCCGGAATGAAAC
>WNV-CXbar_0006201_x6
AAAGGTTAAGCCATGCATG
>WNV-CXbar_0006202_x1
AAAGGTTAAGCCATGCATGT
>WNV-CXbar_0006203_x4
AAAGGTTAAGCCATGCATGTC
>WNV-CXbar_0006204_x1
AAAGGTTAAGCCATGCATGTCTAA
>WNV-CXbar_0006205_x1
AAAGGTTAAGCCATGCATGTCTAAG
>WNV-CXbar_0006206_x1
AAAGGTTAAGCCATGCATGTCTAAGT
>WNV-CXbar_0006207_x1
AAAGGTTAAGCCATGCATGTCTAAGTAA
>WNV-CXbar_0006208_x8
AAAGGTTAAGCCATGCATGTCTAAGTAC
>WNV-CXbar_0006209_x1
AAAGGTTACAGTAAGTTC
>WNV-CXbar_0006210_x1
AAAGGTTACGGACAAGGC
>WNV-CXbar_0006211_x1
AAAGGTTACGGACAAGGCTGG
>WNV-CXbar_0006212_x2
AAAGGTTACGGACAAGGCTGGGGC
>WNV-CXbar_0006213_x1
AAAGGTTACGGATTTGTTGACTTCGA
>WNV-CXbar_0006214_x1
AAAGGTTCATGAGGAGGTGTAGTGC
>WNV-CXbar_0006215_x1
AAAGGTTCCCATAGCGATGATC
>WNV-CXbar_0006216_x1
AAAGGTTCCTGGCTCGAAT
>WNV-CXbar_0006217_x1
AAAGGTTCGCGAGAGGAAGG
>WNV-CXbar_0006218_x1
AAAGGTTCGGTCTAGACTGGTTCTGGAC
>WNV-CXbar_0006219_x1
AAAGGTTCGGTCTAGACTTGTTCTGGAC
>WNV-CXbar_0006220_x1
AAAGGTTCTCCATGGCGACAGTTTGAC
>WNV-CXbar_0006221_x1
AAAGGTTCTGATTGGCAAGGATGAGTTC
>WNV-CXbar_0006222_x1
AAAGGTTGAAGGAGGAGGAAAAGAGGCT
>WNV-CXbar_0006223_x1
AAAGGTTGAAGTTGGCATGGAC
>WNV-CXbar_0006224_x1
AAAGGTTGACCTGTTTGGC
>WNV-CXbar_0006225_x1
AAAGGTTGACGATTGAAGC
>WNV-CXbar_0006226_x1
AAAGGTTGACGGACAGATC
>WNV-CXbar_0006227_x1
AAAGGTTGCATTCACAAGGGTC
>WNV-CXbar_0006228_x6
AAAGGTTGGGAACGGAGC
>WNV-CXbar_0006229_x1
AAAGGTTGGGAACGGAGCT
>WNV-CXbar_0006230_x1
AAAGGTTGGGTTCTGTGGCAC
>WNV-CXbar_0006231_x4
AAAGGTTGGTGGTTCGAGTC
>WNV-CXbar_0006232_x2
AAAGGTTGGTGGTTCGGGTC
>WNV-CXbar_0006233_x2
AAAGGTTGGTGGTTCGTGTC
>WNV-CXbar_0006234_x5
AAAGGTTGGTGGTTCGTGTCC
>WNV-CXbar_0006235_x1
AAAGGTTGTATTTTCGGGGGTTTGAC
>WNV-CXbar_0006236_x1
AAAGGTTGTCGAAGAAGAC
>WNV-CXbar_0006237_x1
AAAGGTTTCGTCGCTCAGCAGAC
>WNV-CXbar_0006238_x1
AAAGGTTTGGATCAACCAGGGC
>WNV-CXbar_0006239_x1
AAAGGTTTTCTCGTAGTCTGTGCGC
>WNV-CXbar_0006240_x1
AAAGGTTTTGCTGAATGTTGACG
>WNV-CXbar_0006241_x1
AAAGGTTTTGGATTCTCGTGC
>WNV-CXbar_0006242_x5
AAAGGTTTTTGGAAGGAGTTC
>WNV-CXbar_0006243_x1
AAAGGTTTTTGGAAGGAGTTCC
>WNV-CXbar_0006244_x1
AAAGTAAACAATCTTGGTCTTCGAC
>WNV-CXbar_0006245_x1
AAAGTAAACGTATGCATTGTTC
>WNV-CXbar_0006246_x4
AAAGTAAACTTGAGGATGTGAC
>WNV-CXbar_0006247_x1
AAAGTAAACTTGAGGATGTGACGGA
>WNV-CXbar_0006248_x1
AAAGTAAACTTGAGGATGTGACGGAT
>WNV-CXbar_0006249_x1
AAAGTAAAGTAAATAGAGAAC
>WNV-CXbar_0006250_x1
AAAGTAACCCGGAACGAGGCAGAAGGAA
>WNV-CXbar_0006251_x2
AAAGTAACGATGAGCGCAGAAGAAA
>WNV-CXbar_0006252_x1
AAAGTAACGCCACCGGAGTTGAAGAGC
>WNV-CXbar_0006253_x1
AAAGTAACGTGTGTGCCGGAC
>WNV-CXbar_0006254_x1
AAAGTAACTCGGAACAGAAC
>WNV-CXbar_0006255_x1
AAAGTAACTGTACAATATCTGTCGACGG
>WNV-CXbar_0006256_x1
AAAGTAAGAATGTGTGAGAGCGTGACA
>WNV-CXbar_0006257_x2
AAAGTAAGATCGAATGGAT
>WNV-CXbar_0006258_x1
AAAGTAAGCATGTTTGTTAGA
>WNV-CXbar_0006259_x1
AAAGTAAGTGAAACTGCCTAGGGC
>WNV-CXbar_0006260_x1
AAAGTACAAGGGCAAGAAGAAC
>WNV-CXbar_0006261_x1
AAAGTACAGAGACGTCAAAGGGGC
>WNV-CXbar_0006262_x1
AAAGTACATGAAACTGCCTAGGGC
>WNV-CXbar_0006263_x1
AAAGTACATGGTCAAGAAGGCGGAAC
>WNV-CXbar_0006264_x1
AAAGTACCACCAAGGGAGC
>WNV-CXbar_0006265_x1
AAAGTACCAGTGTCGCAGGAG
>WNV-CXbar_0006266_x1
AAAGTACCGGCGATGAAGTGTTGAC
>WNV-CXbar_0006267_x1
AAAGTACCTCGGCTGCACAAC
>WNV-CXbar_0006268_x2
AAAGTACCTGGGCAGACGGT
>WNV-CXbar_0006269_x2
AAAGTACCTGGGCAGACGGTAAT
>WNV-CXbar_0006270_x1
AAAGTACCTGGGCAGACGGTAGT
>WNV-CXbar_0006271_x1
AAAGTACCTTGGCCGTCTGATA
>WNV-CXbar_0006272_x1
AAAGTACGAACGGGGGAC
>WNV-CXbar_0006273_x1
AAAGTACGAAGTCAGCTGGATGGC
>WNV-CXbar_0006274_x3
AAAGTACGCGAAACTGCCTAGGGC
>WNV-CXbar_0006275_x1
AAAGTACGCGAAGGGAAT
>WNV-CXbar_0006276_x1
AAAGTACGGACCGGATTGCGCAAGTC
>WNV-CXbar_0006277_x1
AAAGTACGGCGACAAGCGC
>WNV-CXbar_0006278_x2
AAAGTACGGGAAACTGCCTAGGGC
>WNV-CXbar_0006279_x2
AAAGTACGGTGGATTTGTGTGAATG
>WNV-CXbar_0006280_x1
AAAGTACGTCAACCAGGAGAA
>WNV-CXbar_0006281_x1
AAAGTACGTCGAACGGCTGCTGGAGC
>WNV-CXbar_0006282_x1
AAAGTACGTGAAACCGCCTAGGGCT
>WNV-CXbar_0006283_x3
AAAGTACGTGAAACGGCCTAGGGC
>WNV-CXbar_0006284_x1
AAAGTACGTGAAACGGCCTAGGGCT
>WNV-CXbar_0006285_x1
AAAGTACGTGAAACTACCTAGGGC
>WNV-CXbar_0006286_x1
AAAGTACGTGAAACTCCCCAGGCC
>WNV-CXbar_0006287_x1
AAAGTACGTGAAACTCCCTAGGGC
>WNV-CXbar_0006288_x1
AAAGTACGTGAAACTGACGAGGGC
>WNV-CXbar_0006289_x3
AAAGTACGTGAAACTGACTAGGGC
>WNV-CXbar_0006290_x1
AAAGTACGTGAAACTGACTAGGGCT
>WNV-CXbar_0006291_x1
AAAGTACGTGAAACTGCCCAGGGC
>WNV-CXbar_0006292_x3
AAAGTACGTGAAACTGCCGAGGGC
>WNV-CXbar_0006293_x1
AAAGTACGTGAAACTGCCTACGGC
>WNV-CXbar_0006294_x1
AAAGTACGTGAAACTGCCTAG
>WNV-CXbar_0006295_x1
AAAGTACGTGAAACTGCCTAGGCC
>WNV-CXbar_0006296_x3
AAAGTACGTGAAACTGCCTAGGG
>WNV-CXbar_0006297_x3
AAAGTACGTGAAACTGCCTAGGGA
>WNV-CXbar_0006298_x1
AAAGTACGTGAAACTGCCTAGGGATC
>WNV-CXbar_0006299_x533
AAAGTACGTGAAACTGCCTAGGGC
>WNV-CXbar_0006300_x34
AAAGTACGTGAAACTGCCTAGGGCT
>WNV-CXbar_0006301_x49
AAAGTACGTGAAACTGCCTAGGGCTC
>WNV-CXbar_0006302_x11
AAAGTACGTGAAACTGCCTAGGGCTCA
>WNV-CXbar_0006303_x2
AAAGTACGTGAAACTGCCTAGGGCTCAA
>WNV-CXbar_0006304_x1
AAAGTACGTGAAACTGCCTAGGTC
>WNV-CXbar_0006305_x1
AAAGTACGTGAAACTGCCTAGTGC
>WNV-CXbar_0006306_x3
AAAGTACGTGAAACTGCCTCGGGC
>WNV-CXbar_0006307_x1
AAAGTACGTGAAACTGCCTGGGGC
>WNV-CXbar_0006308_x1
AAAGTACGTGAAACTGCGTAGGGC
>WNV-CXbar_0006309_x1
AAAGTACGTGAAACTGNCTAGGGC
>WNV-CXbar_0006310_x1
AAAGTACGTGAAACTGTCTAGGGC
>WNV-CXbar_0006311_x1
AAAGTACGTGAAACTTCCTAGGGC
>WNV-CXbar_0006312_x1
AAAGTACGTGAAACTTCCTAGGGCTC
>WNV-CXbar_0006313_x2
AAAGTACGTGAACCTGCCTAGGGC
>WNV-CXbar_0006314_x1
AAAGTACGTGAACCTGCCTAGGGCTC
>WNV-CXbar_0006315_x1
AAAGTACGTGAAGCTGCCTAGGGC
>WNV-CXbar_0006316_x2
AAAGTACGTGACACTGCCTAGGGC
>WNV-CXbar_0006317_x1
AAAGTACGTGAGACTGCCTAGGGC
>WNV-CXbar_0006318_x2
AAAGTACGTTAAACTGCCTAGGGC
>WNV-CXbar_0006319_x1
AAAGTACTCGCGCACCGCCCTGAAAAC
>WNV-CXbar_0006320_x1
AAAGTACTCTGCACCAGAAAAC
>WNV-CXbar_0006321_x1
AAAGTACTGAATGCAGAAAGACGGTGC
>WNV-CXbar_0006322_x1
AAAGTACTGCCGCCGGGGTGTGGC
>WNV-CXbar_0006323_x1
AAAGTACTGCCGCCGGGGTGTGGCC
>WNV-CXbar_0006324_x1
AAAGTACTGGATGTTATAGGC
>WNV-CXbar_0006325_x1
AAAGTACTGGATGTTGTAGGCTC
>WNV-CXbar_0006326_x1
AAAGTACTGGGGAATAGAC
>WNV-CXbar_0006327_x1
AAAGTACTTTGGAGGTGAAC
>WNV-CXbar_0006328_x1
AAAGTAGAAACGAAGAACACAAGAGAG
>WNV-CXbar_0006329_x3
AAAGTAGAAGAATGAACCAAAGCAG
>WNV-CXbar_0006330_x5
AAAGTAGAAGAATGAACCAAAGCAGA
>WNV-CXbar_0006331_x3
AAAGTAGAAGAATGAACCAAAGCAGAA
>WNV-CXbar_0006332_x4
AAAGTAGAAGAATGAACCAAAGCAGAAA
>WNV-CXbar_0006333_x1
AAAGTAGAAGAATGAACCAAAGCGGAAA
>WNV-CXbar_0006334_x1
AAAGTAGACAAGTCGCCTTGATGTTC
>WNV-CXbar_0006335_x1
AAAGTAGAGATGGACGATGACG
>WNV-CXbar_0006336_x5
AAAGTAGAGGATTTTATAAC
>WNV-CXbar_0006337_x3
AAAGTAGAGGATTTTATAGC
>WNV-CXbar_0006338_x1
AAAGTAGAGGTGAGTGAAC
>WNV-CXbar_0006339_x1
AAAGTAGAGGTGAGTGAC
>WNV-CXbar_0006340_x1
AAAGTAGAGTAAAGGAGTAGA
>WNV-CXbar_0006341_x1
AAAGTAGATCGAGCCCGG
>WNV-CXbar_0006342_x1
AAAGTAGCAAAAGATCAATGGCTTGGA
>WNV-CXbar_0006343_x1
AAAGTAGCCCGGTGTGTATC
>WNV-CXbar_0006344_x1
AAAGTAGCGTGGAGATATCGTGGC
>WNV-CXbar_0006345_x1
AAAGTAGCTCAGATGTTCCAGAAGA
>WNV-CXbar_0006346_x1
AAAGTAGCTCGATGGTTTGAC
>WNV-CXbar_0006347_x2
AAAGTAGCTGAGGACGTGGA
>WNV-CXbar_0006348_x4
AAAGTAGCTGAGGACGTGGAC
>WNV-CXbar_0006349_x1
AAAGTAGCTTTTCTGTCGAC
>WNV-CXbar_0006350_x1
AAAGTAGGACAAGACGGGCAAAGT
>WNV-CXbar_0006351_x1
AAAGTAGGCTATTTCGTCGTTCGAGAA
>WNV-CXbar_0006352_x1
AAAGTAGGCTGGTGAGAAAAGA
>WNV-CXbar_0006353_x1
AAAGTAGGCTGTTTCGTCGTTCAAGAAT
>WNV-CXbar_0006354_x1
AAAGTAGGCTTTGTGCGGACGGC
>WNV-CXbar_0006355_x3
AAAGTAGGGGCGTCAGAAC
>WNV-CXbar_0006356_x1
AAAGTAGGTAGGATTAGGAC
>WNV-CXbar_0006357_x1
AAAGTAGGTCAAGTGTGG
>WNV-CXbar_0006358_x1
AAAGTAGGTCGTCGTTGGTTGGTAC
>WNV-CXbar_0006359_x1
AAAGTAGGTTACTTGTGAAT
>WNV-CXbar_0006360_x1
AAAGTAGTAAACGGAGCGCTGGCATCT
>WNV-CXbar_0006361_x1
AAAGTAGTCAACTCGAAGGATGATGGC
>WNV-CXbar_0006362_x1
AAAGTAGTCAACTTGGATTTGGAA
>WNV-CXbar_0006363_x1
AAAGTAGTCATCAAGTAAAC
>WNV-CXbar_0006364_x1
AAAGTAGTCCGTGACATATTGTTC
>WNV-CXbar_0006365_x1
AAAGTAGTCCTGATGGTAGAGGC
>WNV-CXbar_0006366_x1
AAAGTAGTCGTCGTCGGAGC
>WNV-CXbar_0006367_x1
AAAGTAGTGCGGCTTGAC
>WNV-CXbar_0006368_x1
AAAGTAGTGGATTTTATAAC
>WNV-CXbar_0006369_x1
AAAGTAGTTCAGCTGTTCCAGAAGA
>WNV-CXbar_0006370_x1
AAAGTAGTTGTTTCTGGCGTAAAC
>WNV-CXbar_0006371_x1
AAAGTAGTTTCAATCTTGTCGTGC
>WNV-CXbar_0006372_x1
AAAGTATAATGTAGGTGATGACC
>WNV-CXbar_0006373_x2
AAAGTATCAAAATGGCCAAGCTGGGAC
>WNV-CXbar_0006374_x1
AAAGTATCAAAGGTCACCAAGCAG
>WNV-CXbar_0006375_x1
AAAGTATCAGGTGAGTAAAC
>WNV-CXbar_0006376_x1
AAAGTATCAGTTGGATGTTAAGGACAA
>WNV-CXbar_0006377_x1
AAAGTATCCTGGAAGAACTTGCGGTT
>WNV-CXbar_0006378_x1
AAAGTATCGACGAACAGGAC
>WNV-CXbar_0006379_x1
AAAGTATCGCCGCTATGACC
>WNV-CXbar_0006380_x1
AAAGTATGACCACCTGACCGAGAC
>WNV-CXbar_0006381_x1
AAAGTATGACCACCTGACCGAGACGG
>WNV-CXbar_0006382_x1
AAAGTATGACGGGAGAAAGAAGAAC
>WNV-CXbar_0006383_x3
AAAGTATGACTCATAAGCTGTGAAC
>WNV-CXbar_0006384_x1
AAAGTATGACTCATAAGCTGTGAAT
>WNV-CXbar_0006385_x1
AAAGTATGCCGAAGCGGA
>WNV-CXbar_0006386_x1
AAAGTATGGAAGCTAAGTGCAGTAGGCC
>WNV-CXbar_0006387_x1
AAAGTATGGCACGGAGCGAC
>WNV-CXbar_0006388_x1
AAAGTATGGCCCGCGGAC
>WNV-CXbar_0006389_x1
AAAGTATGTCATTTTGTTGAGC
>WNV-CXbar_0006390_x1
AAAGTATGTGAGCTGGAGGAT
>WNV-CXbar_0006391_x1
AAAGTATGTTGCTGGTGAC
>WNV-CXbar_0006392_x3
AAAGTATGTTGTGTGCGAGAGAGC
>WNV-CXbar_0006393_x1
AAAGTATTCCCAGCAGCTGGTCGAAGGC
>WNV-CXbar_0006394_x1
AAAGTATTGATTTAGAGGTGTTAAAAC
>WNV-CXbar_0006395_x1
AAAGTATTGATTTTCGTAGAGTGTC
>WNV-CXbar_0006396_x1
AAAGTATTGGACCGATCGAATCGCAGAG
>WNV-CXbar_0006397_x2
AAAGTATTGGCTTCAAGGGAATTCT
>WNV-CXbar_0006398_x1
AAAGTCAAAGAGGACGGGC
>WNV-CXbar_0006399_x1
AAAGTCAACCGGAGGTTC
>WNV-CXbar_0006400_x1
AAAGTCAACGGCTGCTCGATC
>WNV-CXbar_0006401_x2
AAAGTCAAGAATAAGGGC
>WNV-CXbar_0006402_x2
AAAGTCAAGATATGAGAAGATGAGAAC
>WNV-CXbar_0006403_x1
AAAGTCAAGGAGTACGGAC
>WNV-CXbar_0006404_x1
AAAGTCAAGTAACTAGAGAAC
>WNV-CXbar_0006405_x1
AAAGTCAATGCAGCGTTGGC
>WNV-CXbar_0006406_x1
AAAGTCACCCCCGGAGGAGGAGC
>WNV-CXbar_0006407_x1
AAAGTCACCCGGAACGAGGCAGAAGG
>WNV-CXbar_0006408_x2
AAAGTCACTGGAGATGGCACC
>WNV-CXbar_0006409_x1
AAAGTCACTGGTCCTGAAGCACGAGAAG
>WNV-CXbar_0006410_x1
AAAGTCAGAAGTCAGATGTCAGA
>WNV-CXbar_0006411_x1
AAAGTCAGAGAGTGGTTTGAAC
>WNV-CXbar_0006412_x1
AAAGTCAGAGGGGACGTGGA
>WNV-CXbar_0006413_x1
AAAGTCAGAGTAGTTAAGCCGGTACG
>WNV-CXbar_0006414_x1
AAAGTCAGTATTGTGGTCC
>WNV-CXbar_0006415_x2
AAAGTCAGTCGTGGTTGTAC
>WNV-CXbar_0006416_x1
AAAGTCATATGCAACCTCTGAAGAAAA
>WNV-CXbar_0006417_x1
AAAGTCATATTTAAAGGTTGCAAC
>WNV-CXbar_0006418_x11
AAAGTCATCATTTTGGATTTGAAGC
>WNV-CXbar_0006419_x1
AAAGTCATCATTTTGGATTTGAAGCT
>WNV-CXbar_0006420_x1
AAAGTCATCATTTTGGATTTGAAGCTGC
>WNV-CXbar_0006421_x1
AAAGTCATGAGTGGTAAAAC
>WNV-CXbar_0006422_x1
AAAGTCATGCGGGAGGTTGGAC
>WNV-CXbar_0006423_x1
AAAGTCATGCTCTTTCTCGG
>WNV-CXbar_0006424_x2
AAAGTCATGCTTGTGCTCGAAC
>WNV-CXbar_0006425_x1
AAAGTCATGTCTCCGGGGTCGAC
>WNV-CXbar_0006426_x1
AAAGTCATTTGGTTGTAGC
>WNV-CXbar_0006427_x1
AAAGTCATTTTGGCCGGTAAAAAC
>WNV-CXbar_0006428_x1
AAAGTCCAAGAAGCAGAAC
>WNV-CXbar_0006429_x1
AAAGTCCAGCAACTAGAGAAC
>WNV-CXbar_0006430_x1
AAAGTCCAGGAACTAGAGAAA
>WNV-CXbar_0006431_x1
AAAGTCCAGGAACTAGAGAAC
>WNV-CXbar_0006432_x1
AAAGTCCAGGAACTAGAGAAT
>WNV-CXbar_0006433_x1
AAAGTCCAGTAAATAGAGAAC
>WNV-CXbar_0006434_x1
AAAGTCCAGTAACAGAGAAC
>WNV-CXbar_0006435_x1
AAAGTCCAGTAACTAAAGAAC
>WNV-CXbar_0006436_x1
AAAGTCCAGTAACTAAGAGAAC
>WNV-CXbar_0006437_x1
AAAGTCCAGTAACTACAGAGAAC
>WNV-CXbar_0006438_x2
AAAGTCCAGTAACTAGAAAC
>WNV-CXbar_0006439_x12
AAAGTCCAGTAACTAGAAC
>WNV-CXbar_0006440_x2
AAAGTCCAGTAACTAGAC
>WNV-CXbar_0006441_x1
AAAGTCCAGTAACTAGACAAC
>WNV-CXbar_0006442_x2
AAAGTCCAGTAACTAGAGA
>WNV-CXbar_0006443_x27
AAAGTCCAGTAACTAGAGAA
>WNV-CXbar_0006444_x2
AAAGTCCAGTAACTAGAGAAA
>WNV-CXbar_0006445_x420
AAAGTCCAGTAACTAGAGAAC
>WNV-CXbar_0006446_x5
AAAGTCCAGTAACTAGAGAACC
>WNV-CXbar_0006447_x2
AAAGTCCAGTAACTAGAGAACCA
>WNV-CXbar_0006448_x1
AAAGTCCAGTAACTAGAGAAGC
>WNV-CXbar_0006449_x29
AAAGTCCAGTAACTAGAGAAT
>WNV-CXbar_0006450_x28
AAAGTCCAGTAACTAGAGAC
>WNV-CXbar_0006451_x1
AAAGTCCAGTAACTAGAGACC
>WNV-CXbar_0006452_x12
AAAGTCCAGTAACTAGAGAGC
>WNV-CXbar_0006453_x1
AAAGTCCAGTAACTAGAGATC
>WNV-CXbar_0006454_x29
AAAGTCCAGTAACTAGAGC
>WNV-CXbar_0006455_x1
AAAGTCCAGTAACTAGAGGAC
>WNV-CXbar_0006456_x1
AAAGTCCAGTAACTAGAGGC
>WNV-CXbar_0006457_x2
AAAGTCCAGTAACTAGAGTAC
>WNV-CXbar_0006458_x2
AAAGTCCAGTAACTAGCGAAC
>WNV-CXbar_0006459_x1
AAAGTCCAGTAACTAGCGAAT
>WNV-CXbar_0006460_x3
AAAGTCCAGTAACTAGGAGAAC
>WNV-CXbar_0006461_x1
AAAGTCCAGTAACTATCGAAC
>WNV-CXbar_0006462_x1
AAAGTCCAGTAACTTGAGAAC
>WNV-CXbar_0006463_x1
AAAGTCCAGTACCTAGAGA
>WNV-CXbar_0006464_x1
AAAGTCCATCAACTCGGAGGAGAC
>WNV-CXbar_0006465_x1
AAAGTCCATGCATTATTTCGG
>WNV-CXbar_0006466_x1
AAAGTCCATTAACTAGAGAGC
>WNV-CXbar_0006467_x2
AAAGTCCCCAGGCCGAGGAC
>WNV-CXbar_0006468_x1
AAAGTCCCGAGGGTAAGAC
>WNV-CXbar_0006469_x1
AAAGTCCCGGCACCAGAT
>WNV-CXbar_0006470_x1
AAAGTCCCGGGCAAAAAGTCCT
>WNV-CXbar_0006471_x1
AAAGTCCCGTGATCTGTGCAAC
>WNV-CXbar_0006472_x1
AAAGTCCCTAAGTCGGAATGTCGTGC
>WNV-CXbar_0006473_x3
AAAGTCCGACGATCATGC
>WNV-CXbar_0006474_x1
AAAGTCCGAGATCGAGTACTACG
>WNV-CXbar_0006475_x1
AAAGTCCGGCCGGATTTGGAAGAC
>WNV-CXbar_0006476_x1
AAAGTCCGGTCAGTCTAAC
>WNV-CXbar_0006477_x1
AAAGTCCGGTCAGTCTAC
>WNV-CXbar_0006478_x1
AAAGTCCGTCAAAATGTTTGAAGCAGAA
>WNV-CXbar_0006479_x1
AAAGTCCGTCCCGGTCGCTGGAC
>WNV-CXbar_0006480_x1
AAAGTCCGTGGCGCTGAAAGATC
>WNV-CXbar_0006481_x1
AAAGTCCTTCCTGATCGCAACGC
>WNV-CXbar_0006482_x1
AAAGTCCTTTTTGCATCGGTTTTCGAC
>WNV-CXbar_0006483_x1
AAAGTCGAACAAGAAGCCCAGCAGAA
>WNV-CXbar_0006484_x1
AAAGTCGAAGAAGATGAACCGCTAGGCG
>WNV-CXbar_0006485_x1
AAAGTCGAAGGAAGTCTAAC
>WNV-CXbar_0006486_x1
AAAGTCGAAGTTTTGTGCGCTCA
>WNV-CXbar_0006487_x1
AAAGTCGACCAGAAAAAG
>WNV-CXbar_0006488_x2
AAAGTCGACGATGCCTGTAAC
>WNV-CXbar_0006489_x8
AAAGTCGACGATGCCTGTACAAC
>WNV-CXbar_0006490_x2
AAAGTCGACGATGCCTGTACAC
>WNV-CXbar_0006491_x1
AAAGTCGACGATGCCTTTACAAC
>WNV-CXbar_0006492_x1
AAAGTCGACGGCCGGAAGC
>WNV-CXbar_0006493_x2
AAAGTCGACGGGATTAGAA
>WNV-CXbar_0006494_x3
AAAGTCGACGGGATTAGAAC
>WNV-CXbar_0006495_x1
AAAGTCGAGAAAATTAGGC
>WNV-CXbar_0006496_x1
AAAGTCGAGGATAGGAGAGCCA
>WNV-CXbar_0006497_x1
AAAGTCGAGTAACTAGAGAAC
>WNV-CXbar_0006498_x1
AAAGTCGAGTAGCAGCAGAA
>WNV-CXbar_0006499_x2
AAAGTCGATCGGAGCGAGGGC
>WNV-CXbar_0006500_x2
AAAGTCGATCGTTGCTGCTGATTGC
>WNV-CXbar_0006501_x1
AAAGTCGCAGCTAAGGCC
>WNV-CXbar_0006502_x1
AAAGTCGCATGATAAAAACTCAGTAAC
>WNV-CXbar_0006503_x1
AAAGTCGCGATCGACCCAGAAGACA
>WNV-CXbar_0006504_x1
AAAGTCGCGCAAGAAGGAGC
>WNV-CXbar_0006505_x1
AAAGTCGCGCAAGAAGGAGCAGA
>WNV-CXbar_0006506_x2
AAAGTCGCGCAAGAAGGAGCAGAA
>WNV-CXbar_0006507_x2
AAAGTCGCGCAAGAAGGAGCAGAAC
>WNV-CXbar_0006508_x1
AAAGTCGCGCAAGAAGGAGCAGCA
>WNV-CXbar_0006509_x1
AAAGTCGCGTGTCGTTGGC
>WNV-CXbar_0006510_x2
AAAGTCGCGTGTCGTTGGCAT
>WNV-CXbar_0006511_x1
AAAGTCGCTCGAAACTGGCAAC
>WNV-CXbar_0006512_x1
AAAGTCGCTCTCCTCAAAGGCCAAGCAG
>WNV-CXbar_0006513_x1
AAAGTCGCTTGGAGGTAC
>WNV-CXbar_0006514_x1
AAAGTCGGAAATTTGTGAT
>WNV-CXbar_0006515_x1
AAAGTCGGAGAGCGAGGAGC
>WNV-CXbar_0006516_x1
AAAGTCGGAGAGCGAGGAGCTGCGG
>WNV-CXbar_0006517_x1
AAAGTCGGAGAGCTGCTTCTGTAAC
>WNV-CXbar_0006518_x1
AAAGTCGGATAAGAAGCGGATTGAAAC
>WNV-CXbar_0006519_x1
AAAGTCGGCCATAGTGATCC
>WNV-CXbar_0006520_x1
AAAGTCGGCGGTCGCGAC
>WNV-CXbar_0006521_x1
AAAGTCGGCTGGCAAGCA
>WNV-CXbar_0006522_x1
AAAGTCGGGGATGAGCTG
>WNV-CXbar_0006523_x1
AAAGTCGGGGATGAGCTGTGG
>WNV-CXbar_0006524_x1
AAAGTCGGGGATGAGCTGTGGC
>WNV-CXbar_0006525_x1
AAAGTCGGGTTAGGATCGA
>WNV-CXbar_0006526_x1
AAAGTCGTCACGATTGCCAGCGCGGAC
>WNV-CXbar_0006527_x1
AAAGTCGTCCCTTGTGGTGAAC
>WNV-CXbar_0006528_x1
AAAGTCGTCCTCGGTGCAGTAAC
>WNV-CXbar_0006529_x2
AAAGTCGTCGTCGGTGAACGGGTTGAAC
>WNV-CXbar_0006530_x1
AAAGTCGTCTCGCGATTACGTAAGGC
>WNV-CXbar_0006531_x1
AAAGTCGTGTTCTCGTGATC
>WNV-CXbar_0006532_x1
AAAGTCGTTCAACATGACGGATGCGGAC
>WNV-CXbar_0006533_x1
AAAGTCGTTCTGGGTGCGC
>WNV-CXbar_0006534_x1
AAAGTCGTTGGCTGGTTC
>WNV-CXbar_0006535_x1
AAAGTCTAGACTGCAAGCGGACGGCAT
>WNV-CXbar_0006536_x1
AAAGTCTATCAGTCGTGTTCTAGGAAC
>WNV-CXbar_0006537_x1
AAAGTCTCATCCTGGTGCCGGAGC
>WNV-CXbar_0006538_x4
AAAGTCTCCGCGGTAAGC
>WNV-CXbar_0006539_x1
AAAGTCTCCGCGGTAAGCAGTAGTG
>WNV-CXbar_0006540_x1
AAAGTCTCCGCGGTAAGCAGTAGTGGGA
>WNV-CXbar_0006541_x1
AAAGTCTCGCGAACCCGGAGAAT
>WNV-CXbar_0006542_x1
AAAGTCTCGTACGGCTGGGCTC
>WNV-CXbar_0006543_x1
AAAGTCTGAGTCGTGAGAGTAGGTAAT
>WNV-CXbar_0006544_x1
AAAGTCTGATCAGCCGGAAGTGGA
>WNV-CXbar_0006545_x1
AAAGTCTGATGATAAGCAGAGCAAAGAA
>WNV-CXbar_0006546_x1
AAAGTCTGCGAGAAGAAAGCGAAGAT
>WNV-CXbar_0006547_x1
AAAGTCTGGATGGATGAGGC
>WNV-CXbar_0006548_x1
AAAGTCTGGATTATAGAAGCC
>WNV-CXbar_0006549_x1
AAAGTCTGGATTATAGAAGTC
>WNV-CXbar_0006550_x1
AAAGTCTGGTGGTGGCAC
>WNV-CXbar_0006551_x1
AAAGTCTGTAAGCTGCGGAAGGCGCT
>WNV-CXbar_0006552_x1
AAAGTCTGTAAGCTGCGGAAGGCGCTGT
>WNV-CXbar_0006553_x1
AAAGTCTGTAGAAACGACTGCAGAAGTC
>WNV-CXbar_0006554_x1
AAAGTCTGTCGAAGGTCCCGAAC
>WNV-CXbar_0006555_x1
AAAGTCTTCCAGTTCACC
>WNV-CXbar_0006556_x1
AAAGTCTTCGGCCTTGGATTGGCTCGGC
>WNV-CXbar_0006557_x1
AAAGTCTTCGGCGAGAAC
>WNV-CXbar_0006558_x1
AAAGTCTTCTGAGCCGCAT
>WNV-CXbar_0006559_x1
AAAGTCTTGTATTCGGCTGAAAC
>WNV-CXbar_0006560_x1
AAAGTCTTTGATCTTAGAGGAGC
>WNV-CXbar_0006561_x1
AAAGTCTTTGATCTTAGAGGAGCGG
>WNV-CXbar_0006562_x1
AAAGTCTTTTGTAGTGTTGCGAACGTCG
>WNV-CXbar_0006563_x1
AAAGTGAAAGGCATAGAAGAGGAGGAC
>WNV-CXbar_0006564_x1
AAAGTGAAATGTTCGGACATGAAC
>WNV-CXbar_0006565_x1
AAAGTGAAATTTCCGGTTGTTAC
>WNV-CXbar_0006566_x1
AAAGTGAACGGCTGCTGCAGGC
>WNV-CXbar_0006567_x1
AAAGTGAAGAATTGGGAACGAAC
>WNV-CXbar_0006568_x1
AAAGTGAAGATTGAAGCTGTACAGAGC
>WNV-CXbar_0006569_x1
AAAGTGAAGCCAAAAAAAAAAA
>WNV-CXbar_0006570_x1
AAAGTGAAGCTTCTGGAGGACACGAAAC
>WNV-CXbar_0006571_x2
AAAGTGAAGGAAACTGAGTC
>WNV-CXbar_0006572_x1
AAAGTGAAGGGCTGCATAGTGGCA
>WNV-CXbar_0006573_x1
AAAGTGAAGGTCACGGTGGAGAAGAGA
>WNV-CXbar_0006574_x1
AAAGTGAAGGTGGATGAAC
>WNV-CXbar_0006575_x1
AAAGTGAAGTGTCTTGGGC
>WNV-CXbar_0006576_x1
AAAGTGAATTCCTGTCGCAGGGACG
>WNV-CXbar_0006577_x5
AAAGTGACAAATCCGGGC
>WNV-CXbar_0006578_x1
AAAGTGACAAATCCGGGCGC
>WNV-CXbar_0006579_x1
AAAGTGACAAATCCGGGCGCGC
>WNV-CXbar_0006580_x1
AAAGTGACAATGGAGTAGAC
>WNV-CXbar_0006581_x4
AAAGTGACAATGGAGTAGACC
>WNV-CXbar_0006582_x1
AAAGTGACATTTCAGTTTGAC
>WNV-CXbar_0006583_x1
AAAGTGACCAAGGACGTGGT
>WNV-CXbar_0006584_x1
AAAGTGACCACAAATCATCGAGCAGA
>WNV-CXbar_0006585_x1
AAAGTGACCATATCTCGAGAC
>WNV-CXbar_0006586_x1
AAAGTGACCGGACTGGGCGTTAAGGGC
>WNV-CXbar_0006587_x1
AAAGTGACGAAAGAGATGAGC
>WNV-CXbar_0006588_x3
AAAGTGACGAAAGTGATGAGC
>WNV-CXbar_0006589_x1
AAAGTGACGAGCTCGGACCTGAAG
>WNV-CXbar_0006590_x1
AAAGTGACGCCGCATCTGTAGGATAG
>WNV-CXbar_0006591_x1
AAAGTGACGCTTGCTTCAGTGGTAA
>WNV-CXbar_0006592_x1
AAAGTGACGCTTTGGATCG
>WNV-CXbar_0006593_x1
AAAGTGACTCCCCAGATGCCGAGCA
>WNV-CXbar_0006594_x1
AAAGTGACTCGAACCATGTGGTTC
>WNV-CXbar_0006595_x1
AAAGTGAGAATCGTGCTGCTAC
>WNV-CXbar_0006596_x1
AAAGTGAGAATCGTGCTGCTACAAAA
>WNV-CXbar_0006597_x1
AAAGTGAGAGAAGGGTAGATTGC
>WNV-CXbar_0006598_x1
AAAGTGAGAGAGAGAGAGAGC
>WNV-CXbar_0006599_x1
AAAGTGAGAGAGAGAGTGAGC
>WNV-CXbar_0006600_x1
AAAGTGAGAGGGTGGGGGTAGA
>WNV-CXbar_0006601_x1
AAAGTGAGAGTGAGGACCTAGACC
>WNV-CXbar_0006602_x1
AAAGTGAGCAGTTCGCGGAA
>WNV-CXbar_0006603_x2
AAAGTGAGCCTCAGCTAGTAAGC
>WNV-CXbar_0006604_x1
AAAGTGAGCGCAGCAGGAGGACTGAGA
>WNV-CXbar_0006605_x1
AAAGTGAGCGCGCTGTTGAACAA
>WNV-CXbar_0006606_x1
AAAGTGAGCGGGATGAAGAAT
>WNV-CXbar_0006607_x2
AAAGTGAGGAGGACTGCAAC
>WNV-CXbar_0006608_x1
AAAGTGAGGGCTACGGGGTGGAA
>WNV-CXbar_0006609_x1
AAAGTGAGGTTAGGAATCGCAAGTTCT
>WNV-CXbar_0006610_x2
AAAGTGAGGTTGTAAAGTGC
>WNV-CXbar_0006611_x2
AAAGTGAGTAAAGGAGTTGAC
>WNV-CXbar_0006612_x1
AAAGTGAGTCCGCGGTACGTCGTCC
>WNV-CXbar_0006613_x1
AAAGTGAGTGATTTCGCGGGGTGGAGAC
>WNV-CXbar_0006614_x1
AAAGTGAGTGCCGGCAAAGTGGA
>WNV-CXbar_0006615_x1
AAAGTGAGTGGTGGCCACGGGCAGAAG
>WNV-CXbar_0006616_x1
AAAGTGAGTTGGAGAATGGTAC
>WNV-CXbar_0006617_x1
AAAGTGAGTTGGTTTGGGAA
>WNV-CXbar_0006618_x1
AAAGTGAGTTGGTTTGGGAAAAC
>WNV-CXbar_0006619_x1
AAAGTGATAGTCCGTGCTTTAC
>WNV-CXbar_0006620_x1
AAAGTGATCCCCGAGTGGC
>WNV-CXbar_0006621_x1
AAAGTGATCTAAGTCCGGAC
>WNV-CXbar_0006622_x1
AAAGTGATCTGTTAGCGGC
>WNV-CXbar_0006623_x1
AAAGTGATGAAGAGTGAAGAGTTAGAC
>WNV-CXbar_0006624_x1
AAAGTGATGAGATTTGGTGGAACGGCT
>WNV-CXbar_0006625_x1
AAAGTGATGATAAAACATAAGAGCC
>WNV-CXbar_0006626_x1
AAAGTGATGCTGCTGGTTGGTGGTGGAA
>WNV-CXbar_0006627_x1
AAAGTGATGGCTGTGTTC
>WNV-CXbar_0006628_x1
AAAGTGATGGGAATTGGTCGAAT
>WNV-CXbar_0006629_x1
AAAGTGATTACGCGAGATGGTTAGTAC
>WNV-CXbar_0006630_x1
AAAGTGATTAGGGAAGTTTAAGC
>WNV-CXbar_0006631_x1
AAAGTGATTGCAACCGCCAAC
>WNV-CXbar_0006632_x1
AAAGTGATTTCTGACATCCTGGGGGCA
>WNV-CXbar_0006633_x1
AAAGTGCAAACCCGGCTATTGGGGC
>WNV-CXbar_0006634_x1
AAAGTGCAAAGAGTTGGG
>WNV-CXbar_0006635_x2
AAAGTGCAACAGCTTGACGGACAAAAC
>WNV-CXbar_0006636_x1
AAAGTGCAAGAAAATCTGGCTCGAAGAC
>WNV-CXbar_0006637_x1
AAAGTGCAAGTCTCGTCGCGCGTAAAAC
>WNV-CXbar_0006638_x1
AAAGTGCAATTGACAAGGC
>WNV-CXbar_0006639_x1
AAAGTGCACAGGACTAAGAGGGA
>WNV-CXbar_0006640_x1
AAAGTGCACGCTGCGGAT
>WNV-CXbar_0006641_x1
AAAGTGCAGAGTCGGCAAGGAAAGAC
>WNV-CXbar_0006642_x1
AAAGTGCAGAGTCGGCAAGGAAAGACAC
>WNV-CXbar_0006643_x4
AAAGTGCAGAGTCGTCAAGGAAAGAC
>WNV-CXbar_0006644_x1
AAAGTGCAGCAAAGGCAGACGGCATTAG
>WNV-CXbar_0006645_x1
AAAGTGCAGGAAGGTTGATAAAC
>WNV-CXbar_0006646_x1
AAAGTGCATCGGGCTGTTCGAGGAC
>WNV-CXbar_0006647_x1
AAAGTGCATGAAGAGGAATGATGTTC
>WNV-CXbar_0006648_x1
AAAGTGCATGCAGGGTATGG
>WNV-CXbar_0006649_x1
AAAGTGCATGCAGGGTATGGATG
>WNV-CXbar_0006650_x1
AAAGTGCATGCTCAAGAC
>WNV-CXbar_0006651_x2
AAAGTGCATGCTCAAGACCGGGGAC
>WNV-CXbar_0006652_x1
AAAGTGCATGCTCAAGACCGGGGACT
>WNV-CXbar_0006653_x1
AAAGTGCATGCTCGGATCGGGC
>WNV-CXbar_0006654_x1
AAAGTGCATTAGTTGGAC
>WNV-CXbar_0006655_x1
AAAGTGCCACGTGGGTGACTGTGC
>WNV-CXbar_0006656_x1
AAAGTGCCGATCCCCGAAC
>WNV-CXbar_0006657_x1
AAAGTGCCGGAACGTGTTC
>WNV-CXbar_0006658_x1
AAAGTGCCGGAACGTGTTCC
>WNV-CXbar_0006659_x1
AAAGTGCCGTGCCAGGACG
>WNV-CXbar_0006660_x1
AAAGTGCCGTGCCAGGACGTGTG
>WNV-CXbar_0006661_x4
AAAGTGCCGTGCCAGGACGTGTGGA
>WNV-CXbar_0006662_x3
AAAGTGCCTTGCGTTTGGGC
>WNV-CXbar_0006663_x1
AAAGTGCGAAGTGTTGTGCTCGAAC
>WNV-CXbar_0006664_x1
AAAGTGCGAAGTGTTGTGT
>WNV-CXbar_0006665_x22
AAAGTGCGAAGTGTTGTGTTC
>WNV-CXbar_0006666_x1
AAAGTGCGAAGTGTTGTGTTCG
>WNV-CXbar_0006667_x4
AAAGTGCGAAGTGTTGTGTTCGAAC
>WNV-CXbar_0006668_x1
AAAGTGCGACGTCAAAAGTGGAAAA
>WNV-CXbar_0006669_x1
AAAGTGCGATTCCGTGAC
>WNV-CXbar_0006670_x1
AAAGTGCGCAAGTCGGCCGGGGAGC
>WNV-CXbar_0006671_x2
AAAGTGCGCAGAAACGTTGTGAAC
>WNV-CXbar_0006672_x1
AAAGTGCGCCGACGGTTAGAA
>WNV-CXbar_0006673_x1
AAAGTGCGCGAACTGTGACGGCA
>WNV-CXbar_0006674_x1
AAAGTGCGCTCTCTCTTGCTTGAAC
>WNV-CXbar_0006675_x1
AAAGTGCGGAAATTGTTCGAAGGACA
>WNV-CXbar_0006676_x2
AAAGTGCGGAAGTTCGGAAC
>WNV-CXbar_0006677_x2
AAAGTGCGGAAGTTCGGAACAAAAAC
>WNV-CXbar_0006678_x1
AAAGTGCGGAAGTTCGGAACAAAAC
>WNV-CXbar_0006679_x2
AAAGTGCGGAATTGTGGGC
>WNV-CXbar_0006680_x1
AAAGTGCGGATTGAAGCAGAA
>WNV-CXbar_0006681_x1
AAAGTGCGGGTCCTGGAGTGTTACGC
>WNV-CXbar_0006682_x1
AAAGTGCGTACGGTTTAGATC
>WNV-CXbar_0006683_x1
AAAGTGCGTCAAGATGGTC
>WNV-CXbar_0006684_x1
AAAGTGCGTGAGGTGGAC
>WNV-CXbar_0006685_x1
AAAGTGCGTGCTTGAGGTGC
>WNV-CXbar_0006686_x1
AAAGTGCGTTCGCTGATATAGC
>WNV-CXbar_0006687_x1
AAAGTGCTACTTTTGGAATGGGC
>WNV-CXbar_0006688_x2
AAAGTGCTCGTACCGAAGCTAAA
>WNV-CXbar_0006689_x1
AAAGTGCTCGTACTACGACAATGAAC
>WNV-CXbar_0006690_x1
AAAGTGCTCGTGCTGGGAGCGACC
>WNV-CXbar_0006691_x1
AAAGTGCTCGTGTGGGAC
>WNV-CXbar_0006692_x1
AAAGTGCTCGTGTTTCTGGGGA
>WNV-CXbar_0006693_x2
AAAGTGCTGAAGTCTGAGGAC
>WNV-CXbar_0006694_x1
AAAGTGCTGACATCGGTTC
>WNV-CXbar_0006695_x1
AAAGTGCTGCACGTGAAGGC
>WNV-CXbar_0006696_x1
AAAGTGCTGCTGTTGATC
>WNV-CXbar_0006697_x1
AAAGTGCTGGGCCGAGCTGAAG
>WNV-CXbar_0006698_x1
AAAGTGCTGGTCGAGGGTTCGCTGAAC
>WNV-CXbar_0006699_x1
AAAGTGCTGTTGGAAAGGTGGAC
>WNV-CXbar_0006700_x1
AAAGTGCTGTTGGAAAGGTGGACC
>WNV-CXbar_0006701_x1
AAAGTGCTTAGCGGAGGTGAGAA
>WNV-CXbar_0006702_x2
AAAGTGCTTCGGACGTGGA
>WNV-CXbar_0006703_x2
AAAGTGCTTCGGACGTGGAA
>WNV-CXbar_0006704_x2
AAAGTGCTTCGGACGTGGAC
>WNV-CXbar_0006705_x1
AAAGTGCTTGCCAAGTGGAACAGTGCA
>WNV-CXbar_0006706_x1
AAAGTGGAACCGACCAGGTGGAG
>WNV-CXbar_0006707_x1
AAAGTGGAAGAATGGACGAGCAGAA
>WNV-CXbar_0006708_x5
AAAGTGGAAGAATGGACGAGCAGAG
>WNV-CXbar_0006709_x1
AAAGTGGAAGAATGGACGAGCAGAGA
>WNV-CXbar_0006710_x1
AAAGTGGAAGAATGGACGAGCAGAGAAA
>WNV-CXbar_0006711_x1
AAAGTGGAAGCGATTCGGACTCGAGC
>WNV-CXbar_0006712_x2
AAAGTGGAAGTCAGATAGTAC
>WNV-CXbar_0006713_x1
AAAGTGGAAGTCAGATAGTACC
>WNV-CXbar_0006714_x1
AAAGTGGAATATGATGTATGAAC
>WNV-CXbar_0006715_x1
AAAGTGGAATCGCCTGCCAAGGAGC
>WNV-CXbar_0006716_x1
AAAGTGGAATGCGAAACTTGAAC
>WNV-CXbar_0006717_x1
AAAGTGGACACATTGAGCTGGGGAAC
>WNV-CXbar_0006718_x1
AAAGTGGAGGGTGCTGGAC
>WNV-CXbar_0006719_x1
AAAGTGGAGGGTTGCAATGAC
>WNV-CXbar_0006720_x3
AAAGTGGATCGGAAAACTGAAAC
>WNV-CXbar_0006721_x1
AAAGTGGATGGAGAAGAAGAGGGC
>WNV-CXbar_0006722_x1
AAAGTGGATGGAGAAGAAGAGGGCGAGC
>WNV-CXbar_0006723_x1
AAAGTGGATGTGTATTGA
>WNV-CXbar_0006724_x1
AAAGTGGCAAGATGTCAGAC
>WNV-CXbar_0006725_x3
AAAGTGGCACTCCAAGGGC
>WNV-CXbar_0006726_x2
AAAGTGGCCAAGTGGGGC
>WNV-CXbar_0006727_x1
AAAGTGGCCAGATGTGGAC
>WNV-CXbar_0006728_x7
AAAGTGGCCAGGTGGGGC
>WNV-CXbar_0006729_x1
AAAGTGGCCTCTGCCCGGAAAGTGCC
>WNV-CXbar_0006730_x2
AAAGTGGCGCCGACGAGGC
>WNV-CXbar_0006731_x1
AAAGTGGCGCGGCGAAGTGC
>WNV-CXbar_0006732_x1
AAAGTGGCGTCGCTGTCGGTGC
>WNV-CXbar_0006733_x1
AAAGTGGCTCGAGAGGAGAAG
>WNV-CXbar_0006734_x2
AAAGTGGCTGCTGCATCC
>WNV-CXbar_0006735_x1
AAAGTGGGAAATGGGACTGTTTC
>WNV-CXbar_0006736_x1
AAAGTGGGAAGCTGAGGC
>WNV-CXbar_0006737_x1
AAAGTGGGAAGGTTTGTCAAC
>WNV-CXbar_0006738_x1
AAAGTGGGACCGACCGATGTGATGGAAA
>WNV-CXbar_0006739_x1
AAAGTGGGAGCGAATGCTGAAGAC
>WNV-CXbar_0006740_x1
AAAGTGGGAGGATCAAGTGAA
>WNV-CXbar_0006741_x3
AAAGTGGGAGGTAAACTC
>WNV-CXbar_0006742_x2
AAAGTGGGATCAGTGACTGG
>WNV-CXbar_0006743_x1
AAAGTGGGATCAGTGACTGGGG
>WNV-CXbar_0006744_x1
AAAGTGGGATCAGTGACTGGGGT
>WNV-CXbar_0006745_x3
AAAGTGGGATCAGTGACTGGGGTGA
>WNV-CXbar_0006746_x3
AAAGTGGGATCAGTGACTGGGGTGAAG
>WNV-CXbar_0006747_x1
AAAGTGGGATCAGTGACTGGGGTGAAGT
>WNV-CXbar_0006748_x1
AAAGTGGGCACCACCGCCTGGGAGC
>WNV-CXbar_0006749_x1
AAAGTGGGCCGAAGAGAAGGAGAAGGT
>WNV-CXbar_0006750_x1
AAAGTGGGCGATTTCTGGGGTCATGAA
>WNV-CXbar_0006751_x1
AAAGTGGGCTGGACATGTAGCC
>WNV-CXbar_0006752_x1
AAAGTGGGGCAAGTGTAACAAGCTAAG
>WNV-CXbar_0006753_x2
AAAGTGGGGCCTCGGCGGAAC
>WNV-CXbar_0006754_x1
AAAGTGGGGCGTGATGGC
>WNV-CXbar_0006755_x2
AAAGTGGGGTAATTTGAAC
>WNV-CXbar_0006756_x1
AAAGTGGGTCGACGAGCTCGTGGA
>WNV-CXbar_0006757_x1
AAAGTGGGTTCCCGAGTGC
>WNV-CXbar_0006758_x1
AAAGTGGTAAGGTAGATGAAC
>WNV-CXbar_0006759_x1
AAAGTGGTACGTGAGCTGGGTTTAGAAC
>WNV-CXbar_0006760_x1
AAAGTGGTAGCTCCTCTCCAAGAAC
>WNV-CXbar_0006761_x1
AAAGTGGTCGGGAAATGTGTGC
>WNV-CXbar_0006762_x1
AAAGTGGTCGTGCGTGAGAAT
>WNV-CXbar_0006763_x1
AAAGTGGTCTGTTTCGATGAAGA
>WNV-CXbar_0006764_x1
AAAGTGGTGACATGTCAAC
>WNV-CXbar_0006765_x1
AAAGTGGTGACTATCTCGTGTATGACC
>WNV-CXbar_0006766_x1
AAAGTGGTGACTGGACTGTTGGAC
>WNV-CXbar_0006767_x1
AAAGTGGTGCGTGAAACGG
>WNV-CXbar_0006768_x1
AAAGTGGTGGAATGTGTGTC
>WNV-CXbar_0006769_x1
AAAGTGGTGGCGGAGTGTAC
>WNV-CXbar_0006770_x1
AAAGTGGTGGGATTGAGGAAGC
>WNV-CXbar_0006771_x1
AAAGTGGTGTCGCGTCCGGA
>WNV-CXbar_0006772_x1
AAAGTGGTGTCGGAGTGTA
>WNV-CXbar_0006773_x1
AAAGTGGTGTCGGAGTGTACGCGC
>WNV-CXbar_0006774_x1
AAAGTGGTGTCGGAGTGTAGTTTCTCA
>WNV-CXbar_0006775_x1
AAAGTGGTGTGGGAATTGGAC
>WNV-CXbar_0006776_x1
AAAGTGGTTCGCTGTTCCC
>WNV-CXbar_0006777_x1
AAAGTGGTTCTCAAACAGCAGTAG
>WNV-CXbar_0006778_x1
AAAGTGGTTCTCAAACAGCAGTAGAC
>WNV-CXbar_0006779_x2
AAAGTGGTTGCAGCGGAGTAGA
>WNV-CXbar_0006780_x1
AAAGTGGTTGGATGAATATTAC
>WNV-CXbar_0006781_x1
AAAGTGGTTTTTCGAAAAATGAC
>WNV-CXbar_0006782_x1
AAAGTGTAAACAAATCAACGGAGGATG
>WNV-CXbar_0006783_x3
AAAGTGTAAGGTGCGTAGTGC
>WNV-CXbar_0006784_x1
AAAGTGTACAAGTGGAAGAGAGACAACT
>WNV-CXbar_0006785_x2
AAAGTGTACATCTGACGATTGCAAC
>WNV-CXbar_0006786_x1
AAAGTGTACCAGGTAGGACTCGAGC
>WNV-CXbar_0006787_x1
AAAGTGTACGGATGTACGGAATGTGC
>WNV-CXbar_0006788_x1
AAAGTGTAGACGGTTATACC
>WNV-CXbar_0006789_x1
AAAGTGTATCGAGCGCAAAGAAGGTAGA
>WNV-CXbar_0006790_x1
AAAGTGTATGAAAGTATGGCACGGAGC
>WNV-CXbar_0006791_x1
AAAGTGTCAACTTCGGCTAATTGAT
>WNV-CXbar_0006792_x1
AAAGTGTCCGGACCAGGAATC
>WNV-CXbar_0006793_x1
AAAGTGTCCGGATTTCGAA
>WNV-CXbar_0006794_x1
AAAGTGTCCGGATTTCGAACCATGACG
>WNV-CXbar_0006795_x1
AAAGTGTCCTCTTCTAGTAAAC
>WNV-CXbar_0006796_x1
AAAGTGTCGAAGATCAAGTTCAGAGC
>WNV-CXbar_0006797_x1
AAAGTGTCGAGGAAGAGGTC
>WNV-CXbar_0006798_x1
AAAGTGTCGAGGAAGTGAC
>WNV-CXbar_0006799_x1
AAAGTGTCGAGGAGACTGTAGCA
>WNV-CXbar_0006800_x1
AAAGTGTCGGAGGGCGAAGGATTGCGGC
>WNV-CXbar_0006801_x1
AAAGTGTCGTCGCTGGATCTCA
>WNV-CXbar_0006802_x1
AAAGTGTCGTTGATGCCGAAGGAC
>WNV-CXbar_0006803_x1
AAAGTGTCTACGGTGTACC
>WNV-CXbar_0006804_x1
AAAGTGTCTGTCGATGTGGAC
>WNV-CXbar_0006805_x1
AAAGTGTGAAATTTGTCGGCGTGCTG
>WNV-CXbar_0006806_x2
AAAGTGTGAATCGACTAGACAGGCAGAA
>WNV-CXbar_0006807_x1
AAAGTGTGACCGACCGATG
>WNV-CXbar_0006808_x1
AAAGTGTGACCGACCGATGTAATGGAAA
>WNV-CXbar_0006809_x15
AAAGTGTGACCGACCGATGTGATGGAA
>WNV-CXbar_0006810_x14
AAAGTGTGACCGACCGATGTGATGGAAA
>WNV-CXbar_0006811_x2
AAAGTGTGACGATTGTGAGTGTGT
>WNV-CXbar_0006812_x1
AAAGTGTGATGCAAGTGTAAAC
>WNV-CXbar_0006813_x1
AAAGTGTGCACGGATGAGCGAC
>WNV-CXbar_0006814_x1
AAAGTGTGCAGTACCGCTAGGAAGAGC
>WNV-CXbar_0006815_x1
AAAGTGTGCCCAGGTGGAGAGC
>WNV-CXbar_0006816_x1
AAAGTGTGCGTGAGATCGG
>WNV-CXbar_0006817_x1
AAAGTGTGCTACTTGGGCAAGTCGAAT
>WNV-CXbar_0006818_x1
AAAGTGTGGAAAGTTGGAC
>WNV-CXbar_0006819_x1
AAAGTGTGGAGGTACGAGGAT
>WNV-CXbar_0006820_x2
AAAGTGTGGATTCCTCACGTCTGAGTTC
>WNV-CXbar_0006821_x1
AAAGTGTGGGGTCCGTGC
>WNV-CXbar_0006822_x1
AAAGTGTGGTGGAAGACACTGAC
>WNV-CXbar_0006823_x2
AAAGTGTGGTGTCCGTGC
>WNV-CXbar_0006824_x1
AAAGTGTGTCAAGTCGCGATGGTGTTCC
>WNV-CXbar_0006825_x1
AAAGTGTGTCGTGTTTTCAAC
>WNV-CXbar_0006826_x1
AAAGTGTGTGAAGAAAGGCAAAGGGAA
>WNV-CXbar_0006827_x1
AAAGTGTGTGACATCGAC
>WNV-CXbar_0006828_x1
AAAGTGTGTGACTTGAACGCGATGGAGC
>WNV-CXbar_0006829_x1
AAAGTGTGTGAGAGAGTGAGAC
>WNV-CXbar_0006830_x1
AAAGTGTGTGCAAGATTGGAGTGTAGA
>WNV-CXbar_0006831_x1
AAAGTGTGTGCATGTGCGAGC
>WNV-CXbar_0006832_x1
AAAGTGTGTGCGAAGAGC
>WNV-CXbar_0006833_x1
AAAGTGTGTGCGTGTGTGTGAC
>WNV-CXbar_0006834_x1
AAAGTGTGTGGTGAAATTGATGGAAT
>WNV-CXbar_0006835_x1
AAAGTGTGTGGTGTTTGGTCAAACGGGC
>WNV-CXbar_0006836_x2
AAAGTGTGTGTGCCGTGCAAGTGGAA
>WNV-CXbar_0006837_x2
AAAGTGTGTGTTTGTGTGCGGTGATC
>WNV-CXbar_0006838_x1
AAAGTGTGTTGCTGTGTGC
>WNV-CXbar_0006839_x1
AAAGTGTTAAATGACGAAC
>WNV-CXbar_0006840_x1
AAAGTGTTAATCGAAGAAGGC
>WNV-CXbar_0006841_x1
AAAGTGTTACGTGAGTTGGGTTTAGA
>WNV-CXbar_0006842_x1
AAAGTGTTACGTGAGTTGGGTTTAGAA
>WNV-CXbar_0006843_x1
AAAGTGTTAGTGCGCTGTTGAAC
>WNV-CXbar_0006844_x1
AAAGTGTTCAGGATCTAACCGG
>WNV-CXbar_0006845_x3
AAAGTGTTCGAGAACATTGCCAGAGC
>WNV-CXbar_0006846_x1
AAAGTGTTCGTCGAGAGCCTGCAGAAGC
>WNV-CXbar_0006847_x1
AAAGTGTTGATCCGCGGC
>WNV-CXbar_0006848_x3
AAAGTGTTGATTGCTCTCAGTGGTGC
>WNV-CXbar_0006849_x1
AAAGTGTTGATTGCTCTCAGTGGTGCC
>WNV-CXbar_0006850_x1
AAAGTGTTGCTGTTTTCCCTC
>WNV-CXbar_0006851_x4
AAAGTGTTGTGTGTCCGAC
>WNV-CXbar_0006852_x1
AAAGTGTTTGGCGTTGACCG
>WNV-CXbar_0006853_x1
AAAGTGTTTGGGAAGAACGAGAGAGC
>WNV-CXbar_0006854_x1
AAAGTGTTTGGGGCTTGTATGGAC
>WNV-CXbar_0006855_x1
AAAGTTAAAAAATCTGTCGGAT
>WNV-CXbar_0006856_x1
AAAGTTAAACTTGACGATCGGAC
>WNV-CXbar_0006857_x1
AAAGTTAACGTAGGAAAGG
>WNV-CXbar_0006858_x1
AAAGTTAAGGCGATTGTGCGAGC
>WNV-CXbar_0006859_x2
AAAGTTAAGTGGCGTTAAC
>WNV-CXbar_0006860_x1
AAAGTTACCCCTTAGGAC
>WNV-CXbar_0006861_x1
AAAGTTACTGTAACAAGTAGAAA
>WNV-CXbar_0006862_x1
AAAGTTAGAGACTATTTGAC
>WNV-CXbar_0006863_x21
AAAGTTAGAGGATCGAAGG
>WNV-CXbar_0006864_x76
AAAGTTAGAGGATCGAAGGC
>WNV-CXbar_0006865_x1
AAAGTTAGAGTGGGTAGTTGAACT
>WNV-CXbar_0006866_x1
AAAGTTAGAGTTGTGCAC
>WNV-CXbar_0006867_x1
AAAGTTAGATTTGGAAGGCAGGCTG
>WNV-CXbar_0006868_x1
AAAGTTAGCAGCTTTTTCTTGA
>WNV-CXbar_0006869_x1
AAAGTTAGGGGATCGAAGAC
>WNV-CXbar_0006870_x1
AAAGTTAGGGGATCGAAGGC
>WNV-CXbar_0006871_x1
AAAGTTAGGTGAACGGTGAAC
>WNV-CXbar_0006872_x1
AAAGTTATGTGCCCTTTTGAAA
>WNV-CXbar_0006873_x1
AAAGTTATGTTCGCTGGTCACATGAGA
>WNV-CXbar_0006874_x1
AAAGTTCAAACGGAGATGGAAC
>WNV-CXbar_0006875_x1
AAAGTTCAACGACGACGAC
>WNV-CXbar_0006876_x1
AAAGTTCAGAAAGTTTGACAGTTGGC
>WNV-CXbar_0006877_x1
AAAGTTCAGCCTGTTGGC
>WNV-CXbar_0006878_x1
AAAGTTCAGCGACGTGAC
>WNV-CXbar_0006879_x1
AAAGTTCATCGGTTTCGAGGCTCAGAAC
>WNV-CXbar_0006880_x1
AAAGTTCATCGTGAAGTGGTCCGAAC
>WNV-CXbar_0006881_x1
AAAGTTCCAGGAGGAGATGGGC
>WNV-CXbar_0006882_x1
AAAGTTCCAGGAGTGGGAGAGC
>WNV-CXbar_0006883_x1
AAAGTTCCATGAAGGCACTAGCTAGACC
>WNV-CXbar_0006884_x1
AAAGTTCCCCGAGCTGATGAAC
>WNV-CXbar_0006885_x1
AAAGTTCCCGGATACAAC
>WNV-CXbar_0006886_x1
AAAGTTCCGAAAGTTTGACAGTTGGC
>WNV-CXbar_0006887_x1
AAAGTTCCGATGACCTCAGAC
>WNV-CXbar_0006888_x1
AAAGTTCCGCCTGCGAGTGAAC
>WNV-CXbar_0006889_x1
AAAGTTCCGCGACGTGAC
>WNV-CXbar_0006890_x2
AAAGTTCCGTGAGACAAAAC
>WNV-CXbar_0006891_x8
AAAGTTCCGTGAGACAAAC
>WNV-CXbar_0006892_x2
AAAGTTCCGTGAGACAAACC
>WNV-CXbar_0006893_x4
AAAGTTCCGTGAGACAAC
>WNV-CXbar_0006894_x7
AAAGTTCCGTGAGACAAGAC
>WNV-CXbar_0006895_x1
AAAGTTCCGTGAGACAAGC
>WNV-CXbar_0006896_x1
AAAGTTCCGTGGCCAAAGTAACC
>WNV-CXbar_0006897_x1
AAAGTTCCTGGAGCAGCACAGCGGT
>WNV-CXbar_0006898_x1
AAAGTTCCTGGAGGCGCTGCAGAC
>WNV-CXbar_0006899_x1
AAAGTTCGAACGAATCGTGTAGAGGGC
>WNV-CXbar_0006900_x1
AAAGTTCGAACGAATCGTGTAGAGGGCA
>WNV-CXbar_0006901_x1
AAAGTTCGCACACTGTTGGCAGGAGAC
>WNV-CXbar_0006902_x1
AAAGTTCGCCGAAACCAGATGGCAGGAG
>WNV-CXbar_0006903_x2
AAAGTTCGCCGGCGTCGAC
>WNV-CXbar_0006904_x1
AAAGTTCGCCGGCGTCGACA
>WNV-CXbar_0006905_x1
AAAGTTCGGATTGAAGCAGA
>WNV-CXbar_0006906_x3
AAAGTTCGGATTGAAGCAGAA
>WNV-CXbar_0006907_x1
AAAGTTCGGATTGAAGCAGAATATT
>WNV-CXbar_0006908_x2
AAAGTTCGTCAACACAGCAAGAATCC
>WNV-CXbar_0006909_x1
AAAGTTCGTCGGAGGAGGAAGCTTACGG
>WNV-CXbar_0006910_x1
AAAGTTCGTCTACGTTGGGA
>WNV-CXbar_0006911_x1
AAAGTTCGTGTGCGTGTCGGAC
>WNV-CXbar_0006912_x1
AAAGTTCGTTCGTGTGAG
>WNV-CXbar_0006913_x1
AAAGTTCGTTCGTGTGAGTTGATAC
>WNV-CXbar_0006914_x1
AAAGTTCGTTGCGTTTCGGTTC
>WNV-CXbar_0006915_x3
AAAGTTCTACAGTCCGACGATCATGC
>WNV-CXbar_0006916_x2
AAAGTTCTACAGTCCGACGATCATGCA
>WNV-CXbar_0006917_x1
AAAGTTCTACAGTCCGAGACCATGC
>WNV-CXbar_0006918_x1
AAAGTTCTACAGTCCGATGATCATGC
>WNV-CXbar_0006919_x1
AAAGTTCTCCAAGACGGTTCA
>WNV-CXbar_0006920_x2
AAAGTTCTCGCAGCAGAAAAATACGGT
>WNV-CXbar_0006921_x1
AAAGTTCTCGCAGCAGAAAAATACGGTG
>WNV-CXbar_0006922_x1
AAAGTTCTGAAGACATTGTTTAAC
>WNV-CXbar_0006923_x1
AAAGTTCTGAGGAGGTAAAA
>WNV-CXbar_0006924_x1
AAAGTTCTGAGGAGGTAAAAC
>WNV-CXbar_0006925_x1
AAAGTTCTGAGGAGGTAAAAGC
>WNV-CXbar_0006926_x4
AAAGTTCTGAGGAGGTAAAC
>WNV-CXbar_0006927_x2
AAAGTTCTGAGGAGGTAAAGC
>WNV-CXbar_0006928_x1
AAAGTTCTGAGGAGGTGAAGC
>WNV-CXbar_0006929_x1
AAAGTTCTGATTTCGGGCGGTTC
>WNV-CXbar_0006930_x1
AAAGTTGAAGAAAATGCTGGAAAAC
>WNV-CXbar_0006931_x1
AAAGTTGAAGGAGTTGGGA
>WNV-CXbar_0006932_x1
AAAGTTGAAGGGAAGAGAGGAAGCGG
>WNV-CXbar_0006933_x1
AAAGTTGAAGTACTAGATTTGTTTGGC
>WNV-CXbar_0006934_x1
AAAGTTGAATTTCGGAAGGTTGAC
>WNV-CXbar_0006935_x3
AAAGTTGACAGCTGAGTTC
>WNV-CXbar_0006936_x1
AAAGTTGACAGCTGAGTTCC
>WNV-CXbar_0006937_x1
AAAGTTGAGAGAGGGCAAGAGAAC
>WNV-CXbar_0006938_x1
AAAGTTGAGAGTGTTACC
>WNV-CXbar_0006939_x2
AAAGTTGAGATATGGAGACGAGTGGAG
>WNV-CXbar_0006940_x1
AAAGTTGAGCCCTGAAGATAAC
>WNV-CXbar_0006941_x1
AAAGTTGAGCCGAGATCAAACTGTTCC
>WNV-CXbar_0006942_x1
AAAGTTGAGGCGAAGGAGC
>WNV-CXbar_0006943_x1
AAAGTTGATCGGTAGAAGC
>WNV-CXbar_0006944_x1
AAAGTTGCAAGGAGTGAAC
>WNV-CXbar_0006945_x1
AAAGTTGCCAAGGAATTAAC
>WNV-CXbar_0006946_x1
AAAGTTGCCTTCTACTATGAAC
>WNV-CXbar_0006947_x1
AAAGTTGCGGACGCTGAGGTAC
>WNV-CXbar_0006948_x1
AAAGTTGCGGATTTTAGTCC
>WNV-CXbar_0006949_x5
AAAGTTGCGTGTGCTCAGAC
>WNV-CXbar_0006950_x1
AAAGTTGCGTTCGTGTGT
>WNV-CXbar_0006951_x9
AAAGTTGCGTTCGTGTGTATGTTC
>WNV-CXbar_0006952_x1
AAAGTTGCGTTCTTGTGTATGTTC
>WNV-CXbar_0006953_x1
AAAGTTGCTCTACTCGTTGG
>WNV-CXbar_0006954_x1
AAAGTTGCTGGAAAATAC
>WNV-CXbar_0006955_x1
AAAGTTGCTTAGATTGCCGAGCCCA
>WNV-CXbar_0006956_x1
AAAGTTGGAAATTGAACCGGAGGCGAA
>WNV-CXbar_0006957_x1
AAAGTTGGAACGACGTTC
>WNV-CXbar_0006958_x5
AAAGTTGGAAGGCGTAAGAA
>WNV-CXbar_0006959_x2
AAAGTTGGAAGGCGTAAGAAAAG
>WNV-CXbar_0006960_x1
AAAGTTGGAGCTGCACAGAGGAGCGCA
>WNV-CXbar_0006961_x1
AAAGTTGGATGTTTGATC
>WNV-CXbar_0006962_x1
AAAGTTGGCAACTTAGTCC
>WNV-CXbar_0006963_x3
AAAGTTGGCCATTATGAC
>WNV-CXbar_0006964_x1
AAAGTTGGCTTGATTCTCTT
>WNV-CXbar_0006965_x1
AAAGTTGGCTTGGCTTGGACATGTGAA
>WNV-CXbar_0006966_x1
AAAGTTGGCTTGGCTTGGACATGTGAAC
>WNV-CXbar_0006967_x1
AAAGTTGGCTTGTTCGTAC
>WNV-CXbar_0006968_x1
AAAGTTGGGGATGATGCTTCGGC
>WNV-CXbar_0006969_x1
AAAGTTGGGGTCCACTGTGTGCC
>WNV-CXbar_0006970_x1
AAAGTTGGGTGGCGATGAC
>WNV-CXbar_0006971_x3
AAAGTTGGGTGTATTATC
>WNV-CXbar_0006972_x1
AAAGTTGGTTCATGTGGC
>WNV-CXbar_0006973_x1
AAAGTTGGTTGGCCTAAAC
>WNV-CXbar_0006974_x1
AAAGTTGGTTTGCAAGAAC
>WNV-CXbar_0006975_x1
AAAGTTGTAGAATTGTGCAGAGAC
>WNV-CXbar_0006976_x3
AAAGTTGTAGAATTGTGCAGAGACA
>WNV-CXbar_0006977_x1
AAAGTTGTAGGCAGGAACTCGGACAGG
>WNV-CXbar_0006978_x1
AAAGTTGTAGGGCAGAAC
>WNV-CXbar_0006979_x2
AAAGTTGTAGGTATTGCTGAGGAC
>WNV-CXbar_0006980_x1
AAAGTTGTAGGTATTGTTAAGGAC
>WNV-CXbar_0006981_x1
AAAGTTGTAGGTATTGTTGAGAACT
>WNV-CXbar_0006982_x1
AAAGTTGTCGATAAGGCTATCAAC
>WNV-CXbar_0006983_x1
AAAGTTGTGAGTGTTTGAC
>WNV-CXbar_0006984_x1
AAAGTTGTGGTCCGACCA
>WNV-CXbar_0006985_x1
AAAGTTGTGGTTAAGTGGTAAAC
>WNV-CXbar_0006986_x1
AAAGTTGTGTGTTTTGTCGCGTGAGGC
>WNV-CXbar_0006987_x1
AAAGTTGTTGGGCTTGGC
>WNV-CXbar_0006988_x1
AAAGTTGTTTGATTGTGCTCGCGTCC
>WNV-CXbar_0006989_x1
AAAGTTGTTTGCTTTGTCGCGTGAGGC
>WNV-CXbar_0006990_x4
AAAGTTGTTTGTTTTGTCGCGTGAGGC
>WNV-CXbar_0006991_x1
AAAGTTGTTTGTTTTGTCGCGTTAGGC
>WNV-CXbar_0006992_x1
AAAGTTGTTTTCTTGTTATAAC
>WNV-CXbar_0006993_x1
AAAGTTGTTTTGAACGTTGGAATTTAAC
>WNV-CXbar_0006994_x2
AAAGTTGTTTTGGTTGAGTGC
>WNV-CXbar_0006995_x1
AAAGTTTAATGCTGTTACTCGGTGAAGC
>WNV-CXbar_0006996_x8
AAAGTTTAGGTCTGTTCGAC
>WNV-CXbar_0006997_x1
AAAGTTTAGGTCTGTTCGACC
>WNV-CXbar_0006998_x1
AAAGTTTCAAGGCTTTGAC
>WNV-CXbar_0006999_x1
AAAGTTTCCCGGGTTGCTGAAGTCC
>WNV-CXbar_0007000_x5
AAAGTTTCCGGTTGATATGAC
>WNV-CXbar_0007001_x1
AAAGTTTCGCAAAATCCGGAAATC
>WNV-CXbar_0007002_x3
AAAGTTTCTCGGTTGTAAGC
>WNV-CXbar_0007003_x1
AAAGTTTCTGTTCCCGAGCAGACGGTAA
>WNV-CXbar_0007004_x1
AAAGTTTGAACAATGAGGGGGGTTTTGA
>WNV-CXbar_0007005_x1
AAAGTTTGAACGAAAATGTTGTAC
>WNV-CXbar_0007006_x1
AAAGTTTGAAGCAAACGTTGGAAGGAC
>WNV-CXbar_0007007_x1
AAAGTTTGAAGGTTCAAAAAC
>WNV-CXbar_0007008_x1
AAAGTTTGACCTGGAAGAC
>WNV-CXbar_0007009_x1
AAAGTTTGACGAACTGCGAAC
>WNV-CXbar_0007010_x1
AAAGTTTGACGTGTTGGAC
>WNV-CXbar_0007011_x9
AAAGTTTGATTATCTCGACCAGGAC
>WNV-CXbar_0007012_x1
AAAGTTTGATTATCTCGACCAGGACA
>WNV-CXbar_0007013_x1
AAAGTTTGATTTAAGGGAGCGTAAC
>WNV-CXbar_0007014_x2
AAAGTTTGCATAGACAAGACGTAG
>WNV-CXbar_0007015_x1
AAAGTTTGCATAGACAAGACGTAGGAC
>WNV-CXbar_0007016_x1
AAAGTTTGCATAGACAAGACGTAGGG
>WNV-CXbar_0007017_x11
AAAGTTTGCATAGACAAGACGTAGGGC
>WNV-CXbar_0007018_x1
AAAGTTTGCATAGACAAGACGTAGGGCC
>WNV-CXbar_0007019_x1
AAAGTTTGCCGAACGTTGAC
>WNV-CXbar_0007020_x1
AAAGTTTGCCTGCAAGTGGGAG
>WNV-CXbar_0007021_x1
AAAGTTTGCGATACACAGAGC
>WNV-CXbar_0007022_x1
AAAGTTTGCGGAAGAACTGAACCATGAA
>WNV-CXbar_0007023_x1
AAAGTTTGCTGCCGTGCTGCACGAGC
>WNV-CXbar_0007024_x1
AAAGTTTGCTGTTGTGTTGTTGGAG
>WNV-CXbar_0007025_x1
AAAGTTTGGACTGGTTCAGC
>WNV-CXbar_0007026_x1
AAAGTTTGGACTTTGTGGAGC
>WNV-CXbar_0007027_x1
AAAGTTTGGATAGAGCAAAG
>WNV-CXbar_0007028_x1
AAAGTTTGGATAGAGCAAAGGGGGTGGT
>WNV-CXbar_0007029_x1
AAAGTTTGGATAGAGCAAAGGTGG
>WNV-CXbar_0007030_x1
AAAGTTTGGATAGAGCAAAGGTGGCG
>WNV-CXbar_0007031_x9
AAAGTTTGGATAGAGCAAAGGTGGT
>WNV-CXbar_0007032_x4
AAAGTTTGGATAGAGCAAAGGTGGTG
>WNV-CXbar_0007033_x4
AAAGTTTGGATAGAGCAAAGGTGGTGG
>WNV-CXbar_0007034_x8
AAAGTTTGGATAGAGCAAAGGTGGTGGT
>WNV-CXbar_0007035_x1
AAAGTTTGGATAGAGCAAAGTTGGTGG
>WNV-CXbar_0007036_x1
AAAGTTTGGTATTGCAGTAAAC
>WNV-CXbar_0007037_x1
AAAGTTTGGTTGAAGTTGGTTGCTGGA
>WNV-CXbar_0007038_x1
AAAGTTTGGTTGTTTTAC
>WNV-CXbar_0007039_x1
AAAGTTTGTATGGAGAATTAGAGC
>WNV-CXbar_0007040_x1
AAAGTTTGTCACAGACGACATGTCGAC
>WNV-CXbar_0007041_x1
AAAGTTTGTCGACGCGGAA
>WNV-CXbar_0007042_x1
AAAGTTTGTCGGGTAAGGC
>WNV-CXbar_0007043_x1
AAAGTTTGTGCAGTGTATAAC
>WNV-CXbar_0007044_x1
AAAGTTTGTGGTCGTGATGAAC
>WNV-CXbar_0007045_x1
AAAGTTTGTTGGTTGGAAGCTC
>WNV-CXbar_0007046_x1
AAAGTTTTCGGCACTGATGGC
>WNV-CXbar_0007047_x1
AAAGTTTTCGGCACTGATGGCG
>WNV-CXbar_0007048_x1
AAAGTTTTCGGTATCCTGTAAC
>WNV-CXbar_0007049_x1
AAAGTTTTGATATGTGGACATAGGGT
>WNV-CXbar_0007050_x1
AAAGTTTTGATCAAGGATGAAGTGA
>WNV-CXbar_0007051_x2
AAAGTTTTGATCAAGGATGAAGTGAA
>WNV-CXbar_0007052_x2
AAAGTTTTGATCAAGGATGAAGTGAAT
>WNV-CXbar_0007053_x1
AAAGTTTTGATCAAGGATGAAGTGAATT
>WNV-CXbar_0007054_x1
AAAGTTTTGCATTTTCGGCTGGAGA
>WNV-CXbar_0007055_x1
AAAGTTTTGGCGTGGACTTCGATGAAC
>WNV-CXbar_0007056_x1
AAAGTTTTGGCTGACGACGACCACGAGC
>WNV-CXbar_0007057_x1
AAAGTTTTGTTGCGATGCTGGTAC
>WNV-CXbar_0007058_x1
AAAGTTTTTAAATCCTTGAGTAGAGC
>WNV-CXbar_0007059_x1
AAAGTTTTTAAGGAAAATGCAGAC
>WNV-CXbar_0007060_x1
AAAGTTTTTGAAAGTGGGC
>WNV-CXbar_0007061_x1
AAAGTTTTTGACTTGGTGAATT
>WNV-CXbar_0007062_x1
AAAGTTTTTGCGGTGCTGTGC
>WNV-CXbar_0007063_x1
AAAGTTTTTGGAGGCCGGGC
>WNV-CXbar_0007064_x2
AAAGTTTTTGGGTTCTGGGGGGA
>WNV-CXbar_0007065_x1
AAATAAAAAGCGAGCGGAAGTAGA
>WNV-CXbar_0007066_x1
AAATAAAAATGCCTAAGACTAGAGC
>WNV-CXbar_0007067_x1
AAATAAAAGAAGAGGAAAAATGGAGAC
>WNV-CXbar_0007068_x1
AAATAAAATCATACTCAAAGGAC
>WNV-CXbar_0007069_x1
AAATAAAATGACATGAGAAAAGGAAC
>WNV-CXbar_0007070_x1
AAATAAAGCTGCACCAACTCTGTGAAAC
>WNV-CXbar_0007071_x1
AAATAAAGCTTGGTTCATTTGGC
>WNV-CXbar_0007072_x1
AAATAAAGGTGTGACGCTACTGAAGGC
>WNV-CXbar_0007073_x1
AAATAAATACAAGATTTAACAAAAA
>WNV-CXbar_0007074_x1
AAATAAATACGACCATGGAGGAAC
>WNV-CXbar_0007075_x1
AAATAAATCGTGGGTTCACCTTGAAGGC
>WNV-CXbar_0007076_x1
AAATAAATGCATCGCGCGGGGCAAACTC
>WNV-CXbar_0007077_x1
AAATAAATTTGAAGTTCACATGGT
>WNV-CXbar_0007078_x1
AAATAACAGAACACAAACAGGACGAAA
>WNV-CXbar_0007079_x1
AAATAACCGTGCACTGTCTCGAGCGAAT
>WNV-CXbar_0007080_x2
AAATAACGATAACTGGAGGAC
>WNV-CXbar_0007081_x1
AAATAACGCAACGATGTCGG
>WNV-CXbar_0007082_x1
AAATAACGTAACGATGACGG
>WNV-CXbar_0007083_x1
AAATAACGTAACGATGCCGG
>WNV-CXbar_0007084_x22
AAATAACGTAACGATGTCGG
>WNV-CXbar_0007085_x6
AAATAACGTAACGATGTCGGG
>WNV-CXbar_0007086_x1
AAATAACGTAACGATGTCGGGAAA
>WNV-CXbar_0007087_x2
AAATAACGTAACGATGTCGGGAAAC
>WNV-CXbar_0007088_x1
AAATAACGTAACGATGTCGGGAAACC
>WNV-CXbar_0007089_x1
AAATAACTGTTCTGTCGAAC
>WNV-CXbar_0007090_x1
AAATAAGAATCGTTGGAAA
>WNV-CXbar_0007091_x6
AAATAAGACCATGTCAGAGGTTGAGGC
>WNV-CXbar_0007092_x1
AAATAAGAGGATGGAGGTTT
>WNV-CXbar_0007093_x1
AAATAAGAGGATGTAGGTTT
>WNV-CXbar_0007094_x1
AAATAAGATAAATTATTAATATGTCGGC
>WNV-CXbar_0007095_x1
AAATAAGCACTAAGTAACTCGAAC
>WNV-CXbar_0007096_x1
AAATAAGCCAAGATGATGAAC
>WNV-CXbar_0007097_x1
AAATAAGCTCGATTGGATGAAACAC
>WNV-CXbar_0007098_x1
AAATAAGCTCTGTATGGTTCATAA
>WNV-CXbar_0007099_x1
AAATAAGCTGTGTAAACTCTGTACA
>WNV-CXbar_0007100_x1
AAATAAGCTGTGTTTCGGTTTAGAGGAC
>WNV-CXbar_0007101_x1
AAATAAGCTTGTTCCCGAAAACTAGGC
>WNV-CXbar_0007102_x1
AAATAAGCTTTATCGCTGTAAAC
>WNV-CXbar_0007103_x1
AAATAAGGATTGACAGATTGAGAGCT
>WNV-CXbar_0007104_x1
AAATAAGTATCGACGTGGC
>WNV-CXbar_0007105_x1
AAATAATCAATTAGACTGACGAGAC
>WNV-CXbar_0007106_x1
AAATAATCCAACAGACTTGTATGAC
>WNV-CXbar_0007107_x1
AAATAATGACTTCACACACTGAAAC
>WNV-CXbar_0007108_x1
AAATAATGGAATCTGGAGTGTTTTGAAC
>WNV-CXbar_0007109_x1
AAATAATGTGTGACTACCCCCTAA
>WNV-CXbar_0007110_x1
AAATACAAAACAGTCATCGTTGTCGCGC
>WNV-CXbar_0007111_x2
AAATACAAAATTTTCTGGTGTGGAC
>WNV-CXbar_0007112_x1
AAATACAACACACACACCTTG
>WNV-CXbar_0007113_x1
AAATACAAGTGATCCGGC
>WNV-CXbar_0007114_x2
AAATACAGGGACCTCGCGGAAC
>WNV-CXbar_0007115_x1
AAATACAGTCCGACGATCATGCA
>WNV-CXbar_0007116_x1
AAATACATCGGCTTAACC
>WNV-CXbar_0007117_x2
AAATACATGAAAATTTGAC
>WNV-CXbar_0007118_x1
AAATACCACAAAACTCGCGGCTTTAAC
>WNV-CXbar_0007119_x1
AAATACCACCGCAACGCGACCGGTCTC
>WNV-CXbar_0007120_x1
AAATACCAGGAGCTGTAC
>WNV-CXbar_0007121_x1
AAATACCCGGTATGTTCACC
>WNV-CXbar_0007122_x1
AAATACCGGCCGGAGACCGATAGCGC
>WNV-CXbar_0007123_x1
AAATACCGTCACTGCGAAGA
>WNV-CXbar_0007124_x1
AAATACCGTTTGCGACTTCCTGC
>WNV-CXbar_0007125_x1
AAATACGCCAGGCATTGAAGGAC
>WNV-CXbar_0007126_x1
AAATACGCGACAAAGAAGCAACGA
>WNV-CXbar_0007127_x1
AAATACGCGTTGCGAAGAAC
>WNV-CXbar_0007128_x1
AAATACGGAAGCGAATCTGGATC
>WNV-CXbar_0007129_x1
AAATACGGCGTTATGTTGAC
>WNV-CXbar_0007130_x1
AAATACGTACGGAATGGTTTAGA
>WNV-CXbar_0007131_x1
AAATACGTGCGGTCGTGATCCATCAGAC
>WNV-CXbar_0007132_x1
AAATACTATTTGACGTCTGAC
>WNV-CXbar_0007133_x1
AAATACTCATTGGTGCACGACGAAC
>WNV-CXbar_0007134_x1
AAATACTCTCGATATGTGGCGC
>WNV-CXbar_0007135_x1
AAATACTGATGGTTGGCC
>WNV-CXbar_0007136_x1
AAATACTGGCAGCACTGTTAAC
>WNV-CXbar_0007137_x1
AAATACTGTCAGGTAAAGATGT
>WNV-CXbar_0007138_x1
AAATACTTGAACCACGACGAGCTGAAC
>WNV-CXbar_0007139_x1
AAATACTTGAAGCAGCGGAACAAAC
>WNV-CXbar_0007140_x1
AAATAGAAAGCGGTCCAAAAC
>WNV-CXbar_0007141_x1
AAATAGAACATGACAGAATGGC
>WNV-CXbar_0007142_x1
AAATAGAATTCGATCCGG
>WNV-CXbar_0007143_x1
AAATAGACTAGGCGGAAAC
>WNV-CXbar_0007144_x1
AAATAGAGAAAGACGAAAC
>WNV-CXbar_0007145_x1
AAATAGAGCGCGGACTTGGAA
>WNV-CXbar_0007146_x1
AAATAGAGCGCGGATTCGGAAC
>WNV-CXbar_0007147_x1
AAATAGAGCTATCCGTCGAC
>WNV-CXbar_0007148_x1
AAATAGAGGTACCTTCGGGA
>WNV-CXbar_0007149_x1
AAATAGAGGTGAGCTGGGTTC
>WNV-CXbar_0007150_x1
AAATAGAGTAGTTTAGTTGGTAGAA
>WNV-CXbar_0007151_x1
AAATAGAGTGTAGAGGAGTTTGAAGC
>WNV-CXbar_0007152_x1
AAATAGATCGCTTGAGTTGATC
>WNV-CXbar_0007153_x2
AAATAGATGTCTGGAAATGATCGTGAAA
>WNV-CXbar_0007154_x1
AAATAGCAATAGTTGTACCGTTTC
>WNV-CXbar_0007155_x1
AAATAGCACACTGAGCGC
>WNV-CXbar_0007156_x2
AAATAGCATAATTTTCGAAC
>WNV-CXbar_0007157_x1
AAATAGCCTGTGTGTACTTGGC
>WNV-CXbar_0007158_x1
AAATAGCGCACTCAGAAAAC
>WNV-CXbar_0007159_x1
AAATAGCGGGAATAAAAC
>WNV-CXbar_0007160_x2
AAATAGCGGTGGGTCGTAC
>WNV-CXbar_0007161_x1
AAATAGCGGTTTCTGGGA
>WNV-CXbar_0007162_x1
AAATAGCTCAATAGGAAGTAAGC
>WNV-CXbar_0007163_x1
AAATAGGACACGGAGACACAGAGACAT
>WNV-CXbar_0007164_x1
AAATAGGAGGAAAACGAAC
>WNV-CXbar_0007165_x1
AAATAGGAGTTACGGAATGTGGT
>WNV-CXbar_0007166_x1
AAATAGGATCACTGGAGGAAA
>WNV-CXbar_0007167_x1
AAATAGGATGAAGGGCAAGCATAAG
>WNV-CXbar_0007168_x1
AAATAGGCTCCGAACACAGAG
>WNV-CXbar_0007169_x2
AAATAGGCTCCGAACACAGAGACG
>WNV-CXbar_0007170_x2
AAATAGGCTCCGAACACAGAGACGAC
>WNV-CXbar_0007171_x1
AAATAGGCTCCGAACACAGAGACGACGA
>WNV-CXbar_0007172_x1
AAATAGGGAATCGGTTGTACC
>WNV-CXbar_0007173_x4
AAATAGGGAGTAGCGACTGTTTAC
>WNV-CXbar_0007174_x1
AAATAGGGTGTAGAGGAGTTTGAA
>WNV-CXbar_0007175_x1
AAATAGGTCTGACCAGGTTGGAAGC
>WNV-CXbar_0007176_x1
AAATAGGTGAGCTACGAGC
>WNV-CXbar_0007177_x1
AAATAGGTTAAGTGGTTC
>WNV-CXbar_0007178_x2
AAATAGGTTTTAGTGGACGTTAAC
>WNV-CXbar_0007179_x1
AAATAGTAGCGAGACAAAAAC
>WNV-CXbar_0007180_x1
AAATAGTAGCTGAGGATGCCGGA
>WNV-CXbar_0007181_x1
AAATAGTCAACGCGGAAC
>WNV-CXbar_0007182_x1
AAATAGTGACGAAACTGCAGGC
>WNV-CXbar_0007183_x1
AAATAGTGAGAACTGATTAC
>WNV-CXbar_0007184_x4
AAATAGTGATGGACGTGTGTTGGC
>WNV-CXbar_0007185_x1
AAATAGTGGAAGGAATGGA
>WNV-CXbar_0007186_x2
AAATAGTGGATGAGTGGTTGTG
>WNV-CXbar_0007187_x1
AAATAGTGGTTCTGATAAC
>WNV-CXbar_0007188_x1
AAATAGTGTGTAGAGGAG
>WNV-CXbar_0007189_x1
AAATAGTGTGTAGAGGAGTTT
>WNV-CXbar_0007190_x11
AAATAGTGTGTAGAGGAGTTTGAA
>WNV-CXbar_0007191_x24
AAATAGTGTGTAGAGGAGTTTGAAGC
>WNV-CXbar_0007192_x1
AAATAGTTCACACGCGACGATTAAAAC
>WNV-CXbar_0007193_x1
AAATAGTTGGTGACTCGATGGC
>WNV-CXbar_0007194_x2
AAATAGTTTTGGGTAGGC
>WNV-CXbar_0007195_x1
AAATATATATACGGTCAGCTGAAC
>WNV-CXbar_0007196_x3
AAATATATGACGGACTGCTAAGTAC
>WNV-CXbar_0007197_x1
AAATATATTGAGGCTTAGC
>WNV-CXbar_0007198_x1
AAATATCAAGGCTGTTAACGATAAAAT
>WNV-CXbar_0007199_x1
AAATATCACCACGAGACCGATAGC
>WNV-CXbar_0007200_x7
AAATATCACCACGAGACCGATAGCGAAC
>WNV-CXbar_0007201_x1
AAATATCAGTTGTGTTTGAAAAAC
>WNV-CXbar_0007202_x1
AAATATCATGCGAGTAGAAGG
>WNV-CXbar_0007203_x1
AAATATCCAGGATTGTGTAAC
>WNV-CXbar_0007204_x1
AAATATCGAAGAAACTAGCCC
>WNV-CXbar_0007205_x1
AAATATCGGCCAACGGATGTGAC
>WNV-CXbar_0007206_x2
AAATATCGGCGGCAGAGATAACC
>WNV-CXbar_0007207_x5
AAATATCGGCGGCAGAGATAC
>WNV-CXbar_0007208_x1
AAATATCGGCGGCCGAGATAAC
>WNV-CXbar_0007209_x1
AAATATCGGTCAAGGTGTACC
>WNV-CXbar_0007210_x1
AAATATCGGTCAAGGTGTAGAAC
>WNV-CXbar_0007211_x2
AAATATCGGTTGATCTGCAAC
>WNV-CXbar_0007212_x1
AAATATCGTTCGAACGGCG
>WNV-CXbar_0007213_x1
AAATATCGTTTGGTTCCTAAC
>WNV-CXbar_0007214_x1
AAATATCGTTTGGTTCCTAC
>WNV-CXbar_0007215_x1
AAATATCGTTTGGTTCCTG
>WNV-CXbar_0007216_x1
AAATATCTAGAACCAAGCAAGTCAACGC
>WNV-CXbar_0007217_x1
AAATATCTCCGGTGGTCAGGAAC
>WNV-CXbar_0007218_x2
AAATATCTGAAGTATGTGTCC
>WNV-CXbar_0007219_x1
AAATATCTGTTTCTGGGC
>WNV-CXbar_0007220_x1
AAATATGAAGCGATATATTGCAAT
>WNV-CXbar_0007221_x1
AAATATGAGAGAGAGTATAAC
>WNV-CXbar_0007222_x1
AAATATGAGATGGCTTGTAAC
>WNV-CXbar_0007223_x1
AAATATGAGATGGCTTGTACC
>WNV-CXbar_0007224_x1
AAATATGAGCATAGGCTGCACGC
>WNV-CXbar_0007225_x1
AAATATGAGCTTGATTGGACGTAAC
>WNV-CXbar_0007226_x1
AAATATGATGAAGTTATTGGGA
>WNV-CXbar_0007227_x1
AAATATGCAAATTAGTGGATTTTTGGGC
>WNV-CXbar_0007228_x1
AAATATGCCGCTCGCCAAGGAC
>WNV-CXbar_0007229_x3
AAATATGCGGTCTAACTGGAAC
>WNV-CXbar_0007230_x1
AAATATGCTCAGCCGCAGGGCCGTAAAC
>WNV-CXbar_0007231_x1
AAATATGCTCCGGACCAGGCTGTAAC
>WNV-CXbar_0007232_x1
AAATATGGACAGGGTTCTCG
>WNV-CXbar_0007233_x8
AAATATGGATCCCAGTGTCAGCTAC
>WNV-CXbar_0007234_x1
AAATATGGCCGGAACCGAGGA
>WNV-CXbar_0007235_x1
AAATATGGGTATTCGGCGCCGTCGTTC
>WNV-CXbar_0007236_x1
AAATATGGTGGATTGATCGGGC
>WNV-CXbar_0007237_x2
AAATATGGTGGATTTTGATGAAC
>WNV-CXbar_0007238_x3
AAATATGGTGTTCCTGGAGAC
>WNV-CXbar_0007239_x1
AAATATGTAGGCAGCAGAA
>WNV-CXbar_0007240_x1
AAATATGTCCAGGAGATTTTAGA
>WNV-CXbar_0007241_x2
AAATATGTCGATTCAGCATG
>WNV-CXbar_0007242_x1
AAATATGTGTCGGTACCTGTCGGGTAC
>WNV-CXbar_0007243_x1
AAATATTAACTTTGGGAGTTAGTGAC
>WNV-CXbar_0007244_x1
AAATATTCAAACAGCTGTAAC
>WNV-CXbar_0007245_x1
AAATATTCAGGAAAACAGAAAC
>WNV-CXbar_0007246_x1
AAATATTCGAGCGTCCGCCGTAGGAT
>WNV-CXbar_0007247_x1
AAATATTCGGGCGGTGTGAC
>WNV-CXbar_0007248_x1
AAATATTGAAGTACACTGAAGATC
>WNV-CXbar_0007249_x1
AAATATTGATTTGTGGTGTCAATGA
>WNV-CXbar_0007250_x1
AAATATTGCGAGCCCTTGAAC
>WNV-CXbar_0007251_x1
AAATATTGGCCGGAGACCGATAGCGC
>WNV-CXbar_0007252_x1
AAATATTGTCGTAATGAGGC
>WNV-CXbar_0007253_x1
AAATATTTAGTTGGCGTGTGGAGC
>WNV-CXbar_0007254_x1
AAATATTTCGTGACTGAACTGCC
>WNV-CXbar_0007255_x1
AAATATTTGCAGTAGCCTTATGTAAAAC
>WNV-CXbar_0007256_x2
AAATATTTGTATTACCCTTTTAGTTC
>WNV-CXbar_0007257_x1
AAATATTTTGAGGAGTAGAC
>WNV-CXbar_0007258_x1
AAATATTTTGATACTACTGGCGATA
>WNV-CXbar_0007259_x1
AAATCAAACCTGGCGAGC
>WNV-CXbar_0007260_x1
AAATCAAAGAGAAGTCGGAGTTGGC
>WNV-CXbar_0007261_x1
AAATCAAAGCTTGAAGAAC
>WNV-CXbar_0007262_x2
AAATCAAAGGAAGCGAAGCGAGCAGAAC
>WNV-CXbar_0007263_x1
AAATCAAAGGAAGCGACGCGAGCAGAAC
>WNV-CXbar_0007264_x3
AAATCAAAGTCAGTATTGTGGTCC
>WNV-CXbar_0007265_x1
AAATCAACCTGCTGTACC
>WNV-CXbar_0007266_x1
AAATCAACCTGGACACGCTGGAAC
>WNV-CXbar_0007267_x1
AAATCAACGAAGTGTAAC
>WNV-CXbar_0007268_x1
AAATCAACGACTGCAGAAA
>WNV-CXbar_0007269_x2
AAATCAACGACTGCAGAAAC
>WNV-CXbar_0007270_x1
AAATCAACGACTGCAGAAC
>WNV-CXbar_0007271_x1
AAATCAACGACTGCAGAGAACC
>WNV-CXbar_0007272_x1
AAATCAACGACTGCAGAGTT
>WNV-CXbar_0007273_x7
AAATCAACGAGATTGGAAAC
>WNV-CXbar_0007274_x7
AAATCAACGGAGGATGTCGTCC
>WNV-CXbar_0007275_x1
AAATCAACGGAGGATGTCGTCCCGGC
>WNV-CXbar_0007276_x1
AAATCAACGGAGGATGTCGTCCCGGCT
>WNV-CXbar_0007277_x1
AAATCAACGGCGACCTGTCGAACC
>WNV-CXbar_0007278_x1
AAATCAACTGGGATAGTAACTTGC
>WNV-CXbar_0007279_x2
AAATCAACTGTTGCTATTG
>WNV-CXbar_0007280_x1
AAATCAACTTCTTTGGACAA
>WNV-CXbar_0007281_x1
AAATCAAGAAGTTCCTGTAAAC
>WNV-CXbar_0007282_x1
AAATCAAGCAAATCCAAGTCTGA
>WNV-CXbar_0007283_x1
AAATCAAGCAGATCAAGATGACTGAG
>WNV-CXbar_0007284_x1
AAATCAAGGAAAACGTCCACCGAACTGA
>WNV-CXbar_0007285_x3
AAATCAAGGAGCTTTAGAA
>WNV-CXbar_0007286_x3
AAATCAAGGAGCTTTAGAAT
>WNV-CXbar_0007287_x1
AAATCAAGGAGCTTTAGAATGG
>WNV-CXbar_0007288_x1
AAATCAAGGGAGCAAGAGC
>WNV-CXbar_0007289_x3
AAATCAAGGGATAGAAAC
>WNV-CXbar_0007290_x1
AAATCAAGGGATAGAAGAC
>WNV-CXbar_0007291_x11
AAATCAAGGGATAGAAGC
>WNV-CXbar_0007292_x1
AAATCAAGGGATAGAAGTAAC
>WNV-CXbar_0007293_x1
AAATCAAGGGGATTTTGAC
>WNV-CXbar_0007294_x2
AAATCAAGGTGGTGATAC
>WNV-CXbar_0007295_x1
AAATCAAGGTGGTGATATTAC
>WNV-CXbar_0007296_x1
AAATCAAGGTTTGTTTCAAC
>WNV-CXbar_0007297_x1
AAATCAAGTGACTAGAGC
>WNV-CXbar_0007298_x1
AAATCAATCAACCGGGCTGCCCCGGC
>WNV-CXbar_0007299_x1
AAATCAATCGGAGCATACACC
>WNV-CXbar_0007300_x1
AAATCACAACAGCTTGTACCGAAT
>WNV-CXbar_0007301_x1
AAATCACAAGGGTTTAGTGGAG
>WNV-CXbar_0007302_x1
AAATCACACGGTAATCACCAAC
>WNV-CXbar_0007303_x1
AAATCACACGGTACTCAAC
>WNV-CXbar_0007304_x1
AAATCACACGGTACTCAC
>WNV-CXbar_0007305_x10
AAATCACACGGTACTCACCAAC
>WNV-CXbar_0007306_x1
AAATCACACGGTACTCACCAACTCC
>WNV-CXbar_0007307_x1
AAATCACACGGTACTCTCCAAC
>WNV-CXbar_0007308_x3
AAATCACACTGCATCGATTTTCGAC
>WNV-CXbar_0007309_x1
AAATCACAGGAGTATACTGT
>WNV-CXbar_0007310_x1
AAATCACATTCGGTAGCGTGTAAGGC
>WNV-CXbar_0007311_x1
AAATCACCAACGTATCCAAGGAC
>WNV-CXbar_0007312_x1
AAATCACCCGCGAGCTGGAAGAAC
>WNV-CXbar_0007313_x1
AAATCACCGATGCCAGAAC
>WNV-CXbar_0007314_x1
AAATCACCGGAATGCTGCTGGAC
>WNV-CXbar_0007315_x1
AAATCACCGGCGATTGTTTCGAC
>WNV-CXbar_0007316_x1
AAATCACCGTCAATCTGTTCGAC
>WNV-CXbar_0007317_x1
AAATCACCTTCGGCAAGTTGGAT
>WNV-CXbar_0007318_x1
AAATCACGACTTCGCGTC
>WNV-CXbar_0007319_x1
AAATCACGCAAACCGCCCGGAAGGAAC
>WNV-CXbar_0007320_x1
AAATCACGCGTGAGGGGTAGATC
>WNV-CXbar_0007321_x1
AAATCACGGAATCTGCGGC
>WNV-CXbar_0007322_x1
AAATCACGGCGACGTTAGCGC
>WNV-CXbar_0007323_x1
AAATCACTAGAACGAGTAAAC
>WNV-CXbar_0007324_x1
AAATCACTCGAAAATTGAAC
>WNV-CXbar_0007325_x1
AAATCACTGAACTGACAAAAGGAGA
>WNV-CXbar_0007326_x3
AAATCACTTTGGCGTATGAC
>WNV-CXbar_0007327_x1
AAATCACTTTGGCGTATGACC
>WNV-CXbar_0007328_x1
AAATCAGAGGACAAGAAAAGT
>WNV-CXbar_0007329_x1
AAATCAGATATGGGTAAAATGTAAGAC
>WNV-CXbar_0007330_x1
AAATCAGATCGAGTGTGAGC
>WNV-CXbar_0007331_x1
AAATCAGATTCCCTCTGGGAGC
>WNV-CXbar_0007332_x1
AAATCAGATTCCCTCTGGGAGCGT
>WNV-CXbar_0007333_x3
AAATCAGCAATTGGAAAGGCTACGGC
>WNV-CXbar_0007334_x1
AAATCAGCAGGAACCGAAC
>WNV-CXbar_0007335_x1
AAATCAGCATGAGTCACTAAAGGAC
>WNV-CXbar_0007336_x1
AAATCAGCCGATAACTAAGAGGGC
>WNV-CXbar_0007337_x1
AAATCAGCCGGATGTACGC
>WNV-CXbar_0007338_x1
AAATCAGGAAATAGTTGTCTCGACGCA
>WNV-CXbar_0007339_x2
AAATCAGGAAGCCCGTGCTGAAGC
>WNV-CXbar_0007340_x2
AAATCAGGAGGTTGTTGAC
>WNV-CXbar_0007341_x1
AAATCAGGATCAACTCGGAT
>WNV-CXbar_0007342_x1
AAATCAGGATTCGCTAAGATTGGGGC
>WNV-CXbar_0007343_x2
AAATCAGGATTGTTTGGC
>WNV-CXbar_0007344_x1
AAATCAGGCCGGCTGGTGC
>WNV-CXbar_0007345_x1
AAATCAGGGGGCAAAAAAC
>WNV-CXbar_0007346_x2
AAATCAGGTTGTCGTGGTGAAGAC
>WNV-CXbar_0007347_x1
AAATCAGTAGTGTAAAAC
>WNV-CXbar_0007348_x1
AAATCAGTGTTGTTTGACATGTCGGA
>WNV-CXbar_0007349_x1
AAATCATAAAGATATTGGAAC
>WNV-CXbar_0007350_x1
AAATCATAGATTCCTGTCGGCTAAGC
>WNV-CXbar_0007351_x1
AAATCATAGGCCTGCAGGAAGA
>WNV-CXbar_0007352_x1
AAATCATATATCGATGCTGAGCAGC
>WNV-CXbar_0007353_x1
AAATCATCACGCGAAGGGCCAGT
>WNV-CXbar_0007354_x1
AAATCATCACGCGAAGGGCCAGTTGAGC
>WNV-CXbar_0007355_x1
AAATCATCACGGAATCTAGGCC
>WNV-CXbar_0007356_x2
AAATCATCAGAATGAAAC
>WNV-CXbar_0007357_x1
AAATCATCCAACTGGTAC
>WNV-CXbar_0007358_x2
AAATCATCCTCGGTGTAGA
>WNV-CXbar_0007359_x1
AAATCATCGCCTCCGTAAC
>WNV-CXbar_0007360_x1
AAATCATCGGAGAGCGGT
>WNV-CXbar_0007361_x1
AAATCATCGGATAATAGAGGC
>WNV-CXbar_0007362_x1
AAATCATCGGATGAGGGATCGTGCAGG
>WNV-CXbar_0007363_x1
AAATCATCGGATGAGGGATCGTGCAGGG
>WNV-CXbar_0007364_x2
AAATCATCGGATGAGGGATTGTGCA
>WNV-CXbar_0007365_x2
AAATCATCGGATGAGGGATTGTGCAGG
>WNV-CXbar_0007366_x1
AAATCATCGGGTCTTGCAC
>WNV-CXbar_0007367_x2
AAATCATCTGAAGATGCGGATGGAAGC
>WNV-CXbar_0007368_x1
AAATCATCTTCGTCTAGCTGGTTTGGC
>WNV-CXbar_0007369_x1
AAATCATGAACCGTATCAAC
>WNV-CXbar_0007370_x1
AAATCATGACTGCGCACGGGCC
>WNV-CXbar_0007371_x1
AAATCATGAGAACGAGTAAAC
>WNV-CXbar_0007372_x1
AAATCATGATCCAGCGTAACGATGAAC
>WNV-CXbar_0007373_x1
AAATCATGCAATGAACTAGG
>WNV-CXbar_0007374_x1
AAATCATGCGCGAACGTGAC
>WNV-CXbar_0007375_x2
AAATCATGCGGCGAAGAAAC
>WNV-CXbar_0007376_x1
AAATCATGGATGTGCTTGAAC
>WNV-CXbar_0007377_x1
AAATCATGGCTCGCCTGGCAGTAC
>WNV-CXbar_0007378_x1
AAATCATGGTTGCAACAC
>WNV-CXbar_0007379_x2
AAATCATTAGAACGAGTAAAC
>WNV-CXbar_0007380_x1
AAATCATTCATGAGTCACTTGCAAAC
>WNV-CXbar_0007381_x1
AAATCATTGAAGGAAATTAAGGGC
>WNV-CXbar_0007382_x2
AAATCATTGGCAGAGTAC
>WNV-CXbar_0007383_x1
AAATCATTTTCTGGACAGCGTGC
>WNV-CXbar_0007384_x1
AAATCCAACGGTTTGGTTGACC
>WNV-CXbar_0007385_x1
AAATCCAACTCTTGTAAAC
>WNV-CXbar_0007386_x3
AAATCCAGACTGTGTGGTGCCT
>WNV-CXbar_0007387_x1
AAATCCAGATGGCCCAAGCCT
>WNV-CXbar_0007388_x1
AAATCCAGCCTGCAAGTCTCGAACCGGC
>WNV-CXbar_0007389_x1
AAATCCAGGAGCATATTCGAAGG
>WNV-CXbar_0007390_x1
AAATCCAGGATTGACTGAC
>WNV-CXbar_0007391_x1
AAATCCAGGATTGACTGACA
>WNV-CXbar_0007392_x2
AAATCCATATTTTCAGATGTATCAAC
>WNV-CXbar_0007393_x1
AAATCCATCGGACTGAAGGC
>WNV-CXbar_0007394_x1
AAATCCATCGGACTGAAGGCC
>WNV-CXbar_0007395_x1
AAATCCATCGGCTCCGGAC
>WNV-CXbar_0007396_x1
AAATCCATGGCCGAACTAGCAAGCAA
>WNV-CXbar_0007397_x1
AAATCCCAAAGACGGTGGAAGC
>WNV-CXbar_0007398_x1
AAATCCCAAGATGCTGAAC
>WNV-CXbar_0007399_x1
AAATCCCAGATGTGCAGAGC
>WNV-CXbar_0007400_x1
AAATCCCAGCGATGCACCTCGGAC
>WNV-CXbar_0007401_x1
AAATCCCATCGGTTGCAAC
>WNV-CXbar_0007402_x1
AAATCCCGACGAAATAAC
>WNV-CXbar_0007403_x1
AAATCCCGACGAAATAGAAAC
>WNV-CXbar_0007404_x3
AAATCCCGACGAAATAGAAC
>WNV-CXbar_0007405_x1
AAATCCCGACGAAATAGAACCTCGTATG
>WNV-CXbar_0007406_x1
AAATCCCGACGAAATAGACC
>WNV-CXbar_0007407_x1
AAATCCCGGGTGTCGTAGAGA
>WNV-CXbar_0007408_x2
AAATCCCGGGTTTCGTAGA
>WNV-CXbar_0007409_x1
AAATCCCTGGAGTGTACGCCGAC
>WNV-CXbar_0007410_x1
AAATCCGACCGGAGTGGAC
>WNV-CXbar_0007411_x1
AAATCCGACGACGAAGAA
>WNV-CXbar_0007412_x2
AAATCCGACGACGAAGAAC
>WNV-CXbar_0007413_x1
AAATCCGAGCCAATGAAC
>WNV-CXbar_0007414_x1
AAATCCGAGGAGAGTTTAAC
>WNV-CXbar_0007415_x1
AAATCCGATCGTCGGTCGAGTAAAC
>WNV-CXbar_0007416_x1
AAATCCGATGCCGATGGAGC
>WNV-CXbar_0007417_x5
AAATCCGATGGAGCAAGGAATATGAAAC
>WNV-CXbar_0007418_x3
AAATCCGCAACTTTTGAGC
>WNV-CXbar_0007419_x1
AAATCCGCCAGGATGAGGGC
>WNV-CXbar_0007420_x3
AAATCCGCCCATCTGATGAGC
>WNV-CXbar_0007421_x1
AAATCCGCGCGGGAATCTTTGGGC
>WNV-CXbar_0007422_x1
AAATCCGGAACCGGAGCGGCAGCAGC
>WNV-CXbar_0007423_x1
AAATCCGGACGTTGGCGTC
>WNV-CXbar_0007424_x1
AAATCCGGACTTTTTTGGGGC
>WNV-CXbar_0007425_x1
AAATCCGGATTCGTGACA
>WNV-CXbar_0007426_x7
AAATCCGGATTCGTGACATCAGA
>WNV-CXbar_0007427_x18
AAATCCGGATTCGTGACATCAGAA
>WNV-CXbar_0007428_x13
AAATCCGGATTCGTGACATCAGAAA
>WNV-CXbar_0007429_x2
AAATCCGGATTCGTGACATCAGAAAA
>WNV-CXbar_0007430_x3
AAATCCGGATTCGTGACATCAGAAAAA
>WNV-CXbar_0007431_x1
AAATCCGGATTCGTGACATCAGAAAAAA
>WNV-CXbar_0007432_x1
AAATCCGGATTCGTGACATCAGAAAC
>WNV-CXbar_0007433_x1
AAATCCGGATTCGTGACATCAGACAG
>WNV-CXbar_0007434_x2
AAATCCGGATTCGTGACATCAGAG
>WNV-CXbar_0007435_x1
AAATCCGGCGGCTCCGGTAGTAAC
>WNV-CXbar_0007436_x1
AAATCCGGGCCATGATGGACAAGAAGC
>WNV-CXbar_0007437_x1
AAATCCGTAAATGGACTCTGAAGGCTG
>WNV-CXbar_0007438_x1
AAATCCGTCCTCCTGCAAAAC
>WNV-CXbar_0007439_x1
AAATCCGTCGGTACCAGAAG
>WNV-CXbar_0007440_x1
AAATCCGTGAAGTCACACAGAAAGT
>WNV-CXbar_0007441_x1
AAATCCGTGCCATGATGGACAAGA
>WNV-CXbar_0007442_x1
AAATCCGTGCCATGATGGACAAGAAGA
>WNV-CXbar_0007443_x14
AAATCCGTGCCATGATGGACAAGAAGC
>WNV-CXbar_0007444_x1
AAATCCGTGGCGCTTTACAAC
>WNV-CXbar_0007445_x1
AAATCCTAGGTGCCGAGAAGGC
>WNV-CXbar_0007446_x1
AAATCCTATTTGACGTCTACCA
>WNV-CXbar_0007447_x1
AAATCCTCCACTAGAGCGAAGT
>WNV-CXbar_0007448_x1
AAATCCTCGACGCAACAGTACAGTTC
>WNV-CXbar_0007449_x1
AAATCCTCGACTGGGACCGGCATTC
>WNV-CXbar_0007450_x1
AAATCCTCGGGTTGTGCGTAAC
>WNV-CXbar_0007451_x1
AAATCCTCTGCCAATGAC
>WNV-CXbar_0007452_x1
AAATCCTGAGCGTGTGAAGAGTGTGT
>WNV-CXbar_0007453_x1
AAATCCTGGACGGGTCGTTC
>WNV-CXbar_0007454_x1
AAATCCTGGAGGAGCAACGGCGGCAA
>WNV-CXbar_0007455_x1
AAATCCTGGAGGATTGGAAGC
>WNV-CXbar_0007456_x1
AAATCCTGGCACAAGTGGC
>WNV-CXbar_0007457_x1
AAATCCTGGTATGTAAAC
>WNV-CXbar_0007458_x1
AAATCCTGTTGATCGGACATTACTGACT
>WNV-CXbar_0007459_x8
AAATCCTGTTGATCGTACATTACTGAC
>WNV-CXbar_0007460_x14
AAATCCTGTTGATCGTACATTACTGACT
>WNV-CXbar_0007461_x1
AAATCCTGTTGATCGTACATTACTGCCT
>WNV-CXbar_0007462_x1
AAATCCTGTTTGAATATGGGGGGAC
>WNV-CXbar_0007463_x1
AAATCCTGTTTGGCCTGAAGGC
>WNV-CXbar_0007464_x1
AAATCCTTCGACAACGAGC
>WNV-CXbar_0007465_x1
AAATCCTTCGGTAAGTAGCGGC
>WNV-CXbar_0007466_x1
AAATCCTTGGCTCTGAAGAGAAAC
>WNV-CXbar_0007467_x1
AAATCCTTTGCGAAAGAGAAC
>WNV-CXbar_0007468_x1
AAATCCTTTGCTCGCTCCGACAGAC
>WNV-CXbar_0007469_x1
AAATCGAAAAACTGCAAAC
>WNV-CXbar_0007470_x1
AAATCGAAAATAGGGGAGC
>WNV-CXbar_0007471_x1
AAATCGAAACCGTTCCTGATCCAAGCAG
>WNV-CXbar_0007472_x1
AAATCGAAAGAAGCTGTGT
>WNV-CXbar_0007473_x1
AAATCGAAAGGAGTCACGTGG
>WNV-CXbar_0007474_x1
AAATCGAAAGTGATTGTGATTGGAC
>WNV-CXbar_0007475_x1
AAATCGAAATATTGTTCCC
>WNV-CXbar_0007476_x1
AAATCGAAATCAGTCGTTTGAC
>WNV-CXbar_0007477_x1
AAATCGAACGATGAGTGACTC
>WNV-CXbar_0007478_x1
AAATCGAACGCGCGAAACCTGCAGAAG
>WNV-CXbar_0007479_x1
AAATCGAACGGCAACATGAGC
>WNV-CXbar_0007480_x1
AAATCGAACGTCCCGACGAAGAGGACC
>WNV-CXbar_0007481_x1
AAATCGAACGTGTTCCCGGC
>WNV-CXbar_0007482_x1
AAATCGAAGAACAGAAAA
>WNV-CXbar_0007483_x1
AAATCGAAGAATGGGGCA
>WNV-CXbar_0007484_x4
AAATCGAAGACTGGGGCA
>WNV-CXbar_0007485_x1
AAATCGAAGACTGGGGCAA
>WNV-CXbar_0007486_x35
AAATCGAAGACTGGGGCAC
>WNV-CXbar_0007487_x1
AAATCGAAGACTGGGGCACGC
>WNV-CXbar_0007488_x5
AAATCGAAGACTGGGGCACGCA
>WNV-CXbar_0007489_x1
AAATCGAAGAGGAACAGCTGTTGCAAC
>WNV-CXbar_0007490_x1
AAATCGAAGCGATTGTTCCC
>WNV-CXbar_0007491_x1
AAATCGAAGCGTTTGAATTCCAGAAGGA
>WNV-CXbar_0007492_x2
AAATCGAAGGAAGAGGAAC
>WNV-CXbar_0007493_x1
AAATCGAATCGCGTGTGC
>WNV-CXbar_0007494_x1
AAATCGAATGGCGTGGCAGCAAAGT
>WNV-CXbar_0007495_x1
AAATCGAATTGATTCGTAGTGACGAAA
>WNV-CXbar_0007496_x5
AAATCGAATTGGAGATGTAGC
>WNV-CXbar_0007497_x4
AAATCGAATTGGAGATGTAGCT
>WNV-CXbar_0007498_x1
AAATCGAATTTGACGCGGACGTGTGC
>WNV-CXbar_0007499_x1
AAATCGACAAATCGCAATAA
>WNV-CXbar_0007500_x1
AAATCGACAACTGAAGAGCT
>WNV-CXbar_0007501_x1
AAATCGACAGCAAGAAACTCC
>WNV-CXbar_0007502_x1
AAATCGACCATGGTGAAC
>WNV-CXbar_0007503_x1
AAATCGACCCAGCTGAAC
>WNV-CXbar_0007504_x1
AAATCGACGAAGACCATGTAAAC
>WNV-CXbar_0007505_x1
AAATCGACGAGAAGAGGCGGCGTCTGGA
>WNV-CXbar_0007506_x1
AAATCGACGGATACTTTATCATGAAC
>WNV-CXbar_0007507_x1
AAATCGACGGCGAGTGTGC
>WNV-CXbar_0007508_x1
AAATCGACGTAGCGAGAGGGAAGT
>WNV-CXbar_0007509_x1
AAATCGACGTGAAGAAGTGTTCAGAAGA
>WNV-CXbar_0007510_x1
AAATCGACTACAGTGTTC
>WNV-CXbar_0007511_x1
AAATCGACTACGGGAATCGAACCAGAG
>WNV-CXbar_0007512_x1
AAATCGACTGCCTAGACGA
>WNV-CXbar_0007513_x1
AAATCGACTTCCGGTCTGCGGA
>WNV-CXbar_0007514_x1
AAATCGACTTTGAGGACATGC
>WNV-CXbar_0007515_x1
AAATCGAGAAGAGCATGACCGGA
>WNV-CXbar_0007516_x1
AAATCGAGAGAATGCAAC
>WNV-CXbar_0007517_x1
AAATCGAGCAAACGTCTGACA
>WNV-CXbar_0007518_x1
AAATCGAGCGGTTTGTAGGC
>WNV-CXbar_0007519_x2
AAATCGAGCTGACCGTAGACGCTGACC
>WNV-CXbar_0007520_x1
AAATCGAGCTTCTTCATGCACACGGA
>WNV-CXbar_0007521_x1
AAATCGAGCTTTACTGTTGAAAGGATT
>WNV-CXbar_0007522_x1
AAATCGAGGACGCAAAAC
>WNV-CXbar_0007523_x1
AAATCGAGGAGCGTCTGCAGGAGAAG
>WNV-CXbar_0007524_x1
AAATCGAGGAGTAGCATAACA
>WNV-CXbar_0007525_x1
AAATCGAGGAGTAGCATACACC
>WNV-CXbar_0007526_x4
AAATCGAGGATGAACACGTGAAC
>WNV-CXbar_0007527_x2
AAATCGAGGCACCTTCGGGAC
>WNV-CXbar_0007528_x1
AAATCGAGGCGGAGTTTGGC
>WNV-CXbar_0007529_x1
AAATCGAGGGAAGAGAAGC
>WNV-CXbar_0007530_x1
AAATCGAGGGAAGAGAAGCGAGC
>WNV-CXbar_0007531_x1
AAATCGAGGGACCTTCGGGA
>WNV-CXbar_0007532_x4
AAATCGAGGGACCTTCGGGAC
>WNV-CXbar_0007533_x1
AAATCGAGGGGCGTTTGATCA
>WNV-CXbar_0007534_x1
AAATCGAGGTACATTCGGGA
>WNV-CXbar_0007535_x3
AAATCGAGGTACCTTCCGGA
>WNV-CXbar_0007536_x1
AAATCGAGGTACCTTCGAGA
>WNV-CXbar_0007537_x1
AAATCGAGGTACCTTCGCGA
>WNV-CXbar_0007538_x134
AAATCGAGGTACCTTCGGGA
>WNV-CXbar_0007539_x3
AAATCGAGGTACCTTCGGGAA
>WNV-CXbar_0007540_x135
AAATCGAGGTACCTTCGGGAC
>WNV-CXbar_0007541_x1
AAATCGAGGTACCTTCTGGA
>WNV-CXbar_0007542_x1
AAATCGAGGTACCTTCTGGAC
>WNV-CXbar_0007543_x1
AAATCGAGGTACCTTTGGGA
>WNV-CXbar_0007544_x1
AAATCGAGGTGGTATGAC
>WNV-CXbar_0007545_x1
AAATCGAGTAAGGAGGAA
>WNV-CXbar_0007546_x1
AAATCGAGTTGTGGATGGGAT
>WNV-CXbar_0007547_x1
AAATCGATATAAAAGTGGCTATTAC
>WNV-CXbar_0007548_x1
AAATCGATCAACCCTGGAAGCAGA
>WNV-CXbar_0007549_x1
AAATCGATCAAGGAGCAGTACGGC
>WNV-CXbar_0007550_x1
AAATCGATCCAAATCTGCAAGGC
>WNV-CXbar_0007551_x1
AAATCGATCGATCCGGCGTGGAC
>WNV-CXbar_0007552_x1
AAATCGATCGCAGTAAGC
>WNV-CXbar_0007553_x1
AAATCGATCGCTGCGCTTATGTTC
>WNV-CXbar_0007554_x1
AAATCGATCGGCGATGCCATGGTTC
>WNV-CXbar_0007555_x2
AAATCGATCGTGATAGGTGTTC
>WNV-CXbar_0007556_x1
AAATCGATGAATGGGTGTTTAGAGGC
>WNV-CXbar_0007557_x1
AAATCGATGCAGAAGAAGCGCTG
>WNV-CXbar_0007558_x1
AAATCGATGCAGTGAGATTTTTTGAC
>WNV-CXbar_0007559_x1
AAATCGATGCAGTGTGATTTTTGAC
>WNV-CXbar_0007560_x18
AAATCGATGCAGTGTGATTTTTTGAC
>WNV-CXbar_0007561_x2
AAATCGATGCAGTGTGATTTTTTTGAC
>WNV-CXbar_0007562_x1
AAATCGATGGTCTACGATGGCTGATGGT
>WNV-CXbar_0007563_x1
AAATCGATGTAGTGTGATTTTTTGAC
>WNV-CXbar_0007564_x2
AAATCGATTCCTTGGTCGAATTTGGGC
>WNV-CXbar_0007565_x1
AAATCGATTGGGACTTGTTTGA
>WNV-CXbar_0007566_x1
AAATCGATTGTCAGAATTGGG
>WNV-CXbar_0007567_x8
AAATCGATTGTCAGAATTGGGC
>WNV-CXbar_0007568_x1
AAATCGATTGTCAGAATTGGGCA
>WNV-CXbar_0007569_x1
AAATCGATTGTCAGAATTGGGCAT
>WNV-CXbar_0007570_x1
AAATCGATTTGGTCAAGTAC
>WNV-CXbar_0007571_x1
AAATCGATTTTGGTCACGTAAC
>WNV-CXbar_0007572_x1
AAATCGCAAAGGGCTTTAGGA
>WNV-CXbar_0007573_x1
AAATCGCACCCTTTAGGTTC
>WNV-CXbar_0007574_x1
AAATCGCACGAAGTAAAC
>WNV-CXbar_0007575_x2
AAATCGCACGATATTTGGCCGAGAGAC
>WNV-CXbar_0007576_x1
AAATCGCAGAACAAGGAGCAGAAC
>WNV-CXbar_0007577_x1
AAATCGCAGGACATTGAC
>WNV-CXbar_0007578_x1
AAATCGCATCGTACTCCCGGGAGTC
>WNV-CXbar_0007579_x1
AAATCGCATGGGAGGATCCGGATGAGC
>WNV-CXbar_0007580_x1
AAATCGCCAACGGCACGATAGAC
>WNV-CXbar_0007581_x2
AAATCGCCACTAGTGTGAC
>WNV-CXbar_0007582_x1
AAATCGCCACTGATAAGC
>WNV-CXbar_0007583_x1
AAATCGCCAGAAAGAGGTAGGAGATC
>WNV-CXbar_0007584_x1
AAATCGCCATACAAAGTTC
>WNV-CXbar_0007585_x1
AAATCGCCCGAGCTGCAGGC
>WNV-CXbar_0007586_x1
AAATCGCCCTCCCCGTTCGTTGGC
>WNV-CXbar_0007587_x1
AAATCGCCCTGGAAAAGTGAAGAGC
>WNV-CXbar_0007588_x1
AAATCGCCGGCTATCTGAACC
>WNV-CXbar_0007589_x1
AAATCGCGAAGCTGAAGGC
>WNV-CXbar_0007590_x1
AAATCGCGAGATAACAGCAGC
>WNV-CXbar_0007591_x1
AAATCGCGATTCTGATGAC
>WNV-CXbar_0007592_x1
AAATCGCGCCTTCTTAGC
>WNV-CXbar_0007593_x9
AAATCGCGGGAATAAAAC
>WNV-CXbar_0007594_x1
AAATCGCGTGCATTCGCCGAC
>WNV-CXbar_0007595_x1
AAATCGCGTGGCCGGACATGTGTGAAAA
>WNV-CXbar_0007596_x1
AAATCGCGTGGTGAGAAA
>WNV-CXbar_0007597_x1
AAATCGCGTGTGCTTGTGAAAAACCAA
>WNV-CXbar_0007598_x1
AAATCGCTACTGCTCCCTGCA
>WNV-CXbar_0007599_x1
AAATCGCTACTGGAGAAGGCCAAGCAG
>WNV-CXbar_0007600_x1
AAATCGCTCGACTGTAAGACC
>WNV-CXbar_0007601_x1
AAATCGCTCGAGAGTCCAGTTAAGAAC
>WNV-CXbar_0007602_x1
AAATCGCTCGAGGATGAGAAC
>WNV-CXbar_0007603_x1
AAATCGCTCTACTGCTTGCC
>WNV-CXbar_0007604_x1
AAATCGCTGGCGACGGTCGTAGC
>WNV-CXbar_0007605_x1
AAATCGCTTGTGAACTATTTGAAC
>WNV-CXbar_0007606_x1
AAATCGGAAACGGTGCAGGATGGAGACT
>WNV-CXbar_0007607_x1
AAATCGGAACCTGTGGGC
>WNV-CXbar_0007608_x1
AAATCGGAAGATCAACTAAGTGAAT
>WNV-CXbar_0007609_x1
AAATCGGAAGGCCAATCCGAAC
>WNV-CXbar_0007610_x1
AAATCGGAAGTCATGAGTTC
>WNV-CXbar_0007611_x1
AAATCGGAAGTCATGGGT
>WNV-CXbar_0007612_x26
AAATCGGAAGTCATGGGTTC
>WNV-CXbar_0007613_x1
AAATCGGACGATCCGGAGGAGGA
>WNV-CXbar_0007614_x1
AAATCGGACGCCGTGCTGGAGTGA
>WNV-CXbar_0007615_x1
AAATCGGAGAAGGAGATCCTGCAGAAG
>WNV-CXbar_0007616_x1
AAATCGGAGAAGGCTGACTGGCAGAAG
>WNV-CXbar_0007617_x1
AAATCGGAGAAGGCTGACTGGCAGAAGA
>WNV-CXbar_0007618_x1
AAATCGGAGAGAAGCTGCT
>WNV-CXbar_0007619_x1
AAATCGGAGAGGGTTGGGGAC
>WNV-CXbar_0007620_x1
AAATCGGATATATGGGAGCTGAGCACGG
>WNV-CXbar_0007621_x1
AAATCGGATGAAAAAGTTAAAC
>WNV-CXbar_0007622_x1
AAATCGGCAACTGTTTTTATC
>WNV-CXbar_0007623_x1
AAATCGGCAGCTGTCAAGC
>WNV-CXbar_0007624_x1
AAATCGGCATGACGGACGTGTGGATC
>WNV-CXbar_0007625_x1
AAATCGGCCAAAGACATTGAAC
>WNV-CXbar_0007626_x1
AAATCGGCCGATATCGTAGAG
>WNV-CXbar_0007627_x1
AAATCGGCCGATTTCGAC
>WNV-CXbar_0007628_x1
AAATCGGCCTGGCAGAACC
>WNV-CXbar_0007629_x1
AAATCGGCCTTCGTCATGCACACAGGAC
>WNV-CXbar_0007630_x1
AAATCGGCGAATCCAAGAAC
>WNV-CXbar_0007631_x1
AAATCGGCGCCCGAACTGAGCAGGAGAA
>WNV-CXbar_0007632_x1
AAATCGGCGGAGATCGTGACCC
>WNV-CXbar_0007633_x1
AAATCGGCGGGTGGAAGAAC
>WNV-CXbar_0007634_x2
AAATCGGCGGTATCGGAAC
>WNV-CXbar_0007635_x1
AAATCGGGAAGTGGTTGAACA
>WNV-CXbar_0007636_x2
AAATCGGGACAAGGTGTTAAC
>WNV-CXbar_0007637_x1
AAATCGGGAGAGAAAACACAGAAC
>WNV-CXbar_0007638_x1
AAATCGGGCGCGATTAGTAC
>WNV-CXbar_0007639_x1
AAATCGGGGAACCTTCGGGAC
>WNV-CXbar_0007640_x1
AAATCGGGTGAGGACATGGGAT
>WNV-CXbar_0007641_x2
AAATCGGGTGAGGACATGGGATTC
>WNV-CXbar_0007642_x1
AAATCGGGTGGGCTGAGTGACGAA
>WNV-CXbar_0007643_x4
AAATCGGGTGGGGACATGGGAT
>WNV-CXbar_0007644_x15
AAATCGGGTGGGGACATGGGATTC
>WNV-CXbar_0007645_x1
AAATCGGGTGGGGACCTGGGATTC
>WNV-CXbar_0007646_x1
AAATCGGGTGTGCTGCGGTTC
>WNV-CXbar_0007647_x1
AAATCGGTAATGGTCGCGGACA
>WNV-CXbar_0007648_x2
AAATCGGTACCTTTTGAA
>WNV-CXbar_0007649_x1
AAATCGGTCAACTCGGATGAGGAA
>WNV-CXbar_0007650_x1
AAATCGGTCAACTCGGATGCGGAC
>WNV-CXbar_0007651_x2
AAATCGGTCCAAACTGACATGTTC
>WNV-CXbar_0007652_x1
AAATCGGTCTGTATTTTTGAGC
>WNV-CXbar_0007653_x1
AAATCGGTGAGAGTGTGTGC
>WNV-CXbar_0007654_x1
AAATCGGTGGTATCGGAAAGGTCC
>WNV-CXbar_0007655_x5
AAATCGGTGGTATCGGAAC
>WNV-CXbar_0007656_x9
AAATCGGTGGTATCGGAACGGTCC
>WNV-CXbar_0007657_x1
AAATCGGTGTCAGGAACTGA
>WNV-CXbar_0007658_x2
AAATCGGTGTCAGGAACTGAAC
>WNV-CXbar_0007659_x1
AAATCGGTGTCAGGAACTGAC
>WNV-CXbar_0007660_x1
AAATCGGTGTGAACCTGAAC
>WNV-CXbar_0007661_x1
AAATCGGTGTGAACCTGAACCGC
>WNV-CXbar_0007662_x2
AAATCGGTGTGAGTGTGTGC
>WNV-CXbar_0007663_x1
AAATCGGTTAGTTGATGTTGAA
>WNV-CXbar_0007664_x1
AAATCGGTTGGGATGTGGCA
>WNV-CXbar_0007665_x1
AAATCGTACCGGTACGTTCCC
>WNV-CXbar_0007666_x1
AAATCGTACCTCGACGAC
>WNV-CXbar_0007667_x1
AAATCGTACGGAGGCGGCA
>WNV-CXbar_0007668_x1
AAATCGTACGTATTGAGTTTTAGGAGC
>WNV-CXbar_0007669_x5
AAATCGTAGAGGTTAGCAC
>WNV-CXbar_0007670_x1
AAATCGTAGGACGTGTGTGGCT
>WNV-CXbar_0007671_x1
AAATCGTAGTCGACACAGGC
>WNV-CXbar_0007672_x1
AAATCGTATGAAAAGTGGGATTTGGAAC
>WNV-CXbar_0007673_x1
AAATCGTATGCAGTGTGC
>WNV-CXbar_0007674_x1
AAATCGTATGGACGATGTACCCGGC
>WNV-CXbar_0007675_x1
AAATCGTCAACCTCTGCCCGGAC
>WNV-CXbar_0007676_x1
AAATCGTCAAGCAACCGCGACAAGAAC
>WNV-CXbar_0007677_x3
AAATCGTCACGGTCAACAGAGAC
>WNV-CXbar_0007678_x1
AAATCGTCATACGGCACTGTAAC
>WNV-CXbar_0007679_x1
AAATCGTCATCAACCCCGAGGAC
>WNV-CXbar_0007680_x4
AAATCGTCCAAGTGCCTGGAGC
>WNV-CXbar_0007681_x1
AAATCGTCCAAGTGCCTGGAGCT
>WNV-CXbar_0007682_x2
AAATCGTCCAAGTGCCTGGAGCTGC
>WNV-CXbar_0007683_x1
AAATCGTCCAAGTGCCTGGAGCTGCA
>WNV-CXbar_0007684_x4
AAATCGTCCAGAAGTCGCA
>WNV-CXbar_0007685_x1
AAATCGTCCAGAAGTCGCAC
>WNV-CXbar_0007686_x3
AAATCGTCCAGAAGTCGCACA
>WNV-CXbar_0007687_x1
AAATCGTCCCGGGTTGAGGC
>WNV-CXbar_0007688_x1
AAATCGTCGCGCTCGGGAAA
>WNV-CXbar_0007689_x1
AAATCGTCGGAGGGTTCCAGATC
>WNV-CXbar_0007690_x2
AAATCGTCTGCCTAGGAT
>WNV-CXbar_0007691_x1
AAATCGTCTGCCTAGGATGGC
>WNV-CXbar_0007692_x1
AAATCGTCTGCGGAAGCC
>WNV-CXbar_0007693_x1
AAATCGTCTGGCAACACTG
>WNV-CXbar_0007694_x1
AAATCGTCTGGGAAAAGGGC
>WNV-CXbar_0007695_x1
AAATCGTGAAGCAGGAAC
>WNV-CXbar_0007696_x13
AAATCGTGAAGCGTTCCAC
>WNV-CXbar_0007697_x1
AAATCGTGACGGCACGTGTTC
>WNV-CXbar_0007698_x3
AAATCGTGATCAAGATCCGCAGTGAAC
>WNV-CXbar_0007699_x1
AAATCGTGATTGCTGCCCTGGTGTTC
>WNV-CXbar_0007700_x5
AAATCGTGCCCGGTGGATGACC
>WNV-CXbar_0007701_x1
AAATCGTGCTGGTCGGAGG
>WNV-CXbar_0007702_x4
AAATCGTGCTGGTTTGGC
>WNV-CXbar_0007703_x1
AAATCGTGGCAGGTTTCCGACGGAAC
>WNV-CXbar_0007704_x1
AAATCGTGGCTAAGTGGGAA
>WNV-CXbar_0007705_x1
AAATCGTGGCTAAGTGGGAAAGGATGT
>WNV-CXbar_0007706_x1
AAATCGTGTCACTGTTCAGC
>WNV-CXbar_0007707_x1
AAATCGTGTCCGTGAGGCGACTGTGGCC
>WNV-CXbar_0007708_x3
AAATCGTGTGTGGAGTGAAC
>WNV-CXbar_0007709_x1
AAATCGTGTGTTGTTTGGGTGAGAC
>WNV-CXbar_0007710_x1
AAATCGTTAGAAAAAAGGC
>WNV-CXbar_0007711_x1
AAATCGTTCAGGTGTTTGAC
>WNV-CXbar_0007712_x1
AAATCGTTCCCTGAGGAC
>WNV-CXbar_0007713_x1
AAATCGTTCCGGCACTTAGA
>WNV-CXbar_0007714_x3
AAATCGTTCCGGCACTTAGAA
>WNV-CXbar_0007715_x1
AAATCGTTCGGCGGATTCAAC
>WNV-CXbar_0007716_x1
AAATCGTTGAACTTTCGGCAC
>WNV-CXbar_0007717_x1
AAATCGTTGAGATGACGCCGAGC
>WNV-CXbar_0007718_x1
AAATCGTTGAGGCGGGAGCG
>WNV-CXbar_0007719_x1
AAATCGTTGGTTTCGATACAGGAGGCA
>WNV-CXbar_0007720_x1
AAATCGTTGTAACGTCACGGCAGAA
>WNV-CXbar_0007721_x1
AAATCGTTGTGATTGCGAGAAGGGA
>WNV-CXbar_0007722_x2
AAATCGTTGTTTCCAACTGTGGCC
>WNV-CXbar_0007723_x1
AAATCGTTTAAAGAATTTAGG
>WNV-CXbar_0007724_x1
AAATCGTTTCAGCGACATGGTGGC
>WNV-CXbar_0007725_x1
AAATCGTTTGCCAGCCTTCCAGAAG
>WNV-CXbar_0007726_x1
AAATCGTTTTGGATCTGCGAGG
>WNV-CXbar_0007727_x1
AAATCGTTTTGGATCTGCGAGGG
>WNV-CXbar_0007728_x1
AAATCGTTTTTCGTGTCTTTCCGGC
>WNV-CXbar_0007729_x1
AAATCTAAGAGGAAACAAGACAAC
>WNV-CXbar_0007730_x1
AAATCTACAGTCCGACGATCATGC
>WNV-CXbar_0007731_x1
AAATCTACCATCAGTCAGCTGCAGCAGC
>WNV-CXbar_0007732_x1
AAATCTACGCACTGTGGCTAAC
>WNV-CXbar_0007733_x2
AAATCTACGGTAAGTTGAC
>WNV-CXbar_0007734_x1
AAATCTACGGTAAGTTGACC
>WNV-CXbar_0007735_x1
AAATCTACGTTAAGTTGAC
>WNV-CXbar_0007736_x1
AAATCTAGAATCTTGAAA
>WNV-CXbar_0007737_x1
AAATCTAGAATGATTGCAAGAAC
>WNV-CXbar_0007738_x1
AAATCTATCTTTGTCTGCAGAC
>WNV-CXbar_0007739_x3
AAATCTATGATCTTGTTCGAC
>WNV-CXbar_0007740_x1
AAATCTATGGATGTAGAAAC
>WNV-CXbar_0007741_x6
AAATCTATGGATGTAGCAAC
>WNV-CXbar_0007742_x1
AAATCTATGGATGTAGCAC
>WNV-CXbar_0007743_x1
AAATCTCCCCGGAAGAAC
>WNV-CXbar_0007744_x1
AAATCTCCCGGACTGGCCAAC
>WNV-CXbar_0007745_x1
AAATCTCCTCGGAAAGTGCAAGGC
>WNV-CXbar_0007746_x1
AAATCTCCTGTTAGTTGC
>WNV-CXbar_0007747_x1
AAATCTCGAAAAACCACTGAAC
>WNV-CXbar_0007748_x1
AAATCTCGAGAAAGTGGC
>WNV-CXbar_0007749_x1
AAATCTCGATAGCTCAAAAC
>WNV-CXbar_0007750_x1
AAATCTCGATAGCTCAAAGAC
>WNV-CXbar_0007751_x1
AAATCTCGCATCTTGGACGTGGA
>WNV-CXbar_0007752_x1
AAATCTCGCTTGCTGTACC
>WNV-CXbar_0007753_x1
AAATCTCGGTAGAACCTGACGTGA
>WNV-CXbar_0007754_x1
AAATCTCGGTGGAAAACA
>WNV-CXbar_0007755_x1
AAATCTCGGTGGAAAACAAGTACGGTT
>WNV-CXbar_0007756_x1
AAATCTCGGTGGAAAACAAGTGCGGCT
>WNV-CXbar_0007757_x1
AAATCTCGGTGGAAAACAAGTGCGGG
>WNV-CXbar_0007758_x5
AAATCTCGGTGGAAAACAAGTGCGGT
>WNV-CXbar_0007759_x6
AAATCTCGGTGGAAAACAAGTGCGGTT
>WNV-CXbar_0007760_x9
AAATCTCGGTTTGATTAGGC
>WNV-CXbar_0007761_x1
AAATCTGAACCAGCGGAAGC
>WNV-CXbar_0007762_x1
AAATCTGAATGCTGTAAAC
>WNV-CXbar_0007763_x1
AAATCTGACGCTGAAGCAAC
>WNV-CXbar_0007764_x1
AAATCTGACGCTGAAGCAC
>WNV-CXbar_0007765_x1
AAATCTGAGCGAATTGTTAAC
>WNV-CXbar_0007766_x1
AAATCTGAGGGCTATTCTAC
>WNV-CXbar_0007767_x1
AAATCTGATACAGTTAGGATACTGCGA
>WNV-CXbar_0007768_x1
AAATCTGATTCCGGGGGCG
>WNV-CXbar_0007769_x1
AAATCTGCAAGAACGGCTGGAACAAC
>WNV-CXbar_0007770_x1
AAATCTGCAAGTGTTTGCTGGAAGAC
>WNV-CXbar_0007771_x1
AAATCTGCCGGGCAGGAAGGA
>WNV-CXbar_0007772_x1
AAATCTGCGACGATTCCTGGACGTAAAC
>WNV-CXbar_0007773_x1
AAATCTGCGGAGAGTTGTTAC
>WNV-CXbar_0007774_x1
AAATCTGCGGCCTGTGAA
>WNV-CXbar_0007775_x1
AAATCTGGAACGACGACGGGTTC
>WNV-CXbar_0007776_x1
AAATCTGGAACGTGGAAAAGAAAAGA
>WNV-CXbar_0007777_x1
AAATCTGGAAGCACTGTAAGGC
>WNV-CXbar_0007778_x1
AAATCTGGAAGCGAAGTCGGATAGGCT
>WNV-CXbar_0007779_x2
AAATCTGGACGGTATCTAGTGCGGCTTT
>WNV-CXbar_0007780_x1
AAATCTGGAGCAACATTTGAATAGG
>WNV-CXbar_0007781_x1
AAATCTGGATAATTTTGTTGATC
>WNV-CXbar_0007782_x1
AAATCTGGATTGTTGCACTGGCGGC
>WNV-CXbar_0007783_x1
AAATCTGGATTTGCGAGAATGGC
>WNV-CXbar_0007784_x1
AAATCTGGCAGTTTAGGGTGAGTAAAC
>WNV-CXbar_0007785_x2
AAATCTGGCGCTTGAGACACGAAC
>WNV-CXbar_0007786_x2
AAATCTGGGGCGTCGAGC
>WNV-CXbar_0007787_x1
AAATCTGGTAGTCCACGCTGTAAAC
>WNV-CXbar_0007788_x1
AAATCTGGTGCTTTACGAGC
>WNV-CXbar_0007789_x1
AAATCTGGTGGCCAGTGGC
>WNV-CXbar_0007790_x1
AAATCTGTAGGGTCGAGAA
>WNV-CXbar_0007791_x2
AAATCTGTAGGGTCGAGAAC
>WNV-CXbar_0007792_x1
AAATCTGTATCTTCTGAAGGAAT
>WNV-CXbar_0007793_x1
AAATCTGTATCTTGAGGC
>WNV-CXbar_0007794_x1
AAATCTGTCAGCCCAAGTGTC
>WNV-CXbar_0007795_x1
AAATCTGTCAGCTAACAAGGC
>WNV-CXbar_0007796_x1
AAATCTGTCCACCGGTGGAC
>WNV-CXbar_0007797_x1
AAATCTGTCGCGGCTCTGTTGGC
>WNV-CXbar_0007798_x1
AAATCTGTGGGTGGGAAGAATCGGAAG
>WNV-CXbar_0007799_x1
AAATCTGTTCCCAAAAAGTAGCCC
>WNV-CXbar_0007800_x1
AAATCTGTTGCCTGGAGC
>WNV-CXbar_0007801_x1
AAATCTTAAAAAGGCTGTAAC
>WNV-CXbar_0007802_x1
AAATCTTACTGACCTACTAAC
>WNV-CXbar_0007803_x1
AAATCTTATGGATGGGATAAAC
>WNV-CXbar_0007804_x4
AAATCTTCACTGTTGATGTCTACGGC
>WNV-CXbar_0007805_x1
AAATCTTCAGAGACGTGGAC
>WNV-CXbar_0007806_x1
AAATCTTCAGTTCTGTGAC
>WNV-CXbar_0007807_x1
AAATCTTCGAAAGGCAGAGC
>WNV-CXbar_0007808_x2
AAATCTTCGGGAAGTAAAC
>WNV-CXbar_0007809_x1
AAATCTTCGTAACTTGTGGCGC
>WNV-CXbar_0007810_x1
AAATCTTGTATGTGGAAGGGC
>WNV-CXbar_0007811_x1
AAATCTTGTCGTGATACGG
>WNV-CXbar_0007812_x1
AAATCTTGTTCTTTTGGCACAGTTCAC
>WNV-CXbar_0007813_x1
AAATCTTTGCCAGTGCCGTCGCGACGTG
>WNV-CXbar_0007814_x1
AAATCTTTTGACCAGTAACC
>WNV-CXbar_0007815_x1
AAATCTTTTTTGTATGGAGCGTGG
>WNV-CXbar_0007816_x1
AAATCTTTTTTGTATGGAGCGTGGACA
>WNV-CXbar_0007817_x2
AAATCTTTTTTGTATGGATCGTGGAC
>WNV-CXbar_0007818_x1
AAATGAAAAAGTGACTATAAAAAC
>WNV-CXbar_0007819_x1
AAATGAAAAATGACAGGAGGC
>WNV-CXbar_0007820_x2
AAATGAAAAATGACAGTAGGC
>WNV-CXbar_0007821_x1
AAATGAAAAATGACATTAGGC
>WNV-CXbar_0007822_x1
AAATGAAAACTCTGGAACAAAC
>WNV-CXbar_0007823_x1
AAATGAAAAGTGACAGTAGGC
>WNV-CXbar_0007824_x1
AAATGAAACAATTGGCACGTAGAC
>WNV-CXbar_0007825_x1
AAATGAAACAGAACAGCAGAACG
>WNV-CXbar_0007826_x1
AAATGAAACAGAACAGCAGAACGG
>WNV-CXbar_0007827_x1
AAATGAAACCTTGGTGGTAGTTGAGAC
>WNV-CXbar_0007828_x1
AAATGAAACGGACGAGGAGAC
>WNV-CXbar_0007829_x1
AAATGAAAGAACTTGAAAAAATGGAGGC
>WNV-CXbar_0007830_x1
AAATGAAAGGAACTGTACGGC
>WNV-CXbar_0007831_x1
AAATGAAATCGTTCCCGTTGAA
>WNV-CXbar_0007832_x1
AAATGAAATGAGGTGTGAAC
>WNV-CXbar_0007833_x1
AAATGAAATGCACTTTTGGTGG
>WNV-CXbar_0007834_x1
AAATGAAATGGAACGAGC
>WNV-CXbar_0007835_x1
AAATGAAATGGTCTAGTCTTAGAC
>WNV-CXbar_0007836_x1
AAATGAACATCAACAACGGAACGGAAC
>WNV-CXbar_0007837_x1
AAATGAACCATGGAACCGACGCAGGAC
>WNV-CXbar_0007838_x1
AAATGAACCTTCGGCTTAAAC
>WNV-CXbar_0007839_x1
AAATGAACTATCTGGTACG
>WNV-CXbar_0007840_x1
AAATGAACTGCAAGCGTTGTGAT
>WNV-CXbar_0007841_x2
AAATGAAGAACTAAAGAGC
>WNV-CXbar_0007842_x1
AAATGAAGAAGGAGTCTGA
>WNV-CXbar_0007843_x1
AAATGAAGACTCGATTGAAC
>WNV-CXbar_0007844_x1
AAATGAAGAGATTGGAGC
>WNV-CXbar_0007845_x1
AAATGAAGAGCCGGTTGAGCAAGCAG
>WNV-CXbar_0007846_x1
AAATGAAGAGCTGAGAAAC
>WNV-CXbar_0007847_x1
AAATGAAGAGCTGAGAAACTTCCCGA
>WNV-CXbar_0007848_x3
AAATGAAGATCGGCCTGTGCGC
>WNV-CXbar_0007849_x1
AAATGAAGATCGGCCTTTGC
>WNV-CXbar_0007850_x1
AAATGAAGCACTCACACAAGCCGGACG
>WNV-CXbar_0007851_x2
AAATGAAGCATGAATCGAGAC
>WNV-CXbar_0007852_x1
AAATGAAGCGAAGGAGAGCAAGCAAG
>WNV-CXbar_0007853_x3
AAATGAAGCTTGTAGGTATTGATAGAC
>WNV-CXbar_0007854_x1
AAATGAAGGAAAAGATCGCGGA
>WNV-CXbar_0007855_x1
AAATGAAGGAAATGGTAAC
>WNV-CXbar_0007856_x3
AAATGAAGGGACCTCGCGGAAC
>WNV-CXbar_0007857_x1
AAATGAAGGTTGGCTGTGGCTCGAGC
>WNV-CXbar_0007858_x1
AAATGAAGTCGGTGGACCGGAC
>WNV-CXbar_0007859_x1
AAATGAAGTGCTAGATTGAAC
>WNV-CXbar_0007860_x3
AAATGAATCTAAGAAGAGTAGAAC
>WNV-CXbar_0007861_x1
AAATGAATGGTGTACCTGCAAC
>WNV-CXbar_0007862_x1
AAATGAATTACGGTGTAAC
>WNV-CXbar_0007863_x1
AAATGAATTGAAAGCGACTTGCAGAC
>WNV-CXbar_0007864_x1
AAATGAATTGATGATGTAGCAGCAGAAA
>WNV-CXbar_0007865_x1
AAATGAATTGCTGAAAAC
>WNV-CXbar_0007866_x1
AAATGACAAAAATGACAAAAATGA
>WNV-CXbar_0007867_x1
AAATGACAAAATGACCAAAATGACC
>WNV-CXbar_0007868_x1
AAATGACAATGGAAATAGGC
>WNV-CXbar_0007869_x1
AAATGACACTCGGTATGATTTGGAC
>WNV-CXbar_0007870_x1
AAATGACACTGGTCAACGGAAT
>WNV-CXbar_0007871_x1
AAATGACAGCTTATGAACACGTATGA
>WNV-CXbar_0007872_x1
AAATGACATTTGTCCTCATGGAAGAA
>WNV-CXbar_0007873_x2
AAATGACCAAAATGACCAAAAAGAC
>WNV-CXbar_0007874_x1
AAATGACCAAAATGACCAAAATGAC
>WNV-CXbar_0007875_x1
AAATGACCAAAATGACCAAAATGACC
>WNV-CXbar_0007876_x1
AAATGACCAAAGTGACCAAAATGA
>WNV-CXbar_0007877_x1
AAATGACCAAAGTGACCAAAATGACC
>WNV-CXbar_0007878_x2
AAATGACCAAGGGTACCTC
>WNV-CXbar_0007879_x1
AAATGACCAAGGGTACCTCCA
>WNV-CXbar_0007880_x1
AAATGACCAGCTCGAGTGACGCGTTC
>WNV-CXbar_0007881_x1
AAATGACCCGCACTTCCTAAC
>WNV-CXbar_0007882_x1
AAATGACCGGCACTTCCTAAC
>WNV-CXbar_0007883_x2
AAATGACCGGCACTTCCTAACC
>WNV-CXbar_0007884_x1
AAATGACCTGGTAAGCGGTCTCGTAGAC
>WNV-CXbar_0007885_x1
AAATGACGAAGAACGAACCAGTGGACCA
>WNV-CXbar_0007886_x1
AAATGACGACTCGTGGTGTGGAA
>WNV-CXbar_0007887_x1
AAATGACGAGATTGGATGCAAC
>WNV-CXbar_0007888_x1
AAATGACGCAAAACAAAAAC
>WNV-CXbar_0007889_x1
AAATGACGCGCAACAACCGAAGC
>WNV-CXbar_0007890_x1
AAATGACGCTGGTTTGTAAC
>WNV-CXbar_0007891_x1
AAATGACGGAACGGAACTGGAGAC
>WNV-CXbar_0007892_x1
AAATGACGGTCGCCGGATGGGGCC
>WNV-CXbar_0007893_x1
AAATGACGTCACGGTGTAAAAC
>WNV-CXbar_0007894_x1
AAATGACGTGACATTTGAGGGC
>WNV-CXbar_0007895_x1
AAATGACGTTCGACCACCAAC
>WNV-CXbar_0007896_x1
AAATGACTGAAAGAGAAGGGG
>WNV-CXbar_0007897_x1
AAATGACTGAAAGAGAAGGGGG
>WNV-CXbar_0007898_x1
AAATGACTGAACGCGAAC
>WNV-CXbar_0007899_x1
AAATGACTGCATCAAGACGATTAC
>WNV-CXbar_0007900_x1
AAATGACTGCCTGGAGAGC
>WNV-CXbar_0007901_x1
AAATGACTGGATTTGAATTC
>WNV-CXbar_0007902_x1
AAATGACTGGGCAGAGGA
>WNV-CXbar_0007903_x1
AAATGACTGGTAAGACGGAAAGC
>WNV-CXbar_0007904_x1
AAATGACTGTATCTCGAAGGCGTTGCA
>WNV-CXbar_0007905_x1
AAATGACTGTATCTCGAAGGCGTTGCAT
>WNV-CXbar_0007906_x1
AAATGACTTAAATGACCAAAATGACC
>WNV-CXbar_0007907_x1
AAATGACTTCGGTTGACAGAAC
>WNV-CXbar_0007908_x1
AAATGACTTTGACTTGGCCGAC
>WNV-CXbar_0007909_x1
AAATGAGAACTTTGAGGACTGAAGG
>WNV-CXbar_0007910_x1
AAATGAGAAGAAGGAAAAAAC
>WNV-CXbar_0007911_x1
AAATGAGAAGAGCTAAGAAC
>WNV-CXbar_0007912_x1
AAATGAGACAAAAGTGGC
>WNV-CXbar_0007913_x1
AAATGAGACTGGTGGAAAC
>WNV-CXbar_0007914_x1
AAATGAGAGGAAAACGGTGAGAC
>WNV-CXbar_0007915_x1
AAATGAGAGGAGTTTAGAC
>WNV-CXbar_0007916_x1
AAATGAGAGTGAGAGATAACAGGTCC
>WNV-CXbar_0007917_x1
AAATGAGATATCTGCTGCTGGTAGCAGC
>WNV-CXbar_0007918_x1
AAATGAGATCCGGATATATGTGAAAAC
>WNV-CXbar_0007919_x1
AAATGAGATCCGTATTTATGTTAAAAC
>WNV-CXbar_0007920_x2
AAATGAGATGTGAAGCAAAGACGAA
>WNV-CXbar_0007921_x1
AAATGAGATTGAGCGATAA
>WNV-CXbar_0007922_x13
AAATGAGATTGAGCGATAAC
>WNV-CXbar_0007923_x2
AAATGAGATTGAGCGATAACAGGTC
>WNV-CXbar_0007924_x1
AAATGAGATTGAGCGATAACAGGTCC
>WNV-CXbar_0007925_x1
AAATGAGCACTGAAAAAC
>WNV-CXbar_0007926_x1
AAATGAGCATCACCGGCTGCGATGAAC
>WNV-CXbar_0007927_x1
AAATGAGCATCACCGGCTGCGCTGAAA
>WNV-CXbar_0007928_x6
AAATGAGCATCACCGGCTGCGCTGAAC
>WNV-CXbar_0007929_x1
AAATGAGCATCACCGGCTGCGCTGACC
>WNV-CXbar_0007930_x1
AAATGAGCGGAATTGTCTGGAGAAC
>WNV-CXbar_0007931_x1
AAATGAGCGGAGCAAGCAGACCA
>WNV-CXbar_0007932_x1
AAATGAGCGGTTTTTGAAAAC
>WNV-CXbar_0007933_x1
AAATGAGCTCCAACAGGCA
>WNV-CXbar_0007934_x1
AAATGAGCTCTGGCAACGAGAAGA
>WNV-CXbar_0007935_x1
AAATGAGCTCTGGCAAGGAGAA
>WNV-CXbar_0007936_x1
AAATGAGCTCTGGCAAGGAGAAG
>WNV-CXbar_0007937_x1
AAATGAGCTCTGGCAAGGAGAAGA
>WNV-CXbar_0007938_x1
AAATGAGCTCTGGCAAGGAGAAGAA
>WNV-CXbar_0007939_x3
AAATGAGCTCTGGCAAGGAGAAGAACA
>WNV-CXbar_0007940_x1
AAATGAGCTTTATCGCTGTAAAC
>WNV-CXbar_0007941_x4
AAATGAGGAAATGTGTAC
>WNV-CXbar_0007942_x1
AAATGAGGACACAATTGAC
>WNV-CXbar_0007943_x1
AAATGAGGCGAGAGTGCAACTGGGAC
>WNV-CXbar_0007944_x1
AAATGAGGCTGGGACTGGATGAAC
>WNV-CXbar_0007945_x1
AAATGAGGGGCTTAGAAC
>WNV-CXbar_0007946_x1
AAATGAGGGGTTATGTTAAC
>WNV-CXbar_0007947_x2
AAATGAGGGTGAGTTAAC
>WNV-CXbar_0007948_x1
AAATGAGTAGGGGTGGTAGTGC
>WNV-CXbar_0007949_x1
AAATGAGTCAGAAAATAAC
>WNV-CXbar_0007950_x1
AAATGAGTGAAAGTGAGAGC
>WNV-CXbar_0007951_x1
AAATGATAACGATCGGAATCTGTTGGC
>WNV-CXbar_0007952_x1
AAATGATAAGGGTTGAACAATAAG
>WNV-CXbar_0007953_x1
AAATGATAGAACAGAAGGAACTGGAC
>WNV-CXbar_0007954_x1
AAATGATAGCTGGCTCTCACTGAC
>WNV-CXbar_0007955_x1
AAATGATCCTGTCGGCCT
>WNV-CXbar_0007956_x2
AAATGATCGGCACCGTAAC
>WNV-CXbar_0007957_x1
AAATGATCGTGAAATAAAT
>WNV-CXbar_0007958_x1
AAATGATGACGACGACGAAGACGAGGAC
>WNV-CXbar_0007959_x1
AAATGATGACTTTCTGGCTATATTTCA
>WNV-CXbar_0007960_x1
AAATGATGAGAGCGCCTCGTGT
>WNV-CXbar_0007961_x1
AAATGATGAGAGTGCATCGTGTTC
>WNV-CXbar_0007962_x1
AAATGATGAGAGTGCCTC
>WNV-CXbar_0007963_x1
AAATGATGAGAGTGCCTCGTG
>WNV-CXbar_0007964_x2
AAATGATGAGAGTGCCTCGTGT
>WNV-CXbar_0007965_x8
AAATGATGAGAGTGCCTCGTGTTC
>WNV-CXbar_0007966_x1
AAATGATGCGAGACAAGAAC
>WNV-CXbar_0007967_x1
AAATGATGCGTTCGGCTTTAGCAC
>WNV-CXbar_0007968_x1
AAATGATGCTATATTCGACATGTACAAC
>WNV-CXbar_0007969_x1
AAATGATGGCCCGTGTGC
>WNV-CXbar_0007970_x1
AAATGATGGTGAAGTATGTGAA
>WNV-CXbar_0007971_x1
AAATGATGGTTTGAGTTTTGGC
>WNV-CXbar_0007972_x8
AAATGATGTTTTGCTTATAAC
>WNV-CXbar_0007973_x2
AAATGATTAGAACCCGAGAGAAGAG
>WNV-CXbar_0007974_x1
AAATGATTAGAACCCGAGAGAAGAGCT
>WNV-CXbar_0007975_x1
AAATGATTGCGGCACCGGTGCAGGGC
>WNV-CXbar_0007976_x1
AAATGATTGTCGACTTGGAA
>WNV-CXbar_0007977_x1
AAATGATTTTGTAGGACTCTCGGGAAC
>WNV-CXbar_0007978_x1
AAATGCAAAAGAGTTTTGTGCGAC
>WNV-CXbar_0007979_x1
AAATGCAAAAGTTGGCCTCGAAGAGC
>WNV-CXbar_0007980_x1
AAATGCAAACGATCCGTCGGCTG
>WNV-CXbar_0007981_x1
AAATGCAAAGTACCCAGTGTAGAC
>WNV-CXbar_0007982_x3
AAATGCAAAGTACCCCGTGTAGAC
>WNV-CXbar_0007983_x1
AAATGCAAGTTCGGACGTCAGATC
>WNV-CXbar_0007984_x1
AAATGCAATCGGCGACGTAAGGTC
>WNV-CXbar_0007985_x1
AAATGCAATGGGAGAAAGAAGGGTAAC
>WNV-CXbar_0007986_x1
AAATGCACAAAATCGGCCGACTTAGT
>WNV-CXbar_0007987_x1
AAATGCACAGGACCGTAACCTGGGAGA
>WNV-CXbar_0007988_x1
AAATGCACATGATGACACTAAGG
>WNV-CXbar_0007989_x1
AAATGCACCGATGCGCCATGTATGTTC
>WNV-CXbar_0007990_x1
AAATGCACGGTCAATGAC
>WNV-CXbar_0007991_x1
AAATGCACGTAAGACATGTAAGCACGA
>WNV-CXbar_0007992_x2
AAATGCACTATCTGGGACGAC
>WNV-CXbar_0007993_x1
AAATGCACTATCTGGTACGA
>WNV-CXbar_0007994_x1
AAATGCACTATCTGGTACGAAT
>WNV-CXbar_0007995_x60
AAATGCACTATCTGGTACGAC
>WNV-CXbar_0007996_x3
AAATGCACTATCTGGTACGACA
>WNV-CXbar_0007997_x1
AAATGCACTATCTGGTACGACC
>WNV-CXbar_0007998_x2
AAATGCACTGAGAAGCGATGTACC
>WNV-CXbar_0007999_x1
AAATGCAGAAATAAGATTCAAGAGC
>WNV-CXbar_0008000_x1
AAATGCAGAGAATTATGAAC
>WNV-CXbar_0008001_x1
AAATGCAGATGAAAGCTAGTGTGC
>WNV-CXbar_0008002_x1
AAATGCAGCGTGGGTTGTCAAAC
>WNV-CXbar_0008003_x3
AAATGCAGCTTGTTGGATT
>WNV-CXbar_0008004_x1
AAATGCAGGAACCTCGCGGAAC
>WNV-CXbar_0008005_x1
AAATGCAGGCACCTCGCGGAAC
>WNV-CXbar_0008006_x6
AAATGCAGGGAACTCGCGGAAC
>WNV-CXbar_0008007_x2
AAATGCAGGGACATCGCGGAAC
>WNV-CXbar_0008008_x1
AAATGCAGGGACCACGCGGAAC
>WNV-CXbar_0008009_x1
AAATGCAGGGACCCCGCGGAAC
>WNV-CXbar_0008010_x2
AAATGCAGGGACCGCGCGGAAC
>WNV-CXbar_0008011_x3
AAATGCAGGGACCTAGCGGAAC
>WNV-CXbar_0008012_x3
AAATGCAGGGACCTCACGGAAC
>WNV-CXbar_0008013_x5
AAATGCAGGGACCTCGAGGAAC
>WNV-CXbar_0008014_x4
AAATGCAGGGACCTCGCAGAAC
>WNV-CXbar_0008015_x1
AAATGCAGGGACCTCGCG
>WNV-CXbar_0008016_x1
AAATGCAGGGACCTCGCGAAAC
>WNV-CXbar_0008017_x1
AAATGCAGGGACCTCGCGCAAC
>WNV-CXbar_0008018_x14
AAATGCAGGGACCTCGCGG
>WNV-CXbar_0008019_x39
AAATGCAGGGACCTCGCGGA
>WNV-CXbar_0008020_x1
AAATGCAGGGACCTCGCGGAA
>WNV-CXbar_0008021_x5
AAATGCAGGGACCTCGCGGAAA
>WNV-CXbar_0008022_x1682
AAATGCAGGGACCTCGCGGAAC
>WNV-CXbar_0008023_x2
AAATGCAGGGACCTCGCGGAACA
>WNV-CXbar_0008024_x47
AAATGCAGGGACCTCGCGGAACC
>WNV-CXbar_0008025_x1
AAATGCAGGGACCTCGCGGAACCTGTGC
>WNV-CXbar_0008026_x1
AAATGCAGGGACCTCGCGGAACTCAAC
>WNV-CXbar_0008027_x2
AAATGCAGGGACCTCGCGGAAG
>WNV-CXbar_0008028_x1
AAATGCAGGGACCTCGCGGAGC
>WNV-CXbar_0008029_x1
AAATGCAGGGACCTCGCGGAGCC
>WNV-CXbar_0008030_x1
AAATGCAGGGACCTCGCGGAT
>WNV-CXbar_0008031_x1
AAATGCAGGGACCTCGCGGATC
>WNV-CXbar_0008032_x1
AAATGCAGGGACCTCGCGGC
>WNV-CXbar_0008033_x1
AAATGCAGGGACCTCGCGGCA
>WNV-CXbar_0008034_x7
AAATGCAGGGACCTCGCGGCAC
>WNV-CXbar_0008035_x1
AAATGCAGGGACCTCGCGGGAC
>WNV-CXbar_0008036_x1
AAATGCAGGGACCTCGCTGAAC
>WNV-CXbar_0008037_x2
AAATGCAGGGACCTCGGGGAAC
>WNV-CXbar_0008038_x4
AAATGCAGGGACCTCGTGGAAC
>WNV-CXbar_0008039_x3
AAATGCAGGGACCTCTCGGAAC
>WNV-CXbar_0008040_x1
AAATGCAGGGACTTCGCGGAAC
>WNV-CXbar_0008041_x1
AAATGCAGGGAGCTCGCGGAAC
>WNV-CXbar_0008042_x1
AAATGCAGGGATCTCGCGGAAC
>WNV-CXbar_0008043_x1
AAATGCAGGGCACGATGTCGCTGAGCTC
>WNV-CXbar_0008044_x1
AAATGCAGGGCCCTCGCGGAAC
>WNV-CXbar_0008045_x1
AAATGCAGGGGTGGACTTAGCAT
>WNV-CXbar_0008046_x1
AAATGCAGGTAAAATTGTTTTGTGGAC
>WNV-CXbar_0008047_x1
AAATGCAGGTACCTCGCAGAAC
>WNV-CXbar_0008048_x1
AAATGCAGGTACCTCGCGGAAA
>WNV-CXbar_0008049_x1
AAATGCAGGTACCTCGCGGAAC
>WNV-CXbar_0008050_x2
AAATGCAGTGACCTCGCGGAAC
>WNV-CXbar_0008051_x1
AAATGCAGTTACCTCTCGGAAA
>WNV-CXbar_0008052_x1
AAATGCATAGTTACGTAACGAC
>WNV-CXbar_0008053_x1
AAATGCATCAAGAACGAGGCTGGAGGC
>WNV-CXbar_0008054_x1
AAATGCATCAATTGGACGAGTGGA
>WNV-CXbar_0008055_x2
AAATGCATCAGATGGTTTGTGTAAAC
>WNV-CXbar_0008056_x1
AAATGCATCCGACCTGTTGACC
>WNV-CXbar_0008057_x1
AAATGCATCGAACATAACTGAAAC
>WNV-CXbar_0008058_x1
AAATGCATCGAATCGAAAGAGTAAAAC
>WNV-CXbar_0008059_x1
AAATGCATCGCGACCTGTGGAGAGACA
>WNV-CXbar_0008060_x4
AAATGCATCGCGCGGGGC
>WNV-CXbar_0008061_x1
AAATGCATCGCGCGGGGCA
>WNV-CXbar_0008062_x1
AAATGCATCGCGCGGGGCAA
>WNV-CXbar_0008063_x4
AAATGCATCGCGCGGGGCAAAC
>WNV-CXbar_0008064_x1
AAATGCATCGCGCGGGGCAAACT
>WNV-CXbar_0008065_x1
AAATGCATCGCGCGGGGCAAACTC
>WNV-CXbar_0008066_x1
AAATGCATCGCGCGGGGCAAACTCC
>WNV-CXbar_0008067_x1
AAATGCATCGCGCGGGGCAAACTCCAG
>WNV-CXbar_0008068_x1
AAATGCATCGCGGGCGGCGAAGAC
>WNV-CXbar_0008069_x1
AAATGCATCGCGGGCGGCGAAGCC
>WNV-CXbar_0008070_x1
AAATGCATCGGATAGTGGCCAACAG
>WNV-CXbar_0008071_x1
AAATGCATGAACGAGACCGAGACC
>WNV-CXbar_0008072_x1
AAATGCATGCAGGTCGTCGAC
>WNV-CXbar_0008073_x1
AAATGCATGGAGGATCAC
>WNV-CXbar_0008074_x1
AAATGCATGTAATGATGAC
>WNV-CXbar_0008075_x1
AAATGCATTTCCGATCGGTTCCTAGCAC
>WNV-CXbar_0008076_x1
AAATGCCAAATCTAGCAACGGA
>WNV-CXbar_0008077_x1
AAATGCCACGTTGAAGTCGAGC
>WNV-CXbar_0008078_x1
AAATGCCAGCAAAGGATTGCGAAAC
>WNV-CXbar_0008079_x2
AAATGCCAGCGATGCACCTCGGAC
>WNV-CXbar_0008080_x1
AAATGCCAGCGATGCGCCTCGGAC
>WNV-CXbar_0008081_x1
AAATGCCATGACCAAGCTTGAAC
>WNV-CXbar_0008082_x1
AAATGCCATTTCAGCTGAGTTTGAAC
>WNV-CXbar_0008083_x1
AAATGCCCAGACCGACGGTGAGAAC
>WNV-CXbar_0008084_x1
AAATGCCGAGGAGGCCTGGGGC
>WNV-CXbar_0008085_x1
AAATGCCGCAGACCAAGTCATCGAAC
>WNV-CXbar_0008086_x1
AAATGCCGGCGGGCAATCGAGC
>WNV-CXbar_0008087_x2
AAATGCCGGGACCTCGCGGAAC
>WNV-CXbar_0008088_x1
AAATGCCGGGACCTCGCGGCAC
>WNV-CXbar_0008089_x7
AAATGCCTCGTCATCTAATTAGTGAC
>WNV-CXbar_0008090_x1
AAATGCCTTCGGTGGGCGTAGCC
>WNV-CXbar_0008091_x1
AAATGCCTTTTTGACGGTGTCTGGAC
>WNV-CXbar_0008092_x1
AAATGCCTTTTTGAGACAAAATGGAC
>WNV-CXbar_0008093_x1
AAATGCGAAGAGTGCTGA
>WNV-CXbar_0008094_x1
AAATGCGAGAGTGTGGTTTGAGAAA
>WNV-CXbar_0008095_x1
AAATGCGAGCAGGAAGGTAGAC
>WNV-CXbar_0008096_x1
AAATGCGCATACCACAAC
>WNV-CXbar_0008097_x1
AAATGCGCCGGCTGGAGCAGGAGAG
>WNV-CXbar_0008098_x1
AAATGCGCGGACGAAAGTC
>WNV-CXbar_0008099_x1
AAATGCGCGGCAGAATGGGAAC
>WNV-CXbar_0008100_x1
AAATGCGCGGCAGAATGTGAAC
>WNV-CXbar_0008101_x2
AAATGCGCGTAAGAATGTGAAC
>WNV-CXbar_0008102_x1
AAATGCGCGTCAGAATCTGAAC
>WNV-CXbar_0008103_x1
AAATGCGCGTCAGAATGAGAAC
>WNV-CXbar_0008104_x1
AAATGCGCGTCAGAATGTAAAC
>WNV-CXbar_0008105_x3
AAATGCGCGTCAGAATGTGA
>WNV-CXbar_0008106_x8
AAATGCGCGTCAGAATGTGAA
>WNV-CXbar_0008107_x1
AAATGCGCGTCAGAATGTGAAA
>WNV-CXbar_0008108_x210
AAATGCGCGTCAGAATGTGAAC
>WNV-CXbar_0008109_x1
AAATGCGCGTCAGAATGTGAACT
>WNV-CXbar_0008110_x1
AAATGCGCGTCAGAATGTGAACTGC
>WNV-CXbar_0008111_x3
AAATGCGCGTCAGAATGTGAACTGCA
>WNV-CXbar_0008112_x1
AAATGCGCGTCAGAATGTGAACTGCAG
>WNV-CXbar_0008113_x1
AAATGCGCGTCAGAATGTGAACTGCAGG
>WNV-CXbar_0008114_x1
AAATGCGCGTCAGAATGTGACC
>WNV-CXbar_0008115_x1
AAATGCGCGTCAGAATGTGACCTGC
>WNV-CXbar_0008116_x1
AAATGCGCGTCAGAATGTGTTC
>WNV-CXbar_0008117_x1
AAATGCGCTACGGATGAAGC
>WNV-CXbar_0008118_x1
AAATGCGGAGGTCCGCTAACGGTGC
>WNV-CXbar_0008119_x1
AAATGCGGCGGTATCGAC
>WNV-CXbar_0008120_x2
AAATGCGGGGACCTCGCGGAAC
>WNV-CXbar_0008121_x1
AAATGCGGGGACCTCGCGGGAC
>WNV-CXbar_0008122_x1
AAATGCGGTCTTGGTAGTAAC
>WNV-CXbar_0008123_x1
AAATGCGGTTTGAAAGACT
>WNV-CXbar_0008124_x3
AAATGCGGTTTGACACAGTTTAC
>WNV-CXbar_0008125_x1
AAATGCGTAACCGGAAAAGAAG
>WNV-CXbar_0008126_x1
AAATGCGTAACTCTTAGAC
>WNV-CXbar_0008127_x1
AAATGCGTAAGATCATCGGTC
>WNV-CXbar_0008128_x1
AAATGCGTACCGCTGTAAAC
>WNV-CXbar_0008129_x1
AAATGCGTAGAGGCATCGTCTGGAC
>WNV-CXbar_0008130_x1
AAATGCGTAGAGGCATTGTCTGGAC
>WNV-CXbar_0008131_x1
AAATGCGTGATCCCGTGTC
>WNV-CXbar_0008132_x1
AAATGCGTGATGAGGGCAAAGGAC
>WNV-CXbar_0008133_x1
AAATGCGTGTAAAGGGCT
>WNV-CXbar_0008134_x1
AAATGCGTGTGCGGAATGCTGGAAAATC
>WNV-CXbar_0008135_x1
AAATGCGTTACAGTCAAGGGGTAGGACA
>WNV-CXbar_0008136_x1
AAATGCGTTACGTGGCTG
>WNV-CXbar_0008137_x1
AAATGCGTTACGTGGCTGCATACC
>WNV-CXbar_0008138_x1
AAATGCGTTAGGTCAAGTGC
>WNV-CXbar_0008139_x2
AAATGCTAAATGGAGTAGCGC
>WNV-CXbar_0008140_x1
AAATGCTAACTTGGTCTAGA
>WNV-CXbar_0008141_x1
AAATGCTAGACGAAACAAC
>WNV-CXbar_0008142_x2
AAATGCTATCACCGAACAAAAAC
>WNV-CXbar_0008143_x1
AAATGCTATCCTTTTATG
>WNV-CXbar_0008144_x1
AAATGCTATCGAGATGGGAGGAC
>WNV-CXbar_0008145_x1
AAATGCTCATTTAGTCAGGAT
>WNV-CXbar_0008146_x21
AAATGCTCATTTAGTCGG
>WNV-CXbar_0008147_x1
AAATGCTCATTTAGTCGGG
>WNV-CXbar_0008148_x2
AAATGCTCATTTAGTCGGGATTATGGA
>WNV-CXbar_0008149_x5
AAATGCTCATTTAGTCGGGATTATGGAT
>WNV-CXbar_0008150_x2
AAATGCTCCGCTTCGGCACGAAC
>WNV-CXbar_0008151_x1
AAATGCTCGCTGGACTGACAAGC
>WNV-CXbar_0008152_x1
AAATGCTCGGAAACGGCAGGTTGGAGGC
>WNV-CXbar_0008153_x1
AAATGCTCGGAAGAGGACATATC
>WNV-CXbar_0008154_x1
AAATGCTCGGCAAGTGGGACGACAAGT
>WNV-CXbar_0008155_x1
AAATGCTCGGTCAGTGGA
>WNV-CXbar_0008156_x1
AAATGCTCTTTCGGTTGAC
>WNV-CXbar_0008157_x1
AAATGCTGACTGCACCCCTGATGACGGT
>WNV-CXbar_0008158_x1
AAATGCTGAGCGAAAGAT
>WNV-CXbar_0008159_x1
AAATGCTGATAATTGAGGAGCTGGGGCA
>WNV-CXbar_0008160_x1
AAATGCTGGAAACGATGCTGCTGCAGC
>WNV-CXbar_0008161_x1
AAATGCTGGAATAATAAC
>WNV-CXbar_0008162_x2
AAATGCTGGATTGGTTTGAC
>WNV-CXbar_0008163_x1
AAATGCTGGCACTGGGAAAAT
>WNV-CXbar_0008164_x1
AAATGCTGGGACCTCGCGGAAC
>WNV-CXbar_0008165_x1
AAATGCTGGTCTCCTGTTTGGTGC
>WNV-CXbar_0008166_x1
AAATGCTGGTGGACGACATCGGGCACG
>WNV-CXbar_0008167_x3
AAATGCTGGTGGACGACATCGGGGACG
>WNV-CXbar_0008168_x1
AAATGCTGTTGATCCGCTGTGTACGGAG
>WNV-CXbar_0008169_x1
AAATGCTGTTTTGAAGGTCTCGGGAC
>WNV-CXbar_0008170_x1
AAATGCTGTTTTGACGGACAAAGAGCC
>WNV-CXbar_0008171_x1
AAATGCTTAGGACCAAAAATGTAAC
>WNV-CXbar_0008172_x1
AAATGCTTCACCGGTGGGGAC
>WNV-CXbar_0008173_x2
AAATGCTTGGAGTTAGGATGCTGATGC
>WNV-CXbar_0008174_x1
AAATGCTTTAATTGCGGTGTATTAC
>WNV-CXbar_0008175_x1
AAATGCTTTGCGCCTTAGATATT
>WNV-CXbar_0008176_x2
AAATGCTTTGGATGCGGTTTGA
>WNV-CXbar_0008177_x2
AAATGCTTTTAATTGTGTGCGTATG
>WNV-CXbar_0008178_x1
AAATGGAAAGGATTCGGC
>WNV-CXbar_0008179_x1
AAATGGAAAGTGTTGGAAAAGTGGAAC
>WNV-CXbar_0008180_x1
AAATGGAAATCTCAGCTATCTAGACC
>WNV-CXbar_0008181_x1
AAATGGAAATTGAAGAACGATGGAA
>WNV-CXbar_0008182_x1
AAATGGAAATTGAGTCGAGATGTGAC
>WNV-CXbar_0008183_x1
AAATGGAACCGGAAGTAAAAC
>WNV-CXbar_0008184_x1
AAATGGAACCTGTGCGGCGTC
>WNV-CXbar_0008185_x1
AAATGGAACGAGTCGGACCAGGTGGAC
>WNV-CXbar_0008186_x1
AAATGGAACGCCAGGACGAGA
>WNV-CXbar_0008187_x1
AAATGGAACGGGCCGAGCAGGAGA
>WNV-CXbar_0008188_x1
AAATGGAACGGGCCGAGCAGGAGAA
>WNV-CXbar_0008189_x1
AAATGGAACGTTGGAACGGTC
>WNV-CXbar_0008190_x1
AAATGGAAGAATCGACCGCAAGTGAGC
>WNV-CXbar_0008191_x1
AAATGGAAGGCAGGAACTGGACTC
>WNV-CXbar_0008192_x2
AAATGGAAGGCAGGACTTGGA
>WNV-CXbar_0008193_x12
AAATGGAAGGCAGGACTTGGAC
>WNV-CXbar_0008194_x2
AAATGGAAGGCAGGACTTGGACT
>WNV-CXbar_0008195_x3
AAATGGAAGGCAGGACTTGGACTC
>WNV-CXbar_0008196_x1
AAATGGAAGGGAAAGAAAC
>WNV-CXbar_0008197_x1
AAATGGAAGGTTGTTTTAAC
>WNV-CXbar_0008198_x1
AAATGGAATCAGCATGAGTAGGCC
>WNV-CXbar_0008199_x1
AAATGGAATTAGAATCTGCTGTTAAAC
>WNV-CXbar_0008200_x1
AAATGGACAAAAGGTCGTATGGTC
>WNV-CXbar_0008201_x1
AAATGGACAATCGCCGTCACGGAGGGC
>WNV-CXbar_0008202_x1
AAATGGACAGAACGTGAAGAAC
>WNV-CXbar_0008203_x1
AAATGGACATGTCTCGTGGTACTTGGAC
>WNV-CXbar_0008204_x1
AAATGGACCAGGCGCTGCGGAC
>WNV-CXbar_0008205_x1
AAATGGACCGAGATTTGATCGAAC
>WNV-CXbar_0008206_x1
AAATGGACCGTGCTGTACA
>WNV-CXbar_0008207_x1
AAATGGACCGTGCTGTACAGAA
>WNV-CXbar_0008208_x1
AAATGGACCGTGCTGTACAGAAG
>WNV-CXbar_0008209_x2
AAATGGACGACGACGATGAGGAC
>WNV-CXbar_0008210_x1
AAATGGACGAGGCCAGGTAGGAC
>WNV-CXbar_0008211_x1
AAATGGACGCCTTCTGTACGAGC
>WNV-CXbar_0008212_x1
AAATGGACGTGCTGGTTGAGC
>WNV-CXbar_0008213_x1
AAATGGACTACTCGGCGAAGAGC
>WNV-CXbar_0008214_x1
AAATGGACTCACACACACAGCAGTA
>WNV-CXbar_0008215_x1
AAATGGACTCTCTGTGTGAGC
>WNV-CXbar_0008216_x1
AAATGGAGAACGACGCCGGAG
>WNV-CXbar_0008217_x1
AAATGGAGCGGATACAGGCGGAACTGGA
>WNV-CXbar_0008218_x1
AAATGGAGCTGGGACTGGATGAACA
>WNV-CXbar_0008219_x2
AAATGGAGGAGGAAGGTAAC
>WNV-CXbar_0008220_x1
AAATGGAGGAGTAAGGCAAGAAGCAGCA
>WNV-CXbar_0008221_x1
AAATGGAGGATGGAAGCAGTAGATGCA
>WNV-CXbar_0008222_x1
AAATGGAGGGTTGTTTGGGTTAGAC
>WNV-CXbar_0008223_x1
AAATGGAGGTTTGACACAGTT
>WNV-CXbar_0008224_x1
AAATGGAGGTTTGACACAGTTC
>WNV-CXbar_0008225_x2
AAATGGAGGTTTGACACAGTTTAAC
>WNV-CXbar_0008226_x1
AAATGGAGTCGTCAAACTTGAGTTCC
>WNV-CXbar_0008227_x1
AAATGGAGTTTTGGAATTTTTGGGC
>WNV-CXbar_0008228_x2
AAATGGATCAACGTTGCCGATACGGAGC
>WNV-CXbar_0008229_x1
AAATGGATCCGGAGGCTCAAT
>WNV-CXbar_0008230_x1
AAATGGATCTCGGATCGTGAT
>WNV-CXbar_0008231_x1
AAATGGATCTGAGCTCAAA
>WNV-CXbar_0008232_x1
AAATGGATCTTTGTCGGTGGCAAGGGC
>WNV-CXbar_0008233_x1
AAATGGATGACACTGTTAGTAAAC
>WNV-CXbar_0008234_x1
AAATGGATGCTGTTACGGCTATTGGAAT
>WNV-CXbar_0008235_x1
AAATGGATGGCGCTTAAGTC
>WNV-CXbar_0008236_x1
AAATGGATGGCTTGGAAGCGTGAGGC
>WNV-CXbar_0008237_x3
AAATGGATGGCTTGGAAGCTTGAGGC
>WNV-CXbar_0008238_x1
AAATGGATGGCTTGGAAGCTTGAGGCGG
>WNV-CXbar_0008239_x1
AAATGGATGTGGCAAGCAA
>WNV-CXbar_0008240_x1
AAATGGATGTTAACTGAAGGCC
>WNV-CXbar_0008241_x1
AAATGGATTCTGAGCGGAGTT
>WNV-CXbar_0008242_x3
AAATGGATTCTGAGCGGAGTTGAC
>WNV-CXbar_0008243_x1
AAATGGCAAAAGTTTCGCGGTTGTAAGC
>WNV-CXbar_0008244_x1
AAATGGCACGGTAGGATTGATGGA
>WNV-CXbar_0008245_x1
AAATGGCAGAAACTTGATCAGTAGAA
>WNV-CXbar_0008246_x1
AAATGGCAGAACGTTAATAAGCAGA
>WNV-CXbar_0008247_x2
AAATGGCAGGGCTTTAATTC
>WNV-CXbar_0008248_x2
AAATGGCAGGGCTTTAATTCAAACGGA
>WNV-CXbar_0008249_x1
AAATGGCAGTAGAGGGTGAAC
>WNV-CXbar_0008250_x1
AAATGGCATGCTTAAACTGAAGGAAA
>WNV-CXbar_0008251_x1
AAATGGCCAAGCGTACCAGGAAA
>WNV-CXbar_0008252_x3
AAATGGCCAAGCTGGGAC
>WNV-CXbar_0008253_x1
AAATGGCCAAGCTGGGACT
>WNV-CXbar_0008254_x1
AAATGGCCACCGCCGGTTTAGATC
>WNV-CXbar_0008255_x1
AAATGGCCACGGAACGCAAGGGAAC
>WNV-CXbar_0008256_x1
AAATGGCCGCCACTGGAAAGGAC
>WNV-CXbar_0008257_x1
AAATGGCCGGCTGTCAAC
>WNV-CXbar_0008258_x1
AAATGGCGAACTCAAAGCTTACGGC
>WNV-CXbar_0008259_x1
AAATGGCGAAGAAGGCAAATCTGGGAGC
>WNV-CXbar_0008260_x1
AAATGGCGACATGTGTCATCTGGC
>WNV-CXbar_0008261_x1
AAATGGCGACGAGGATTGGCGAAAGATC
>WNV-CXbar_0008262_x1
AAATGGCGACGTCGACGGCA
>WNV-CXbar_0008263_x1
AAATGGCGATTTGAAATGAAAC
>WNV-CXbar_0008264_x1
AAATGGCGATTTTGTGGC
>WNV-CXbar_0008265_x2
AAATGGCGCAATTGTTAAC
>WNV-CXbar_0008266_x2
AAATGGCGCATTGAGAGC
>WNV-CXbar_0008267_x1
AAATGGCGCTGACGCTGGGAAC
>WNV-CXbar_0008268_x1
AAATGGCGGAACAAATGAAC
>WNV-CXbar_0008269_x1
AAATGGCGGCGGCTGGAACGAAC
>WNV-CXbar_0008270_x1
AAATGGCGGTGATTGAAGAC
>WNV-CXbar_0008271_x1
AAATGGCGGTGTCAAAGTTAGA
>WNV-CXbar_0008272_x1
AAATGGCGTCCCAAGCGACAGGAAG
>WNV-CXbar_0008273_x1
AAATGGCGTCGTCCCAGGTCGAGC
>WNV-CXbar_0008274_x1
AAATGGCGTCGTTTGTTTAC
>WNV-CXbar_0008275_x1
AAATGGCGTCTCGGGCGTCGCGAGGC
>WNV-CXbar_0008276_x1
AAATGGCTATATCTCGGC
>WNV-CXbar_0008277_x3
AAATGGCTGAAGTTTAGG
>WNV-CXbar_0008278_x1
AAATGGCTGAAGTTTAGGC
>WNV-CXbar_0008279_x1
AAATGGCTGCCGGTTACGTACAAC
>WNV-CXbar_0008280_x1
AAATGGCTGCGGCAAGGGAGACCG
>WNV-CXbar_0008281_x1
AAATGGCTGCGGCAAGTGAGAC
>WNV-CXbar_0008282_x2
AAATGGCTGCGGCAAGTGAGACC
>WNV-CXbar_0008283_x1
AAATGGCTGGAAGGTATGAAC
>WNV-CXbar_0008284_x1
AAATGGCTGGTGTTTTCGATTTGGAGC
>WNV-CXbar_0008285_x1
AAATGGCTGTTCAAGACCAAGGAGGAC
>WNV-CXbar_0008286_x1
AAATGGCTTCTTTGGACA
>WNV-CXbar_0008287_x1
AAATGGCTTGACTGCATGTAAG
>WNV-CXbar_0008288_x1
AAATGGGAACTATGTTGGC
>WNV-CXbar_0008289_x1
AAATGGGAATAACTGCAGAC
>WNV-CXbar_0008290_x1
AAATGGGACAAATTTGACCTCGTTTGAC
>WNV-CXbar_0008291_x1
AAATGGGACGATCTTGTCGGACGAC
>WNV-CXbar_0008292_x1
AAATGGGACGGCGAGGAC
>WNV-CXbar_0008293_x1
AAATGGGAGAAGAGCACTTGTCGAC
>WNV-CXbar_0008294_x1
AAATGGGAGAAGAGCACTTGTTGAC
>WNV-CXbar_0008295_x1
AAATGGGAGACTTTCTGAAC
>WNV-CXbar_0008296_x1
AAATGGGAGATTGGAACTAAAC
>WNV-CXbar_0008297_x1
AAATGGGAGCTTTCGATCGACAAGCAAG
>WNV-CXbar_0008298_x1
AAATGGGATATTTCGGATGAGTGTGC
>WNV-CXbar_0008299_x1
AAATGGGCAAAGCGTTGACAGCA
>WNV-CXbar_0008300_x1
AAATGGGCAGCAGGGGCAGC
>WNV-CXbar_0008301_x2
AAATGGGCAGCGTCGGCGGAC
>WNV-CXbar_0008302_x1
AAATGGGCAGGAAAGAGATTTAGGAA
>WNV-CXbar_0008303_x1
AAATGGGCATGAAAGAAACGATGAGAC
>WNV-CXbar_0008304_x1
AAATGGGCCTGCGTGTGCGAAC
>WNV-CXbar_0008305_x1
AAATGGGCCTGGGACTGGATGAAC
>WNV-CXbar_0008306_x1
AAATGGGCTACAGCAGAG
>WNV-CXbar_0008307_x1
AAATGGGCTCTCGGTAAAG
>WNV-CXbar_0008308_x1
AAATGGGCTGTAATGGGAGAGGGCC
>WNV-CXbar_0008309_x1
AAATGGGGATGGGACTGGATGAAC
>WNV-CXbar_0008310_x1
AAATGGGGATTGGTGATTGCGG
>WNV-CXbar_0008311_x1
AAATGGGGCCGGGACTGGATGAAC
>WNV-CXbar_0008312_x1
AAATGGGGCCGGGACTGGATGACC
>WNV-CXbar_0008313_x2
AAATGGGGCGAGTATGAAC
>WNV-CXbar_0008314_x1
AAATGGGGCGGGGACTGGATGAAC
>WNV-CXbar_0008315_x1
AAATGGGGCTGGACTGGATGAACAG
>WNV-CXbar_0008316_x1
AAATGGGGCTGGGAATGGATGAAC
>WNV-CXbar_0008317_x1
AAATGGGGCTGGGACAGGATGAAC
>WNV-CXbar_0008318_x1
AAATGGGGCTGGGACGGGATGA
>WNV-CXbar_0008319_x1
AAATGGGGCTGGGACGGGATGAA
>WNV-CXbar_0008320_x1
AAATGGGGCTGGGACGGGATGAAA
>WNV-CXbar_0008321_x1
AAATGGGGCTGGGACTCGATGAAC
>WNV-CXbar_0008322_x1
AAATGGGGCTGGGACTGAATGAAC
>WNV-CXbar_0008323_x1
AAATGGGGCTGGGACTGGACGAA
>WNV-CXbar_0008324_x3
AAATGGGGCTGGGACTGGAT
>WNV-CXbar_0008325_x1
AAATGGGGCTGGGACTGGATAAA
>WNV-CXbar_0008326_x2
AAATGGGGCTGGGACTGGATAAAC
>WNV-CXbar_0008327_x2
AAATGGGGCTGGGACTGGATG
>WNV-CXbar_0008328_x17
AAATGGGGCTGGGACTGGATGA
>WNV-CXbar_0008329_x20
AAATGGGGCTGGGACTGGATGAA
>WNV-CXbar_0008330_x1
AAATGGGGCTGGGACTGGATGAAA
>WNV-CXbar_0008331_x401
AAATGGGGCTGGGACTGGATGAAC
>WNV-CXbar_0008332_x58
AAATGGGGCTGGGACTGGATGAACA
>WNV-CXbar_0008333_x1
AAATGGGGCTGGGACTGGATGAACAA
>WNV-CXbar_0008334_x5
AAATGGGGCTGGGACTGGATGAACAG
>WNV-CXbar_0008335_x1
AAATGGGGCTGGGACTGGATGAACAGT
>WNV-CXbar_0008336_x2
AAATGGGGCTGGGACTGGATGAACG
>WNV-CXbar_0008337_x1
AAATGGGGCTGGGACTGGATGAACGA
>WNV-CXbar_0008338_x1
AAATGGGGCTGGGACTGGATGAAG
>WNV-CXbar_0008339_x1
AAATGGGGCTGGGACTGGATGG
>WNV-CXbar_0008340_x1
AAATGGGGCTGGGACTGGATGTAA
>WNV-CXbar_0008341_x1
AAATGGGGCTGGGACTGGATTA
>WNV-CXbar_0008342_x1
AAATGGGGCTGGGACTTGATGAAC
>WNV-CXbar_0008343_x1
AAATGGGGCTGGGATTGGATGAAC
>WNV-CXbar_0008344_x1
AAATGGGGCTGGGGCTGGATGAAC
>WNV-CXbar_0008345_x1
AAATGGGGGGGTGTTTGGGTGAGAC
>WNV-CXbar_0008346_x1
AAATGGGGGTGCATGACGCGATGAAC
>WNV-CXbar_0008347_x1
AAATGGGGGTGGGACTGGATGAAT
>WNV-CXbar_0008348_x1
AAATGGGGGTTTGACACAGTTTAAC
>WNV-CXbar_0008349_x2
AAATGGGTACGTACGATGAC
>WNV-CXbar_0008350_x2
AAATGGGTCGCGTTCGTAC
>WNV-CXbar_0008351_x2
AAATGGGTCGGCATGAAAAC
>WNV-CXbar_0008352_x1
AAATGGGTCGGTTAAGATAAGTAAGC
>WNV-CXbar_0008353_x1
AAATGGGTCGTTGGAAGCAGCGA
>WNV-CXbar_0008354_x1
AAATGGGTGGTGTTTCCTGTAGA
>WNV-CXbar_0008355_x2
AAATGGGTGGTGTTTCCTGTAGAC
>WNV-CXbar_0008356_x1
AAATGGGTGTGCATGACGCGATGAAC
>WNV-CXbar_0008357_x1
AAATGGGTTACGATGTAGAAC
>WNV-CXbar_0008358_x1
AAATGGGTTACGATGTAGAAGA
>WNV-CXbar_0008359_x1
AAATGGGTTACGATGTAGAAGAAATT
>WNV-CXbar_0008360_x1
AAATGGGTTACGATGTAGAAGC
>WNV-CXbar_0008361_x1
AAATGGGTTGGCCGTTGATCTGGAGC
>WNV-CXbar_0008362_x1
AAATGGGTTTCGTGAAGGTTGT
>WNV-CXbar_0008363_x1
AAATGGGTTTCGTGAAGGTTGTCAAC
>WNV-CXbar_0008364_x1
AAATGGTAAAGGCGAACTGGGTTC
>WNV-CXbar_0008365_x1
AAATGGTAAGAATCGGAT
>WNV-CXbar_0008366_x1
AAATGGTAAGTAACTGTTTGGCC
>WNV-CXbar_0008367_x1
AAATGGTAATGGACCAGAGAC
>WNV-CXbar_0008368_x2
AAATGGTACGGTATTTTGTGAAC
>WNV-CXbar_0008369_x1
AAATGGTACTGTGTGCGGACGTAGA
>WNV-CXbar_0008370_x1
AAATGGTACTGTGTGCGGACTGAGAGGA
>WNV-CXbar_0008371_x1
AAATGGTAGACGGGTCGTAC
>WNV-CXbar_0008372_x1
AAATGGTATGGTGGGATTAATATGGC
>WNV-CXbar_0008373_x1
AAATGGTATTGTACGATACGTGGAGC
>WNV-CXbar_0008374_x1
AAATGGTCAGTTGTTTGGGTGAGA
>WNV-CXbar_0008375_x1
AAATGGTCATACGGCACTGTAAC
>WNV-CXbar_0008376_x1
AAATGGTCATGAAAGAAACGATGAGAC
>WNV-CXbar_0008377_x1
AAATGGTCCATTGACGTCGAC
>WNV-CXbar_0008378_x1
AAATGGTGAAACGTTGAC
>WNV-CXbar_0008379_x1
AAATGGTGAAACGTTGACAAAAAAA
>WNV-CXbar_0008380_x5
AAATGGTGAAACGTTGACAAAAAC
>WNV-CXbar_0008381_x1
AAATGGTGAAGGTCAAGTGC
>WNV-CXbar_0008382_x2
AAATGGTGAAGGTCAAGTGCTCGGA
>WNV-CXbar_0008383_x1
AAATGGTGAAGGTCAAGTGCTCGGAA
>WNV-CXbar_0008384_x3
AAATGGTGAAGGTCAAGTGCTCGGAAC
>WNV-CXbar_0008385_x1
AAATGGTGACAGATTTTATGGC
>WNV-CXbar_0008386_x1
AAATGGTGAGTTGTTTGGGCG
>WNV-CXbar_0008387_x2
AAATGGTGAGTTGTTTGGGTG
>WNV-CXbar_0008388_x1
AAATGGTGATGATGATGATGAAGAAGA
>WNV-CXbar_0008389_x1
AAATGGTGCAGCATAAGTGATTTGTGAC
>WNV-CXbar_0008390_x1
AAATGGTGCTCACTCAAAAAC
>WNV-CXbar_0008391_x1
AAATGGTGCTGGGACTGGATGAAC
>WNV-CXbar_0008392_x1
AAATGGTGGACTACGGCAC
>WNV-CXbar_0008393_x1
AAATGGTGGATAGTGTTCAAGCGGCA
>WNV-CXbar_0008394_x1
AAATGGTGGATAGTGTTCAAGCGGCATT
>WNV-CXbar_0008395_x1
AAATGGTGGGTTGTTAGGGTGAGAC
>WNV-CXbar_0008396_x1
AAATGGTGGGTTGTTTCGGTGAGAC
>WNV-CXbar_0008397_x1
AAATGGTGGGTTGTTTGAGTGAGAC
>WNV-CXbar_0008398_x1
AAATGGTGGGTTGTTTGGATA
>WNV-CXbar_0008399_x1
AAATGGTGGGTTGTTTGGATGAGACC
>WNV-CXbar_0008400_x1
AAATGGTGGGTTGTTTGGGTGA
>WNV-CXbar_0008401_x4
AAATGGTGGGTTGTTTGGGTGAGAC
>WNV-CXbar_0008402_x1
AAATGGTGGGTTTTTTGGGTAAGAC
>WNV-CXbar_0008403_x1
AAATGGTGGTGTCAAAGTTAGA
>WNV-CXbar_0008404_x1
AAATGGTGGTGTCAAAGTTAGAT
>WNV-CXbar_0008405_x1
AAATGGTGGTGTCAAAGTTAGATT
>WNV-CXbar_0008406_x1
AAATGGTGTACGTAGCACTGTCACGG
>WNV-CXbar_0008407_x1
AAATGGTGTCGCTGTCTGAC
>WNV-CXbar_0008408_x1
AAATGGTGTGCTAGTGTGCGTGAGAGC
>WNV-CXbar_0008409_x1
AAATGGTTCCGCCTTAGTAC
>WNV-CXbar_0008410_x1
AAATGGTTCGACTAAGAAGGAAC
>WNV-CXbar_0008411_x1
AAATGGTTCGGTGTAAAAAC
>WNV-CXbar_0008412_x5
AAATGGTTGATTGGCTGTCGAA
>WNV-CXbar_0008413_x2
AAATGGTTGGTTAAGTAAC
>WNV-CXbar_0008414_x1
AAATGGTTGTGCCGTGTGTAC
>WNV-CXbar_0008415_x2
AAATGGTTTTGAATGTTCCTGGCTGGAC
>WNV-CXbar_0008416_x1
AAATGTAAAGAAGTCTATGAAC
>WNV-CXbar_0008417_x1
AAATGTAAAGGATAGTCGAC
>WNV-CXbar_0008418_x1
AAATGTAAAGGCTCTGTAGGC
>WNV-CXbar_0008419_x1
AAATGTAACCGGGCTGCCCTTTGTCGCC
>WNV-CXbar_0008420_x1
AAATGTAACTGACGAAATGAAC
>WNV-CXbar_0008421_x1
AAATGTAATGATATGAGGTGGTAGA
>WNV-CXbar_0008422_x1
AAATGTAATGGTGCATGACC
>WNV-CXbar_0008423_x1
AAATGTAATGGTGTATAAC
>WNV-CXbar_0008424_x1
AAATGTAATGGTGTATGAAC
>WNV-CXbar_0008425_x1
AAATGTACACGCTCCGGATAGTGGAC
>WNV-CXbar_0008426_x1
AAATGTACCGAAACGTAAAAC
>WNV-CXbar_0008427_x1
AAATGTACGCGACACATATAAAC
>WNV-CXbar_0008428_x1
AAATGTACGGAGAATTGCGCTGGAGAC
>WNV-CXbar_0008429_x1
AAATGTACGGCGTGGTTCAGATC
>WNV-CXbar_0008430_x1
AAATGTAGAATTCACGAGCAAAGAG
>WNV-CXbar_0008431_x1
AAATGTAGAGCTGGCTGTAGT
>WNV-CXbar_0008432_x1
AAATGTAGAGTTGTGTTTTAGTTAC
>WNV-CXbar_0008433_x1
AAATGTAGCATTGCGGAGGCTAAAC
>WNV-CXbar_0008434_x1
AAATGTAGGGACCTCGCGGAAC
>WNV-CXbar_0008435_x1
AAATGTAGGGGAGAGAGAGC
>WNV-CXbar_0008436_x2
AAATGTAGGGGAGATAGAGC
>WNV-CXbar_0008437_x1
AAATGTAGGTAAGGGAAGTCGGCAAA
>WNV-CXbar_0008438_x1
AAATGTAGTGACTGCTGGT
>WNV-CXbar_0008439_x8
AAATGTAGTGACTGCTGGTGGGC
>WNV-CXbar_0008440_x1
AAATGTAGTGACTGCTGGTGGGCT
>WNV-CXbar_0008441_x1
AAATGTAGTGGTGATGTTC
>WNV-CXbar_0008442_x1
AAATGTAGTGGTGATGTTGAC
>WNV-CXbar_0008443_x1
AAATGTAGTTGATCAGGGC
>WNV-CXbar_0008444_x1
AAATGTATAAGGAAAGACTGCTCGTGC
>WNV-CXbar_0008445_x1
AAATGTATAGCTTCAAATGGATTCGAAC
>WNV-CXbar_0008446_x1
AAATGTATAGTTGATGAGTGTGAC
>WNV-CXbar_0008447_x1
AAATGTATCGAACGATTCTTGGCGGAAC
>WNV-CXbar_0008448_x1
AAATGTATCGAGAGATGGAC
>WNV-CXbar_0008449_x1
AAATGTATCGAGAGATGGGC
>WNV-CXbar_0008450_x1
AAATGTATGAACTGGACGGAAGGC
>WNV-CXbar_0008451_x1
AAATGTATGAACTGGACGGAAGGCC
>WNV-CXbar_0008452_x1
AAATGTATGCAGGCTGACGTATGTAC
>WNV-CXbar_0008453_x1
AAATGTATGGATACTTGTCTGGAGAAC
>WNV-CXbar_0008454_x1
AAATGTATGGCCGACAAGAATC
>WNV-CXbar_0008455_x1
AAATGTATGGTGATTTGGC
>WNV-CXbar_0008456_x1
AAATGTATGTAAACGATGTCCGGAACC
>WNV-CXbar_0008457_x2
AAATGTATTCAGGCTGACGAC
>WNV-CXbar_0008458_x1
AAATGTATTGTAGAAGCAAGAAAGGCA
>WNV-CXbar_0008459_x1
AAATGTCACAGATTCGGA
>WNV-CXbar_0008460_x1
AAATGTCACCCCTGATGAC
>WNV-CXbar_0008461_x2
AAATGTCACGATATGGCCTGGAGTAC
>WNV-CXbar_0008462_x1
AAATGTCACGGGTTAGTCTGAACA
>WNV-CXbar_0008463_x1
AAATGTCAGCGGATTGTGTGGA
>WNV-CXbar_0008464_x1
AAATGTCAGTGCGTCTTTCGATC
>WNV-CXbar_0008465_x1
AAATGTCATGACACGTGGTTGAGAGGC
>WNV-CXbar_0008466_x1
AAATGTCATGGAAAATGAGC
>WNV-CXbar_0008467_x2
AAATGTCATTTTGAGGAGC
>WNV-CXbar_0008468_x1
AAATGTCATTTTGAGGAGCAACAGT
>WNV-CXbar_0008469_x1
AAATGTCATTTTGAGGGGC
>WNV-CXbar_0008470_x1
AAATGTCCAAATGTGTGAAC
>WNV-CXbar_0008471_x1
AAATGTCCCCGGTTCAATCC
>WNV-CXbar_0008472_x3
AAATGTCCCTGGACATGGAGGAC
>WNV-CXbar_0008473_x1
AAATGTCCGAGACGGAAACC
>WNV-CXbar_0008474_x1
AAATGTCCGGCTCGGTCGAGGGC
>WNV-CXbar_0008475_x1
AAATGTCCGGTGCCCAGGAGC
>WNV-CXbar_0008476_x1
AAATGTCCGTGGTTAAAC
>WNV-CXbar_0008477_x1
AAATGTCCTGCGGTGGTAGTCC
>WNV-CXbar_0008478_x1
AAATGTCCTTAGCGGTCAAGTGGGC
>WNV-CXbar_0008479_x1
AAATGTCGACGGCAGGATGCA
>WNV-CXbar_0008480_x1
AAATGTCGACGGCAGGATGCATT
>WNV-CXbar_0008481_x1
AAATGTCGACGGTGATCG
>WNV-CXbar_0008482_x1
AAATGTCGCAGTTTCGCGCACGCACA
>WNV-CXbar_0008483_x1
AAATGTCGCCGGTACTCTAGA
>WNV-CXbar_0008484_x2
AAATGTCGCCGGTACTCTAGAA
>WNV-CXbar_0008485_x1
AAATGTCGGAGGAGGACTGTAAGGC
>WNV-CXbar_0008486_x1
AAATGTCGGGCAAGAAGGC
>WNV-CXbar_0008487_x1
AAATGTCGGGGATTTGAGATAAGAGTA
>WNV-CXbar_0008488_x1
AAATGTCGTATTTGTCGTAC
>WNV-CXbar_0008489_x1
AAATGTCGTCATCGAAAGTGGAAC
>WNV-CXbar_0008490_x1
AAATGTCGTCGATCGTTAAAAC
>WNV-CXbar_0008491_x1
AAATGTCGTTCGAACAAACTGGGAAC
>WNV-CXbar_0008492_x1
AAATGTCGTTTTGACGGTGTCTGAAC
>WNV-CXbar_0008493_x1
AAATGTCTAAATGATCTGTAGA
>WNV-CXbar_0008494_x1
AAATGTCTGAACGTGGACTTTGGC
>WNV-CXbar_0008495_x1
AAATGTCTGCTCAGCGAAAAA
>WNV-CXbar_0008496_x1
AAATGTCTGTGGGGATGTGTGTAGAC
>WNV-CXbar_0008497_x1
AAATGTCTGTGGGGATGTGTGTAGACA
>WNV-CXbar_0008498_x1
AAATGTCTGTGTGGATGTGTGTAGGTGG
>WNV-CXbar_0008499_x1
AAATGTCTGTGTGTATGTGTGTGTGTA
>WNV-CXbar_0008500_x1
AAATGTCTGTGTGTGTGG
>WNV-CXbar_0008501_x1
AAATGTGAACTGCAGGACACATGAAC
>WNV-CXbar_0008502_x1
AAATGTGAAGGATGGATGGCAGGAGC
>WNV-CXbar_0008503_x1
AAATGTGAAGGATGGATGGCAGGAGCG
>WNV-CXbar_0008504_x1
AAATGTGAATCGACTAGACAGGCAGAA
>WNV-CXbar_0008505_x1
AAATGTGACAGCGCAAACGTAACCGGAC
>WNV-CXbar_0008506_x1
AAATGTGAGAAATGGATGGTGAGA
>WNV-CXbar_0008507_x1
AAATGTGATATCGGCGAGTTCTGGGAC
>WNV-CXbar_0008508_x1
AAATGTGATATCGGCGAGTTCTGGGACA
>WNV-CXbar_0008509_x1
AAATGTGATATCGGCGCGTTCTGGGAC
>WNV-CXbar_0008510_x1
AAATGTGCAAACGAGGTCAAGGGC
>WNV-CXbar_0008511_x2
AAATGTGCAAATTGTGGTGG
>WNV-CXbar_0008512_x1
AAATGTGCAGAAGTCTTATGAGTAGAGC
>WNV-CXbar_0008513_x1
AAATGTGCATCTTTCTCCGACGACGTTC
>WNV-CXbar_0008514_x1
AAATGTGCATGGTGCCCAAGG
>WNV-CXbar_0008515_x4
AAATGTGCCATCCTGACTTAGA
>WNV-CXbar_0008516_x2
AAATGTGCCATCCTGACTTAGAA
>WNV-CXbar_0008517_x1
AAATGTGCCATCCTGATTTAGAA
>WNV-CXbar_0008518_x1
AAATGTGCCGCCGCCGCCGAACGTGCAC
>WNV-CXbar_0008519_x2
AAATGTGCCTGCTGCAGAGC
>WNV-CXbar_0008520_x1
AAATGTGCGGATTAAAAAGGAAGGAG
>WNV-CXbar_0008521_x1
AAATGTGCGGGATTACGGGAGAGAC
>WNV-CXbar_0008522_x1
AAATGTGCGGGATTACGGGCGAGA
>WNV-CXbar_0008523_x3
AAATGTGCGGGATTACGGGCGAGAC
>WNV-CXbar_0008524_x1
AAATGTGCGGGATTACGGGCGAGCCTC
>WNV-CXbar_0008525_x1
AAATGTGCGGTGTGTAGTTTGTAAGCAG
>WNV-CXbar_0008526_x1
AAATGTGCTTTGGAGCCAAGTGGA
>WNV-CXbar_0008527_x2
AAATGTGGAAAATGTCGTCTGGC
>WNV-CXbar_0008528_x1
AAATGTGGAAGGATGTTAAGC
>WNV-CXbar_0008529_x1
AAATGTGGAATGCAGAAGAAG
>WNV-CXbar_0008530_x1
AAATGTGGAGAGTCGTGATTAGGACGT
>WNV-CXbar_0008531_x1
AAATGTGGATGACACCAGAG
>WNV-CXbar_0008532_x1
AAATGTGGATTGTTTGAAT
>WNV-CXbar_0008533_x1
AAATGTGGCATCCTGACTTAGA
>WNV-CXbar_0008534_x1
AAATGTGGCCGCGACGTGGAC
>WNV-CXbar_0008535_x1
AAATGTGGGATCCTGACTTAGAAA
>WNV-CXbar_0008536_x3
AAATGTGGTGTTCAACCGTTGAC
>WNV-CXbar_0008537_x1
AAATGTGTAGAAGTGATTCAAA
>WNV-CXbar_0008538_x1
AAATGTGTAGTCTACGGGC
>WNV-CXbar_0008539_x2
AAATGTGTAGTTTTTAGAAC
>WNV-CXbar_0008540_x1
AAATGTGTCGCGCAAAAGTTTGAC
>WNV-CXbar_0008541_x1
AAATGTGTGACGATTGGA
>WNV-CXbar_0008542_x1
AAATGTGTGACGCCGCAATACT
>WNV-CXbar_0008543_x1
AAATGTGTGAGAGAAAGAGAGAC
>WNV-CXbar_0008544_x1
AAATGTGTGATGAAAGCAGAGTAAAC
>WNV-CXbar_0008545_x1
AAATGTGTGCGCCTAAAGAATC
>WNV-CXbar_0008546_x1
AAATGTGTGCGTGTGAATGGAGC
>WNV-CXbar_0008547_x1
AAATGTGTGGCGAAATGACTAAA
>WNV-CXbar_0008548_x1
AAATGTGTGGTAAGGGATAGTGC
>WNV-CXbar_0008549_x1
AAATGTGTGTCCGCGGCAAC
>WNV-CXbar_0008550_x42
AAATGTGTGTCCGCGGGAAC
>WNV-CXbar_0008551_x3
AAATGTGTGTCCGCGGGAACA
>WNV-CXbar_0008552_x1
AAATGTGTGTGAGATGATGAGT
>WNV-CXbar_0008553_x1
AAATGTGTGTGAGATGATGAGTTGAGA
>WNV-CXbar_0008554_x8
AAATGTGTGTGAGATGATGAGTTGAGAC
>WNV-CXbar_0008555_x1
AAATGTGTGTGCGTGTGTGCTTGGGCC
>WNV-CXbar_0008556_x3
AAATGTGTGTGTTGTACGTAGGC
>WNV-CXbar_0008557_x1
AAATGTGTGTGTTGTACGTAGGCA
>WNV-CXbar_0008558_x1
AAATGTGTGTTGCTTACTTTAGA
>WNV-CXbar_0008559_x1
AAATGTGTTAAATCAATCGCTGAAGGC
>WNV-CXbar_0008560_x1
AAATGTGTTCAATGTAGAGC
>WNV-CXbar_0008561_x1
AAATGTGTTGAATAAGGC
>WNV-CXbar_0008562_x1
AAATGTGTTGCCAGAGTGGGGGGC
>WNV-CXbar_0008563_x1
AAATGTTAAACTGATTTTTGGAAA
>WNV-CXbar_0008564_x1
AAATGTTAAATCAAGCTTAGGAC
>WNV-CXbar_0008565_x1
AAATGTTAAGTCCCGGAAC
>WNV-CXbar_0008566_x1
AAATGTTACAGCGGTAAAAAC
>WNV-CXbar_0008567_x1
AAATGTTACGAGGGCTCATGA
>WNV-CXbar_0008568_x1
AAATGTTAGATCTTAGCGAGAGAGC
>WNV-CXbar_0008569_x1
AAATGTTAGGTTGTTTGGGCGAGACT
>WNV-CXbar_0008570_x1
AAATGTTATAATTGCGGTGTATTAC
>WNV-CXbar_0008571_x3
AAATGTTATACTGAGACTGATG
>WNV-CXbar_0008572_x1
AAATGTTATGTTGCGCAGTTAAAC
>WNV-CXbar_0008573_x1
AAATGTTATTGAACTGGTATGTCT
>WNV-CXbar_0008574_x1
AAATGTTATTGTTTTGGAATCGAAATA
>WNV-CXbar_0008575_x1
AAATGTTATTTGGGTGATGGATC
>WNV-CXbar_0008576_x1
AAATGTTCAAAATGACCAAAATGAC
>WNV-CXbar_0008577_x1
AAATGTTCAACTCTGAGAAGCT
>WNV-CXbar_0008578_x2
AAATGTTCACAAAAAAACGGAGGATGA
>WNV-CXbar_0008579_x1
AAATGTTCACCGAAGACAGTATCAAC
>WNV-CXbar_0008580_x1
AAATGTTCATGTTGTTGTAC
>WNV-CXbar_0008581_x1
AAATGTTCCACCTGAAGAA
>WNV-CXbar_0008582_x1
AAATGTTCCTGAAGGGTTGTATC
>WNV-CXbar_0008583_x1
AAATGTTCGCCGAAGACAGTATC
>WNV-CXbar_0008584_x1
AAATGTTCGCCGAAGACAGTATCA
>WNV-CXbar_0008585_x1
AAATGTTCGCCGAAGGCAGTATCAAC
>WNV-CXbar_0008586_x1
AAATGTTCTGGGACTGGTTC
>WNV-CXbar_0008587_x1
AAATGTTGACGAAAAGATTGCTAAGC
>WNV-CXbar_0008588_x1
AAATGTTGATACCGAGGTCAAGCAAC
>WNV-CXbar_0008589_x1
AAATGTTGCAAAGCGTATCACTAGACAC
>WNV-CXbar_0008590_x1
AAATGTTGCGTTGTTCCTTAGAA
>WNV-CXbar_0008591_x1
AAATGTTGCTTGGGTAAAC
>WNV-CXbar_0008592_x1
AAATGTTGTATGGAACTCGTTGCAGAAC
>WNV-CXbar_0008593_x1
AAATGTTGTCTTGTTTGTAC
>WNV-CXbar_0008594_x1
AAATGTTGTGAAAAGAAGAGAGAAGATG
>WNV-CXbar_0008595_x1
AAATGTTGTGTGTTTGTGA
>WNV-CXbar_0008596_x1
AAATGTTGTTGCAGGTCACGAACAGAAC
>WNV-CXbar_0008597_x1
AAATGTTGTTGCAGTTCACGAACAGAAC
>WNV-CXbar_0008598_x1
AAATGTTTAGATTGAGTTAC
>WNV-CXbar_0008599_x2
AAATGTTTAGCGAGCACTGTGAAC
>WNV-CXbar_0008600_x1
AAATGTTTCAGGAGTACAAC
>WNV-CXbar_0008601_x1
AAATGTTTCGTGATTTGTGCTGGAAT
>WNV-CXbar_0008602_x1
AAATGTTTGAAGGAAGCTGAGCAGC
>WNV-CXbar_0008603_x1
AAATGTTTGAGCGCGGAGAAGAGAGGCA
>WNV-CXbar_0008604_x1
AAATGTTTGAGTTTGGAGTGTTGGAC
>WNV-CXbar_0008605_x1
AAATGTTTGATCATCGCGGC
>WNV-CXbar_0008606_x1
AAATGTTTGATTCTGGGGTGTAAAA
>WNV-CXbar_0008607_x1
AAATGTTTGCCCATGTTTCTCTATGG
>WNV-CXbar_0008608_x1
AAATGTTTGGCATGAGTTTCTG
>WNV-CXbar_0008609_x2
AAATGTTTGGCGATTTGCAAC
>WNV-CXbar_0008610_x1
AAATGTTTGTTTTGGTAAGTGAC
>WNV-CXbar_0008611_x1
AAATGTTTTAATGGTGCAGTGGCGTAGT
>WNV-CXbar_0008612_x1
AAATGTTTTCGAGGAGCTGAGA
>WNV-CXbar_0008613_x2
AAATGTTTTCGTCTTGTGTGAA
>WNV-CXbar_0008614_x1
AAATGTTTTTTATACGGTGCGTGGAC
>WNV-CXbar_0008615_x2
AAATTAAACATGACCCAGCGACAAGGC
>WNV-CXbar_0008616_x1
AAATTAAACGATTGTGCTGGAGC
>WNV-CXbar_0008617_x1
AAATTAAAGAATGGGGAAC
>WNV-CXbar_0008618_x1
AAATTAAAGGACGAGAAG
>WNV-CXbar_0008619_x1
AAATTAAAGGACGAGAAGAA
>WNV-CXbar_0008620_x5
AAATTAAAGGACGAGAAGAC
>WNV-CXbar_0008621_x1
AAATTAAAGGACGAGAAGACCCT
>WNV-CXbar_0008622_x3
AAATTAAAGGGCCGCAGTAT
>WNV-CXbar_0008623_x1
AAATTAAAGGGCCGCAGTATTTTGACT
>WNV-CXbar_0008624_x2
AAATTAAATCGGAACAAGAAAC
>WNV-CXbar_0008625_x1
AAATTAAATCGGTGTGTGC
>WNV-CXbar_0008626_x1
AAATTAAATTGTGTTTGTTGTC
>WNV-CXbar_0008627_x1
AAATTAACTCGTTGAGCAGCGTGGAT
>WNV-CXbar_0008628_x1
AAATTAAGAAAGAGGGAGACC
>WNV-CXbar_0008629_x1
AAATTAAGAAGAAGGAGTGTAAAGAA
>WNV-CXbar_0008630_x1
AAATTAAGACGCGTCGCTATTGTTCCC
>WNV-CXbar_0008631_x1
AAATTAAGAGCACTGTTAGC
>WNV-CXbar_0008632_x1
AAATTAAGCGATGGTGAAC
>WNV-CXbar_0008633_x1
AAATTAAGCTGTTGAGAGC
>WNV-CXbar_0008634_x2
AAATTAAGGGGAGTGGTGC
>WNV-CXbar_0008635_x2
AAATTAAGGGTAGCGGTGC
>WNV-CXbar_0008636_x1
AAATTAAGGGTAGGGGGGC
>WNV-CXbar_0008637_x1
AAATTAAGGGTAGTGGCGC
>WNV-CXbar_0008638_x1
AAATTAAGGGTAGTGGGGCATGGCC
>WNV-CXbar_0008639_x1
AAATTAAGGGTAGTGGTG
>WNV-CXbar_0008640_x89
AAATTAAGGGTAGTGGTGC
>WNV-CXbar_0008641_x1
AAATTAAGGGTATTGGTGC
>WNV-CXbar_0008642_x1
AAATTACAAGTTGTCGGAC
>WNV-CXbar_0008643_x1
AAATTACCTGCATCAGGAC
>WNV-CXbar_0008644_x1
AAATTACCTGTCGCAGCTCGTGGAAGA
>WNV-CXbar_0008645_x1
AAATTACGAACTAGCTTGACA
>WNV-CXbar_0008646_x1
AAATTACGACGACGACGAC
>WNV-CXbar_0008647_x1
AAATTACGGTGGATTGCCGGTCGGAAC
>WNV-CXbar_0008648_x1
AAATTACTGTGCAGGAAGTAAAC
>WNV-CXbar_0008649_x1
AAATTAGAAACAGAATGCAAGCAG
>WNV-CXbar_0008650_x1
AAATTAGAAACAGAATGCAAGCAGG
>WNV-CXbar_0008651_x1
AAATTAGAAACAGAATGCAAGCAGGAAC
>WNV-CXbar_0008652_x1
AAATTAGAACCTGCCGAGCGTTGACA
>WNV-CXbar_0008653_x1
AAATTAGAGGGTAAAAACTGTGTAAAC
>WNV-CXbar_0008654_x1
AAATTAGAGTGCTCTAAGCAGGCT
>WNV-CXbar_0008655_x1
AAATTAGATGTTCAAGAGG
>WNV-CXbar_0008656_x1
AAATTAGATTAGTGAATTAACAAC
>WNV-CXbar_0008657_x2
AAATTAGCTGCAACACATCGGACGGAT
>WNV-CXbar_0008658_x1
AAATTAGCTGCGGAGAATGTGGC
>WNV-CXbar_0008659_x1
AAATTAGCTGGTGGGTAAC
>WNV-CXbar_0008660_x2
AAATTAGGAGGATATGGA
>WNV-CXbar_0008661_x1
AAATTAGGAGGATATGGAT
>WNV-CXbar_0008662_x1
AAATTAGGAGGATATGGATT
>WNV-CXbar_0008663_x1
AAATTAGGAGGATATGGATTAC
>WNV-CXbar_0008664_x1
AAATTAGGGGACATGCAGAC
>WNV-CXbar_0008665_x1
AAATTAGGGGTAGTGGTGC
>WNV-CXbar_0008666_x1
AAATTAGGGGTTTTAAAAAAAAAAAA
>WNV-CXbar_0008667_x1
AAATTAGGGGTTTTTTTTTGAGA
>WNV-CXbar_0008668_x3
AAATTAGGGGTTTTTTTTTGAGC
>WNV-CXbar_0008669_x1
AAATTAGGGTAGTGGTGC
>WNV-CXbar_0008670_x1
AAATTAGGTTCCGGGGGA
>WNV-CXbar_0008671_x1
AAATTAGGTTCCGGGGGAA
>WNV-CXbar_0008672_x1
AAATTAGGTTCCGGGGGAAGGATGGTTG
>WNV-CXbar_0008673_x10
AAATTAGGTTCCGGGGGAAGTATGG
>WNV-CXbar_0008674_x1
AAATTAGGTTCCGGGGGAAGTATGGC
>WNV-CXbar_0008675_x3
AAATTAGGTTCCGGGGGAAGTATGGTTG
>WNV-CXbar_0008676_x1
AAATTAGTAGTGGAGAGAC
>WNV-CXbar_0008677_x1
AAATTAGTCGCAGAGTGGAA
>WNV-CXbar_0008678_x1
AAATTAGTCGCAGAGTGGAAGAAAGGC
>WNV-CXbar_0008679_x1
AAATTAGTCGTAGGAGTGAAGC
>WNV-CXbar_0008680_x1
AAATTAGTGGTGTGTCGACGAAGAA
>WNV-CXbar_0008681_x2
AAATTAGTTGGACTTATGAA
>WNV-CXbar_0008682_x1
AAATTAGTTTAGCCCAAAAC
>WNV-CXbar_0008683_x1
AAATTATACCTGGGCTTTAGGAAAAC
>WNV-CXbar_0008684_x8
AAATTATCATCTACCGCACGAC
>WNV-CXbar_0008685_x1
AAATTATCATCTACCGCACGACA
>WNV-CXbar_0008686_x1
AAATTATCGAGGACCGGCTGAAC
>WNV-CXbar_0008687_x1
[truncated: 12,591,547 more chars]
