# Supplementary material for: Identification of microRNAs expressed in two mosquito vectors, Aedes albopictus and Culex quinquefasciatus
Source: BMC Genomics. 2010 Feb 18;11:119. doi: 10.1186/1471-2164-11-119 (PMC2834634; doi:10.1186/1471-2164-11-119)
Supplement: Additional file 6 — miRNA precursor sequences Aedes_precursors.fasta. FASTA file containing miRNA, miRNA*, and precursor sequences for Ae. albopictus [file 1471-2164-11-119-S6.FAST]

>AEDES184-mature
UGGACGGAGAACUGAUAAGGGC
>AEDES184-precursor
CCGGUGUAUUCGUACCCUUAUCAUUCUUGCGCCCCGUGUUAUAUUGUUGGCGACUGGACGGAGAACUGAUAAGGGCCCGGGUCACCUU
>AEDES275-mature
UCAGGUACCUGAAGUAGCGC
>AEDES275-star
CGCGCUAAGCAGGAACCGAGAC
>AEDES275-precursor
AUCCUUUCGAUUUCGCGCGCUAAGCAGGAACCGAGACUUUGUCAUUUGCUAGCAGUCAGGUACCUGAAGUAGCGCGCGUGAUC
>AEDES277-mature
UAAAUGCACUAUCUGGUACGAC
>AEDES277-star
CGUGUCAGAAGUGCAUUUACA
>AEDES277-precursor
UAGUUUUGGAGUGCGUGUCAGAAGUGCAUUUACAUAGGUAUUUCCCGUUUAGCAGUAUUUGUAAAUGCACUAUCUGGUACGACAUUCCAGAAUCA
>AEDES9-mature
UCUUUGGUAUUCUAGCUGUAGA
>AEDES9-star
UAAAGCUUUAGUACCAGAGGUC
>AEDES9-precursor
CUGAAUCUUUGGUAUUCUAGCUGUAGAAUGUUGAGCUUUGUGAUAUGGUAUCUUCUAAAGCUUUAGUACCAGAGGUCCAACUG
>AEDES8-mature
UAAUACUGUCAGGUAAAGAUGUC
>AEDES8-star
CAUCUUACCGGGCAGCAUUAGA
>AEDES8-precursor
GUCUGUUCACAUCUUACCGGGCAGCAUUAGAUAUUUUUGAAAUACUUCUAAUACUGUCAGGUAAAGAUGUCGUCCGAAC
>AEDES252.1-mature
UAAGUACUAGUGCCGCAGGAG
>AEDES252.1-star
CUGCUGCCCAAGUGCUUAUCG
>AEDES252.1-precursor
GAAUUCUUUACUAAGUACUAGUGCCGCAGGAGAGAUUUGAACCCCUGCUGCCCAAGUGCUUAUCGAAGAGU
>AEDESbantam-mature
CCGGUUUUCAUUUUCGAUCUGAC
>AEDESbantam-star
UGAGAUCAUUUUGAAAGCUGAU
>AEDESbantam-precursor
AGAACCGGUUUUCAUUUUCGAUCUGACUUAUUUGAUUUAACAAGAGUGAGAUCAUUUUGAAAGCUGAUUUU
>AEDES71-mature
AGAAAGACAUGGGUAGUGAGAU
>AEDES71-star
UCUCACUACCUUGUCUUUCAUG
>AEDES71-precursor
CGGCAAGAAAGACAUGGGUAGUGAGAUAGUUUCACCCUAUUGCACUGGGAUCUCACUACCUUGUCUUUCAUGCUGAU
>AEDES276_2-mature
UAGGAACUUCAUACCGUGCUC
>AEDES276_2-star
AGCGAGGUAUAGAGUUCCUAA
>AEDES276_2-precursor
ACUGGUGAUUGCCAUCAGCGAGGUAUAGAGUUCCUACGUUGCGUGUGCGAAAUUGGUAGGAACUUCAUACCGUGCUCUUGGCUAGCCGUGA
>AEDES317_1-mature
UGAACACAGCUGGUGGUAUCU
>AEDES317_1-precursor
GAGGAAUUUCGGCUACCGGGAUACACCCUGUGCUCGCUUUGCAUUCGAAACUAGUGAACACAGCUGGUGGUAUCUCAGUGGCCCUAAUCCGA
>AEDES2-mature
UAUCACAGCCAGCUUUGAAGAGC
>AEDES2-star
ACUCUCAAAGUGGUUGUGAAA
>AEDES2-precursor
UGGGAACUGUUUCCACUCUCAAAGUGGUUGUGAAAUGAGUUACUCUUGAACGAUCUCAUAUCACAGCCAGCUUUGAAGAGCGAAACGGUUUCUCGCA
>AEDES998-mature
UAGCACCAUGAGAUUCAGC
>AEDES998-precursor
AAGAACCAAUACCCGAACUGAACUCUCGUGGGUCUGCAGUUGAUAUUUCGAAAGCUUGUAGCACCAUGAGAUUCAGCUCCGGUGUUGGUUCG
>AEDES92b-mature
AAUUGCACUUGUCCCGGCCUG
>AEDES92b-precursor
AAUCUACGCAUCGGUACGGACAGGGGCAACAUUGUGACAUUUGAAAGCUAAUAUUGCACUUGUCCCGGCCUAUGCGUGGAGU
>AEDES306-mature
UCAGGUACUGAGUGACUCUCAG
>AEDES306-star
GAGAGCACCUCGGUAUCUAAGC
>AEDES306-precursor
CAUUCGCAAUUUCACCGGUUCAGGUACUGAGUGACUCUCAGAUGUGCAUUUCUCAAGCAAUCUCGUCCUCAGGACCUGAGGUUGAAAAACCCUGAGAGCACCUCGGUAUCUAAGCCAGUGUUGCGAAAA
>AEDES281-mature
AAGAGAGCUAUCCGUCGAC
>AEDES281-star
UGUCAUGGAAUUGCUCUCUUUA
>AEDES281-precursor
UGGUUUCGAAUAUGAAAAUAAAGAGAGCUAUCCGUCGACAGUAGGGAUAUGAUUCACUGUCAUGGAAUUGCUCUCUUUAUGUACAAUUCGAUAUUCA
>AEDES1889-mature
CACGUUACAGAUUGGGGUUUCC
>AEDES1889-star
UAAUCUCAAAUUGUAACAGUGG
>AEDES1889-precursor
GAGGUAAUCUCAAAUUGUAACAGUGGGUUGAUUUUCCUGGUGAAUCCCGGCCUUGUCCUCCGUCACAAGUGUGACAAGUGUCUCGAAAACGUGUUCGCUAUACCCACGUUACAGAUUGGGGUUUCCCC
>AEDES980-mature
UAGCUGCCUAGUGAAGGGC
>AEDES980-star
CGGCCGUUCAUUGGGUCAUCUAGC
>AEDES980-precursor
ACUACAAUUCGGCCGUUCAUUGGGUCAUCUAGCUCGUGUUGGAAACAGUUAGCUGCCUAGUGAAGGGCAAUAUUGU
>AEDES278-mature
ACGGACGAUAGUCUUCAGCGGCC
>AEDES278-star
UCGGUGGGACUUUCGUCCGUUU
>AEDES278-precursor
UGGUGCGAACGGACGAUAGUCUUCAGCGGCCGUGCAUUUGAUAGAAUUGGUCGGUGGGACUUUCGUCCGUUUGUAACCGCC
>AEDES989-mature
UGUGAUGUGACGUAGUGGUAC
>AEDES989-precursor
UUCAUCAUACGGUCAUGGGGGACCGCCGCUACCUCGCUUUCACUUGGUACCGAUUUCCCAUAAUCCAUGUGAUGUGACGUAGUGGUACCUUCCCUUGGCUAUUACAACACUUCCU
>AEDES14-mature
UCAGUCUUUUUCUCUCUCCUAU
>AEDES14-precursor
GUGGAAUUACACCUCAACGAAUUUGAACUCUGCUCUACCCGAUAAGCCUGUGGGAGCGAGAUUAAGGCUUGCUGGUCAUUUAUUACACUCGAAGUCAGUCUUUUUCUCUCUCCUAUUGGUAUAACGGUGUUUCAACGAGUCCGAGUUCCCGCACCGUAGUCAUCCACAUCAUC
>AEDES11-mature
CAUCACAGUCUGAGUUCUUGCU
>AEDES11-star
AGAACUCCGGCUGUGACCUGUG
>AEDES11-precursor
AACAUUGAUGCGAGUAGUGCCGCGCGAGAACUCCGGCUGUGACCUGUGUACACUUUAUCCAAAUCACAUCACAGUCUGAGUUCUUGCUUGGAGGCUCGUCGAUCAACUAAUGGA
>AEDES190-mature
AGAUAUGUUUGAUAUUCUUGGUUG
>AEDES190-precursor
GGGUGAUUCCGGUGAGAUAUGUUUGAUAUUCUUGGUUGUUAAAUUUUAUAUUAUCACCCAGGAAUCAAACAUAUUAUUACUGUGGUCAUCAUGAGACUUCG
>AEDES1-mature
UGGAAUGUAAAGAAGUAUGGAG
>AEDES1-precursor
CGAAAGUUCCAUGCUUCCUUGCAUUCAAUAGUGAUUCUGAAAGCAUAUGGAAUGUAAAGAAGUAUGGAGCGCUCGG
>AEDES34-mature
UGGCAGUGUGGUUAGCUGGUUG
>AEDES34-star
CAACCACUAUCCGCCCUGCCGCC
>AEDES34-precursor
CAAGGCAAUACGCUAUGGCAGUGUGGUUAGCUGGUUGUGUAGAACUUUGGGGGGCUUCCGUGGCGUUCGCGCGCACACGGGGGCUCAGAUUCACAACCACUAUCCGCCCUGCCGCCGCGAGGUGCCAGG
>AEDES1890-mature
UGAAAUCUUUGAUUAGGUCUGG
>AEDES1890-precursor
AUCGACAUACGGCUAGAGCUAAUUGGAGAGUUCUUGAAUAGUGUUGUGAACCUUCAUGAAAUCUUUGAUUAGGUCUGGUCGUGGUG
>AEDES957-mature
UGAAACCGUCCAAAACUGAGGC
>AEDES957-precursor
UCCGGCGUUAGUUUUGGGCGGGUUUUAGUGUAUUUCGAUUAGAGUAUCAAUUGAAACCGUCCAAAACUGAGGCCGGCG
>AEDES305-mature
AUUGUACUUCAUCAGGUGCUCUGG
>AEDES305-star
CGGCACAUGUUGGAGUACACUUA
>AEDES305-precursor
AAUGUCACAUGUCUAUUGUACUUCAUCAGGUGCUCUGGUUGUUUUCGAUACCCGGCACAUGUUGGAGUACACUUAAUGUGCUGACAGU
>AEDES996-mature
UGACUAGAUUACAUGCUCGUC
>AEDES996-precursor
AACUCAAUUUUCGUCGGCGUGCAUGAAUCUGGUGCACGGUUUUCCAGUUGUAAUAUCGCUUCGUGACUAGAUUACAUGCUCGUCUAUGAAGUUGAGAU
>AEDES87-mature
GUGAGCAAAUUUUCAGGUGUGU
>AEDES87-precursor
ACCAGAUUGUCACUGGCCAGCCUGAAAUUUGCUAAACCUGUGUGUAUUUGAUUCAAACAAUCAAGGUGAGCAAAUUUUCAGGUGUGUCGGAGAACAAUCGCAAUCAU
>AEDES12-mature
UGAGUAUUACAUCAGGUACUGGU
>AEDES12-star
CAGUACUUAUGUUAUGCUCUCU
>AEDES12-precursor
UUCGGACUGAGUAUUACAUCAGGUACUGGUGUCGAUAUUCGAAUCACCAACGAAUCGGGUUCCUUUGAUUAACUUACCAGUACUUAUGUUAUGCUCUCUCCG
>AEDES13-mature
UAUCACAGCCAUUUUGACGAGUU
>AEDES13-star
UCGUAAAAAUGGUUGUGCUGUG
>AEDES13-precursor
GUCGUGAUCGGAUCGUAAAAAUGGUUGUGCUGUGUUGUUACGCUCGAAAUUCAUAUCACAGCCAUUUUGACGAGUUCGAUCCUG
>AEDES999-mature
UGUUAACUGUAAGACUGUGUCU
>AEDES999-precursor
GCAGGGACGCGGUCGUGCAGGAAAUUAUUUGGCAUUAGAUUCAAAUGUUAACUGUAAGACUGUGUCUUUGCGGGUGAUC
>AEDES125-mature
UCCCUGAGACCCUAACUUGUGA
>AEDES125-star
UCCCUGAGACCCUAACUUGUGA
>AEDES125-precursor
UUAGUUUUGUUUCUGCUGAUUCCCUGAGACCCUAACUUGUGACUAUAGUUGAAGUUUCACAAGUUUUGAUCUCCGGUAUUAGCGGUCGAGAUUCA
>AEDES308-mature
CGCGGUAUAUUCUUGUGGCUUG
>AEDES308-star
AAUCACAGGAGUAUACUG
>AEDES308-precursor
AGCGCUGUUUCGCGGUAUAUUCUUGUGGCUUGAUGCAUUUGAAAAAUCUCAAAUCACAGGAGUAUACUGUGAGAGA
>AEDES315-mature
UUUUGAUUGUUGCUCAGAAAGC
>AEDES315-precursor
AGUGUUUCUAUAAAAUUUUGAUUGUUGCUCAGAAAGCCGUGCAUUUGAAACGGGUCGCUUUCGAGCAGUAAUCAAAGUCAAAUAAAACACCA
>AEDES1891_1-mature
UGAGGAGUUAAUUUGCGUGUUU
>AEDES1891_1-precursor
CUUUUUCCGUCAUGUUGAGGAGUUAAUUUGCGUGUUUUUGUAUUUGAUUAAACACGUCCAUUAACUCUGGUACAUGAUGAUAAAAGC
>AEDES1891_2-mature
UGAGGAGUUAAUUUGCGUGUUU
>AEDES1891_2-precursor
AUCUUUUUCCGUCAUGUUGAGGAGUUAAUUUGCGUGUUUUUGUAUUUGAUUAAACACGUCCAUUAACUCUGGUACAUGAUGAUAAAAGCCAA
>AEDES1175-mature
AAGUGGAGUAGUGGUCUCAUCG
>AEDES1175-precursor
ACGAUAUGAAAUAAGUGGAGUAGUGGUCUCAUCGCUUAGUAUUAGAAAAGUGAGAUUCUACUUCUCCGACUUAAUUCAUAUCUA
>AEDES1174-mature
UCAGAUCUACUUAAUACCCAU
>AEDES1174-precursor
ACUCCAAUUCUGGGUAUUUUAGAUCCUUGGCAUAGUUACGUGAUUGAAUGCACUGUUCUUCUUUGGUUUACCCAGUAUCGAACACGCGUCAAUCUGUCAGAUCUACUUAAUACCCAUA
>AEDES993-mature
UACCCUGUAGUUCCGGGCUUUU
>AEDES993-precursor
AGCGCUCCUCCGUGACCUACCCUGUAGUUCCGGGCUUUUGUGGUUUCUUUUAUUGUUAAUUAUCAGAAGCUCGUUUCUAUAGAGGUAUCUCACAGGGUGAA
>AEDES981-mature
UUCGUUGUCGACGAAACCUGCA
>AEDES981-precursor
AAACCUUGCCUGGAUCGGGUUUCGCGGCGAACGGGCUUCCACCAUGAUGAAUAGCAGUUCGUUGUCGACGAAACCUGCACAUUGCAAGGCA
>AEDES965-mature
UAAGCGUAUAGCUUUUCCCAUU
>AEDES965-precursor
GAUUCUGAAGGGGGAAAUCCUGUACGCUGUAUGUUGUAUUUGAAUAAUCCAUAAGCGUAUAGCUUUUCCCAUUCGGCGU
>AEDES932-mature
UGCAAGCAAUGUGGAAGUGAAG
>AEDES932-star
UCAAUUCCGUAGUGCAUUGCAG
>AEDES932-precursor
GUAAUCAUAGAAUAGCUUCAAUUCCGUAGUGCAUUGCAGUGUGCUUUAGACGAACUGCAAGCAAUGUGGAAGUGAAGCGAUUCUCAAUGAUCAUC
>AEDES927-mature
CAAAGCGUUUGGGUUCUGAAAC
>AEDES927-precursor
GGUUUGCUUUAGAAUUCCUACGCUUUACCGUGAUUUGUUGAAAGUUUGGCAAAGCGUUUGGGUUCUGAAACGAAAC
>AEDES309_1-mature
UCACUGGGCAAAGUUUGUCGC
>AEDES309_1-precursor
AUCCACCGAAUGUUAUGCGACUAACUUCGUUCAGUUUGGUGUCAUACGAAGGUUUCCAGUUUCAUCACUGGGCAAAGUUUGUCGCAUAAAUG
>AEDES309_2-mature
UCACUGGGCAAAGUUUGUCGC
>AEDES309_2-precursor
UCCACCGAAUGUUAUGCGACUAACUUCGUUCAGUUUGGUGUCAUACGAAGGUUUCCAGUUUCAUCACUGGGCAAAGUUUGUCGCAUAAAUG
>AEDES285-mature
UAGCACCAUUCGAAAUCAGUAC
>AEDES285-precursor
GUUAAUCUUCCUAAGUACUGGCUUCCAAAGGUGAGUAGAUGGCAUUCGAUACACUCUAGCACCAUUCGAAAUCAGUACUGAAGGCGAAGAUUUGUUCUGCGUGA
>AEDES137_1-mature
UAUUGCUUGAGAAUACACGUAG
>AEDES137_1-precursor
UUCAUCGAGCAACUUGGUUGGCCACGCGUAUUCUUGGGUUAUUAACACACUGUUUAUGUUGUUAUUGCUUGAGAAUACACGUAGUUGACAAGUGUUUCACAUCG
>AEDES137_2-mature
UAUUGCUUGAGAAUACACGUAG
>AEDES137_2-precursor
UAUUCAUCGAGCAACUUGGUUGGCCACGCGUAUUCUUGGGUUAUUAACACACUGUUUAUGUUGUUAUUGCUUGAGAAUACACGUAGUUGACAAGUGUUUCACA
>AEDES133-mature
UUGGUCCCCUUCAACCAGCUGU
>AEDES133-precursor
CUCGGAAUCGCUGAAUAUAGCUGGUUGACUUCGGGUCAAAUCGUCAAAUAUUUGCAAAGAUAUUUCCUCAGUGAAAUCAUUUGGUCCCCUUCAACCAGCUGUAGCAGUGAUGCAUUACA
>AEDES124-mature
UAAGGCACGCGGUGAAUGC
>AEDES124-precursor
UUUUCUCCUGGUAUCCACUGCCGGCCUAUAUGUCCUAUUUCGGUACUCAUAAGGCACGCGGUGAAUGCCAAGAGCG
>AEDES31-mature
UGGCAAGAUGUUGGCAUAGCUGA
>AEDES31-precursor
CGAGAUUUUGGGAGAUUGAAGGUCGUGUUUGCAGAGUGAAAUUGGCAACUUGGCAAGAUGUUGGCAUAGCUGAAAGUUUUGAGUUUAGCUAUUCAACUUCUUGUCUAUUUUUCCAAUUUAUUGACAACGAAGAGGCGUUUUUCCGUGAU
>AEDES10-mature
ACCCUGUAGAUCCGAAUUUGUU
>AEDES10-precursor
UUUGUUCUACAUCUACCCUGUAGAUCCGAAUUUGUUUGAAUAUUUAACAAGCGACAAAUUCGGUUCUAGAGAGGUUUGUGUGGGGCAUU
>AEDESiab4-mature
ACGUAUACUGAAUGUAUCCUGA
>AEDESiab4-precursor
GCGUACUGCUUCAUGAACGUAUACUGAAUGUAUCCUGAGUGCUAUCUAUCCGGUAUACCUUCAGUAUACGUAACAGGAGGCGGUACAU
>AEDES283-mature
CAAUAUCAGCUGGUAAUUCUGGGC
>AEDES283-precursor
GUUCGACUGAAAGGUCAAUAUCAGCUGGUAAUUCUGGGCUUACCCCACCGUUAUACGCUUCCCGGAAUUCCAACUGAUAUCCACUUUUUAGUCGAGAUGGUCA
>AEDES988-mature
CCCCUUGUUGCAAACCUCACGC
>AEDES988-star
GUGUGCUUUGUGACAAUGAGA
>AEDES988-precursor
GCUGCGGGUGUGUGCUUUGUGACAAUGAGAUUCGGUUCGAUAUCAUCCCCUUGUUGCAAACCUCACGCUUGCGGU
>AEDES124-mature
UAAGGCACGCGGUGAAUGC
>AEDES124-precursor
UUUUCUCCUGGUAUCCACUGCCGGCCUAUAUGUCCUAUUUCGGUACUCAUAAGGCACGCGGUGAAUGCCAAGAGCG
>AEDES92a-mature
UAUUGCACUUGUCCCGGCC
>AEDES92a-precursor
CUAUCAAUCUACGCAUCGGUACGGACAGGGGCAACAUUGUGACAUUUGAAAGCUAAUAUUGCACUUGUCCCGGCCUAUGCGUGGAGUUGGC
>AEDES33-mature
GUGCAUUGUAGUUGCAUUGCA
>AEDES33-precursor
CCACCCGGGUGCAUUGUAGUUGCAUUGCACUUUUGCGUUCGAUAACACGGUGCAAUACUUCUGCAAUGCAAGCCAGGUGG
>AEDES279-mature
UGACUAGAUCCACACUCAUUAA
>AEDES279-precursor
ACAUCCCAACGGUUGUCGAUGGGUGUGAAUCUAGUGUUUCACAUGAUUUUCGAUAGCCUGUGACUAGAUCCACACUCAUUAACAAAAGUUGCCGG
>AEDES263-mature
AAUGGCACUGGAAGAAUUCACGG
>AEDES263-precursor
UCCUAGUACACGUAAUGGCACUGGAAGAAUUCACGGGUAUAUUUUGAAAUCCCCGUGUUCUGGCAGUGGCAUCCCUGGUACUAAGGUGAUUCAUCAG
>AEDES7-mature
UGGAAGACUAGUGAUUUUGUUGU
>AEDES7-precursor
UCGCAAUAUUUUGUAUGGAAGACUAGUGAUUUUGUUGUUUUGCUUACGAUAAUAACAAUAAAUCUCAAGUCUUUCUACAAAGUUUGCUG
>AEDES100-mature
AACCCGUAGAUCCGAACUUGUG
>AEDES100-precursor
GCGUAGUGGUUGUAGUUACCCAUUUGCAGGAACCCGUAGAUCCGAACUUGUGCUGCCGUUUCACAUGUUACAAGAACGGAUGUAUGGGAUUCUGCCGAUGUAUGGCUAAAGCAUCGAUCGAUUUGU
>AEDES970-mature
UCAUAAGACACACGCGGCUAU
>AEDES970-precursor
AACGGUAUUGCGGCUUUCAUAGGUAGCUUGCGUUUGUCUUAGCUGGUAUUGAAUGUGAUAGGUAUCAUAAGACACACGCGGCUAUUUUUGAGAGUAUCAAGCAUCUUG
>AEDES210.1-mature
CUUGUGCGUGUGACAACGG
>AEDES210.1-precursor
CUCAUUGCAGCUGCUGACCACUGCACAAGAUUAGAUUAUGACUCUUGUGCGUGUGACAACGGCUAUUG
>AEDES79-mature
GCUUUGGCGCUUUAGCUGUAUGA
>AEDES79-star
UAAAGCUAGAUUACCAAAGCAU
>AEDES79-precursor
GAACCCAUCGUCCAUGCUUUGGCGCUUUAGCUGUAUGAUAGAAUUUAAUAUUUCAUAAAGCUAGAUUACCAAAGCAUGGAAGGCUUGGGCGGUGUC
>AEDES307-mature
CACAACCUCCUUGAGUGAGCGA
>AEDES307-precursor
CUAGUUUCCCGGCAGUCGAUCACUCACUCAACCUGGGUGUGAUGCUUAUUUGAAUCAUCACAACCUCCUUGAGUGAGCGACCGAUUGAUGG
>AEDES1000_1-mature
AUAUUGUCCUGUCACAGCAGU
>AEDES1000_1-precursor
CGAUUUUUGCUAGAAACCGAUUAUAUUGUCCUGUCACAGCAGUACUGUUACAAAUUUACUGUUGUUUCGGGACAUUUACAUUGAUUCUAGCCGUCAC
>AEDES1000_2-mature
AUAUUGUCCUGUCACAGCAGU
>AEDES1000_2-precursor
CGAUUUUUGCUAGAAACCGAUUAUAUUGUCCUGUCACAGCAGUACUGUUACAAAUUUACUGUUGUUUCGGGACAUUUACAUUGAUUCUAGCCGUCAC
>AEDES375-mature
UUUGUUCGUUUGGCUCGAGUUA
>AEDES375-precursor
UGGAAGAAUCCGAGUUACUUAAGCCCAACGUACAGAAACUUGAAUCUGAAUGCCGUUCUAGAUUGGCUUGCUAGAAGUUUGUUCGUUUGGCUCGAGUUAUGCGGAUUCUUCUGAUC
>AEDESmiR2951-mature
AAGAGCUCAGCACGUAGGGG
>AEDESmiR2951-star
GUAUCUGCCCGGUUCCGUGUAC
>AEDESmiR2951-precursor
AAGAGCUCAGCACGUAGGGGCGAUGCACUGCCUGUAUCUGCCCGGUUCCGUGUACUGGAA
>AEDESmiR2940-mature
UGGUUUAUCUUAUCUGUCGAGGC
>AEDESmiR2940-star
GUCGACAGGGAGAUAAAUCACU
>AEDESmiR2940-precursor
CAUUGGUUUAUCUUAUCUGUCGAGGCAAGUUAUUUUACCGGAUAGUGUUUCUUUUCGUGAGCAAUCACCACUAUCCAGCUCUUCUUGUCGACAGGGAGAUAAAUCACUG
>AEDESmiR2765-mature
UGGUAACUCCACCACCGUUGGC
>AEDESmiR2765-precursor
AAACGUUUCCGGAGCCUGGUAACUCCACCACCGUUGGCGAUAUUUGACAGCCAAUGGGAGCUGGAGUUCCCGCGUGCCGAACGUUCA
>AEDESmiR2941_1-mature
UAGUACGGCUAGAACUCCACGG
>AEDESmiR2941_1-precursor
AUGGAUUAAGUUGUACCACUUUCGUGGUGUUUAGACGUAUUACAUGAUUUUUUGAACAUAACUGUAGUACGGCUAGAACUCCACGGAUGUUGGCAAUAUAGUCAUC
>AEDESmiR2941_2-mature
UAGUACGGCUAGAACUCCACGG
>AEDESmiR2941_2-precursor
CAAGAAUGGCGAUUGUUCGUGAAGCUCAGCUGCAUUACACGAUAUGGAAUACGGUUUGUAGUACGGCUAGAACUCCACGGACAAUUACAUUUGUA
>AEDES2943.1-precursor
CACCCAAUUGAUGUUAAGUAGGCACUUGCAGGCAAAGUUUCAUUCACAAUUUGACUGCUUUUUCCUACCUUACAUUGAGUGGGCCU
>AEDES2942-precursor
CAAUGUUAUCAAUUCGCUGUGGUCUCGAACGUACCUACAUUGGAUAUUUUUGGUAUUCGAGACUUCACGAGUUAAUUCCCAUU
>AEDES2945-precursor
UUUCUGAUCUGAGCGGGUCCGUUUCUAGUGUCAUGUGCUGUAUUCGAAUAUCAUGACUAGAGGCAGACUCGUUUAGGUCUG
>AEDES2944a-precursor
CGGUUGCUUACGUUGAAGGAACUUCUGCUGUGAUCUGAGUUAGAUACAUAUCACAGUAGUUGUACUUUAAUGUCGGUACACUGCGG
>AEDES2944b-precursor
UGUGGAAGAUCGAAGGAACUCCCGGUGUGAUAUAUGACUCGAUUAUAUCACAGCAGUAGUUACCUGAUAUGUUUCACACCA 
>AEDES2946-precursor
AAUAUGAACAAUGAUCGCCAUAUUUUUACCGCUACUGCAUUUCAUUGUAAUAAUUGUAGUACGGAAAAGAUAUGGGGAUUGGGGUUCAUAAUU 
