# Supplementary material for: Identification of microRNAs expressed in two mosquito vectors, Aedes albopictus and Culex quinquefasciatus
Source: BMC Genomics. 2010 Feb 18;11:119. doi: 10.1186/1471-2164-11-119 (PMC2834634; doi:10.1186/1471-2164-11-119)
Supplement: Additional file 7 — miRNA precursor sequences Culex_precursors.fasta. FASTA file containing miRNA, miRNA*, and precursor sequences for Cx. quinquefasciatus [file 1471-2164-11-119-S7.FAST]

>Culex1174-mature
CUGGGUAUUUUAGAUCAUCGGC
>Culex1174-precursor
UUCUGGGUAUUUUAGAUCAUCGGCAUAGUUUAGAGAAUGCGACGAUUUCUUCCGUACCCAGAGG
>Culex125-mature
UCCCUGAGACCCUAACUUGUGA
>Culex125-star
UCACAAGUUUUGAUCUCCGGUAU
>Culex125-precursor
UUAGUUUUGUUUCUGCUGAUUCCCUGAGACCCUAACUUGUGACUAUAGUUGAAGUUUCACAAGUUUUGAUCUCCGGUAUUAGCGGUCGAGAUUCA
>Culexiab4-mature
ACGUAUACUGAAUGUAUCCUGA
>Culexiab4-precursor
GCGUACUGCUUCAUGAACGUAUACUGAAUGUAUCCUGAGUGCUAUCUAUCCGGUAUACCUUCAGUAUACGUAACAGGAGGCGGUACAU
>Culex281-mature
AAGAGAGCUAUCCGUCGACAGU
>Culex281-star
UGUCAUGGAAUUGCUCUCUUU
>Culex281-precursor
UUCUGCAGUUUCGAAUGUGAAAAUAAAGAGAGCUAUCCGUCGACAGUAGGGAUAUGAUUCACUGUCAUGGAAUUGCUCUCUUUAUGUACAAUUCGAUAUUCAACAGU
>Culex124-mature
UAAGGCACGCGGUGAAUGC
>Culex124-precursor
UUUUCUCCUGGUGUUCACUGCCGGCCUGUAUGUCCUAUUGAGGUUUUCAUAAGGCACGCGGUGAAUGCCAAGAGCGGA
>Culex1-mature
UGGAAUGUAAAGAAGUAUGGAG
>Culex1-precursor
GCGAAAGUUCCAUGCUUCCUUGCAUUCAAUAGUGAUCUUUGAAACGUAUGGAAUGUAAAGAAGUAUGGAGCGCUCGG
>Culex988-mature
CCCUUGUUGCAAACCUCACGC
>Culex988-star
UGUGUGCUUUGUGACAACGAGA
>Culex988-precursor
GACCCGCUGCGGGUGUGUGCUUUGUGACAACGAGAUUCAGCUUUGAAAUCAUCCCCUUGUUGCAAACCUCACGCUUGCGGUGGGGG
>Culex275-mature
UCAGGUACCUGAAGUAGCGC
>Culex275-precursor
CCCGGAAUCCUUCCGAUAGCGCGCGCUAAGCAGGAACCGGGACUUGGUCAUUCGCUAGCAGUCAGGUACCUGAAGUAGCGCGCGUGAUCGGAAGUGCCGCC
>Culex315-mature
UUUUGAUUGUUGCUCAGAAAGC
>Culex315-precursor
GAGUGUUUCUAUAAAAUUUUGAUUGUUGCUCAGAAAGCCGUGCAUUCGAAACAUUCCGCUUUCGAGCAGUAAUCAGAGUCAAAUAAAACACCA
>Culexlet7-mature
UGAGGUAGUUGGUUGUAUAGU
>Culexlet7-star
CUAUGCAAUCCGCUAGCUUAAC
>Culexlet7-precursor
UCGCUGCUCCCACGUUGAGGUAGUUGGUUGUAUAGUAUUAAAAAUUCAAUAUCUACUAUGCAAUCCGCUAGCUUAACUUGUGAGGGCGCCU
>Culex13-mature
UAUCACAGCCAUUUUGACGAGU
>Culex13-precursor
GUUCAGUUCGUAAAAAUGGUUGUGCCGUGUGUACAUUUGAACAUUCAAUAUUCAUAUCACAGCCAUUUUGACGAGUUUGAAC
>Culex957-mature
UGAAACCGUCCAAAACUGAGGC
>Culex957-precursor
AAGGCCAUUUCCGGCGUUAGUUUUGGGCGGGUUUUAGUGUAUUUCGAUGAGAGUAUCAAUUGAAACCGUCCAAAACUGAGGCUGGCGGUGGUUCG
>Culex999-mature
UGUUAACUGUAAGACUGUGUCU
>Culex999-precursor
CCGGUCACCCGCAGGGACGCGGUCUGGCAGGAAAUAAUUUGGCAUUAGAUUCAAAUGUUAACUGUAAGACUGUGUCUUUGAGGGCGAUCCU
>Culex277-mature
UAAAUGCACUAUCUGGUACGAC
>Culex277-precursor
UAGUUUUGGAGUGCGUGUCAGAAGUGCAUUUACAUAGGUAUUUUCCCGUUUAGCAGUAUUUGUAAAUGCACUAUCUGGUACGACAUUCCAGAAUCA
>Culex965-mature
UAAGCGUAUAGCUUUUCCCAUU
>Culex965-precursor
CUGGCAGAUUCUGAAGGGGGAAAUCCUGUGCGCUCUAUGUUGCAUUUUAUCGACCCAUAAGCGUAUAGCUUUUCCCAUUCAGCGUGUGCCCA
>Culex252-mature
CUAAGUACUAGUGCCGCAGGAG
>Culex252-star
CCUGCUGCCCAAGUGCUUAUCG
>Culex252-precursor
GAAUUCUUUACUAAGUACUAGUGCCGCAGGAGAGAUUUGAACCCCUGCUGCCCAAGUGCUUAUCGAAGAGU
>Culex993-mature
UACCCUGUAGUUCCGGGCUUUU
>Culex993-star
GAAGCUCGUUUCUAUAGAGG
>Culex993-precursor
AGCGCUCCUCCGUGACCUACCCUGUAGUUCCGGGCUUUUGUGGUUAACAAAAAUAUAUUAUCAGAAGCUCGUUUCUAUAGAGGUAUCUCACAGGGUGAA
>Culex278-mature
UCGGUGGGACUUUCGUCCGUUU
>Culex278-precursor
AAGUUCUGGUCUUGGUGCGGACGGACGAUAGUCUUCAGCGACCGUGCCAUUUGAAAACCCUUUGGGUCGGUGGGACUUUCGUCCGUUUGUAACCGCCAGUUGCAA
>Culex970-mature
UCAUAAGACACACGCGGCUAU
>Culex970-precursor
AUACCUUUUAAAGAGAGUUUGCGUUUGUCUUAGUUGGUAUGCAUUUAAAAUUAUCAUAAGACACACGCGGCUAUUUUCAAAAGGUCU
>Culex283-mature
CAAUAUCAGCUGGUAAUUCUGGG
>Culex283-precursor
CAGAUUUGUUCGGCUGAAAGGUCAAUAUCAGCUGGUAAUUCUGGGCUUUCCAAACCCGUUGUCGCUUCCCGGGAUUCCAACUGAUAUCCACUUUUUAGUCGAAAUGGUCA
>Culex9c-mature
UCUUUGGUAUUCUAGCUGUAGA
>Culex9c-star
UAAAGCUUUAGUACCAGAGGUC
>Culex9c-precursor
AUGCGUAUAAUUUCCGGCUGAAUCUUUGGUAUUCUAGCUGUAGAAUGUUGAGCUUGUUACGGUAUCUUCUAAAGCUUUAGUACCAGAGGUCCAACUGGGAAUUGCUUGCUG
>Culex305-mature
AUUGUACUUCAUCAGGUGCUCU
>Culex305-star
CGGCACAUGUUGGAGUACAC
>Culex305-precursor
AAUGUCACAUGUCUAUUGUACUUCAUCAGGUGCUCUGGUUGCUUUCGAUACCCGGCACAUGUUGGAGUACACUUAAUGUGCUGACAGU
>Culex317-mature
UGAACACAGCUGGUGGUAUCU
>Culex317-star
CGGGAUACACCCUGUGCUCGCUUUGC
>Culex317-precursor
GAGGAAUUUCGGCUACCGGGAUACACCCUGUGCUCGCUUUGCAUUCGAAACUAGUGAACACAGCUGGUGGUAUCUCAGUGGCCCUGAUCCGA
>Culex981-mature
UUCGUUGUCGACGAAACCUGCA
>Culex981-precursor
AAACACCUUGUCUGGAUCGGGUUUCGCGGCAAACGGGCUGUACUGAUUCGUGAAAAAUCAGUUCGUUGUCGACGAAACCUGCACACUGCAAGGUUGUAA
>Culex100-mature
AACCCGUAGAUCCGAACUUGUG
>Culex100-star
CAAGGCCGGAUAUAUGGGAUC
>Culex100-precursor
AACAGCAUUUCCCAUUUGCGGGAACCCGUAGAUCCGAACUUGUGCUGCCCUUUUUACACGUUACAAGGCCGGAUAUAUGGGAUCCUGCCGAUGGGUGGAAAAAGCAUCGA
>Culex989-mature
UGUGAUGUGACGUAGUGGUAC
>Culex989-precursor
ACUCGGUCAUGGGGAAACGCCGCUACCUCGCUUUCACUUGGUGGCCAUAGAUUUCGAUAUCCCAUGUGAUGUGACGUAGUGGUACCUUCCCUUGGCUAUUCC
>Culex1175-mature
AAGUGGAGUAGUGGUCUCAUCG
>Culex1175-star
UGAGAUUCUACUUCUCCGACU
>Culex1175-precursor
AAAAAUUAUCACGAUAUGAAAUAAGUGGAGUAGUGGUCUCAUCGCUUAGUAUUAGAAAAGUGAGAUUCUACUUCUCCGACUUAAUUCAUAUUUAGCUCGAAAC
>Culex276_1-mature
UAGGAACUUCAUACCGUGCUCU
>Culex276_1-star
AGCGAGGUAUAGAGUUCCU
>Culex276_1-precursor
GAGUUUGAAAGUUCACCCGCUAGCGAGGUAUAGAGUUCCUAUGCGUUGAUUGGAUUCGCUAUCCAUAGGAACUUCAUACCGUGCUCUUGGAUGGCUUUCCGUUCAUCAGA
>Culex276_2-mature
UAGGAACUUCAUACCGUGCUCU
>Culex276_2-star
AGCGAGGUAUAGAGUUCCU
>Culex276_2-precursor
CGUGUGGUUGGUGAUUGCCAUCAGCGAGGUAUAGAGUUCCUACGUUGCGAGUUCGAAAUCGGUAGGAACUUCAUACCGUGCUCUUGGCUAGCCGAAAUUCAACAAAA
>Culex276_3-mature
UAGGAACUUCAUACCGUGCUCU
>Culex276_3-star
AGCGAGGUAUAGAGUUCCU
>Culex276_3-precursor
CAGUUUGAAAGUUCACCCACUAGCGAGGUAUAGAGUUCCUAUGCGUUGUUUCGAUUCGCUAUCCAUAGGAACUUCAUACCGUGCUCUUGGAUGGCUUUCCGUUCAUCAGA
>Culex12-mature
UGAGUAUUACAUCAGGUACUGGU
>Culex12-star
AAGAAUGAAAAUCCUGCCCUGUCGGAU
>Culex12-precursor
AAGAUAACCUGCUGGUGCUCACGUGUCCCGAAAAGAAGAAGAAUGAAAAUCCUGCCCUGUCGGAUUGAGUAUUACAUCAGGUACUGGUGUCGAUAUUC
>Culex210-mature
CUUGUGCGUGUGACAACGGCUAU
>Culex210-star
AGCUGCUGACCACUGCACAAGA
>Culex210-precursor
CUCAUUGCAGCUGCUGACCACUGCACAAGAUUAGAUUAUGACUCUUGUGCGUGUGACAACGGCUAUUG
>Culex263-mature
AAUGGCACUGGAAGAAUUCACGG
>Culex263-precursor
GUACACGUAAUGGCACUGGAAGAAUUCACGGGUAUGAUUUAAUAUCCCCGUGUUCUGGCAGUGGCAUCCCUGGUAC
>Culex92_1-mature
AUUGCACUUGUCCCGGCCU
>Culex92_1-precursor
AUCAAUCUACGCAUCGGUACGGACAGGGGCAACAUUUUGACAUUUGAAGCUAAUAUUGCACUUGUCCCGGCCUAUGCGUGGAGUUGGC
>Culex92_2-mature
AUUGCACUUGUCCCGGCCU
>Culex92_2-precursor
AAUCUACGCAUCGGUACGGACAGGGGCAACAUUUUGACAUUUGAAGCUAAUAUUGCACUUGUCCCGGCCUAUGCGUGGAGU
>Culex71-mature
AGAAAGACAUGGGUAGUGAGAU
>Culex71-star
UCUCACUACCUUGUCUUUCAUG
>Culex71-precursor
CGGCAAGAAAGACAUGGGUAGUGAGAUAGUUUUACCCUGCAUUCGAAAACCGGGAUCUCACUACCUUGUCUUUCAUGCUGAU
>Culex190_2-mature
AGAUAUGUUUGAUAUUCUUGGUUG
>Culex190_2-precursor
GGGUGAUUCCGGUGAGAUAUGUUUGAUAUUCUUGGUUGUUAAAUUUUAUAUUAUCACCCAGGAAUCAAACAUAUUAUUACUGUGGUCAUC
>Culex190_1-mature
AGAUAUGUUUGAUAUUCUUGGUUG
>Culex190_1-precursor
GGGUGAUUCCAGUGAGAUAUGUUUGAUAUUCUUGGUUGUUAAAUUUUAUAUUAUCACCCAGGAAUCAAACAUAUUAUUACUGUGGUCAUC
>Culex1000-mature
AUAUUGUCCUGUCACAGCAGU
>Culex1000-precursor
UUUUGCUAGAAAACGAUUAUAUUGUCCUGUCACAGCAGUACUUUUCCUUAGCUUACUGUUGUUUCGGGACAUUUACAUUGAUUCUAGCCGUCAC
>Culex10-mature
CAAAUUCGGUUCUAGAGAGGUUU
>Culex10-star
ACCCUGUAGAUCCGAAUUUGUU
>Culex10-precursor
UGUUCUACAUCUACCCUGUAGAUCCGAAUUUGUUUGAAUAUAAACAAGCGACAAAUUCGGUUCUAGAGAGGUUUGUGUGGGGCAUU
>Culex11-mature
CAUCACAGUCUGAGUUCUUGCU
>Culex11-star
CGAGAACUCCGGCUGUGACC
>Culex11-precursor
GUGCCGCGCGAGAACUCCGGCUGUGACCUGUGUGCCCCGUGUUGAACUUCACAUCACAGUCUGAGUUCUUGCUUGG
>Culex8-mature
UAAUACUGUCAGGUAAAGAUGU
>Culex8-star
CAUCUUACCGGGCAGCAUUAGA
>Culex8-precursor
GUCUGUUCACAUCUUACCGGGCAGCAUUAGAUAUUUUUUAAAUACUUCUAAUACUGUCAGGUAAAGAUGUCGUCCGA
>Culex285-mature
UAGCACCAUUCGAAAUCAGUAC
>Culex285-star
ACUGGCUUCCAAAGGUGAGUAGA
>Culex285-precursor
AAGUACUGGCUUCCAAAGGUGAGUAGAUGGCAUUCGAUAUCGCUCUAGCACCAUUCGAAAUCAGUAC
>Culex2-mature
UAUCACAGCCAGCUUUGAAGAGC
>Culex2-precursor
AACUGUAUCCACUCUCAAAGUGGCUGUGAAAUGGUUCCUCCAGAAAUCGCCAUAUCACAGCCAGCUUUGAAGAGCGAUACGGUU
>Culex137-mature
UAUUGCUUGAGAAUACACGUAG
>Culex137-precursor
AACUUGGUUGGCCACGCGUAUUCUUGGGUUACUAACACACUGUUUAUGUUGUUAUUGCUUGAGAAUACACGUAGUUGACAAGUGUUCCACA
>Culex932-mature
UGCAAGCAAUGUGGAAGUGA
>Culex932-star
UCAAUUCCGUAGUGCAUUGCAG
>Culex932-precursor
GCUUCAAUUCCGUAGUGCAUUGCAGUGUAUUUUUUCACCUACUGCAAGCAAUGUGGAAGUGAAGC
>Culex14-mature
UCAGUCUUUUUCUCUCUCCUAU
>Culex14-precursor
CCCGAUAAGCCUGUGGGAGCGAGAUUAAGGCUUGCUGGUUUCACGUUCGAGUAAAGUCAGUCUUUUUCUCUCUCCUAUUGGUAUAACGGUGCUUCAACGAG
>Culex279-mature
UGACUAGAUCCACACUCAUUAA
>Culex279-star
GAUGGGUGUGAAUCUAGUGGUUC
>Culex279-precursor
UUGUCGAUGGGUGUGAAUCUAGUGGUUCACAUGAGCUUUGCCAAACUGUGACUAGAUCCACACUCAUUAACAA
>Culex996-mature
UGACUAGAUUACAUGCUCGU
>Culex996-precursor
AACUCAAUUUUCGUCGGCGUGCAUGUAUCUGGUGCACGGUUUUCAGUUGCAAUAUAGCUUCGUGACUAGAUUACAUGCUCGUCUAUGAAGUUG
>Culexbantam-mature
CCGGUUUUCAUUUUCGAUCUGAC
>Culexbantam-star
UGAGAUCAUUUUGAAAGCUGA
>Culexbantam-precursor
AGAACCGGUUUUCAUUUUCGAUCUGACUUAUUUGAUUUAACAGAGUGAGAUCAUUUUGAAAGCUGAUUUU
>Culex1891-mature
UGAGGAGUUAAUUUGCGUGUUU
>Culex1891-precursor
UUUUUCUGUCAUGUUGAGGAGUUAAUUUGCGUGUUUUUGCAUUCGAUUAAACACGUCCAUUAACUCUGGUACAUGAUGAUAAAAGC
>Culex7-mature
UGGAAGACUAGUGAUUUUGUUGU
>Culex7-precursor
UCGCAAUAUUUUGUAUGGAAGACUAGUGAUUUUGUUGUUUGGCUUAAGAUAGUAACAAUAAAUCUCCAGUCUUUCUACAACGUUUGCUG
>Culex184-mature
UGGACGGAGAACUGAUAAGGGC
>Culex184-precursor
GUGUAUUCGCACCCUUAUCAUUCUUUCGCCCCGUGUACUGUUGUUUGCGACUGGACGGAGAACUGAUAAGGGCCCGGGUCACCUU
>Culex31-mature
UGGCAAGAUGUUGGCAUAGCUGA
>Culex31-star
AGCUAUUCAACUUCUUGUCUAU
>Culex31-precursor
AAUUGGCAACUUGGCAAGAUGUUGGCAUAGCUGAAAGUUUUGAGUUUAGCUAUUCAACUUCUUGUCUAUUUUUCCAAUUUAUUGACA
>Culex1890-mature
UGAAAUCUUUGAUUAGGUCUGG
>Culex1890-precursor
UACGGCCAGAGCUAAUUGGAGACUUCUUGAAUCGUGUUGUGAACAGUCAUGAAAUCUUUGAUUAGGUCUGGUUGUGG
>Culex980-mature
UAGCUGCCUAGUGAAGGGC
>Culex980-precursor
ACUACAAUUCGGCCUUUCAUUGGGACGUCUAGCUCGUACUUGAAACAGUUAGCUGCCUAGUGAAGGGCAAUAUUGU
>Culex308-mature
AAUCACAGGAGUAUACUG
>Culex308-precursor
UUUCGCAGUAUAUUCUUGUGGCUUGAUGUGUUAGAAAUCGUGCUCAAAUCACAGGAGUAUACUGUGAGAGA
>Culex79-mature
GCUUUGGCGCUUUAGCUGUAUGA
>Culex79-precursor
UCGUCCAUGCUUUGGCGCUUUAGCUGUAUGAUAGAAUUUAAUAUUUCAUAAAGCUAGAUUACCAAAGCAUGGAAG
>Culex33-mature
GUGCAUUGUAGUUGCAUUGCA
>Culex33-precursor
GGGUGCAUUGUAGUUGCAUUGCACGUUUUGCGUUCGAAAAGUCCAGUGCAGUACUUCUGCAAUGCAAACCAGGUGG
>CulexmiR2951-mature
AAGAGCUCAGCACGCAGGGGUGGC
>CulexmiR2951-star
ACCCGCGUCUACCCGGUUCCGUGUACUGGAAAU
>CulexmiR2951-precursor
GGGAGAGCUCAGCACGCAGGGGUGGCGCACUACCCGCGUCUACCCGGUUCCGUGUACUGGAAAUUUUGUC
>CulexmiR2941-1-mature
UAGUACGGCUAGAACUCCACGG
>CulexmiR2941-1-star
CGUGGUGUUUAGUCGUAGUGC
>CulexmiR2941-1-precursor
UACCCGUGGUGUUUAGUCGUAGUGCAUUGGUUUUUAGAACUGUAGUACGGCUAGAACUCCACGGAUA
>CulexmiR2941-2-mature
UAGUACGGCUAGAACUCCACGG
>CulexmiR2941-2-star
UGAAUUUCGCUGGAGUUCUGCCGGA
>CulexmiR2941-2-precursor
GUUGAAUUUCGCUGGAGUUCUGCCGGAUUGCAUUGACGAUUGGAAAUUUGUAGUACGGCUAGAACUCCACGGACAUUCGAC
>CulexmiR2952-mature
UAGUACGGCCAUGACUGAGGGC
>CulexmiR2952-precursor
GAUCCACAGUCACGGCUGGUACUGCAUUGGCUACGAUCUGUAGUACGGCCAUGACUGAGGGCUC
>Culex133-mature
UUGGUCCCCUUCAACCAGCUGU
>Culex133-precursor
CUUCACCGAACAGUAGCUGGUUGACUUCGGGUCAAAUCGACAAAUAUUUGCAAAGAUAUUUCCUUUGAGAAAUCAUUUGGUCCCCUUCAACCAGCUGUGGACGGUUGAUUGAUU
>Culex306-mature
UCAGGUACUGAGUGACUCUCAG
>Culex306-precursor
UUGGCUCAGGUACUGAGUGACUCUCAGCGUGAUACCAUUUCCAGUUCCUGUGAGCACCUCGGUACCUUGGCC
>Culex87-mature
GUGAGCAAAUUUUCAGGUGUGU
>Culex87-precursor
AAGAUUGUCUCUGGCCAGCCUGAAGUUUGCUAAACCUGGUUCGUCAAGGUGAGCAAAUUUUCAGGUGUGUCGGAGAACAAUCAC
>Culex1889-mature
UAAUCUCAAAUUGUAACAGUGG
>Culex1889-star
CACGUUACAGAUUGGGGUUUCC
>Culex1889-precursor
UUGCACCGUCCCGGAGUAAUCUCAAAUUGUAACAGUGGGUUUUUUCAACGGCAAAGCACAAACUUUGAAACGUCCCUCCGUUCGAGAGAACAUUUGCUAUACCCACGUUACAGAUUGGGGUUUCCCCGGGUCGUGCCGU
>Culex316-mature
UGUCUUUUUCCGCUUACUGCCG
>Culex316-precursor
UUCACCAACCUGGAACGAACCCCUUUUGAUUGAUUUGUCUUUUUCCGCUUACUGCCGGUGGUGUUCGAAAGUCCCGACAGCAAACAGAAAAAGGCGCCUCAAUCAAUUACAGAACGCCGUCAAAUUAGUGCCCCAAGAA
>Culex375-mature
UUUGUUCGUUUGGCUCGAGUUA
>Culex375-precursor
GUGCCUAACAGGAGCAUCCGAGUUACUCAAGCCGGACGUAACCGAAACUUGGCUCUGCUGUGGAAGAGUUUGUUCGUUUGGCUCGAGUUAUGCGGGCUUCUUGGUG
>Culex1890-mature
UGAAAUCUUUGAUUAGGUCUGG
>Culex1890-precursor
GUUUUACGGCCAGAGCUAAUUGGAGACUUCUUGAAUCGUGUUGUGAACAGUCAUGAAAUCUUUGAUUAGGUCUGGUUGUGGCGAUCUUGGA
>Culex309-mature
UCACUGGGCAUAGUUUGUCGC
>Culex309-precursor
GCGCUCGGUUUAUGCGUCAAACUCGGCUCAGUUUGGUGAACUUUGAUUUGACAUCACUGGGCAUAGUUUGUCGCAUAAUGAUUGAAAGGCA
>Culex998-mature
UAGCACCAUGAGAUUCAGC
>Culex998-precursor
ACAGAUGUUGGCCAAUUCCGGGACUGAACUCUCGUGGGUCUGCAGUGCUUUUCGUUGGAACUUGUAGCACCAUGAGAUUCAGCUCCGGUGCUGGUCUUGUUUCG
>CUlex34-precursor
AAGAUUGCGAGGCAAUACGCUCUGGCAGUGUGGUUAGCUGGUUGUGUGGAUAUUGCUUUUUUGUACACGCAAAAUAUAAACAAAACUUGCACGCAAUCUGGAAGCCAGUUGCGAAGGGUUGCGUGCAAGGCUAAAAAAAAAUAUAGUUGAAAUAAAAAAGUUCACAACCCUAUCCGCCCUGCCGUCGCGAAAUGCUCAGUUCAGC
>CULEX2943.1-precursor
CUAAGCGAUGUUAAGUAGGCACUUGCAGGCAAAGUUUCUUCAGUUUCGCUACCGUUGACUGCUCUUUCCUACUUUACAUUAAA
>CULEX2943.2-precursor
GUUAAGUGACUUCGUACCAGGAUUUGUUAUACCUGAUCGAUGUUAAGUAGGCAUUUGCAGGCAAAACGUUGCUUAUAAUUUGGUUGACUGCUCUUUCCUACUUUACAUUGAGAAGGUCAAUUCAGCUGGAUCUCUUAUUGCUUUAACAAGG
>CULEX2942-precursor
UCAAUUCGCUGUGGUCUCGAACGUACCUACGUUGGAUAUUUUUGGUAUUCGAGACUUCACGAGUUAAUUCCCGUUU 
>CULEX2945-precursor
UCCGACCCGAGCGGGUCCGUUUCUAGUAUCAUGUGCGUCCUUCGAAAGUCAUGACUAGAGGCAGACUCGUUUAGGUCUU
>CULEX2944a-precursor
CGGUGCUUAUAUUGAAGGAACUUCUGCUGUGAUCUGAGUUGGAACCAUAUCACAGUAGUUGUACUUUAAUGUCGGUACCCGGU 
>CULEX2944b-precursor
AAAAGUUACAAACGAACAUAAAAGUGACGAAGGUAGAAGGAACUCCCGGUGUGAUAUAUGAUUCGACUAUAUCACAGCAGUAGUUACCUGAUACUUUUAACACUUAAAUCAACGGAAGGCU
